# Supplementary material for: The negative cofactor 2 complex is a key regulator of drug resistance in Aspergillus fumigatus
Source: Nat Commun. 2020 Jan 22;11:427. doi: 10.1038/s41467-019-14191-1 (PMC7194077; doi:10.1038/s41467-019-14191-1)
Supplement: Supplementary file 4 — Supplementary Data 1 [file 41467_2019_14191_MOESM4_ESM.xlsx]

## Sheet: Tab1 A. fumigatus TFKO library
	Supplementary Data 1: Transcription factors identified in the A. fumigatus genome, and the construction of the transcription factor knockout library.
	Tab1: List of the identified putative transcription factors and a summary of transcription factor knockout library.
	The putative transcription factor encoding genes, where we were unable to generate gene knockout, are highlighted in gray.
	Y: Specific amplification of the expected size; NA: Non-specific amplification; N: No amplification.
	AFUB gene ID	CADRE gene ID	Generic name	Gene description	Summary of verification PCR			Homologous integration confirmed by Southern Blotting
					5'-junction	3'-junction	TFKO cassette
	AFUB_000110	CADAFUBG00000011		PrnA-like fungal specific transcription factor, putative; encoded by transcript AFUB_000110A similar to GB:CAA11374.1: PrnA protein [Emericella nidulans] PMID: 9622360	Y	Y	Y
	AFUB_000400	CADAFUBG00000040		C6 transcription factor, putative; encoded by transcript AFUB_000400A	Y	Y	Y
	AFUB_000600	CADAFUBG00000060		C6 transcription factor, putative; encoded by transcript AFUB_000600A	Y	Y	NA
	AFUB_001060	CADAFUBG00000106		APSES transcription factor Xbp1, putative; encoded by transcript AFUB_001060A	Y	Y	Y
	AFUB_001990	CADAFUBG00000199		C6 transcription factor, putative; encoded by transcript AFUB_001990A	Y	Y	Y
	AFUB_003240	CADAFUBG00000324		C2H2 transcription factor, putative; encoded by transcript AFUB_003240A	Y	Y	Y
	AFUB_004210	CADAFUBG00000422		C6 transcription factor, putative; encoded by transcript AFUB_004210A	Y	Y	Y
	AFUB_004470	CADAFUBG00000448		C2H2 transcription factor, putative; encoded by transcript AFUB_004470A	Y	Y	Y
	AFUB_004520	CADAFUBG00000454		fungal specific transcription factor, putative; encoded by transcript AFUB_004520A	Y	Y	N
	AFUB_005170	CADAFUBG00000519	abaA	transcription factor AbaA; encoded by transcript AFUB_005170A similar to GB:AAA33286.1: abaA protein [Emericella nidulans]	Y	Y	NA
	AFUB_005350	CADAFUBG00000537		RNA polymerase III transcription factor TFIIIC subunit (Tfc4), putative; encoded by transcript AFUB_005350A
	AFUB_005510	CADAFUBG00000553		C2H2 transcription factor (TFIIIA), putative; encoded by transcript AFUB_005510A	Y	Y	Y
	AFUB_005770	CADAFUBG00000579		transcription factor SipA3, putative; encoded by transcript AFUB_005770A	Y	Y	Y
	AFUB_006120	CADAFUBG00000615		C6 transcription factor, putative; encoded by transcript AFUB_006120A	Y	Y	Y
	AFUB_006920	CADAFUBG00000695		C6 transcription factor, putative; encoded by transcript AFUB_006920A	Y	Y	Y
	AFUB_007280	CADAFUBG00000731	crzA	C2H2 transcription factor Crz1, putative; encoded by transcript AFUB_007280A	Y	Y	Y
	AFUB_009120	CADAFUBG00000916		HLH transcription factor (GlcD gamma), putative; encoded by transcript AFUB_009120A	Y	Y	Y
	AFUB_009490	CADAFUBG00000954	zafA	C2H2 transcription factor, putative; encoded by transcript AFUB_009490A	Y	Y	NA
	AFUB_009640	CADAFUBG00000969		C2H2 transcription factor (Egr2), putative; encoded by transcript AFUB_009640A	Y	Y	NA
	AFUB_009970	CADAFUBG00001002		CBF/NF-Y family transcription factor, putative; encoded by transcript AFUB_009970A	Y	Y	Y
	AFUB_010000	CADAFUBG00001005		homeobox transcription factor, putative; encoded by transcript AFUB_010000A	Y	Y	Y
	AFUB_010180	CADAFUBG00001023		CCAAT-box-binding transcription factor; encoded by transcript AFUB_010180A	Y	Y	Y
	AFUB_010420	CADAFUBG00001047		C6 transcription factor, putative; encoded by transcript AFUB_010420A	Y	Y	Y
	AFUB_010950	CADAFUBG00001100		fungal specific transcription factor, putative; encoded by transcript AFUB_010950A	Y	Y	Y
	AFUB_011060	CADAFUBG00001111		C6 transcription factor QutA, putative; encoded by transcript AFUB_011060A
	AFUB_011240	CADAFUBG00001129		HLH transcription factor, putative; encoded by transcript AFUB_011240A	Y	Y	Y
	AFUB_011800	CADAFUBG00001185		jumonji family transcription factor, putative; encoded by transcript AFUB_011800A	Y	Y	NA
	AFUB_012020	CADAFUBG00001207		membrane-tethered transcription factor (SPT23), putative; encoded by transcript AFUB_012020A	Y	Y	Y
	AFUB_012530	CADAFUBG00001258		C2H2 transcription factor, putative; encoded by transcript AFUB_012530A	Y	N	N
	AFUB_012670	CADAFUBG00001272		copper-activated transcription factor GRISEA, putative; encoded by transcript AFUB_012670A	Y	Y	Y
	AFUB_012800	CADAFUBG00001285		bZIP transcription factor, putative; encoded by transcript AFUB_012800A	Y	Y	Y
	AFUB_013000	CADAFUBG00001305		C6 transcription factor FacB; encoded by transcript AFUB_013000A	Y	Y	NA
	AFUB_013240	CADAFUBG00001329		C2H2 transcription factor (Rpn4), putative; encoded by transcript AFUB_013240A	Y	Y	NA
	AFUB_013910	CADAFUBG00001396		C6 transcription factor, putative; encoded by transcript AFUB_013910A	Y	Y	Y
	AFUB_014000	CADAFUBG00001405		fungal specific transcription factor, putative; encoded by transcript AFUB_014000A	N	Y	Y
	AFUB_014290	CADAFUBG00001434		transcription factor TFIIA complex subunit Toa1, putative; encoded by transcript AFUB_014290A
	AFUB_014300	CADAFUBG00001435		C2H2 transcription factor (Sfp1), putative; encoded by transcript AFUB_014300A	Y	N	NA
	AFUB_014400	CADAFUBG00001445		bZIP transcription factor, putative; encoded by transcript AFUB_014400A	Y	Y	Y
	AFUB_014490	CADAFUBG00001454		C6 transcription factor, putative; encoded by transcript AFUB_014490A	Y	Y	NA
	AFUB_014780	CADAFUBG00001483		C6 transcription factor, putative; encoded by transcript AFUB_014780A	Y	Y	Y	Yes
	AFUB_014910	CADAFUBG00001496		C6 transcription factor, putative; encoded by transcript AFUB_014910A	N	Y	Y
	AFUB_015020	CADAFUBG00001507		C6 transcription factor (UaY), putative; encoded by transcript AFUB_015020A	Y	Y	Y
	AFUB_015090	CADAFUBG00001514		homeobox and C2H2 transcription factor, putative; encoded by transcript AFUB_015090A	Y	Y	Y
	AFUB_015380	CADAFUBG00001543		C6 transcription factor, putative; encoded by transcript AFUB_015380A	Y	Y	Y
	AFUB_015440	CADAFUBG00001549		C6 transcription factor RosA-like, putative; encoded by transcript AFUB_015440A	Y	Y	Y
	AFUB_015560	CADAFUBG00001561		C6 transcription factor, putative; encoded by transcript AFUB_015560A	Y	Y	N
	AFUB_015750	CADAFUBG00001580		C6 transcription factor, putative; encoded by transcript AFUB_015750A	Y	N	Y
	AFUB_015800	CADAFUBG00001585	ads4	bZIP transcription factor (LziP), putative; encoded by transcript AFUB_015800A	Y	Y	Y
	AFUB_015960	CADAFUBG00001601	brlA	C2H2 type conidiation transcription factor BrlA; encoded by transcript AFUB_015960A
	AFUB_015990	CADAFUBG00001604		C6 transcription factor, putative; encoded by transcript AFUB_015990A	Y	Y	Y
	AFUB_016220	CADAFUBG00001627		C6 transcription factor, putative; encoded by transcript AFUB_016220A	Y	Y	Y
	AFUB_016540	CADAFUBG00001659		C6 transcription factor, putative; encoded by transcript AFUB_016540A	Y	Y	Y
	AFUB_016630	CADAFUBG00001668		C6 transcription factor, putative; encoded by transcript AFUB_016630A	N	N	Y
	AFUB_016720	CADAFUBG00001677		CP2 transcription factor, putative; encoded by transcript AFUB_016720A	N	N	Y
	AFUB_016730	CADAFUBG00001678		bZIP transcription factor (BACH2), putative; encoded by transcript AFUB_016730A	Y	Y	Y
	AFUB_016820	CADAFUBG00001687		C6 transcription factor, putative; encoded by transcript AFUB_016820A	Y	Y	Y
	AFUB_017020	CADAFUBG00001706		C6 transcription factor RegA; encoded by transcript AFUB_017020A	N	Y	Y
	AFUB_017180	CADAFUBG00001713		C6 transcription factor Aro80, putative; encoded by transcript AFUB_017180A	Y	Y	Y
	AFUB_017410	CADAFUBG00001736		homeobox and C2H2 transcription factor, putative; encoded by transcript AFUB_017410A	Y	Y	Y
	AFUB_017530	CADAFUBG00001748		C6 transcription factor, putative; encoded by transcript AFUB_017530A	Y	Y	Y
	AFUB_018340	CADAFUBG00001828	srbA	HLH transcription factor, putative; encoded by transcript AFUB_018340A	Y	Y	Y
	AFUB_019640	CADAFUBG00001958		bZIP transcription factor (Fcr3), putative; encoded by transcript AFUB_019640A	Y	Y	Y
	AFUB_019790	CADAFUBG00001973	atrR	fungal specific transcription factor, putative; encoded by transcript AFUB_019790A	Y	Y	Y
	AFUB_020350	CADAFUBG00002029	zipD	bZIP transcription factor, putative; encoded by transcript AFUB_020350A	Y	Y	Y	Yes
	AFUB_020500	CADAFUBG00002044		C6 transcription factor, putative; encoded by transcript AFUB_020500A	Y	Y	Y
	AFUB_020530	CADAFUBG00002047		C6 transcription factor (Leu3), putative; encoded by transcript AFUB_020530A	Y	Y	Y
	AFUB_021220	CADAFUBG00002116		C6 transcription factor, putative; encoded by transcript AFUB_021220A	Y	Y	Y
	AFUB_021320	CADAFUBG00002126		C6 transcription factor, putative; encoded by transcript AFUB_021320A	Y	Y	Y
	AFUB_021650	CADAFUBG00002159		C6 transcription factor, putative; encoded by transcript AFUB_021650A	Y	Y	Y
	AFUB_022280	CADAFUBG00002222		transcription factor RfeD, putative; encoded by transcript AFUB_022280A	Y	Y	Y
	AFUB_022340	CADAFUBG00002228		C6 transcription factor, putative; encoded by transcript AFUB_022340A	Y	Y	Y
	AFUB_022390	CADAFUBG00002233		C6 transcription factor, putative; encoded by transcript AFUB_022390A	Y	Y	Y
	AFUB_022410	CADAFUBG00002235		C6 transcription factor, putative; encoded by transcript AFUB_022410A	Y	Y	Y
	AFUB_023210	CADAFUBG00002315		fungal specific transcription factor, putative; encoded by transcript AFUB_023210A	Y	Y	Y
	AFUB_023920	CADAFUBG00002386	stuA	APSES transcription factor StuA; encoded by transcript AFUB_023920A
	AFUB_024170	CADAFUBG00002411		RNA polymerase II transcription factor SIII (Elongin) subunit A,putative; encoded by transcript AFUB_024170A	Y	Y	Y	Yes
	AFUB_024220	CADAFUBG00002416		C6 transcription factor, putative; encoded by transcript AFUB_024220A	Y	Y	Y
	AFUB_024400	CADAFUBG00002434		transcription factor TFIIE complex alpha subunit, putative; encoded by transcript AFUB_024400A
	AFUB_025230	CADAFUBG00002517		C6 transcription factor, putative; encoded by transcript AFUB_025230A	Y	Y	Y
	AFUB_026210	CADAFUBG00002615		C6 transcription factor, putative; encoded by transcript AFUB_026210A	Y	Y	Y
	AFUB_026340	CADAFUBG00002628		C2H2 transcription factor (RfeC), putative; encoded by transcript AFUB_026340A	Y	Y	Y	Yes
	AFUB_026550	CADAFUBG00002649		C2H2 transcription factor (Con7), putative; encoded by transcript AFUB_026550A	Y	Y	Y
	AFUB_027530	CADAFUBG00002746	creA	C2H2 transcription factor (Crea), putative; encoded by transcript AFUB_027530A	Y	Y	Y
	AFUB_027770	CADAFUBG00002771		C6 transcription factor, putative; encoded by transcript AFUB_027770A	Y	Y	Y
	AFUB_027970	CADAFUBG00002791		HLH transcription factor, putative; encoded by transcript AFUB_027970A	Y	Y	N
	AFUB_027990	CADAFUBG00002793	acuM	Zn cluster transcription factor Rds2, putative; encoded by transcript AFUB_027990A	Y	Y	Y
	AFUB_029020	CADAFUBG00002897		GATA transcription factor (AreB), putative; encoded by transcript AFUB_029020A	Y	Y	Y	Yes
	AFUB_029870	CADAFUBG00002982	nctA	CBF/NF-Y family transcription factor, putative; encoded by transcript AFUB_029870A	Y	Y	Y	Yes
	AFUB_030360	CADAFUBG00003031	hapB	CCAAT-binding transcription factor subunit HAPB; encoded by transcript AFUB_030360A	Y	Y	Y
	AFUB_030440	CADAFUBG00003039		HLH transcription factor (Hpa3), putative; encoded by transcript AFUB_030440A	Y	Y	Y
	AFUB_030930	CADAFUBG00003088		C6 transcription factor (Leu3), putative; encoded by transcript AFUB_030930A	Y	Y	Y
	AFUB_031000	CADAFUBG00003095		AflR-like C6 transcription factor, putative; encoded by transcript AFUB_031000A	Y	Y	Y
	AFUB_031270	CADAFUBG00003122		C6 transcription factor, putative; encoded by transcript AFUB_031270A	Y	Y	Y
	AFUB_031980	CADAFUBG00003193		fungal specific transcription factor, putative; encoded by transcript AFUB_031980A	Y	Y	Y
	AFUB_032870	CADAFUBG00003282		C2H2 transcription factor (AmdX), putative; encoded by transcript AFUB_032870A	Y	Y	Y
	AFUB_033470	CADAFUBG00003342		C6 transcription factor, putative; encoded by transcript AFUB_033470A	Y	Y	Y
	AFUB_033540	CADAFUBG00003349		C6 transcription factor, putative; encoded by transcript AFUB_033540A	Y	Y	NA
	AFUB_033580	CADAFUBG00003353		C6 transcription factor, putative; encoded by transcript AFUB_033580A	Y	Y	Y
	AFUB_033930	CADAFUBG00003379		C6 transcription factor, putative; encoded by transcript AFUB_033930A	Y	Y	Y
	AFUB_034470	CADAFUBG00003433		fungal specific transcription factor, putative; encoded by transcript AFUB_034470A	Y	Y	Y
	AFUB_034630	CADAFUBG00003449		fungal specific transcription factor, putative; encoded by transcript AFUB_034630A	Y	Y	Y
	AFUB_035280	CADAFUBG00003515		APSES transcription factor, putative; encoded by transcript AFUB_035280A	N	N	Y
	AFUB_035330	CADAFUBG00003520	nsdD	sexual development transcription factor NsdD; encoded by transcript AFUB_035330A	Y	Y	Y
	AFUB_035590	CADAFUBG00003546		C6 transcription factor, putative; encoded by transcript AFUB_035590A	Y	Y	Y
	AFUB_036250	CADAFUBG00003612		C6 transcription factor, putative; encoded by transcript AFUB_036250A predicted by EVM similar to transcriptional activator involved in regulation ofproteins of the lysine biosynthesis pathway; requires 2-aminoadipate semialdehyde as co-inducer; Lys14p (GI:6320237) [Saccharomyces cerevisiae]	Y	Y	Y
	AFUB_036300	CADAFUBG00003617		C6 transcription factor GliZ-like, putative; encoded by transcript AFUB_036300A	Y	Y	Y
	AFUB_036390	CADAFUBG00003626		C6 transcription factor, putative; encoded by transcript AFUB_036390A	Y	Y	Y
	AFUB_036440	CADAFUBG00003631		transcription factor TFIIIB complex subunit Brf1, putative; encoded by transcript AFUB_036440A	Y	Y	NA
	AFUB_037000	CADAFUBG00003687		C6 transcription factor, putative; encoded by transcript AFUB_037000A	Y	Y	NA
	AFUB_037020	CADAFUBG00003689		homeobox transcription factor, putative; encoded by transcript AFUB_037020A	Y	Y	Y
	AFUB_037150	CADAFUBG00003702		PHD transcription factor, putative; encoded by transcript AFUB_037150A	Y	Y	Y
	AFUB_037190	CADAFUBG00003706		C6 transcription factor (Mut3), putative; encoded by transcript AFUB_037190A	Y	Y	Y
	AFUB_037210	CADAFUBG00003708	pacC	C2H2 transcription factor PacC, putative; encoded by transcript AFUB_037210A	Y	Y	Y
	AFUB_037220	CADAFUBG00003709		forkhead transcription factor Fkh1/2, putative; encoded by transcript AFUB_037220A	Y	Y	Y
	AFUB_037850	CADAFUBG00003772		bZIP transcription factor (AtfA), putative; encoded by transcript AFUB_037850A	Y	Y	Y
	AFUB_037920	CADAFUBG00003779	ace2	C2H2 transcription factor (Swi5), putative; encoded by transcript AFUB_037920A	Y	Y	Y
	AFUB_038200	CADAFUBG00003807		bZIP transcription factor (MeaB), putative; encoded by transcript AFUB_038200A	Y	Y	Y
	AFUB_038290	CADAFUBG00003816		zinc knuckle transcription factor/splicing factor MSL5/ZFM1, putative; encoded by transcript AFUB_038290A
	AFUB_038770	CADAFUBG00003864		transcription factor TFIIIC complex subunit Tfc6, putative; encoded by transcript AFUB_038770A
	AFUB_039010	CADAFUBG00003888		C6 transcription factor, putative; encoded by transcript AFUB_039010A	Y	Y	NA
	AFUB_039050	CADAFUBG00003892		RNA polymerase I and III transcription factor complex component Tbp, putative; encoded by transcript AFUB_039050A
	AFUB_039350	CADAFUBG00003922	dvrA	C2H2 transcription factor, putative; encoded by transcript AFUB_039350A	Y	Y	Y
	AFUB_039500	CADAFUBG00003937		C6 transcription factor, putative; encoded by transcript AFUB_039500A	Y	Y	NA
	AFUB_040000	CADAFUBG00003987		C6 transcription factor, putative; encoded by transcript AFUB_040000A	Y	Y	Y	Yes
	AFUB_040580	CADAFUBG00004045	rlmA	SRF-type transcription factor RlmA; encoded by transcript AFUB_040580A	Y	Y	Y	Yes
	AFUB_041060	CADAFUBG00004093		C6 transcription factor (OTam), putative; encoded by transcript AFUB_041060A	Y	Y	Y
	AFUB_041100	CADAFUBG00004097		C2H2 transcription factor (Ace1), putative; encoded by transcript AFUB_041100A	Y	Y	Y	Yes
	AFUB_042310	CADAFUBG00004220		C6 transcription factor (Gal4), putative; encoded by transcript AFUB_042310A	Y	Y	Y
	AFUB_042770	CADAFUBG00004266		C6 transcription factor, putative; encoded by transcript AFUB_042770A	Y	Y	Y
	AFUB_043000	CADAFUBG00004290		fungal specific transcription factor, putative; encoded by transcript AFUB_043000A	Y	Y	Y
	AFUB_043110	CADAFUBG00004301		transcription factor Rba50, putative; encoded by transcript AFUB_043110A
	AFUB_043250	CADAFUBG00004315		GATA transcription factor LreA; encoded by transcript AFUB_043250A
	AFUB_043270	CADAFUBG00004317		C6 transcription factor (Fcr1), putative; encoded by transcript AFUB_043270A	Y	Y	Y
	AFUB_043860	CADAFUBG00004376		bZIP transcription factor (HacA), putative; encoded by transcript AFUB_043860A
	AFUB_044040	CADAFUBG00004394		C6 transcription factor, putative; encoded by transcript AFUB_044040A	Y	Y	Y
	AFUB_044060	CADAFUBG00004396		C6 transcription factor, putative; encoded by transcript AFUB_044060A	Y	Y	Y
	AFUB_044290	CADAFUBG00004419		bZIP transcription factor; encoded by transcript AFUB_044290A	Y	Y	Y
	AFUB_044300	CADAFUBG00004420		CP2 transcription factor, putative; encoded by transcript AFUB_044300A similar to GB:AAH69638.1: transcription factor CP2-like 3 {Homo sapiens;}	Y	Y	Y
	AFUB_044670	CADAFUBG00004457		fungal specific transcription factor, putative; encoded by transcript AFUB_044670A	Y	Y	Y
	AFUB_044930	CADAFUBG00004483		C6 transcription factor, putative; encoded by transcript AFUB_044930A	Y	Y	Y
	AFUB_045020	CADAFUBG00004492		bZIP transcription factor, putative; encoded by transcript AFUB_045020A	Y	Y	Y
	AFUB_045330	CADAFUBG00004523		C6 transcription factor, putative; encoded by transcript AFUB_045330A	Y	Y	Y
	AFUB_045540	CADAFUBG00004544		C6 transcription factor, putative; encoded by transcript AFUB_045540A	Y	Y	Y
	AFUB_045580	CADAFUBG00004548		C6 transcription factor, putative; encoded by transcript AFUB_045580A	Y	Y	NA
	AFUB_045780	CADAFUBG00004569		PUT3-like fungal specific transcription factor, putative; encoded by transcript AFUB_045780A similar to SP:P25502: Proline utilization trans-activator. {Saccharomyces cerevisiae;}	Y	Y	Y
	AFUB_045820	CADAFUBG00004573		C6 transcription factor, putative; encoded by transcript AFUB_045820A	Y	Y	Y
	AFUB_045980	CADAFUBG00004589	nctB	CBF/NF-Y family transcription factor, putative; encoded by transcript AFUB_045980A	Y	Y	Y
	AFUB_046160	CADAFUBG00004607		C6 transcription factor, putative; encoded by transcript AFUB_046160A	Y	Y	Y
	AFUB_046210	CADAFUBG00004612		C6 transcription factor, putative; encoded by transcript AFUB_046210A	Y	Y	Y
	AFUB_046330	CADAFUBG00004624		C2H2 transcription factor, putative; encoded by transcript AFUB_046330A	Y	Y	Y
	AFUB_046410	CADAFUBG00004631		C6 transcription factor Ctf1B-like, putative; encoded by transcript AFUB_046410A	Y	Y	Y
	AFUB_046540	CADAFUBG00004644		fungal specific transcription factor, putative; encoded by transcript AFUB_046540A	Y	Y	Y
	AFUB_046890	CADAFUBG00004679		C6 transcription factor, putative; encoded by transcript AFUB_046890A	Y	Y	Y
	AFUB_047470	CADAFUBG00004737		C6 transcription factor, putative; encoded by transcript AFUB_047470A	Y	Y	Y
	AFUB_047730	CADAFUBG00004763		C6 transcription factor, putative; encoded by transcript AFUB_047730A	Y	Y	Y
	AFUB_048380	CADAFUBG00004828		C6 transcription factor, putative; encoded by transcript AFUB_048380A similar to SP:P05085: Arginine metabolism regulation protein II. {Saccharomyces cerevisiae;}	Y	Y	Y
	AFUB_048740	CADAFUBG00004854		C6 transcription factor, putative; encoded by transcript AFUB_048740A	Y	Y	Y
	AFUB_048990	CADAFUBG00004879		C6 transcription factor, putative; encoded by transcript AFUB_048990A	Y	Y	Y
	AFUB_049390	CADAFUBG00004919		C6 transcription factor, putative; encoded by transcript AFUB_049390A	Y	Y	Y
	AFUB_049550	CADAFUBG00004935		C6 transcription factor, putative; encoded by transcript AFUB_049550A	Y	Y	Y
	AFUB_050090	CADAFUBG00004989		C6 transcription factor, putative; encoded by transcript AFUB_050090A	N	Y	Y
	AFUB_050190	CADAFUBG00004999		bZIP transcription factor JlbA/IDI-4; encoded by transcript AFUB_050190A	Y	Y	Y
	AFUB_050230	CADAFUBG00005003		C6 transcription factor, putative; encoded by transcript AFUB_050230A	Y	Y	Y
	AFUB_050430	CADAFUBG00005023		heat shock transcription factor Hsf1, putative; encoded by transcript AFUB_050430A
	AFUB_050800	CADAFUBG00005060		C6 transcription factor, putative; encoded by transcript AFUB_050800A	N	Y	NA
	AFUB_051080	CADAFUBG00005088		RNA polymerase III transcription factor subunit, putative; encoded by transcript AFUB_051080A
	AFUB_051340	CADAFUBG00005114		C6 transcription factor, putative; encoded by transcript AFUB_051340A	Y	Y	Y
	AFUB_051400	CADAFUBG00005120		C6 transcription factor, putative; encoded by transcript AFUB_051400A	Y	Y	Y
	AFUB_051540	CADAFUBG00005134		C6 transcription factor, putative; encoded by transcript AFUB_051540A	Y	Y	NA
	AFUB_051950	CADAFUBG00005175		PHD transcription factor (Rum1), putative; encoded by transcript AFUB_051950A	Y	Y	Y
	AFUB_052420	CADAFUBG00005222	hapX	bZIP transcription factor (HapX), putative; encoded by transcript AFUB_052420A	Y	Y	Y
	AFUB_052710	CADAFUBG00005251		HLH transcription factor (PalcA), putative; encoded by transcript AFUB_052710A	Y	Y	Y
	AFUB_052860	CADAFUBG00005266		transcription factor and DNA repair complex, core TFIIH, putative; encoded by transcript AFUB_052860A similar to gi|6323033|ref|NP_013105.1| Component of RNA polymerase transcription factor TFIIH,SSL1 [Saccharomyces cerevisiae]	Y	Y	Y
	AFUB_053150	CADAFUBG00005295		forkhead transcription factor (Sep1), putative; encoded by transcript AFUB_053150A	Y	Y	Y
	AFUB_053740	CADAFUBG00005354	steA	sexual development transcription factor SteA; encoded by transcript AFUB_053740A	Y	Y	NA
	AFUB_053880	CADAFUBG00005368		DNA repair and transcription factor Ada, putative; encoded by transcript AFUB_053880A	Y	Y	Y
	AFUB_053950	CADAFUBG00005375		C2H2 transcription factor (AmdA), putative; encoded by transcript AFUB_053950A	Y	Y	Y
	AFUB_054360	CADAFUBG00005416		C6 transcription factor, putative; encoded by transcript AFUB_054360A	Y	Y	Y
	AFUB_055060	CADAFUBG00005486		C6 transcription factor AlcR; encoded by transcript AFUB_055060A	Y	Y	Y
	AFUB_056530	CADAFUBG00005632		transcription factor RfeG, putative; encoded by transcript AFUB_056530A	Y	Y	Y
	AFUB_056620	CADAFUBG00005641		transcription factor (SPT8), putative; encoded by transcript AFUB_056620A	Y	Y	Y
	AFUB_056790	CADAFUBG00005658		transcription factor (Snd1/p100), putative; encoded by transcript AFUB_056790A	Y	Y	Y
	AFUB_057290	CADAFUBG00005708		C6 transcription factor, putative; encoded by transcript AFUB_057290A	Y	Y	Y
	AFUB_057630	CADAFUBG00005742		C6 transcription factor, putative; encoded by transcript AFUB_057630A	Y	Y	Y
	AFUB_057730	CADAFUBG00005752		bZIP transcription factor, putative; encoded by transcript AFUB_057730A	Y	Y	Y
	AFUB_057890	CADAFUBG00005768		AflR-like C6 zinc cluster transcription factor, putative; encoded by transcript AFUB_057890A	Y	Y	Y
	AFUB_058240	CADAFUBG00005803		CBF/NF-Y family transcription factor, putative; encoded by transcript AFUB_058240A	Y	Y	Y
	AFUB_058640	CADAFUBG00005843		C6 transcription factor (ArcA), putative; encoded by transcript AFUB_058640A	Y	Y	Y
	AFUB_058830	CADAFUBG00005862	sreA	siderophore transcription factor SreA; encoded by transcript AFUB_058830A	Y	Y	Y
	AFUB_058960	CADAFUBG00005876		APSES transcription factor, putative; encoded by transcript AFUB_058960A	Y	Y	Y
	AFUB_059150	CADAFUBG00005895		transcription factor TFIIH subunit Tfb4, putative; encoded by transcript AFUB_059150A
	AFUB_059600	CADAFUBG00005940		C6 transcription factor (NirA), putative; encoded by transcript AFUB_059600A	Y	Y	Y
	AFUB_059650	CADAFUBG00005945	hof	C2H2 transcription factor, putative; encoded by transcript AFUB_059650A	Y	Y	Y
	AFUB_060620	CADAFUBG00006042		GATA transcription factor (Ams2), putative; encoded by transcript AFUB_060620A
	AFUB_060680	CADAFUBG00006048		bZIP transcription factor (Atf21), putative; encoded by transcript AFUB_060680A	Y	Y	Y
	AFUB_061020	CADAFUBG00006082		C6 transcription factor, putative; encoded by transcript AFUB_061020A	Y	Y	Y
	AFUB_061530	CADAFUBG00006132		C6 transcription factor (Acr-2), putative; encoded by transcript AFUB_061530A	Y	Y	Y
	AFUB_061940	CADAFUBG00006172		C6 transcription factor, putative; encoded by transcript AFUB_061940A	Y	Y	Y
	AFUB_062000	CADAFUBG00006178		C6 transcription factor, putative; encoded by transcript AFUB_062000A	Y	Y	Y
	AFUB_062090	CADAFUBG00006187		C6 transcription factor, putative; encoded by transcript AFUB_062090A	Y	Y	Y
	AFUB_062110	CADAFUBG00006189		C6 transcription factor, putative; encoded by transcript AFUB_062110A	Y	Y	Y
	AFUB_062210	CADAFUBG00006198		C6 transcription factor, putative; encoded by transcript AFUB_062210A	Y	Y	Y
	AFUB_063310	CADAFUBG00006279		fungal specific transcription factor, putative; encoded by transcript AFUB_063310A	Y	Y	Y
	AFUB_063540	CADAFUBG00006302		fungal specific transcription factor, putative; encoded by transcript AFUB_063540A	Y	Y	Y
	AFUB_063610	CADAFUBG00006310		bZIP transcription factor (MetR), putative; encoded by transcript AFUB_063610A	Y	Y	N
	AFUB_066180	CADAFUBG00006568	sebA	C2H2 transcription factor (Seb1), putative; encoded by transcript AFUB_066180A	Y	Y	Y
	AFUB_066820	CADAFUBG00006630	rosA/nosA	C6 sexual development transcription factor, putative; encoded by transcript AFUB_066820A	Y	Y	Y
	AFUB_066970	CADAFUBG00006644		C6 transcription factor, putative; encoded by transcript AFUB_066970A	Y	Y	Y
	AFUB_067230	CADAFUBG00006670		homeobox transcription factor, putative; encoded by transcript AFUB_067230A	Y	Y	Y
	AFUB_067280	CADAFUBG00006675		C6 transcription factor (AmyR), putative; encoded by transcript AFUB_067280A	Y	Y	Y
	AFUB_067320	CADAFUBG00006679		transcription factor RfeF, putative; encoded by transcript AFUB_067320A	Y	Y	Y
	AFUB_067340	CADAFUBG00006681		homeobox transcription factor (RfeB), putative; encoded by transcript AFUB_067340A	Y	Y	NA
	AFUB_068700	CADAFUBG00006818		RNA polymerase II transcription factor related protein; encoded by transcript AFUB_068700A	Y	Y	NA
	AFUB_069160	CADAFUBG00006864		C6 transcription factor Prf, putative; encoded by transcript AFUB_069160A	Y	Y	NA
	AFUB_069420	CADAFUBG00006890	cpcA	bZIP transcription factor CpcA; encoded by transcript AFUB_069420A identical to cross-pathway control protein CpcA (GI:33340527) [Aspergillus fumigatus] similar to transcriptional activator CpcA (GI:15824382) [Emericella nidulans] similar to transcriptional activator of amino acid biosynthetic genes in response to amino acid starvation; expression is tightly regulated at both the transcriptional …	Y	Y	Y
	AFUB_069500	CADAFUBG00006898		C6 transcription factor, putative; encoded by transcript AFUB_069500A	Y	Y	Y
	AFUB_069610	CADAFUBG00006909		GATA transcription factor LreB; encoded by transcript AFUB_069610A	Y	Y	Y
	AFUB_069670	CADAFUBG00006915		transcription factor, putative; encoded by transcript AFUB_069670A
	AFUB_069960	CADAFUBG00006944		zinc knuckle transcription factor (CnjB), putative; encoded by transcript AFUB_069960A	Y	Y	Y
	AFUB_071780	CADAFUBG00007127		C6 transcription factor (AflR), putative; encoded by transcript AFUB_071780A	Y	Y	Y
	AFUB_071830	CADAFUBG00007132		C6 transcription factor, putative; encoded by transcript AFUB_071830A	Y	Y	N
	AFUB_071920	CADAFUBG00007141		C6 transcription factor, putative; encoded by transcript AFUB_071920A	Y	Y	Y
	AFUB_072930	CADAFUBG00007233		C6 transcription factor RosA; encoded by transcript AFUB_072930A similar to transcriptional regulatory protein Pro1 (Swiss-Prot:Q9P326) [Neurospora crassa] PMID: 12081464 similar to repressor of sexual development RosA (GI:27526404) [Emericella nidulans] PMID: 15520269	Y	Y	Y
	AFUB_073070	CADAFUBG00007247		C6 transcription factor, putative; encoded by transcript AFUB_073070A	Y	Y	Y
	AFUB_073490	CADAFUBG00007289		bZIP transcription factor, putative; encoded by transcript AFUB_073490A	Y	Y	Y
	AFUB_073520	CADAFUBG00007292		transcription factor Rap1, putative; encoded by transcript AFUB_073520A	Y	Y	N
	AFUB_073940	CADAFUBG00007334		fungal specific transcription factor, putative; encoded by transcript AFUB_073940A	Y	Y	Y
	AFUB_074510	CADAFUBG00007391		C6 transcription factor, putative; encoded by transcript AFUB_074510A	Y	Y	Y
	AFUB_074560	CADAFUBG00007396		transcription factor TFIID complex 145 kDa subunit, putative; encoded by transcript AFUB_074560A	Y	Y	Y
	AFUB_074750	CADAFUBG00007415		C6 transcription factor (PrnA), putative; encoded by transcript AFUB_074750A	Y	Y	Y
	AFUB_075870	CADAFUBG00007527		transcription factor AATF/Che-1, putative; encoded by transcript AFUB_075870A
	AFUB_075930	CADAFUBG00007533		C6 transcription factor, putative; encoded by transcript AFUB_075930A	Y	Y	N
	AFUB_075990	CADAFUBG00007539	yap1	bZIP transcription factor (AP-1), putative; encoded by transcript AFUB_075990A	Y	Y	Y
	AFUB_076060	CADAFUBG00007546		C6 transcription factor, putative; encoded by transcript AFUB_076060A	Y	Y	Y
	AFUB_076110	CADAFUBG00007551		C6 transcription factor (PRO1), putative; encoded by transcript AFUB_076110A	Y	Y	Y
	AFUB_076200	CADAFUBG00007560		C6 transcription factor, putative; encoded by transcript AFUB_076200A	Y	Y	Y
	AFUB_077130	CADAFUBG00007653		C6 transcription factor, putative; encoded by transcript AFUB_077130A	Y	Y	Y
	AFUB_077250	CADAFUBG00007665		C6 transcription factor, putative; encoded by transcript AFUB_077250A	Y	Y	Y
	AFUB_077460	CADAFUBG00007686		C6 transcription factor, putative; encoded by transcript AFUB_077460A	Y	Y	Y
	AFUB_077530	CADAFUBG00007693		C6 transcription factor, putative; encoded by transcript AFUB_077530A	Y	Y	Y
	AFUB_077740	CADAFUBG00007714		C6 transcription factor, putative; encoded by transcript AFUB_077740A	Y	Y	Y
	AFUB_078120	CADAFUBG00007750		C6 transcription factor, putative; encoded by transcript AFUB_078120A	Y	Y	Y
	AFUB_078150	CADAFUBG00007753		bZIP transcription factor (Atf7), putative; encoded by transcript AFUB_078150A	Y	Y	Y
	AFUB_078160	CADAFUBG00007754		C6 transcription factor, putative; encoded by transcript AFUB_078160A	Y	Y	Y
	AFUB_078520	CADAFUBG00007790		stress response regulator/HFS transcription factor, putative; encoded by transcript AFUB_078520A similar to GB:AAN75016.1: stress response regulator SrrA [Emericella nidulans]	Y	Y	Y
	AFUB_079150	CADAFUBG00007853		C6 transcription factor, putative; encoded by transcript AFUB_079150A	Y	Y	Y
	AFUB_079450	CADAFUBG00007883		C6 transcription factor, putative; encoded by transcript AFUB_079450A	Y	Y	Y
	AFUB_079560	CADAFUBG00007893		C6 transcription factor, putative; encoded by transcript AFUB_079560A	Y	Y	Y
	AFUB_079700	CADAFUBG00007907		fungal specific transcription factor, putative; encoded by transcript AFUB_079700A	Y	Y	Y
	AFUB_079810	CADAFUBG00007918		fungal specific transcription factor, putative; encoded by transcript AFUB_079810A similar to SP:P52959: Cutinase transcription factor 1 beta. {Nectria haematococca mpVI;}	Y	Y	Y
	AFUB_079860	CADAFUBG00007923		fungal specific transcription factor, putative; encoded by transcript AFUB_079860A	Y	Y	Y
	AFUB_079880	CADAFUBG00007925		C6 transcription factor, putative; encoded by transcript AFUB_079880A	Y	Y	Y
	AFUB_080380	CADAFUBG00007966		C6 transcription factor, putative; encoded by transcript AFUB_080380A	Y	Y	Y
	AFUB_080460	CADAFUBG00007974		C6 transcription factor, putative; encoded by transcript AFUB_080460A	Y	Y	N
	AFUB_080600	CADAFUBG00007987		C6 transcription factor, putative; encoded by transcript AFUB_080600A	Y	Y	Y
	AFUB_080790	CADAFUBG00008006		C6 transcription factor, putative; encoded by transcript AFUB_080790A	Y	Y	Y
	AFUB_081310	CADAFUBG00008059		C6 transcription factor, putative; encoded by transcript AFUB_081310A	Y	Y	Y
	AFUB_081500	CADAFUBG00008078		C6 transcription factor, putative; encoded by transcript AFUB_081500A	Y	Y	Y
	AFUB_081700	CADAFUBG00008098		fungal specific transcription factor, putative; encoded by transcript AFUB_081700A	Y	Y	Y
	AFUB_081990	CADAFUBG00008127		transcription factor (Sin3), putative; encoded by transcript AFUB_081990A
	AFUB_082080	CADAFUBG00008137		bZIP transcription factor, putative; encoded by transcript AFUB_082080A	Y	Y	Y
	AFUB_082260	CADAFUBG00008155		C6 transcription factor, putative; encoded by transcript AFUB_082260A	Y	Y	Y
	AFUB_082950	CADAFUBG00008224		C6 transcription factor, putative; encoded by transcript AFUB_082950A	Y	Y	Y
	AFUB_083430	CADAFUBG00008272		C6 transcription factor (Ctf1B), putative; encoded by transcript AFUB_083430A	Y	Y	Y
	AFUB_083880	CADAFUBG00008317		C6 transcription factor, putative; encoded by transcript AFUB_083880A	Y	N	Y
	AFUB_083950	CADAFUBG00008324		C6 transcription factor, putative; encoded by transcript AFUB_083950A	Y	Y	Y
	AFUB_084330	CADAFUBG00008362		C6 transcription factor, putative; encoded by transcript AFUB_084330A	Y	Y	Y
	AFUB_084620	CADAFUBG00008391		C6 transcription factor, putative; encoded by transcript AFUB_084620A	Y	Y	Y
	AFUB_085380	CADAFUBG00008468		C6 transcription factor, putative; encoded by transcript AFUB_085380A	Y	Y	Y
	AFUB_085450	CADAFUBG00008476		C6 transcription factor, putative; encoded by transcript AFUB_085450A	Y	Y	Y
	AFUB_085460	CADAFUBG00008477		C6 transcription factor, putative; encoded by transcript AFUB_085460A	Y	Y	Y
	AFUB_085820	CADAFUBG00008513		C2H2 transcription factor, putative; encoded by transcript AFUB_085820A	Y	Y	Y
	AFUB_086150	CADAFUBG00008547		C6 finger transcription factor, putative; encoded by transcript AFUB_086150A
	AFUB_086680	CADAFUBG00008580		C6 transcription factor, putative; encoded by transcript AFUB_086680A	Y	Y	NA
	AFUB_086770	CADAFUBG00008589		C6 transcription factor, putative; encoded by transcript AFUB_086770A	Y	Y	Y
	AFUB_086990	CADAFUBG00008611		C6 transcription factor, putative; encoded by transcript AFUB_086990A	Y	Y	Y
	AFUB_087340	CADAFUBG00008646		C6 transcription factor, putative; encoded by transcript AFUB_087340A	Y	Y	Y
	AFUB_087890	CADAFUBG00008703		C6 transcription factor, putative; encoded by transcript AFUB_087890A	Y	Y	Y
	AFUB_088210	CADAFUBG00008735		C6 transcription factor, putative; encoded by transcript AFUB_088210A	Y	Y	Y
	AFUB_088380	CADAFUBG00008752		C6 transcription factor, putative; encoded by transcript AFUB_088380A	Y	Y	Y
	AFUB_088390	CADAFUBG00008753		C6 transcription factor, putative; encoded by transcript AFUB_088390A	Y	Y	Y
	AFUB_088460	CADAFUBG00008760		C6 transcription factor, putative; encoded by transcript AFUB_088460A	Y	Y	Y
	AFUB_089710	CADAFUBG00008885		C6 transcription factor, putative; encoded by transcript AFUB_089710A	Y	Y	Y
	AFUB_089880	CADAFUBG00008902		C6 transcription factor, putative; encoded by transcript AFUB_089880A	Y	Y	Y
	AFUB_090250	CADAFUBG00008939		NF-X1 finger transcription factor, putative; encoded by transcript AFUB_090250A
	AFUB_090370	CADAFUBG00008951		C6 transcription factor, putative; encoded by transcript AFUB_090370A
	AFUB_090440	CADAFUBG00008958		C6 transcription factor, putative; encoded by transcript AFUB_090440A	Y	Y	Y
	AFUB_090650	CADAFUBG00008979		C6 transcription factor, putative; encoded by transcript AFUB_090650A
	AFUB_000190	CADAFUBG00000019		C6 finger domain protein, putative; encoded by transcript AFUB_000190A	Y	Y	Y
	AFUB_000960	CADAFUBG00000096		C6 finger domain protein, putative; encoded by transcript AFUB_000960A	Y	Y	Y
	AFUB_001960	CADAFUBG00000196		C6 finger domain protein, putative; encoded by transcript AFUB_001960A	Y	Y	Y
	AFUB_002050	CADAFUBG00000205		C6 finger domain protein, putative; encoded by transcript AFUB_002050A	Y	Y	Y
	AFUB_002240	CADAFUBG00000224		C6 finger domain protein, putative; encoded by transcript AFUB_002240A	Y	Y	Y
	AFUB_004190	CADAFUBG00000420		C6 finger domain protein, putative; encoded by transcript AFUB_004190A	Y	Y	Y
	AFUB_004490	CADAFUBG00000451		C6 finger domain protein, putative; encoded by transcript AFUB_004490A	Y	Y	N
	AFUB_008120	CADAFUBG00000816		C6 finger domain protein, putative; encoded by transcript AFUB_008120A	Y	Y	Y
	AFUB_008610	CADAFUBG00000865		C6 finger domain protein, putative; encoded by transcript AFUB_008610A	Y	Y	Y
	AFUB_010090	CADAFUBG00001014		C6 finger domain protein, putative; encoded by transcript AFUB_010090A	Y	Y	NA
	AFUB_010720	CADAFUBG00001077		C6 finger domain protein, putative; encoded by transcript AFUB_010720A	Y	Y	Y
	AFUB_013830	CADAFUBG00001388		C6 finger domain protein, putative; encoded by transcript AFUB_013830A	Y	Y	Y
	AFUB_015210	CADAFUBG00001526		C6 finger domain protein, putative; encoded by transcript AFUB_015210A	Y	Y	Y
	AFUB_020250	CADAFUBG00002019		C6 finger domain protein, putative; encoded by transcript AFUB_020250A	Y	Y	NA
	AFUB_022860	CADAFUBG00002280	acuK	C6 finger domain protein, putative; encoded by transcript AFUB_022860A	Y	Y	Y
	AFUB_023530	CADAFUBG00002347		C6 finger domain protein, putative; encoded by transcript AFUB_023530A	Y	Y	Y
	AFUB_024050	CADAFUBG00002399		C6 finger domain protein, putative; encoded by transcript AFUB_024050A	Y	Y	Y
	AFUB_025190	CADAFUBG00002513		C6 finger domain protein, putative; encoded by transcript AFUB_025190A	Y	Y	Y
	AFUB_026630	CADAFUBG00002657		C6 finger domain protein, putative; encoded by transcript AFUB_026630A	Y	Y	Y
	AFUB_027200	CADAFUBG00002713		C6 finger domain protein, putative; encoded by transcript AFUB_027200A	Y	Y	Y
	AFUB_029740	CADAFUBG00002969		C6 finger domain protein, putative; encoded by transcript AFUB_029740A	Y	Y	NA
	AFUB_031840	CADAFUBG00003179		C6 finger domain protein, putative; encoded by transcript AFUB_031840A	Y	Y	NA	Yes
	AFUB_033560	CADAFUBG00003351		C6 finger domain protein, putative; encoded by transcript AFUB_033560A	Y	Y	Y
	AFUB_036510	CADAFUBG00003638		C6 finger domain protein Acr-2, putative; encoded by transcript AFUB_036510A	Y	Y	N
	AFUB_038600	CADAFUBG00003847		C6 finger domain protein, putative; encoded by transcript AFUB_038600A	Y	Y	Y	Yes
	AFUB_045600	CADAFUBG00004551		C6 finger domain protein, putative; encoded by transcript AFUB_045600A
	AFUB_046750	CADAFUBG00004665		C6 finger domain protein, putative; encoded by transcript AFUB_046750A	Y	Y	Y
	AFUB_047970	CADAFUBG00004787		C6 finger domain protein, putative; encoded by transcript AFUB_047970A	Y	Y	Y
	AFUB_048230	CADAFUBG00004813		C6 finger domain protein, putative; encoded by transcript AFUB_048230A	Y	Y	NA
	AFUB_048890	CADAFUBG00004869		C6 finger domain protein, putative; encoded by transcript AFUB_048890A	Y	Y	N
	AFUB_050000	CADAFUBG00004980		C6 finger domain protein, putative; encoded by transcript AFUB_050000A	Y	Y	Y	Yes
	AFUB_054000	CADAFUBG00005380		C6 finger domain protein, putative; encoded by transcript AFUB_054000A	Y	Y	N
	AFUB_057470	CADAFUBG00005726		C6 finger domain protein, putative; encoded by transcript AFUB_057470A	Y	Y	Y
	AFUB_060650	CADAFUBG00006045		C6 finger domain protein, putative; encoded by transcript AFUB_060650A	Y	Y	NA
	AFUB_067240	CADAFUBG00006671	prtT	C6 finger domain protein, putative; encoded by transcript AFUB_067240A	Y	Y	Y
	AFUB_067440	CADAFUBG00006691		C6 finger domain protein, putative; encoded by transcript AFUB_067440A	N	Y	NA
	AFUB_068850	CADAFUBG00006833		C6 finger domain protein, putative; encoded by transcript AFUB_068850A	Y	N	Y
	AFUB_071380	CADAFUBG00007086		C6 finger domain protein, putative; encoded by transcript AFUB_071380A	Y	Y	Y
	AFUB_073760	CADAFUBG00007316		C6 finger domain protein, putative; encoded by transcript AFUB_073760A
	AFUB_074500	CADAFUBG00007390		C6 finger domain protein, putative; encoded by transcript AFUB_074500A similar to GB:AAS92247.1: SndA [Emericella nidulans]	Y	Y	NA
	AFUB_075680	CADAFUBG00007508	gliZ	C6 finger domain protein GliZ; encoded by transcript AFUB_075680A	Y	Y	Y
	AFUB_080530	CADAFUBG00007980		C6 finger domain protein, putative; encoded by transcript AFUB_080530A	Y	Y	NA
	AFUB_081800	CADAFUBG00008108		C6 finger domain protein, putative; encoded by transcript AFUB_081800A	Y	Y	Y
	AFUB_083600	CADAFUBG00008289		C6 finger domain protein, putative; encoded by transcript AFUB_083600A	Y	Y	Y
	AFUB_084440	CADAFUBG00008373		C6 finger domain protein, putative; encoded by transcript AFUB_084440A	Y	Y	Y
	AFUB_084670	CADAFUBG00008396		C6 finger domain protein, putative; encoded by transcript AFUB_084670A	Y	Y	Y
	AFUB_085170	CADAFUBG00008447		C6 finger domain protein, putative; encoded by transcript AFUB_085170A	Y	N	Y
	AFUB_092740	CADAFUBG00009186		C6 finger domain protein, putative; encoded by transcript AFUB_092740A	Y	Y	NA
	AFUB_094860	CADAFUBG00009389		C6 finger domain protein, putative; encoded by transcript AFUB_094860A	Y	Y	Y
	AFUB_095440	CADAFUBG00009446		C6 finger domain protein, putative; encoded by transcript AFUB_095440A	Y	Y	Y
	AFUB_096380	CADAFUBG00009540		C6 finger domain protein, putative; encoded by transcript AFUB_096380A	Y	Y	Y
	AFUB_099770	CADAFUBG00009873		C6 finger domain protein, putative; encoded by transcript AFUB_099770A	Y	Y	Y
	AFUB_101950	CADAFUBG00010082		C6 finger domain protein, putative; encoded by transcript AFUB_101950A	Y	Y	N
	AFUB_001820	CADAFUBG00000182		C2H2 finger domain protein, putative; encoded by transcript AFUB_001820A	Y	Y	Y
	AFUB_002390	CADAFUBG00000239		C2H2 finger domain protein, putative; encoded by transcript AFUB_002390A	Y	Y	Y
	AFUB_004120	CADAFUBG00000413		C2H2 finger domain protein, putative; encoded by transcript AFUB_004120A	Y	Y	N
	AFUB_009690	CADAFUBG00000974		C2H2 finger domain protein (Gli3), putative; encoded by transcript AFUB_009690A	Y	Y	Y
	AFUB_013550	CADAFUBG00001360		C2H2 finger domain protein, putative; encoded by transcript AFUB_013550A
	AFUB_019160	CADAFUBG00001910		C2H2 finger domain protein, putative; encoded by transcript AFUB_019160A	Y	Y	Y
	AFUB_019830	CADAFUBG00001977		C2H2 finger domain protein, putative; encoded by transcript AFUB_019830A	Y	Y	Y
	AFUB_021470	CADAFUBG00002141		C2H2 finger domain protein, putative; encoded by transcript AFUB_021470A	Y	N	Y
	AFUB_029400	CADAFUBG00002935		C2H2 finger domain protein FlbC; encoded by transcript AFUB_029400A	Y	Y	N
	AFUB_030770	CADAFUBG00003072		C2H2 finger domain protein, putative; encoded by transcript AFUB_030770A	Y	Y	Y
	AFUB_031910	CADAFUBG00003186		C2H2 finger domain protein, putative; encoded by transcript AFUB_031910A	Y	Y	Y
	AFUB_032220	CADAFUBG00003217		C2H2 finger domain protein, putative; encoded by transcript AFUB_032220A	Y	Y	Y
	AFUB_032890	CADAFUBG00003284		C2H2 finger domain protein, putative; encoded by transcript AFUB_032890A	Y	Y	N
	AFUB_035140	CADAFUBG00003500		C2H2 finger domain protein, putative; encoded by transcript AFUB_035140A	Y	Y	Y
	AFUB_042120	CADAFUBG00004201		C2H2 zinc finger domain protein, putative; encoded by transcript AFUB_042120A	Y	Y	Y
	AFUB_043680	CADAFUBG00004358		C2H2 finger domain protein, putative; encoded by transcript AFUB_043680A
	AFUB_044110	CADAFUBG00004401		C2H2 type zinc finger domain protein; encoded by transcript AFUB_044110A
	AFUB_046000	CADAFUBG00004591		C2H2 finger domain protein (Kin17), putative; encoded by transcript AFUB_046000A	Y	Y	NA
	AFUB_047310	CADAFUBG00004721		C2H2 finger domain protein, putative; encoded by transcript AFUB_047310A	Y	Y	Y
	AFUB_055490	CADAFUBG00005528		C2H2 finger and ankyrin domain protein, putative; encoded by transcript AFUB_055490A	Y	Y	Y
	AFUB_056710	CADAFUBG00005650		C2H2 finger domain protein, putative; encoded by transcript AFUB_056710A	Y	Y	Y
	AFUB_064180	CADAFUBG00006367		C2H2 finger domain protein, putative; encoded by transcript AFUB_064180A	Y	Y	Y
	AFUB_067480	CADAFUBG00006695		C2H2 finger domain protein, putative; encoded by transcript AFUB_067480A	Y	Y	NA
	AFUB_068500	CADAFUBG00006798		C2H2 finger domain protein, putative; encoded by transcript AFUB_068500A	Y	Y	Y
	AFUB_070520	CADAFUBG00007000		C2H2 finger domain protein, putative; encoded by transcript AFUB_070520A	Y	Y	Y
	AFUB_070960	CADAFUBG00007044		C2H2 finger domain protein, putative; encoded by transcript AFUB_070960A	Y	Y	Y
	AFUB_071460	CADAFUBG00007094		C2H2 finger domain protein; encoded by transcript AFUB_071460A	Y	Y	Y
	AFUB_071660	CADAFUBG00007115		C2H2 finger domain protein, putative; encoded by transcript AFUB_071660A	Y	Y	Y
	AFUB_077190	CADAFUBG00007659		C2H2 finger domain protein (Ezf), putative; encoded by transcript AFUB_077190A	Y	Y	Y
	AFUB_077270	CADAFUBG00007667		C2H2 finger domain protein, putative; encoded by transcript AFUB_077270A	Y	Y	NA
	AFUB_078010	CADAFUBG00007740		C2H2 finger domain protein, putative; encoded by transcript AFUB_078010A	Y	Y	Y
	AFUB_082490	CADAFUBG00008178	zfpA	C2H2 finger domain protein, putative; encoded by transcript AFUB_082490A	Y	Y	Y
	AFUB_083250	CADAFUBG00008254		C2H2 finger domain protein, putative; encoded by transcript AFUB_083250A	Y	Y	Y
	AFUB_083260	CADAFUBG00008255		C2H2 finger domain protein, putative; encoded by transcript AFUB_083260A	Y	Y	Y
	AFUB_083370	CADAFUBG00008266		C2H2 zinc finger protein; encoded by transcript AFUB_083370A	Y	Y	NA
	AFUB_089440	CADAFUBG00008858		C2H2 zinc finger protein; encoded by transcript AFUB_089440A	Y	Y	Y
	AFUB_091540	CADAFUBG00009067		C2H2 finger domain protein, putative; encoded by transcript AFUB_091540A	Y	Y	Y
	AFUB_092820	CADAFUBG00009194		C2H2 finger domain protein, putative; encoded by transcript AFUB_092820A	Y	Y	Y
	AFUB_095290	CADAFUBG00009431		C2H2 finger domain protein (Zms1), putative; encoded by transcript AFUB_095290A	Y	Y	Y
	AFUB_095620	CADAFUBG00009464	mtfA	C2H2 finger domain protein, putative; encoded by transcript AFUB_095620A	Y	Y	Y
	AFUB_096430	CADAFUBG00009545	gipA	C2H2 finger domain protein, putative; encoded by transcript AFUB_096430A	Y	Y	NA
	AFUB_096690	CADAFUBG00009571		C2H2 finger domain protein; encoded by transcript AFUB_096690A	Y	Y	Y
	AFUB_097590	CADAFUBG00009664		C2H2 finger domain protein; encoded by transcript AFUB_097590A	Y	Y	Y
	AFUB_091020	CADAFUBG00009015		transcription factor Tos4, putative; encoded by transcript AFUB_091020A	Y	Y	Y
	AFUB_091200	CADAFUBG00009033		APSES transcription factor (MbpA), putative; encoded by transcript AFUB_091200A
	AFUB_091870	CADAFUBG00009100		C6 transcription factor, putative; encoded by transcript AFUB_091870A	Y	Y	Y
	AFUB_091930	CADAFUBG00009106		C6 transcription factor, putative; encoded by transcript AFUB_091930A	Y	Y	Y
	AFUB_092060	CADAFUBG00009119		fungal specific transcription factor, putative; encoded by transcript AFUB_092060A	Y	Y	Y
	AFUB_092130	CADAFUBG00009126		fungal specific transcription factor, putative; encoded by transcript AFUB_092130A	Y	Y	NA
	AFUB_092490	CADAFUBG00009162		fungal specific transcription factor, putative; encoded by transcript AFUB_092490A	Y	Y	Y
	AFUB_092760	CADAFUBG00009188		SRF-type transcription factor family protein; encoded by transcript AFUB_092760A
	AFUB_093120	CADAFUBG00009215	azf1	C2H2 transcription factor (Azf1), putative; encoded by transcript AFUB_093120A	Y	Y	Y
	AFUB_093280	CADAFUBG00009231		C6 transcription factor, putative; encoded by transcript AFUB_093280A	Y	Y	Y
	AFUB_093890	CADAFUBG00009292		transcription factor TFIIIB component, putative; encoded by transcript AFUB_093890A
	AFUB_095180	CADAFUBG00009420		C6 transcription factor, putative; encoded by transcript AFUB_095180A	Y	Y	Y
	AFUB_096230	CADAFUBG00009525		SRF-type transcription factor (Umc1), putative; encoded by transcript AFUB_096230A	Y	Y	N
	AFUB_096500	CADAFUBG00009552		C6 transcription factor, putative; encoded by transcript AFUB_096500A	Y	Y	Y
	AFUB_097300	CADAFUBG00009632		fungal specific transcription factor, putative; encoded by transcript AFUB_097300A	Y	Y	Y
	AFUB_097320	CADAFUBG00009634		C6 transcription factor, putative; encoded by transcript AFUB_097320A	Y	N	Y
	AFUB_097380	CADAFUBG00009643		C6 transcription factor, putative; encoded by transcript AFUB_097380A	Y	Y	Y
	AFUB_098690	CADAFUBG00009765		homeobox transcription factor, putative; encoded by transcript AFUB_098690A	Y	Y	Y
	AFUB_099050	CADAFUBG00009801	farA	C6 transcription factor Ctf1A, putative; encoded by transcript AFUB_099050A	Y	Y	NA
	AFUB_099350	CADAFUBG00009831		C6 transcription factor, putative; encoded by transcript AFUB_099350A	Y	Y	Y
	AFUB_099630	CADAFUBG00009859		C6 transcription factor, putative; encoded by transcript AFUB_099630A	Y	Y	Y
	AFUB_100190	CADAFUBG00009915		bZIP transcription factor, putative; encoded by transcript AFUB_100190A	Y	Y	Y
	AFUB_101260	CADAFUBG00010011		C6 transcription factor, putative; encoded by transcript AFUB_101260A	Y	Y	Y
	AFUB_101510	CADAFUBG00010036		C6 transcription factor, putative; encoded by transcript AFUB_101510A	Y	Y	Y
	AFUB_101990	CADAFUBG00010086		C6 transcription factor, putative; encoded by transcript AFUB_101990A
	AFUB_100050	CADAFUBG00009901		C2H2 finger domain protein, putative; encoded by transcript AFUB_100050A	Y	Y	Y
	AFUB_016450	CADAFUBG00001650	srbB	HLH DNA binding domain protein, putative; encoded by transcript AFUB_016450A	Y	Y	Y
	AFUB_055550	CADAFUBG00005534		HLH DNA binding protein (Penr2), putative; encoded by transcript AFUB_055550A	Y	Y	Y
	AFUB_063950	CADAFUBG00006344		HLH DNA binding domain protein, putative; encoded by transcript AFUB_063950A	Y	Y	Y
	AFUB_099590	CADAFUBG00009855	srbB	HLH DNA binding domain protein, putative; encoded by transcript AFUB_099590A	Y	Y	Y
	AFUB_003630	CADAFUBG00000364	flbD	MYB family conidiophore development protein FlbD, putative; encoded by transcript AFUB_003630A
	AFUB_007880	CADAFUBG00000792		MYB DNA-binding domain protein; encoded by transcript AFUB_007880A	Y	Y	Y
	AFUB_019440	CADAFUBG00001938		MYB DNA-binding domain protein; encoded by transcript AFUB_019440A	Y	Y	Y
	AFUB_020050	CADAFUBG00001999		MYB DNA-binding domain protein; encoded by transcript AFUB_020050A	Y	Y	Y
	AFUB_020080	CADAFUBG00002002		MYB DNA-binding domain protein; encoded by transcript AFUB_020080A	Y	Y	Y
	AFUB_041980	CADAFUBG00004187		MYB DNA-binding domain protein; encoded by transcript AFUB_041980A	Y	Y	Y
	AFUB_042180	CADAFUBG00004207		MYB DNA-binding domain protein; encoded by transcript AFUB_042180A	Y	Y	Y
	AFUB_050260	CADAFUBG00005006		MYB DNA-binding domain protein; encoded by transcript AFUB_050260A	Y	Y	Y
	AFUB_059050	CADAFUBG00005885		MYB DNA binding protein (Tbf1), putative; encoded by transcript AFUB_059050A	Y	Y	Y
	AFUB_064650	CADAFUBG00006414		MYB and HSA domain protein; encoded by transcript AFUB_064650A	Y	Y	NA
	AFUB_007880	CADAFUBG00000792		MYB DNA-binding domain protein; encoded by transcript AFUB_007880A	Y	Y	Y
	AFUB_018270	CADAFUBG00001821		Cu-dependent DNA-binding protein, putative; encoded by transcript AFUB_018270A similar to GB:AAB70928.1: proline rich protein [Santalum album]	Y	Y	Y
	AFUB_019440	CADAFUBG00001938		MYB DNA-binding domain protein; encoded by transcript AFUB_019440A	Y	Y	N
	AFUB_020050	CADAFUBG00001999		MYB DNA-binding domain protein; encoded by transcript AFUB_020050A	Y	Y	Y
	AFUB_020080	CADAFUBG00002002		MYB DNA-binding domain protein; encoded by transcript AFUB_020080A	Y	Y	Y
	AFUB_023400	CADAFUBG00002334		replication protein A 70 kDa DNA-binding subunit; encoded by transcript AFUB_023400A
	AFUB_032490	CADAFUBG00003244		curved DNA-binding protein (42 kDa protein); encoded by transcript AFUB_032490A	Y	Y	Y
	AFUB_041980	CADAFUBG00004187		MYB DNA-binding domain protein; encoded by transcript AFUB_041980A	N	N	NA
	AFUB_042180	CADAFUBG00004207		MYB DNA-binding domain protein; encoded by transcript AFUB_042180A	Y	Y	Y
	AFUB_043720	CADAFUBG00004362		DNA-binding protein HGH1, putative; encoded by transcript AFUB_043720A	Y	Y	N
	AFUB_050260	CADAFUBG00005006		MYB DNA-binding domain protein; encoded by transcript AFUB_050260A	Y	N	N
	AFUB_082330	CADAFUBG00008162		Myb-like DNA-binding domain protein; encoded by transcript AFUB_082330A
	AFUB_000040	CADAFUBG00000004		hypothetical protein; encoded by transcript AFUB_000040A	Y	Y	NA
	AFUB_002740	CADAFUBG00000274		conserved hypothetical protein; encoded by transcript AFUB_002740A	Y	Y	Y
	AFUB_003620	CADAFUBG00000362		hypothetical protein; encoded by transcript AFUB_003620A	Y	Y	Y
	AFUB_003630	CADAFUBG00000364	flbD	MYB family conidiophore development protein FlbD, putative; encoded by transcript AFUB_003630A	Y	Y	Y
	AFUB_005170	CADAFUBG00000519	abaA	transcription factor AbaA; encoded by transcript AFUB_005170A similar to GB:AAA33286.1: abaA protein [Emericella nidulans]	Y	Y	Y
	AFUB_007960	CADAFUBG00000800		zinc knuckle domain protein (Byr3), putative; encoded by transcript AFUB_007960A	Y	Y	NA
	AFUB_011060	CADAFUBG00001111		C6 transcription factor QutA, putative; encoded by transcript AFUB_011060A	Y	Y	Y
	AFUB_013550	CADAFUBG00001360		C2H2 finger domain protein, putative; encoded by transcript AFUB_013550A	Y	Y	Y
	AFUB_014200	CADAFUBG00001425	laeA	regulator of secondary metabolism LaeA; encoded by transcript AFUB_014200A	Y	Y	NA
	AFUB_015960	CADAFUBG00001601		C2H2 type conidiation transcription factor BrlA; encoded by transcript AFUB_015960A
	AFUB_017960	CADAFUBG00001791		conserved hypothetical protein; encoded by transcript AFUB_017960A	Y	Y	Y
	AFUB_020110	CADAFUBG00002005		forkhead domain protein; encoded by transcript AFUB_020110A	Y	Y	Y
	AFUB_020420	CADAFUBG00002036		MIZ zinc finger domain protein; encoded by transcript AFUB_020420A	Y	Y	NA
	AFUB_021540	CADAFUBG00002148		conserved hypothetical protein; encoded by transcript AFUB_021540A similar to GB:AAK11170.1: putative cysteine-binding protein FliY [Haloferax volcanii] PMID: 12579374	Y	Y	Y
	AFUB_022560	CADAFUBG00002250		cell division control protein (Cdc5), putative; encoded by transcript AFUB_022560A	Y	Y	Y
	AFUB_023920	CADAFUBG00002386	stuA	APSES transcription factor StuA; encoded by transcript AFUB_023920A	Y	Y	Y
	AFUB_023950	CADAFUBG00002389		hypothetical protein; encoded by transcript AFUB_023950A	Y	Y	Y
	AFUB_025730	CADAFUBG00002567		conserved hypothetical protein; encoded by transcript AFUB_025730A	Y	Y	Y
Essential	AFUB_038290	CADAFUBG00003816		zinc knuckle transcription factor/splicing factor MSL5/ZFM1, putative; encoded by transcript AFUB_038290A	N	Y	NA
	AFUB_028890	CADAFUBG00002883	medA	transcriptional regulator Medusa; encoded by transcript AFUB_028890A	Y	Y	NA
	AFUB_029970	CADAFUBG00002992		AT DNA binding protein, putative; encoded by transcript AFUB_029970A	Y	Y	Y
	AFUB_033200	CADAFUBG00003315		conserved hypothetical protein; encoded by transcript AFUB_033200A	Y	Y	Y
	AFUB_037970	CADAFUBG00003784		conserved hypothetical protein; encoded by transcript AFUB_037970A	Y	Y	Y
12	AFUB_026420	CADAFUBG00002636	adaB	SAGA complex subunit (Ada2), putative; encoded by transcript AFUB_026420A	N	Y	NA
	AFUB_038920	CADAFUBG00003879		Ccr4-Not transcription complex subunit (NOT1), putative; encoded by transcript AFUB_038920A
	AFUB_039150	CADAFUBG00003902		forkhead domain protein; encoded by transcript AFUB_039150A	Y	Y	NA
	AFUB_040460	CADAFUBG00004033		coactivator bridging factor 1 (Mbf1), putative; encoded by transcript AFUB_040460A	Y	Y	Y
	AFUB_041990	CADAFUBG00004188		hypothetical protein; encoded by transcript AFUB_041990A	Y	Y	Y
	AFUB_042300	CADAFUBG00004219		hypothetical protein; encoded by transcript AFUB_042300A	Y	Y	Y
	AFUB_042780	CADAFUBG00004267		hypothetical protein; encoded by transcript AFUB_042780A
	AFUB_043250	CADAFUBG00004315		GATA transcription factor LreA; encoded by transcript AFUB_043250A
	AFUB_043680	CADAFUBG00004358		C2H2 finger domain protein, putative; encoded by transcript AFUB_043680A	Y	Y	Y
	AFUB_043860	CADAFUBG00004376	hacA	bZIP transcription factor (HacA), putative; encoded by transcript AFUB_043860A	Y	Y	Y
	AFUB_044120	CADAFUBG00004402		conserved hypothetical protein; encoded by transcript AFUB_044120A	Y	Y	Y
	AFUB_044350	CADAFUBG00004425		hypothetical protein; encoded by transcript AFUB_044350A	Y	Y	Y
	AFUB_045460	CADAFUBG00004536		hypothetical protein; encoded by transcript AFUB_045460A
	AFUB_045600	CADAFUBG00004551		C6 finger domain protein, putative; encoded by transcript AFUB_045600A	Y	Y	NA
	AFUB_046430	CADAFUBG00004633		chromatin structure remodeling complex protein RSC3, putative; encoded by transcript AFUB_046430A	Y	Y	Y
	AFUB_047250	CADAFUBG00004715		conserved hypothetical protein; encoded by transcript AFUB_047250A	Y	Y	Y
	AFUB_048830	CADAFUBG00004863		hypothetical protein; encoded by transcript AFUB_048830A	Y	Y	Y
	AFUB_048940	CADAFUBG00004874		conserved hypothetical protein; encoded by transcript AFUB_048940A	Y	Y	Y
	AFUB_049780	CADAFUBG00004958		hypothetical protein; encoded by transcript AFUB_049780A	Y	Y	Y
	AFUB_050200	CADAFUBG00005000		conserved hypothetical protein; encoded by transcript AFUB_050200A	Y	Y	Y
	AFUB_050430	CADAFUBG00005023	hsf1	heat shock transcription factor Hsf1, putative; encoded by transcript AFUB_050430A	Y	Y	Y
	AFUB_051220	CADAFUBG00005102		hypothetical protein; encoded by transcript AFUB_051220A	Y	Y	Y
	AFUB_053680	CADAFUBG00005348		DNA damage and replication checkpoint protein Rfx1, putative; encoded by transcript AFUB_053680A
	AFUB_055080	CADAFUBG00005488		conserved hypothetical protein; encoded by transcript AFUB_055080A	Y	Y	Y
	AFUB_057600	CADAFUBG00005739		conserved hypothetical protein; encoded by transcript AFUB_057600A	Y	N	NA
	AFUB_060430	CADAFUBG00006023		CCCH zinc finger DNA binding protein; encoded by transcript AFUB_060430A	Y	Y	NA
	AFUB_060620	CADAFUBG00006042		GATA transcription factor (Ams2), putative; encoded by transcript AFUB_060620A	Y	Y	Y
	AFUB_061420	CADAFUBG00006121		hypothetical protein; encoded by transcript AFUB_061420A	Y	Y	Y
	AFUB_067520	CADAFUBG00006699		DNA binding protein SART-1, putative; encoded by transcript AFUB_067520A	Y	Y	Y
	AFUB_071090	CADAFUBG00007057		hypothetical protein; encoded by transcript AFUB_071090A	Y	Y	Y
	AFUB_071570	CADAFUBG00007106		hypothetical protein; encoded by transcript AFUB_071570A	Y	Y	Y
	AFUB_073170	CADAFUBG00007257		hypothetical protein; encoded by transcript AFUB_073170A	Y	Y	Y
	AFUB_073740	CADAFUBG00007314		Copper fist DNA binding domain protein; encoded by transcript AFUB_073740A	Y	Y	NA
	AFUB_073760	CADAFUBG00007316		C6 finger domain protein, putative; encoded by transcript AFUB_073760A	Y	Y	NA
	AFUB_075630	CADAFUBG00007503		conserved hypothetical protein; encoded by transcript AFUB_075630A	Y	Y	NA
	AFUB_077920	CADAFUBG00007731		WSC domain protein, putative; encoded by transcript AFUB_077920A	Y	Y	Y
	AFUB_080070	CADAFUBG00007935		hypothetical protein; encoded by transcript AFUB_080070A	Y	Y	Y
	AFUB_080850	CADAFUBG00008012		hypothetical protein; encoded by transcript AFUB_080850A	Y	Y	NA
	AFUB_081750	CADAFUBG00008103	finA	hypothetical protein; encoded by transcript AFUB_081750A	Y	Y	Y
	AFUB_083510	CADAFUBG00008280	xprG	NDT80_PhoG domain protein PcaG; encoded by transcript AFUB_083510A	Y	Y	Y
	AFUB_084770	CADAFUBG00008406		conserved hypothetical protein; encoded by transcript AFUB_084770A	Y	Y	NA
	AFUB_085630	CADAFUBG00008494		conserved hypothetical protein; encoded by transcript AFUB_085630A	Y	Y	Y
	AFUB_086150	CADAFUBG00008547	fumR	C6 finger transcription factor, putative; encoded by transcript AFUB_086150A	Y	Y	NA
	AFUB_087240	CADAFUBG00008636		hypothetical protein; encoded by transcript AFUB_087240A	Y	Y	NA
	AFUB_088740	CADAFUBG00008788	gisB	zinc knuckle nucleic acid binding protein, putative; encoded by transcript AFUB_088740A	Y	Y	Y
	AFUB_088810	CADAFUBG00008795	somA	cAMP-dependent protein kinase pathway protein (Som1), putative; encoded by transcript AFUB_088810A	Y	Y	NA
	AFUB_090360	CADAFUBG00008950		conserved hypothetical protein; encoded by transcript AFUB_090360A	Y	Y	Y
	AFUB_090370	CADAFUBG00008951		C6 transcription factor, putative; encoded by transcript AFUB_090370A	Y	Y	Y
	AFUB_090650	CADAFUBG00008979		C6 transcription factor, putative; encoded by transcript AFUB_090650A	Y	Y	Y
	AFUB_091090	CADAFUBG00009022	rscE	RSC complex subunit (RSC8), putative; encoded by transcript AFUB_091090A	Y	Y	Y
	AFUB_092100	CADAFUBG00009123		hypothetical protein; encoded by transcript AFUB_092100A	Y	Y	NA
	AFUB_092720	CADAFUBG00009184		hypothetical protein; encoded by transcript AFUB_092720A	Y	Y	Y
	AFUB_092760	CADAFUBG00009188		SRF-type transcription factor family protein; encoded by transcript AFUB_092760A	Y	Y	NA
	AFUB_093890	CADAFUBG00009292		transcription factor TFIIIB component, putative; encoded by transcript AFUB_093890A	Y	Y	NA
	AFUB_096010	CADAFUBG00009503		hypothetical protein; encoded by transcript AFUB_096010A	Y	Y	NA
	AFUB_096230	CADAFUBG00009525	mcmA	SRF-type transcription factor (Umc1), putative; encoded by transcript AFUB_096230A	Y	Y	NA
	AFUB_096370	CADAFUBG00009539	areA	GATA transcriptional activator AreA; encoded by transcript AFUB_096370A	Y	Y	Y
	AFUB_097690	CADAFUBG00009674		hypothetical protein; encoded by transcript AFUB_097690A	Y	Y	Y
	AFUB_097790	CADAFUBG00009684		hypothetical protein; encoded by transcript AFUB_097790A	Y	Y	NA
	AFUB_098510	CADAFUBG00009747		hypothetical protein; encoded by transcript AFUB_098510A	Y	Y	Y
	AFUB_101600	CADAFUBG00010046		hypothetical protein; encoded by transcript AFUB_101600A	Y	Y	Y
	AFUB_101810	CADAFUBG00010068		conserved hypothetical protein; encoded by transcript AFUB_101810A	N	Y	Y
	AFUB_101870	CADAFUBG00010074		hypothetical protein; encoded by transcript AFUB_101870A	Y	Y	Y
	AFUB_101990	CADAFUBG00010086		C6 transcription factor, putative; encoded by transcript AFUB_101990A	Y	Y	NA

## Sheet: Tab2 Primers used in this study
Supplementary Data 1: Transcription factors identified in the A. fumigatus genome, and the construction of the transcription factor knockout library.
Tab2: Primers used in this study. (a) Primers used for TFKO constructions. (b) Primers used for amplification of hygromycine (hph) resistance marker cassette. (c) Primers used for TFKO verification PCR.(d) Primers used for generation of the nctA reconstituted strain (nct rec). (e) Primers used for generation of the S-tagged NctA expressing strain. (f) Primers used for generation of the S-tagged N…
(a) Primers used for TFKO constructions.
AFUB gene ID	CADRE GENE ID	Oligo P1	Sequence (5'-3')	Oligo P2	Sequence (5'-3')	Oligo P3	Sequence (5'-3')	Oligo P4	Sequence (5'-3')	Oligo P5	Sequence (5'-3')	Oligo P6	Sequence (5'-3')
AFUB_000110	CADAFUBG00000011	000110P1	CTGCCAAAGTATGAGCCACA	000110P2	TAGTTCTGTTACCGAGCCGGTCCTGTTAAATCCACAGGGG	000110P3	GCTCTGAACGATATGCTCCAACAAATTTGTTCACGTCCCTCG	000110P4	GGTCTTTTGATGATGCGGTT	000110P5	TCTTACACCTGGATGGGCTC	000110P6	CACGGTCCACTCATTCACAG
AFUB_000400	CADAFUBG00000040	000400P1	ACCACCTCTCCATATTTGCG	000400P2	TAGTTCTGTTACCGAGCCGGAACGTGTATTTCCCGACCTG	000400P3	GCTCTGAACGATATGCTCCAACCAGATACGGCGCAACAAGTA	000400P4	AGGTCGCCTAGCGTGATTC	000400P5	AACAGCCATTTGTCAGGGAC	000400P6	AGCTTGCACCTTGTAGCCAT
AFUB_000600	CADAFUBG00000060	000600P1	ATGTTGCCTGCTAGGTTTGG	000600P2	TAGTTCTGTTACCGAGCCGGCAGCTCACAAAGCCAATTCA	000600P3	GCTCTGAACGATATGCTCCAACTGGCACGGATGATTGTCTAA	000600P4	TGGTGACATCAAGAAGACGG	000600P5	ATGAACCCAGACCCAGAATG	000600P6	CTCGACGGCATATGTAAGCA
AFUB_001060	CADAFUBG00000106	001060P1	CTCCATCTGTTTGCATGGTG	001060P2	TAGTTCTGTTACCGAGCCGGAAACAGCGTTTCAACGAAGG	001060P3	GCTCTGAACGATATGCTCCAACTGCTTCGGTCTTGATGAGTG	001060P4	ATGCGGATGAGACGGACTAC	001060P5	GGAGAGGACAAAGAGGGAGG	001060P6	CCCAAGGAGACCAAAGTCAA
AFUB_001990	CADAFUBG00000199	001990P1	ATCCACTCCTTCAGAGCGAA	001990P2	TAGTTCTGTTACCGAGCCGGGAGTAGAATAACGCGAGCGG	001990P3	GCTCTGAACGATATGCTCCAACTTAGCCCGACTTTCGTTCC	001990P4	TCCAGACGCATAGCATTCAG	001990P5	GAGCTGCGAGATATCCAAGG	001990P6	CCCAACTCGGCAAAATAAAA
AFUB_003240	CADAFUBG00000324	003240P1	AAAGGACCTCTTCCCCTTTG	003240P2	TAGTTCTGTTACCGAGCCGGTTGTCACGGGTCACAGGATA	003240P3	GCTCTGAACGATATGCTCCAACGTATGCATTTATGGCGGGTC	003240P4	AACCAACTATCCCACTCCCA	003240P5	TCCAATGATGACCCCTGATT	003240P6	ACCCCCGTTGTATTGACAGA
AFUB_004210	CADAFUBG00000422	004210P1	TTTTGGGGGACTTGACACTC	004210P2	TAGTTCTGTTACCGAGCCGGTACATTCCCAGCAGTGTGGA	004210P3	GCTCTGAACGATATGCTCCAACTCAGCGTGTTACGTCGAATC	004210P4	CCTTGGAACTGGGCTTACTG	004210P5	CGCAGACCTCACATGAGAAA	004210P6	AAAAACACCATGAAGGCGTC
AFUB_004470	CADAFUBG00000448	004470P1	CGCTCTAGTTCGTTTGGTCC	004470P2	TAGTTCTGTTACCGAGCCGGAGGATGGACTTGAGGGCCTA	004470P3	GCTCTGAACGATATGCTCCAACGGTCTTATGGACCCCGATTT	004470P4	CGCTGACTTGATTCATTTCG	004470P5	ATTGTTCCCACGCAGGTAAG	004470P6	CACAATCGCATTCACATTCC
AFUB_004520	CADAFUBG00000454	004520P1	CTATTCTAACGCGGAGGCAG	004520P2	TAGTTCTGTTACCGAGCCGGGAGGCAGTCGTTTATTTCGC	004520P3	GCTCTGAACGATATGCTCCAACGATGTGAGAGCCAAAATCCC	004520P4	CCCATGGGTCAGGGTATTC	004520P5	TATCGACCGGTACTTGAGCC	004520P6	AACAGAAGCAGATGCTGGGT
AFUB_005170	CADAFUBG00000519	005170P1	ATGGACGCGCTCAAGAATAC	005170P2	TAGTTCTGTTACCGAGCCGGAAAGGGCTCTTGGGAAAGAA	005170P3	GCTCTGAACGATATGCTCCAACCCAAACGTGTGTTCAGATACCA	005170P4	ATGGTCAGGACTCTGTCGCT	005170P5	AAAAGCCCTTCTCCCTGTGT	005170P6	GCCTTGATGGCATGGTAGAT
AFUB_005350	CADAFUBG00000537	005350P1	TGGCTGCACTACTTGATTCG	005350P2	TAGTTCTGTTACCGAGCCGGACGCGGGAGAGTAGTGCTTA	005350P3	GCTCTGAACGATATGCTCCAACGAACATAATCAAGGTCGGCG	005350P4	TAAGTGGCTTCGAGTCCTCC	005350P5	CGGATCGAACAGAAAGGGTA	005350P6	AATCGAAAACGCGATTATGC
AFUB_005510	CADAFUBG00000553	005510P1	GCCCAGTCTCAAAAGAAATCC	005510P2	TAGTTCTGTTACCGAGCCGGCGGGAAGACGACCATTAAGA	005510P3	GCTCTGAACGATATGCTCCAACTCCATTGTTTTCGGGAGTTC	005510P4	ACAATACTTGGCCATCCTGC	005510P5	TAACTAACGTTCCATCCGGC	005510P6	ACAGCTGTGTCGTTGTCCAG
AFUB_005770	CADAFUBG00000579	005770P1	CATCCTCAGACTCGAAAGGC	005770P2	TAGTTCTGTTACCGAGCCGGCTTTCTTCAAGCCATCTGGG	005770P3	GCTCTGAACGATATGCTCCAACACGTTTTGAACGATACCCCA	005770P4	CATCAAGGGCTCATCTCCAT	005770P5	CCTCGTCCTTATCCTCACCA	005770P6	ACCACCCTCCTAACCTCCAC
AFUB_006120	CADAFUBG00000615	006120P1	TTGGTCCTATGGGATTCAGG	006120P2	TAGTTCTGTTACCGAGCCGGGGCTGGTGCCGGATTATTA	006120P3	GCTCTGAACGATATGCTCCAACGTTGGGCGAATATGGTGTCT	006120P4	CAAATGCACGTTTCTCCAAA	006120P5	GACTCGCAAGGGTTTGTTGT	006120P6	CCCATAGGGACATGCAGTTT
AFUB_006920	CADAFUBG00000695	006920P1	CGCTCTGCTTGCTGGATATT	006920P2	TAGTTCTGTTACCGAGCCGGATCCATCGCAGGGTGAATAC	006920P3	GCTCTGAACGATATGCTCCAACGAGGGAATCGTTCCGAGTCT	006920P4	CAAGGTGCGGTTACAGACAA	006920P5	AACAGCCAGCTTTCCGTCTA	006920P6	CATTGGTATCGGTGCTTGTG
AFUB_007280	CADAFUBG00000731	007280P1	GATCAATCATGGGGAATTGG	007280P2	TAGTTCTGTTACCGAGCCGGAGATGGTCGTGAAAACAGGG	007280P3	GCTCTGAACGATATGCTCCAACACTGTCATCCCCGTTCTCAC	007280P4	ACCATACCACCTTCGTCTGC	007280P5	TATTTGTCACCGGGATGGTT	007280P6	ATCCTGTCGCATCTACGGTC
AFUB_009120	CADAFUBG00000916	009120P1	CTGTCATATCCTCCAAGGGC	009120P2	TAGTTCTGTTACCGAGCCGGGTGATCGTCTGGATCGCTCT	009120P3	GCTCTGAACGATATGCTCCAACTCTTCCTTTCTGTGGGATCG	009120P4	AACAAGTCCCAGCAGACCC	009120P5	CAGATAAACCCACATCGCCT	009120P6	GGTGGTGGTATTCTGCTCGT
AFUB_009490	CADAFUBG00000954	009490P1	TTAAACTCAACAAAGGCGAGC	009490P2	TAGTTCTGTTACCGAGCCGGAATGAAGAATGGGGATCACG	009490P3	GCTCTGAACGATATGCTCCAACAAGGCGGTATACGGGAGTCT	009490P4	GTCTGTGGTGTACGGGGAGT	009490P5	GAAGCGGAACAAAGATTCCA	009490P6	TGTGCAGATAGGAGTCGTGG
AFUB_009640	CADAFUBG00000969	009640P1	TCATCAAGGGATCTATCGGC	009640P2	TAGTTCTGTTACCGAGCCGGGCTTCCGAAACTGGATCAAA	009640P3	GCTCTGAACGATATGCTCCAACGAGAAGGTTGCAAGGCAGAC	009640P4	GTTGCATTGGACTCCCATTT	009640P5	AGCCTGCATCACGAGTTTCT	009640P6	GCAAAGGAATCATCAGCCAT
AFUB_009970	CADAFUBG00001002	009970P1	TCATGTCGAAGATGCTCCAG	009970P2	TAGTTCTGTTACCGAGCCGGCTGGTGATTGATTGTGGTGC	009970P3	GCTCTGAACGATATGCTCCAACGGAGACATCAGACTACGCAATG	009970P4	GACTGCTGGGATTTGATGGT	009970P5	CTCCAGTCCTGCCTTCTGTC	009970P6	GGAGGACGTGTTTGACGAAT
AFUB_010000	CADAFUBG00001005	010000P1	CAGGAGGAATCACCACCAGT	010000P2	TAGTTCTGTTACCGAGCCGGGACCGACGCAAATCTTCAAT	010000P3	GCTCTGAACGATATGCTCCAACTTTCTTACACGGCTTCCTGG	010000P4	AGCTTTTCCCCTTCCTGAAA	010000P5	CCTTCAATGGCTCGGATAAA	010000P6	GGATGTGGTGGTAGAAGCGT
AFUB_010180	CADAFUBG00001023	010180P1	GTCTTGGTCGTGGCTCATCT	010180P2	TAGTTCTGTTACCGAGCCGGGGAAGACGAAACTTTGCTGC	010180P3	GCTCTGAACGATATGCTCCAACATACCACGTGGCTTTCAAGG	010180P4	AATGCCATGGATTATCCCAA	010180P5	CAGATTTGATAGACGCGCAA	010180P6	GGCGAAACCAACAAGAAGAG
AFUB_010420	CADAFUBG00001047	010420P1	GCCGAGACCGACAAGAATAG	010420P2	TAGTTCTGTTACCGAGCCGGCACCTGACTAGGGGTGCATT	010420P3	GCTCTGAACGATATGCTCCAACTAGTCTCGTCAGGGGCAATC	010420P4	AAGTTCTGCAAACCGGAGAA	010420P5	GTGAGGGCAAATGTTCTGGT	010420P6	GCAGCTATGGACGGAGAGTC
AFUB_010950	CADAFUBG00001100	010950P1	CTAAGAAAATGCGCGGTAGC	010950P2	TAGTTCTGTTACCGAGCCGGTCCATCGCAAATGAAGTGTC	010950P3	GCTCTGAACGATATGCTCCAACAAGCTGTCTGGCAAGTAGCA	010950P4	CACATTCTCCAATGCCTCCT	010950P5	TCGCCATGTTCATGTTTGAT	010950P6	ACCAATCTCCGAGCATCATC
AFUB_011060	CADAFUBG00001111	011060P1	TAGGACTTTCGAGGCGTGTT	011060P2	TAGTTCTGTTACCGAGCCGGCTTTGCCGGACGTTGTAAAT	011060P3	GCTCTGAACGATATGCTCCAACCTTGACGCGTGTTGTTCATT	011060P4	TGCAGATTGGGAGGGTAGAC	011060P5	TGTGAGGATTGATGGTTGGA	011060P6	AGATGACCGCTACGAGGCTA
AFUB_011240	CADAFUBG00001129	011240P1	TCCCTGAATCTACTGGGTGC	011240P2	TAGTTCTGTTACCGAGCCGGAGGTCTGAATTAGCCGACGA	011240P3	GCTCTGAACGATATGCTCCAACCGTCAGGAGGTTTAGCCTGT	011240P4	CAAGCACTTGGCGTAGATCA	011240P5	CTAGCAAATTCCCCTGTCCA	011240P6	AAATACAACCGACCGACAGC
AFUB_011800	CADAFUBG00001185	011800P1	TCATTCAGCTTGGTTGCACT	011800P2	TAGTTCTGTTACCGAGCCGGTCGATAAAGATGAGAGCGCC	011800P3	GCTCTGAACGATATGCTCCAACTGGAAGATGGTGCTTGCAT	011800P4	TTCCCGAAGCCTCTAAGTCA	011800P5	ATGATTTACTCGCAGCCACC	011800P6	TCATTGCTTGACTGCACCTC
AFUB_012020	CADAFUBG00001207	012020P1	GCCAAGGAACAAATGGTGAC	012020P2	TAGTTCTGTTACCGAGCCGGGAGTTCCAGGACTACGCAGC	012020P3	GCTCTGAACGATATGCTCCAACACCTTGGCGTTTTCCTTTTT	012020P4	GCTTCTCCTGATTGCTTGCT	012020P5	GTCACTGGAGGCGACTAACC	012020P6	GAGCACTCCTGGAGGTATCG
AFUB_012530	CADAFUBG00001258	012530P1	ACTACCAAAGCGACAATGGG	012530P2	TAGTTCTGTTACCGAGCCGGAAGAATCCAGAGCCGAACAA	012530P3	GCTCTGAACGATATGCTCCAACGCCTTCGCTTTCATGACTTT	012530P4	CCCATGGAACTGGGCTAATA	012530P5	CGGTTTCATACTTGTGCCCT	012530P6	TCCAGTTTTTCACCGAATCC
AFUB_012670	CADAFUBG00001272	012670P1	AATAGCTAAGAAACGCCGGG	012670P2	TAGTTCTGTTACCGAGCCGGATGCTGTCAGCCTCCAGAGT	012670P3	GCTCTGAACGATATGCTCCAACTTTGCCCCATTTCTCTTTTG	012670P4	CGACACCAATGAATCCCAG	012670P5	AGAACCCGAAATCCTCCACT	012670P6	TGATCATTCGTTCCTCCCTC
AFUB_012800	CADAFUBG00001285	012800P1	CACATTAGGCCTCGATTGGT	012800P2	TAGTTCTGTTACCGAGCCGGCAGAGGGGCAAAATATTGGA	012800P3	GCTCTGAACGATATGCTCCAACCGCATGATACCTTCCCATCT	012800P4	CCTGACCGTCTCCAAGCTAA	012800P5	CTCCTGCAGTGGATGTCTGA	012800P6	GTTCCTGGCTGCACCTGTAT
AFUB_013000	CADAFUBG00001305	013000P1	GCCTCCAATTTTTGAGTTCG	013000P2	TAGTTCTGTTACCGAGCCGGTGATGCTTGTTCTCGGAGTG	013000P3	GCTCTGAACGATATGCTCCAACATGCCTTCTCGCCATGATAC	013000P4	AATCTCCCCTCGGTTTGTTT	013000P5	GGGCCGAATTGTGTAGTTGT	013000P6	CAAGACCCCTCCAAAGCATA
AFUB_013240	CADAFUBG00001329	013240P1	TATCCTGCACAGGGAGTGTG	013240P2	TAGTTCTGTTACCGAGCCGGGTGGATGAAGGACACCGAGT	013240P3	GCTCTGAACGATATGCTCCAACGCGTATGTACGCTGATGCAC	013240P4	CAAGCGCCATTCACGTATAA	013240P5	TGCTAAATGACCTGTCTGCG	013240P6	ACGGACCACAAACCTTGAAC
AFUB_013910	CADAFUBG00001396	013910P1	ATCGCGACCTGATGACACTT	013910P2	TAGTTCTGTTACCGAGCCGGGCACATGGGCCATATTTTTC	013910P3	GCTCTGAACGATATGCTCCAACGACTTGAGAGCGGCAGATTC	013910P4	GCATGCTCACAACATTAGCC	013910P5	TACCTGAATCCGGGGTGTAA	013910P6	AAGGTTCATGCACTTACGGC
AFUB_014000	CADAFUBG00001405	014000P1	GTCCAGCCAATTTTCCTCAA	014000P2	TAGTTCTGTTACCGAGCCGGCAGGTGATCTACGAGGTTCCA	014000P3	GCTCTGAACGATATGCTCCAACTCAGGATTTCGAAGGAGTCG	014000P4	AAGCAGCAGAAGTCGGTGAT	014000P5	TATCTTCGTCTTCGGATGGG	014000P6	TAAGCCTTGACGGCTCTGTT
AFUB_014290	CADAFUBG00001434	014290P1	CTCACAGGTCACCAGCTTGA	014290P2	TAGTTCTGTTACCGAGCCGGTTTCGTTTCCTCCTGTTTCC	014290P3	GCTCTGAACGATATGCTCCAACCCTTACTTTTGACCAAGGCG	014290P4	CTGGTGAAGGAAATTTGGGA	014290P5	AACGTAGAGATTCCGGCTCA	014290P6	TTTTTGCTCAAACTCGCCTT
AFUB_014300	CADAFUBG00001435	014300P1	CTTGGCTACGTCAATCAGCA	014300P2	TAGTTCTGTTACCGAGCCGGACACAGGTAGTCCACCCTCG	014300P3	GCTCTGAACGATATGCTCCAACTGACTCGATGAACATCACGG	014300P4	TTGGCCACGTTGAAATGATA	014300P5	TCCAATCCTCTCGATTCGTC	014300P6	CATCCAGGAATTCTGCTGGT
AFUB_014400	CADAFUBG00001445	014400P1	CATCCTAGCGCTGGAGTTTC	014400P2	TAGTTCTGTTACCGAGCCGGTTGCTGCCAGTTCTGATTTG	014400P3	GCTCTGAACGATATGCTCCAACCGGGAGCTCTAAGCATTTTG	014400P4	GCCAGGTAAGCTCACACTCC	014400P5	GCTGCCCCTTTGCAATACTA	014400P6	TCGGAACTTTCCAGGGTATG
AFUB_014490	CADAFUBG00001454	014490P1	CCCGCTTACAAGTATCTCGC	014490P2	TAGTTCTGTTACCGAGCCGGAAGAACTACCGTGCGGTTTG	014490P3	GCTCTGAACGATATGCTCCAACTATCCGGCTTTGTTCTCCAC	014490P4	AGTTCCAGGCTCCTCCTCAG	014490P5	AAACCATGCCAGGAAGATTG	014490P6	CAAAGCTGGACATCACGCTA
AFUB_014780	CADAFUBG00001483	014780P1	CTGGCTCTGTTCTTTCGACC	014780P2	TAGTTCTGTTACCGAGCCGGTATCGCAACATGAAAAGCCA	014780P3	GCTCTGAACGATATGCTCCAACTCCACGTACACACTGCCTTC	014780P4	CCACAAAGCTCTCAACCCTC	014780P5	TCCTTAAAGCGCACAGTCATT	014780P6	TGAGTCACCGCATGGTATGT
AFUB_014910	CADAFUBG00001496	014910P1	TCTGTTGTCCGATTGTGGAA	014910P2	TAGTTCTGTTACCGAGCCGGCGTGGTCACAACACATGTCA	014910P3	GCTCTGAACGATATGCTCCAACCGACCGGTAGTTTGTCACCT	014910P4	TAGATGTGTCGCTCGTGGAG	014910P5	CATGGAGATCATGCAACAGG	014910P6	CCTGAACAGGCATATGAGCA
AFUB_015020	CADAFUBG00001507	015020P1	CTTTCCGGCCACTGAAACTA	015020P2	TAGTTCTGTTACCGAGCCGGTCAAGTGGAACGAGGGGATA	015020P3	GCTCTGAACGATATGCTCCAACCCCCTCTCTGTTCCCTTTTC	015020P4	GGACTGGTGAGCATGGAAGT	015020P5	CAGGCTTGACTGATGAACCA	015020P6	GGAAAAAGATTGCTCTCCCC
AFUB_015090	CADAFUBG00001514	015090P1	TATCGGGAGGGTGGTGTTAG	015090P2	TAGTTCTGTTACCGAGCCGGACACCGATGCCGTATTGACT	015090P3	GCTCTGAACGATATGCTCCAACTTGGACATGAGAGGGGTCAT	015090P4	ATCGTACGACTCCGGACAAA	015090P5	CTAGATAATGGCCTCGGCAG	015090P6	AACCCAAGTCCGATGTTGAG
AFUB_015380	CADAFUBG00001543	015380P1	CACTTTCGTGCGTTGGTCTA	015380P2	TAGTTCTGTTACCGAGCCGGGAAGTGACAGAGGGGAGCAC	015380P3	GCTCTGAACGATATGCTCCAACCGGGACCAACAAGAGAAAGA	015380P4	TCCGACATCACGTCAATCAT	015380P5	GAGTACGGGGATGTTCTCCA	015380P6	CGATCCTGGGATGAGAAGAA
AFUB_015440	CADAFUBG00001549	015440P1	CCATTCTCCCTGGCAAAGTA	015440P2	TAGTTCTGTTACCGAGCCGGAGAAGGCTACCAACGACAGC	015440P3	GCTCTGAACGATATGCTCCAACCCGCACTCTCACTTTTCACTT	015440P4	AAGACCAAAACGGAGGGACT	015440P5	CGATCTCTCCGACTGGACTC	015440P6	GATTATCTCCCTTGCCCCTC
AFUB_015560	CADAFUBG00001561	015560P1	GGATTCGATATCCCATGCTT	015560P2	TAGTTCTGTTACCGAGCCGGGTCAAGGCCGATGAGTGTCT	015560P3	GCTCTGAACGATATGCTCCAACGCGTGTACTTTTGATTGCGA	015560P4	CATGATGAAGGACGATCCG	015560P5	CGGGATGCTAAAACGTTGAT	015560P6	GGAAGCCTTCAAAGAGACCC
AFUB_015750	CADAFUBG00001580	015750P1	AGGCATAAACAGCCCAGAGA	015750P2	TAGTTCTGTTACCGAGCCGGATCACAAGCCCTGGTAGACG	015750P3	GCTCTGAACGATATGCTCCAACTCATCAAGCTCACAACTCCG	015750P4	TTGGATTACCCTCAACGAGC	015750P5	TCCATGATCGAGACAGCAAG	015750P6	AGAGAGTTCCGGTCTGTCCA
AFUB_015800	CADAFUBG00001585	015800P1	CATTTCATGGTCAAAACGGA	015800P2	TAGTTCTGTTACCGAGCCGGCAACGATGGACAATTGATGG	015800P3	GCTCTGAACGATATGCTCCAACACTCATTTGGGCTTGTGAGC	015800P4	AGAATCACACCGATCAACCC	015800P5	GGGCACTGTCAGGGGTACTA	015800P6	TGTAGAGTCGAAGCCGGAGT
AFUB_015960	CADAFUBG00001601	015960P1	CCCAGGCCAAATTCAGTAAA	015960P2	TAGTTCTGTTACCGAGCCGGTAGTGTTATCAGGTGCGCGA	015960P3	GCTCTGAACGATATGCTCCAACTTTCCTTCAAAACGAAACGG	015960P4	TAGGAGCTTTGCCATTTGCT	015960P5	CCTTGAAACAGGTTCTCGGA	015960P6	ACGCTCATCATCATGTTCCA
AFUB_015990	CADAFUBG00001604	015990P1	CAGCTCTTCTTGATCGTCCC	015990P2	TAGTTCTGTTACCGAGCCGGCTTCTGGTTAAGTGGTGGCG	015990P3	GCTCTGAACGATATGCTCCAACAGGTTGATCCGATGCTTGAG	015990P4	TGGTGGGAAGGGAACAGTAG	015990P5	GTTTTGAATCAGGCGAAAGC	015990P6	CAGGTCGTCTCATGCTCAAA
AFUB_016220	CADAFUBG00001627	016220P1	ATCCTCGTTGCGCAGTATCT	016220P2	TAGTTCTGTTACCGAGCCGGCCTTGTCGCATTTCACCTTT	016220P3	GCTCTGAACGATATGCTCCAACTTGGCGTGTCTACTGTCGTT	016220P4	CCCTTTCTCCTTTTGTTGTGA	016220P5	ATAACCCCCTCAAAGATGCC	016220P6	AGACGAGGTTCTCTCCGACA
AFUB_016540	CADAFUBG00001659	016540P1	ATCGATCGGCTCTCAGAAGA	016540P2	TAGTTCTGTTACCGAGCCGGACCACTGTCGACCACGTTTT	016540P3	GCTCTGAACGATATGCTCCAACACTTGAGACCGGGCATTTTT	016540P4	GGCTGTTTCTGATTGAGGGA	016540P5	CTGAAAGGGAAATCGGTCAA	016540P6	ACACACTGACGAAACCCTCC
AFUB_016630	CADAFUBG00001668	016630P1	CGCACAACCTTTAGGTGACA	016630P2	TAGTTCTGTTACCGAGCCGGGGGATCTAGAGGACGTTCCA	016630P3	GCTCTGAACGATATGCTCCAACGTACTGAATGCGCCACTTGA	016630P4	GTCCGAGAAGATCCTGACCA	016630P5	TCAGTGGCCTCATTGTATCG	016630P6	TATTTGAACCCGCCTTGAAC
AFUB_016720	CADAFUBG00001677	016720P1	CCGAGTTCTTGCACTTCCTC	016720P2	TAGTTCTGTTACCGAGCCGGGCTGAAGGAGCGACAAAGTC	016720P3	GCTCTGAACGATATGCTCCAACACCCGACAGATTTTGAGCAT	016720P4	TTGCGGTATTCATAAGCACCT	016720P5	AAGCGGGAACAGAAAAGTCA	016720P6	ACAGACTGATGGCTGCAATG
AFUB_016730	CADAFUBG00001678	016730P1	CTCGTTCTGTCGAGGGGTAA	016730P2	TAGTTCTGTTACCGAGCCGGATGTACTCGAACGGCACTCC	016730P3	GCTCTGAACGATATGCTCCAACTTCATGGAGTTGGATCCTGG	016730P4	CACATGGAATATCACCGTCG	016730P5	AGAGGATCCAGCGAATCAGA	016730P6	GAAACTCGTCGGGTCAGGTA
AFUB_016820	CADAFUBG00001687	016820P1	ATAGTGCCCAGGTTGGTGAG	016820P2	TAGTTCTGTTACCGAGCCGGAGCGGGCAATAAGCAGACTA	016820P3	GCTCTGAACGATATGCTCCAACATAACGATTGCGAATCTGGC	016820P4	GATTGAAGCACCCAATGTCC	016820P5	GATTGAAGTTGCCCTACCGA	016820P6	ATCAAGTCAGAACGGATGCC
AFUB_017020	CADAFUBG00001706	017020P1	CGCTCTTGAATGCAATTTGA	017020P2	TAGTTCTGTTACCGAGCCGGGTGCCTAGCTAACGCAGCTC	017020P3	GCTCTGAACGATATGCTCCAACGAACAATTTGGCGCAGAAAC	017020P4	GCCAACTCGTCGCTCTTATC	017020P5	GTTACGTGCACGACATTTGG	017020P6	TACTGCAGGAGATGAGGGCT
AFUB_017180	CADAFUBG00001713	017180P1	CATAGCCCTTTCTACGTCCG	017180P2	TAGTTCTGTTACCGAGCCGGTGCAATGCAGGCTTTATACG	017180P3	GCTCTGAACGATATGCTCCAACGCATCCTAAAGCACGCTAACT	017180P4	AGCAGGCTGGTTTTACAGCA	017180P5	GACAGGTTGTATGGCTCCGT	017180P6	CTGTTTACCTGTGACCCCGT
AFUB_017410	CADAFUBG00001736	017410P1	CGATATTATTGCCGCAGGAT	017410P2	TAGTTCTGTTACCGAGCCGGTTACGTGCGGATGAACACTC	017410P3	GCTCTGAACGATATGCTCCAACGGGTGGCACTTGTATCCCTA	017410P4	GTTATGACCCGGCAAATGAT	017410P5	TAGCCCATAAAGGGTTCGTG	017410P6	AAAAGCTGGCAATGATGACC
AFUB_017530	CADAFUBG00001748	017530P1	TTTCTTCTTTCGCTCCTCCA	017530P2	TAGTTCTGTTACCGAGCCGGTGCTTGATTGATTGTTGGGA	017530P3	GCTCTGAACGATATGCTCCAACTGTCGAATGCGTGCAACTAT	017530P4	CCATCCCTCATATACGCACC	017530P5	TCCGAGATTCCCAGGTACAG	017530P6	CGAGTTCCTGTGCAATCAGA
AFUB_018340	CADAFUBG00001828	018340P1	GTCGCGGAGTATCCCAAATA	018340P2	TAGTTCTGTTACCGAGCCGGTGTTTCACTGCTGGTCTTGG	018340P3	GCTCTGAACGATATGCTCCAACAAAGCTGGCGAGCAGAGTAG	018340P4	AAGGCCTAGACAACACGCAG	018340P5	CGCGTTATCTCCAGGTTGAT	018340P6	CGTCAGGGAAGAGCAAAGAC
AFUB_019640	CADAFUBG00001958	019640P1	ATCATCTGCCGTCCTGTTTC	019640P2	TAGTTCTGTTACCGAGCCGGCTTCCCTCAACCGAAGTACG	019640P3	GCTCTGAACGATATGCTCCAACGGAGGATACGGCGCTATGTA	019640P4	AACAATACCGGTACGTCGCT	019640P5	CTTTCCACCGTTTTGCTTGT	019640P6	CCCTTCAGAAAACCAGCATC
AFUB_019790	CADAFUBG00001973	019790P1	CAGCGCTCTATCTGTATGGC	019790P2	TAGTTCTGTTACCGAGCCGGCACTAATCGCGACGGAAAGT	019790P3	GCTCTGAACGATATGCTCCAACATAACGAATCGGACACCAGC	019790P4	ATAATCCATCAGAGACGCCG	019790P5	CCGTTTGATACGTAACCGCT	019790P6	CTTGTTCCTGCTCCTCCTTG
AFUB_020350	CADAFUBG00002029	020350P1	CCCCAGCTACCACACTTCTT	020350P2	TAGTTCTGTTACCGAGCCGGACTTTCTGCGTCGGATATGG	020350P3	GCTCTGAACGATATGCTCCAACTTAGACCCCAGAACCGACAG	020350P4	TCTTGCCAGGGAGAGAGAAA	020350P5	TTCCCTCCCCTCTTTTCTTC	020350P6	ATGAAACCTCACTGGCTGCT
AFUB_020500	CADAFUBG00002044	020500P1	TAGGGGAAGATGCAGGGATA	020500P2	TAGTTCTGTTACCGAGCCGGATTGAGGGTCCCACAGTGTC	020500P3	GCTCTGAACGATATGCTCCAACTGAACTGAAAGGTGTGGGTG	020500P4	AAGCTCGACCCCTACCGTAT	020500P5	GACGAAGAAGATCGGACTCG	020500P6	CAGGATAGCTCAGACCCAGC
AFUB_020530	CADAFUBG00002047	020530P1	TCACCCACCACTTCGTGTAA	020530P2	TAGTTCTGTTACCGAGCCGGACTGTGTGAAGGGTGTCCGT	020530P3	GCTCTGAACGATATGCTCCAACATATACCACGTTGACGCAGC	020530P4	ATTTCGATGGGATGCACTCT	020530P5	GAACCTCGTTGATGTGGTCA	020530P6	GACAACGAACCGGATGAGAT
AFUB_021220	CADAFUBG00002116	021220P1	GCGCCTGTCATCGAATAGTA	021220P2	TAGTTCTGTTACCGAGCCGGCAGCGTGTTTCTGCAGTCAT	021220P3	GCTCTGAACGATATGCTCCAACCAAGCAACACAACATTTGACG	021220P4	CGTTCGGAAAACTGAGCTTC	021220P5	ATTCGGCATGTTCAACACAA	021220P6	CCAGCATTGACGAGAAGACA
AFUB_021320	CADAFUBG00002126	021320P1	GGGGTGTAAGGGATGGATTT	021320P2	TAGTTCTGTTACCGAGCCGGTGTGACCAATCACATCATGG	021320P3	GCTCTGAACGATATGCTCCAACTTTGTATGAGATTTCGGGCA	021320P4	CACCAGTGAAGAAACCAGCA	021320P5	TGCCACTTGGGTATGTCAAA	021320P6	TCCTTCTTCCGGATACCCTT
AFUB_021650	CADAFUBG00002159	021650P1	GAGCGCGATAAATCCCTGTA	021650P2	TAGTTCTGTTACCGAGCCGGTGGAAGTGGAATTCGTGTTG	021650P3	GCTCTGAACGATATGCTCCAACAAAGATCATTCTGCAACCCG	021650P4	GGTCAAAACGAGGTACTGGC	021650P5	CTCTTGAGCGCGAACTTCTT	021650P6	AAGGAGTTGGTCGGATTGTG
AFUB_022280	CADAFUBG00002222	022280P1	CGGCATAAGGTAGGAACTGC	022280P2	TAGTTCTGTTACCGAGCCGGGTCTGCATGAAACCGTGATG	022280P3	GCTCTGAACGATATGCTCCAACTTGGCCGCAATTTCTACTCT	022280P4	TTTTCTGGTCTTCCCACCAC	022280P5	AGGGAATGGCCTGTGTAATG	022280P6	GACTCAGGATTTCGTGCCAT
AFUB_022340	CADAFUBG00002228	022340P1	CTCGACCAAAGTACAGTGCG	022340P2	TAGTTCTGTTACCGAGCCGGTGGTGACGTGATCGAAAAGA	022340P3	GCTCTGAACGATATGCTCCAACCCTGCTGCACCTCCTTACTG	022340P4	CGGTCATGGTTAGTTTGCCT	022340P5	GAGGCTATTGCAGGATCTCG	022340P6	TGTAACGATGAGCTTGAGCG
AFUB_022390	CADAFUBG00002233	022390P1	ATTCAAATAACGCGTCCTGC	022390P2	TAGTTCTGTTACCGAGCCGGCAAGCGTGAGTTAGATGCCA	022390P3	GCTCTGAACGATATGCTCCAACTCGTCTATGGTCGTCACTCG	022390P4	GTCATCTTCTGGGTGCAGGT	022390P5	GCCGCTAGGTTCATTGACTC	022390P6	AAGAAGAGAGAAGCCGAGGG
AFUB_022410	CADAFUBG00002235	022410P1	GTCATTCACCCCACGGTAAC	022410P2	TAGTTCTGTTACCGAGCCGGTTCGCCCAACCTTCAATAAC	022410P3	GCTCTGAACGATATGCTCCAACATGTGAGCCACAGCTGACTG	022410P4	TCTCTCTCCCAGCAAATGGT	022410P5	CTGGCGGTCTGTTCAAAAAT	022410P6	CAACATGATACGGCATCGAC
AFUB_023210	CADAFUBG00002315	023210P1	GGGGTTGATCGTTTTAGCAA	023210P2	TAGTTCTGTTACCGAGCCGGGATGGTTCTTTTCGGCTCAG	023210P3	GCTCTGAACGATATGCTCCAACGCAGTTCAGAACGAAGAGGC	023210P4	TGACTGTCGTGTGGGAACAT	023210P5	TGACCAGCTCCTCCTTGAGT	023210P6	GAGGCTCCGTGCGTAAGTAA
AFUB_023920	CADAFUBG00002386	023920P1	CATGCTTCCATGCTTGACAT	023920P2	TAGTTCTGTTACCGAGCCGGTTCGGGTAGTAGCTGTCGCT	023920P3	GCTCTGAACGATATGCTCCAACTAGTCGATTTGGCTTCCGAC	023920P4	GTGGGGTTTATTCTCGGGTT	023920P5	GAGCGGTATCTCTGACCTGC	023920P6	GCTTCTTTCTCTCCCCCATC
AFUB_024170	CADAFUBG00002411	024170P1	CGCAACCTGTACGTCTCTGA	024170P2	TAGTTCTGTTACCGAGCCGGATCCTGGATGTGATGGAAGG	024170P3	GCTCTGAACGATATGCTCCAACGACTATTTATGGGCGAGGCA	024170P4	GTGATCACTGCAAGCGACTG	024170P5	TTTCCTCTTTCATTTGCGCT	024170P6	ACTCCGCGTTATCCAACAAC
AFUB_024220	CADAFUBG00002416	024220P1	TACGGAGAGGTGATATGGGC	024220P2	TAGTTCTGTTACCGAGCCGGTCTTCTCTGATGCTGCCTGA	024220P3	GCTCTGAACGATATGCTCCAACTTCAAGCCAGATACCGTTCC	024220P4	GCACCAGTTCATCGACAAGA	024220P5	AGAGGTGCTGGTCTGATGCT	024220P6	CTAGGCATCTACTGCGGGTC
AFUB_024400	CADAFUBG00002434	024400P1	CATCGGACCAAGGATGACTT	024400P2	TAGTTCTGTTACCGAGCCGGGGCGCAAAGATTCTTGATGT	024400P3	GCTCTGAACGATATGCTCCAACGATCAGGTATTTGCATGGGG	024400P4	CTGATTGGCAGTCACGTCAT	024400P5	GTGTCCAGGGCTCGTACAAT	024400P6	GAAGCAAGGGTGATCGAGAG
AFUB_025230	CADAFUBG00002517	025230P1	CTGCGACTCATTCAAGTTGC	025230P2	TAGTTCTGTTACCGAGCCGGCATCAATTGGCTCAACCTCA	025230P3	GCTCTGAACGATATGCTCCAACCATCTGCACCATCCACAACT	025230P4	AGCATGACCAGGAGGTGAAC	025230P5	GCTTTTTCCTTGAGCGACAC	025230P6	CGAAGCCTCCTGATTCTGAC
AFUB_026210	CADAFUBG00002615	026210P1	GCGTGCAAAATATAAAGGCA	026210P2	TAGTTCTGTTACCGAGCCGGACCCATCCAGACTCAAGCAG	026210P3	GCTCTGAACGATATGCTCCAACTAAGCCAATGCACGAAACAG	026210P4	TCGAATTTTGAGGGTTTTCG	026210P5	AAATTAATCGAGGGATGGGC	026210P6	TATATGGCAATGACGGAGCA
AFUB_026340	CADAFUBG00002628	026340P1	TTCTGTTTTTCTCGCACGTC	026340P2	TAGTTCTGTTACCGAGCCGGGTTCGATATGGGTGTCGAGG	026340P3	GCTCTGAACGATATGCTCCAACTAATTTTCTTGCACCCAGGC	026340P4	TTCTTTCATTCCGTGTTCCC	026340P5	ACCGTACGTACCTTGGTGCT	026340P6	CAACCCGATCGTAAGAAGGA
AFUB_026550	CADAFUBG00002649	026550P1	TGGGAGGGTTTCTGTTATCG	026550P2	TAGTTCTGTTACCGAGCCGGTCTCAGCCGGAACTGAAGAT	026550P3	GCTCTGAACGATATGCTCCAACCACGAGGAGATGCACAAAAA	026550P4	AGAACACACAACGGCAACTG	026550P5	ACGAGGTGCTCTTGACCAGT	026550P6	ATGTGGCAAGAACCCTATGC
AFUB_027530	CADAFUBG00002746	027530P1	CACACAGCCACTTCTGCATT	027530P2	TAGTTCTGTTACCGAGCCGGCCCAAGGGATAGAAAAAGCC	027530P3	GCTCTGAACGATATGCTCCAACAATCTTCATGTGCGTCACGA	027530P4	GAAGTGGAAGAAGGGGAAGC	027530P5	TTTCCTCTGCTGGGAAGAGA	027530P6	AGGCTCTCATGACATTGGCT
AFUB_027770	CADAFUBG00002771	027770P1	TGAATTGTTCGTCTCGTCCA	027770P2	TAGTTCTGTTACCGAGCCGGGCCTGAAGAGATCGAAGGTG	027770P3	GCTCTGAACGATATGCTCCAACTGTGTTTGACGCAGCACATA	027770P4	GTATCCGATGAAGGTAGGCG	027770P5	GCGCCTCTGTTCACCTCTAC	027770P6	GCTTCAGATGAGAAAACCGC
AFUB_027970	CADAFUBG00002791	027970P1	GATCCGTGTAACGGCAATTT	027970P2	TAGTTCTGTTACCGAGCCGGACATACAACCAAAGGGTCCG	027970P3	GCTCTGAACGATATGCTCCAACAACAACTTACGCGTTGACGA	027970P4	TTCGTAACAGGAGGAAACGG	027970P5	AACCTTGGAACACGAAATGC	027970P6	CAAGCGCTCGAAACATATCA
AFUB_027990	CADAFUBG00002793	027990P1	GAAATGGAGAAAAACGCCAA	027990P2	TAGTTCTGTTACCGAGCCGGGCTACCTCGGACTGAAGCAC	027990P3	GCTCTGAACGATATGCTCCAACAGGAAGTGCAAGCCTGAGAA	027990P4	TGCAAGTACGTGCTGCTCTC	027990P5	TCACAATCGGGTTTTGATGA	027990P6	AGTAACTTCGGCACGCAACT
AFUB_029020	CADAFUBG00002897	029020P1	CCGATAGACGCATACAACCC	029020P2	TAGTTCTGTTACCGAGCCGGGATGGATTGGGAGGGAAGAT	029020P3	GCTCTGAACGATATGCTCCAACGCAAAACCTCCAGCCATAAA	029020P4	TGACGTCGCTCCTAGTACCC	029020P5	CACGGTGGCTTCAATTCTTT	029020P6	ATACGCCTCGGATCTTTCCT
AFUB_029870	CADAFUBG00002982	029870P1	ACCTTCATCGACACGTAGGC	029870P2	TAGTTCTGTTACCGAGCCGGTGGACACTGCCGTAATTGAG	029870P3	GCTCTGAACGATATGCTCCAACTGGGTGAAATCTTAGACGGG	029870P4	TCTGCACGTCTGACCAAATC	029870P5	ACTACATTGGGACGTGGAGG	029870P6	GGAGTTCAGCCGTTCAATGT
AFUB_030360	CADAFUBG00003031	030360P1	CGCATACATCCTTTAGCCGT	030360P2	TAGTTCTGTTACCGAGCCGGTTCCGTCACCTTGGTACCTT	030360P3	GCTCTGAACGATATGCTCCAACTTTCGCCACTTCTTTCTCGT	030360P4	TGCACTCAAGCCAGATATGC	030360P5	GCATTATCATCCGAGACCGT	030360P6	CACAGATGCATGTCCACCTC
AFUB_030440	CADAFUBG00003039	030440P1	GGTCAAGGCAGCCTGTTAAA	030440P2	TAGTTCTGTTACCGAGCCGGAATTCGTGGTGATTCGGATG	030440P3	GCTCTGAACGATATGCTCCAACACTGCTCACCCACCTTCAAC	030440P4	CAAGTACCGTGCAAAAACGA	030440P5	ACAGGGCCTGGTAAGGAGTT	030440P6	GACGGAGACAAAATTTCCGA
AFUB_030930	CADAFUBG00003088	030930P1	CCCTGGACAACCACACTCTT	030930P2	TAGTTCTGTTACCGAGCCGGTAGGCGAGTCTTAGGGCTGA	030930P3	GCTCTGAACGATATGCTCCAACTCAAAGGGCAGTTAGCTCGT	030930P4	AGATTTGGCTCGTTTTCCCT	030930P5	CTGCACACTTCGTTGCAAAT	030930P6	CGGAAGACAGGAAGGATTCA
AFUB_031000	CADAFUBG00003095	031000P1	GGCGATACGATCAAACAACC	031000P2	TAGTTCTGTTACCGAGCCGGAAGTTGGCACTGACGGTCTT	031000P3	GCTCTGAACGATATGCTCCAACTGCAATGTCGAAAACCGTAA	031000P4	TGCGTGAGCACAGTCTCTTT	031000P5	TTGGTACCAGCCGTACATGA	031000P6	TTGATACTGTACGCCCCACA
AFUB_031270	CADAFUBG00003122	031270P1	ACAAGACTGAACAGGCCGAT	031270P2	TAGTTCTGTTACCGAGCCGGACGGAGAGAGGACGCAGTAA	031270P3	GCTCTGAACGATATGCTCCAACGCGCTGGTTTTCTTCTTTTG	031270P4	CGCTTCCATGATATCCCTGT	031270P5	CAAGTACCCTCACTCTCGGC	031270P6	ATCAAGCACACCCCTGTCTC
AFUB_031980	CADAFUBG00003193	031980P1	CCAATAGCCAATCCAAGCAC	031980P2	TAGTTCTGTTACCGAGCCGGGCTGGCTACAGGCAACTTTC	031980P3	GCTCTGAACGATATGCTCCAACCACTGCATTATCATCGTCGC	031980P4	AATTCCTTGAAAACCCGGAC	031980P5	CATTGTCGGAGCCATATTCC	031980P6	GCGCGGTAATTGTGTTTGAC
AFUB_032870	CADAFUBG00003282	032870P1	GCACCAGGGACACCTATTCT	032870P2	TAGTTCTGTTACCGAGCCGGGATTTGAACCCGGCCTTATT	032870P3	GCTCTGAACGATATGCTCCAACGCGCGGAAGAGATATTCAAG	032870P4	CGAGCATCAAGATTCAAGCC	032870P5	GCGTGCTTAGATGAAAAGGC	032870P6	CCGGATCTGCAGTTGTTTTT
AFUB_033470	CADAFUBG00003342	033470P1	GGGGATGAAGAAGTGGATGA	033470P2	TAGTTCTGTTACCGAGCCGGATACCTCCAGGGCCACTTTT	033470P3	GCTCTGAACGATATGCTCCAACTGTTCGTACGCTGCAATGAT	033470P4	CATGTTCATCACCATGGGC	033470P5	ATCCGGAATACAAACGCAAG	033470P6	GTGTTCCCGGAATTCATGTC
AFUB_033540	CADAFUBG00003349	033540P1	AGAGGCAAGGTGAAGCACAT	033540P2	TAGTTCTGTTACCGAGCCGGGATCAGTCGCCTTGATGGAT	033540P3	GCTCTGAACGATATGCTCCAACAACTTTGCCATGGGACTGAG	033540P4	GGACGAATGGAAGGAATGTC	033540P5	TCTGTGACTCTTTGCGGATG	033540P6	TTGCCGATGTTCTGTCTTGA
AFUB_033580	CADAFUBG00003353	033580P1	GCCAACCATACGAGACCACT	033580P2	TAGTTCTGTTACCGAGCCGGGGGGAAACCGAGGACATAAT	033580P3	GCTCTGAACGATATGCTCCAACTCCTGTCTCAATGCTTGCTG	033580P4	GATATTGATCCCGGTATGGC	033580P5	GGCGATCTGGATGACAAAGT	033580P6	ATGACCCGTCCAAAACAGAG
AFUB_033930	CADAFUBG00003379	033930P1	ACGCGAATGGCACTACTTTT	033930P2	TAGTTCTGTTACCGAGCCGGTGTACGCAGCTGAGAGAAAGA	033930P3	GCTCTGAACGATATGCTCCAACAATGGGATTGTGGAAGTTGG	033930P4	GTGTAGCTCACCCACAGCAG	033930P5	AATCCTCCGTCAGTGGTGTC	033930P6	GGCCCATGGTTCAATACAAG
AFUB_034470	CADAFUBG00003433	034470P1	CGTTCCAGTCTCACACTCCA	034470P2	TAGTTCTGTTACCGAGCCGGGGCTGTCCACCGTTCTACAT	034470P3	GCTCTGAACGATATGCTCCAACTAGACATGGGGACGAACTGG	034470P4	AATGATGTCCAGCGAGGAAC	034470P5	GGTTGCAGCTCAATCAGTCA	034470P6	TGCACACTGCTGTTCCTTTC
AFUB_034630	CADAFUBG00003449	034630P1	CGGGAGGTCGATACACACTT	034630P2	TAGTTCTGTTACCGAGCCGGTGACGGTCAACGGTACTCAG	034630P3	GCTCTGAACGATATGCTCCAACTTCATATTTTGGGCCTGGAC	034630P4	CTGGGTTCGTTCCTTCTGAG	034630P5	GGCCAGTCATGTGAGTGATG	034630P6	TGACTGACAGATGGACAGGC
AFUB_035280	CADAFUBG00003515	035280P1	GCACAGCTGGTCTCTCACAA	035280P2	TAGTTCTGTTACCGAGCCGGACACTTTCGCCATCGACTTT	035280P3	GCTCTGAACGATATGCTCCAACGTAACTTTGGCTGGGAAGCA	035280P4	AAACATGTGTCTCTACCATCCC	035280P5	CTGCCGAAAAACCGAAATTA	035280P6	GAGGGTCTGATTGGTCCAGA
AFUB_035330	CADAFUBG00003520	035330P1	TCCGATGCTGGTTCTTCTTT	035330P2	TAGTTCTGTTACCGAGCCGGACTACTAGCCACTGCCGCCT	035330P3	GCTCTGAACGATATGCTCCAACTCTCTCCCCTTCTCCCATTT	035330P4	TCGAACCGTGGGAATAAAAC	035330P5	TCCGCGTCATTAATTTCCTC	035330P6	ACGAAGTACCGCCAGAGAGA
AFUB_035590	CADAFUBG00003546	035590P1	TGACAATGCAGAAGCACTCC	035590P2	TAGTTCTGTTACCGAGCCGGTCCGATGAGGTCTGGAAATC	035590P3	GCTCTGAACGATATGCTCCAACTCCTGCGTCTATTGGTTGAA	035590P4	CGTACTCGACCACCTCATCA	035590P5	TCGAGAGCTTGTCCTCCACT	035590P6	GCTCAAACAGAGCCTGGAAC
AFUB_036250	CADAFUBG00003612	036250P1	ACCCACTGGCTGACTTTGAG	036250P2	TAGTTCTGTTACCGAGCCGGACGTGTTCCAGGAAGGTGAC	036250P3	GCTCTGAACGATATGCTCCAACGCAGATCCTGGCTCCTATTG	036250P4	ACTTCCGCAACGACATGTTT	036250P5	CGTATATGTGGCTATGGGGG	036250P6	AAGATACCAGAAGGCGAGCA
AFUB_036300	CADAFUBG00003617	036300P1	ACAGAGAGACATTCGGCCTG	036300P2	TAGTTCTGTTACCGAGCCGGCTTATCCGGTGACGATGCTT	036300P3	GCTCTGAACGATATGCTCCAACATGACCATGGCTACCTTTGC	036300P4	AATGGTGACGCAGTCTAGGG	036300P5	CCGCATCCGTTTGATTAGTT	036300P6	GTTCGCCTATTGGCAGGTTA
AFUB_036390	CADAFUBG00003626	036390P1	CTCATTCCGAGGTCGAAGTT	036390P2	TAGTTCTGTTACCGAGCCGGATGCTCCGGTACTATGCGAG	036390P3	GCTCTGAACGATATGCTCCAACTTGATACCCAGGAAGACAGGTT	036390P4	AGAAGGATGGGAAGGGAGAA	036390P5	TCGGTCAATGTGAGGTGGTA	036390P6	CATCTGAACCAGATCCTGCC
AFUB_036440	CADAFUBG00003631	036440P1	GAAGGCCCACCTATGATTGA	036440P2	TAGTTCTGTTACCGAGCCGGTGGTGATATCGGAGGAGAGG	036440P3	GCTCTGAACGATATGCTCCAACATTGAGACAAGCGTGGTGTG	036440P4	CATTCCTGAGGTTCAATGGG	036440P5	GAGTTCCCAGCCAAACACAT	036440P6	TTGGACACGACACCATCACT
AFUB_037000	CADAFUBG00003687	037000P1	GCGGACCATAGCTTCTTACG	037000P2	TAGTTCTGTTACCGAGCCGGGCTTCGATGTTTTACGCCTC	037000P3	GCTCTGAACGATATGCTCCAACGGTAAGCATTACGCGTCCAG	037000P4	TGCAAATCACTGCAAATGGT	037000P5	GCTGATTTGAGCCGAAAGAG	037000P6	GTCATCTCATCGTCCCCATC
AFUB_037020	CADAFUBG00003689	037020P1	ATTGAATTCCAACTCTGCGG	037020P2	TAGTTCTGTTACCGAGCCGGTGGAGGCCAATATAAGAGCG	037020P3	GCTCTGAACGATATGCTCCAACTTGACGTTCCTTTCTGCTCA	037020P4	GATGGTAACTTGAGCGCCAT	037020P5	ATCACGGGACTGTTACTGCC	037020P6	GAGCTGTCAGTTCGTGGTCA
AFUB_037150	CADAFUBG00003702	037150P1	GCTGGCATGTTTCACTTTCA	037150P2	TAGTTCTGTTACCGAGCCGGATGTCGTGTTAATCGAGGGC	037150P3	GCTCTGAACGATATGCTCCAACAGATGCTGGGACGGAATATG	037150P4	CCTCGAAACTATCTCAGGCG	037150P5	ATTTGGACATCGAAAGGCAG	037150P6	TACCTCCTCGCAAAGCATCT
AFUB_037190	CADAFUBG00003706	037190P1	AGTGGGCCCTCTCAGTCTTT	037190P2	TAGTTCTGTTACCGAGCCGGGCGAATCAGATAGGCTTGGA	037190P3	GCTCTGAACGATATGCTCCAACGGGGAAAAGTCGGTTTTGAT	037190P4	CGACTACCTCTTCCCCAACA	037190P5	ACCGAGGCTTAGGCTTCTTC	037190P6	CGCACCCCCTTAGTCATCTA
AFUB_037210	CADAFUBG00003708	037210P1	TATTGCCCCTTCAAATCGAG	037210P2	TAGTTCTGTTACCGAGCCGGTGATGAATCGTGTTTCCCAA	037210P3	GCTCTGAACGATATGCTCCAACCATCACCGGATTTCCTGTCT	037210P4	ACAACCCTCGTGCTTATGCT	037210P5	GACACTGGCAACTTCCATGA	037210P6	ACTCTCCCGAACAGAGCAAA
AFUB_037220	CADAFUBG00003709	037220P1	TTTGCTCTGTTCGGGAGAGT	037220P2	TAGTTCTGTTACCGAGCCGGCGTTTGCTGATTTGTTGTGG	037220P3	GCTCTGAACGATATGCTCCAACCGCTCGCTAATGGATGACTA	037220P4	CAAGACCGTCTCTACGCACA	037220P5	TCCTACAGCAAACTGGACCC	037220P6	ATGAGTACGGGCTGGACTTG
AFUB_037850	CADAFUBG00003772	037850P1	TGCTTCTGGACTCTCGTGTG	037850P2	TAGTTCTGTTACCGAGCCGGAGGGTAGCCGATGAGAGTGA	037850P3	GCTCTGAACGATATGCTCCAACTAAAATTCGATCTCCGGTCG	037850P4	GTTGAGAAAGGGCATCTTCG	037850P5	CACAGGTAAGGGCGATTGAT	037850P6	GAGGCTCCTAAGTGCCACAG
AFUB_037920	CADAFUBG00003779	037920P1	CGGTCCGAGATGAGGATAAA	037920P2	TAGTTCTGTTACCGAGCCGGTTGACAGATCTTGCGTCTGG	037920P3	GCTCTGAACGATATGCTCCAACGAGCCACACGAACAGAATGA	037920P4	GGTGGACGAAGAGGCTGTAT	037920P5	ACCAGAGCAGTTGCCTCAGT	037920P6	CGCTTTTAGCTGTGGTCCTC
AFUB_038200	CADAFUBG00003807	038200P1	AAATGGATCTCCTGTCACGG	038200P2	TAGTTCTGTTACCGAGCCGGTCGTTTGTGATCTTCCCTCC	038200P3	GCTCTGAACGATATGCTCCAACTCACAAAAAGGGAGGCAAGT	038200P4	ACCGAAATGCAATTGAGGAG	038200P5	GGGTGACTTAGACGGACCAA	038200P6	TTTCGCACACATACCTTGGA
AFUB_038290	CADAFUBG00003816	038290P1	TCGCCCGATGTTTAGTTGAT	038290P2	TAGTTCTGTTACCGAGCCGGAGAGCTCTGCCCGATACTGA	038290P3	GCTCTGAACGATATGCTCCAACTATGCAGCAACGAAAGGATG	038290P4	CGGAGTGTTAAGCTCGATCC	038290P5	CCAAGAACACCCAGAAGGAA	038290P6	TATGACCAAGTGGTGGAGCA
AFUB_038770	CADAFUBG00003864	038770P1	CTTCACGATCGGACACTGG	038770P2	TAGTTCTGTTACCGAGCCGGGCGATATCCTTTAACGCCCT	038770P3	GCTCTGAACGATATGCTCCAACGCTCTCGGTCAGAGTATCGC	038770P4	CTTTTCAATCATCAGGGGCA	038770P5	CCCATGATGACAATCTTCCC	038770P6	GTGGTGCAGACACAGTCGAT
AFUB_039010	CADAFUBG00003888	039010P1	TCGTCTTTTTGGATTTCCGT	039010P2	TAGTTCTGTTACCGAGCCGGTTGAACTCGTGTGCAGAAGG	039010P3	GCTCTGAACGATATGCTCCAACCGAAACATGCAACGTATTGG	039010P4	TCAAGTACAAAGCCACAGCG	039010P5	AAAATGGGAGGAAGCGAAAT	039010P6	CCTCTGGGAACAGTGGTGTC
AFUB_039050	CADAFUBG00003892	039050P1	GGCGCTAGTGAAACGCTAAG	039050P2	TAGTTCTGTTACCGAGCCGGCCAAAGAGCTTGTAGACGGC	039050P3	GCTCTGAACGATATGCTCCAACTCCTTCACACATTCCCTCCT	039050P4	AGCTTTCAGAACAGCCCTCA	039050P5	TGCTCTTGGAATTTTGACCC	039050P6	AATAACGTGGCCGCTAACAC
AFUB_039350	CADAFUBG00003922	039350P1	CACCATTTTATCCCACCGAC	039350P2	TAGTTCTGTTACCGAGCCGGCGCTCTAGGAAGCGACAAAG	039350P3	GCTCTGAACGATATGCTCCAACTCCACGACCGGATTTCTATC	039350P4	TCTCCTCCCTATTTTTGGGG	039350P5	TTTGACTTGTCGCATCTTGC	039350P6	CTCATAAGGATGGCCAGGAA
AFUB_039500	CADAFUBG00003937	039500P1	GTACATGGACGGAGACACCC	039500P2	TAGTTCTGTTACCGAGCCGGGAATGTGGGCCGCATATAAC	039500P3	GCTCTGAACGATATGCTCCAACCCCTCTTGCATTCTTCTGGA	039500P4	CTTCTGACGAATAGCCCAGC	039500P5	GGCATAGTTTCTGGCTGGTT	039500P6	TTCCATTGCTTGCAGTTCAG
AFUB_040000	CADAFUBG00003987	040000P1	CATCTGCGTCCTCTTGACCT	040000P2	TAGTTCTGTTACCGAGCCGGCCAAGGATGCTTCATTCTCC	040000P3	GCTCTGAACGATATGCTCCAACTTGAGCCTTTCCCAATTCAC	040000P4	GGCAGTCAAGGAACAATGCT	040000P5	TTGACGAGTTGGTGATTGGA	040000P6	AGATGCCTGGAGACATGGAG
AFUB_040580	CADAFUBG00004045	040580P1	TCGGTTGATCATGGTAAGCA	040580P2	TAGTTCTGTTACCGAGCCGGCGCGTCAAGCAGTAACAGAG	040580P3	GCTCTGAACGATATGCTCCAACTAAGGCATTTTAGGGCGTTG	040580P4	CCGCATCATCATCTACCAGA	040580P5	GAATCAATGACGCTTCAGCA	040580P6	GTCTACCAGAACGACCTCGC
AFUB_041060	CADAFUBG00004093	041060P1	TCTGTTACGTGTGGGAAACG	041060P2	TAGTTCTGTTACCGAGCCGGGGGGAAACCAGAAGGAGAAG	041060P3	GCTCTGAACGATATGCTCCAACTGCCTAACGACCTTTCAACC	041060P4	CGCTCAGATCGTAGTACCCC	041060P5	GAGGGAAAGGCTGAAAGTCC	041060P6	TTGTACATTTCCGAGAGGGC
AFUB_041100	CADAFUBG00004097	041100P1	TTAAGAGGGCCAGAGAGGGT	041100P2	TAGTTCTGTTACCGAGCCGGGCAGGAGAGAACAGATTGGC	041100P3	GCTCTGAACGATATGCTCCAACGGGCCGTGTATTTGTTTCTT	041100P4	CGATCCGTTGAGAGACCATT	041100P5	CAGCCCCAGAGACGTATGAT	041100P6	CAAGCTCCCAAGACGAAGTC
AFUB_042310	CADAFUBG00004220	042310P1	TGTCCTGATGGTGTGGAAGA	042310P2	TAGTTCTGTTACCGAGCCGGTCGCTGATGATCTGGTTGTT	042310P3	GCTCTGAACGATATGCTCCAACGCTTCATGACGACCACATTG	042310P4	ATGGGCTGCAATGGTAATTC	042310P5	GCATGGAAAAGGACATGTGA	042310P6	GATTTACTATGCCCCGACGA
AFUB_042770	CADAFUBG00004266	042770P1	GGGGTGTCATAGCACCAAAT	042770P2	TAGTTCTGTTACCGAGCCGGATAAAGCCTTGACCACACGG	042770P3	GCTCTGAACGATATGCTCCAACACCAGTGATCTTGGCTGTCC	042770P4	CCCTTATTGCTCCCGAAAAT	042770P5	GAACTTGGCGAGATGGAGAA	042770P6	GCGCCATGCCACTATAGACT
AFUB_043000	CADAFUBG00004290	043000P1	GTAGCCTCTGCTTTTCGTGC	043000P2	TAGTTCTGTTACCGAGCCGGCCGGTGTATTGAGCTTTTGC	043000P3	GCTCTGAACGATATGCTCCAACAACCGGCATTGACTTGGTAG	043000P4	CCGAAGTGTTATGGCTGACC	043000P5	CAAATGTGACGTTGTCTCGC	043000P6	TACCGAATCTCCTCCAGCAC
AFUB_043110	CADAFUBG00004301	043110P1	CCTAAGCTAAGCGAACCATCA	043110P2	TAGTTCTGTTACCGAGCCGGGTTGGCGGGGAAAAGATAAT	043110P3	GCTCTGAACGATATGCTCCAACTTTATCAGCGTTTGCTGGC	043110P4	CACTTGTGGGTTCTGGCTG	043110P5	GTCCATCAAGAATCCAGCGT	043110P6	TTACACAGAACAAGCGGCTG
AFUB_043250	CADAFUBG00004315	043250P1	TGCTATGGATTGACGATGGA	043250P2	TAGTTCTGTTACCGAGCCGGGATCGCATCTACACAGCGAA	043250P3	GCTCTGAACGATATGCTCCAACTTACGCGATTTATTCCGACC	043250P4	TGAAATCCCAAAACCTCAGC	043250P5	TGACGCCAAATTTCTCCTTT	043250P6	CAGCAGATCAAGAAGGCCC
AFUB_043270	CADAFUBG00004317	043270P1	GGATGTCCTGTACCCGCTAA	043270P2	TAGTTCTGTTACCGAGCCGGCGATGGTAGGACAACACCAA	043270P3	GCTCTGAACGATATGCTCCAACTTCATGTCTACCGAGGGGAG	043270P4	GATTCCAGCCTCCTGAGTTG	043270P5	GGGTAGGGTATCGAATGGCT	043270P6	TGCGTCTACTTTGGAGGCTT
AFUB_043860	CADAFUBG00004376	043860P1	CCCCTTCGCTACAGACACAT	043860P2	TAGTTCTGTTACCGAGCCGGTTTGCAGCTCTCTGCGAGTA	043860P3	GCTCTGAACGATATGCTCCAACATCGAGAGCAACTGGCAACT	043860P4	TCTTTGACGTCTTCCTTGGG	043860P5	TCCGTAGATGAAGTGGGACA	043860P6	CGTCTGCAAGCTGTTCCATA
AFUB_044040	CADAFUBG00004394	044040P1	GCGTCGCAGTTCCTTTAGAC	044040P2	TAGTTCTGTTACCGAGCCGGGCATCTTTGGCCACGATATT	044040P3	GCTCTGAACGATATGCTCCAACACGCACTTTCTATTGCTCCG	044040P4	TGATGAAGACTCAGCGGATG	044040P5	GCTTGAACAAAGCCTGGTGT	044040P6	GTTAGCCCAGATCACACCGT
AFUB_044060	CADAFUBG00004396	044060P1	GTTCCTGAACTTGCCGTCAT	044060P2	TAGTTCTGTTACCGAGCCGGTCAAGAAATCGGCATAAGGG	044060P3	GCTCTGAACGATATGCTCCAACCGCTTGTTTGAGGGTTTGAT	044060P4	ACATTGTGCCTTTTGCACTG	044060P5	AACCCCTGTAGTTCACGTCG	044060P6	CAGCGATTACGTTGTCATGG
AFUB_044290	CADAFUBG00004419	044290P1	GGTCTGCGATGACATGAGAA	044290P2	TAGTTCTGTTACCGAGCCGGAAGTTCAGGTTGTGGAACGG	044290P3	GCTCTGAACGATATGCTCCAACTAAATGAACAATAGGGGCGG	044290P4	TCAGCTGGTGAAGTACGCTG	044290P5	TCAATTCGGAAGAAACCGTC	044290P6	CCGCTCAAGAATAAAGTCGC
AFUB_044300	CADAFUBG00004420	044300P1	GTGTCCAGAGCGATTCCATT	044300P2	TAGTTCTGTTACCGAGCCGGGGGAAGTTGGAAATGTGGAA	044300P3	GCTCTGAACGATATGCTCCAACACGCCCGTTCTACATATTCG	044300P4	AGTGGCGGAATGAGATCTTG	044300P5	AGCGGTTACTTTGAGGCTGA	044300P6	CAGAAACTGGAGCTTCCCTG
AFUB_044670	CADAFUBG00004457	044670P1	GAGTCGAGCTCCACCAAGAC	044670P2	TAGTTCTGTTACCGAGCCGGGTCACCCTTACTGCGATGGT	044670P3	GCTCTGAACGATATGCTCCAACCTGGCCTATACTCTCGACCG	044670P4	ATACTCGCAGAACCCTGTGC	044670P5	CTCAGCTGATATGCTTGGCA	044670P6	CTGCCTGGTTCTAGGAGACG
AFUB_044930	CADAFUBG00004483	044930P1	CGTATCATCGGCTTCATCG	044930P2	TAGTTCTGTTACCGAGCCGGCGTGGTCAATGAGCCCTAAC	044930P3	GCTCTGAACGATATGCTCCAACATGCAGTATATCCCGCTTGG	044930P4	AAACAGCCAAAATGTCACCC	044930P5	TACATCATCGCCATCCTCAA	044930P6	CCTTCCATCCAGACACCACT
AFUB_045020	CADAFUBG00004492	045020P1	GGGGCTATGATCAGCACCTA	045020P2	TAGTTCTGTTACCGAGCCGGGACTCGAACTGAAAGCGACC	045020P3	GCTCTGAACGATATGCTCCAACCAGCGCATCACATTTTTACG	045020P4	GCCAATTGATCGTCTCCACT	045020P5	TGATACGGACACAAAACGGA	045020P6	CCGACCCAGTAAGCATGAAT
AFUB_045330	CADAFUBG00004523	045330P1	GACCATTCAATTTCCGCCTA	045330P2	TAGTTCTGTTACCGAGCCGGCGTCAAGCTCTCCTGTGGAT	045330P3	GCTCTGAACGATATGCTCCAACTACCATAGCATATGCGCCAA	045330P4	AGCAGCCTTCAACAAAGGAA	045330P5	ATGCGAAGCCTCATCCATAC	045330P6	GTGGTGGCTAACACTGAGCA
AFUB_045540	CADAFUBG00004544	045540P1	ATAAGCAGAGTCGGCACCAT	045540P2	TAGTTCTGTTACCGAGCCGGGGCTTCCGAAGAACTCACAA	045540P3	GCTCTGAACGATATGCTCCAACAGAACAGGGCAGGTGATTTG	045540P4	TAAAATCCTCGTCAGGACCG	045540P5	GAGACGGCTTGGATGACAAT	045540P6	ATGAGAAAATGTCCGTTGGC
AFUB_045580	CADAFUBG00004548	045580P1	TAGTCGAAGACCTGGGTTGC	045580P2	TAGTTCTGTTACCGAGCCGGTCCATAAAATCCCGAACTGC	045580P3	GCTCTGAACGATATGCTCCAACGAGAGCTTGGACTGCGAGTT	045580P4	GGCTGCAAATCCAAGGTAAT	045580P5	CATGTCGAGGCCCAGATAGT	045580P6	TCAATCTCGTCCAGAATCCC
AFUB_045780	CADAFUBG00004569	045780P1	CCTTCTTCGGGTTGTGGTT	045780P2	TAGTTCTGTTACCGAGCCGGGACAGCATGGGTCAGTCAGA	045780P3	GCTCTGAACGATATGCTCCAACCGGAAGTATCGTCCAGTGGT	045780P4	CAACAGAGATTGCAGACGGA	045780P5	ACATAGTCGCCTTCGTGGAC	045780P6	ACCTAACAAGGCTCTCCGGT
AFUB_045820	CADAFUBG00004573	045820P1	GCTGATGCGACCTAAGGAAG	045820P2	TAGTTCTGTTACCGAGCCGGAGGAAGGCCTGAAAGTTGGT	045820P3	GCTCTGAACGATATGCTCCAACTGCGGTCTTCGACAATAAAA	045820P4	TTCAGGACGGCAAATAGGTC	045820P5	TATGTGGGCTGGAGCTATCC	045820P6	CGAGGGAGAATATCCGATCA
AFUB_045980	CADAFUBG00004589	045980P1	AGCGCGAGTTGAGAGAAGAC	045980P2	TAGTTCTGTTACCGAGCCGGATCTTGTGATACCAAGGCCG	045980P3	GCTCTGAACGATATGCTCCAACAGTTCTTTCGGCTTTGGGTT	045980P4	TCTCATCCGTCACAGTGTCC	045980P5	CCCACAAGGATGGAAAGCTA	045980P6	GACTCTGGAAGACCGAGCTG
AFUB_046160	CADAFUBG00004607	046160P1	GGGACATCCTCGAAATCAGA	046160P2	TAGTTCTGTTACCGAGCCGGTGTTGAAATGACTGAGGGGTC	046160P3	GCTCTGAACGATATGCTCCAACCTTTCTGCAGGCTGTTAGGG	046160P4	TGCACCCATGGTAGCAGTTA	046160P5	AAACTGAAACCGGTGCAATC	046160P6	GGTCAACAAGTCCGTCCAGT
AFUB_046210	CADAFUBG00004612	046210P1	CTCGCTAGATGGCTTCTCGT	046210P2	TAGTTCTGTTACCGAGCCGGCCGACGAACAATTCCGATAG	046210P3	GCTCTGAACGATATGCTCCAACATTCGGATGACGACCAGTCT	046210P4	GCATCGGTCACAGGCTTAAT	046210P5	GATGCCAGTTGGTGAACAAG	046210P6	ATACAGGCCCTGCAAATGAG
AFUB_046330	CADAFUBG00004624	046330P1	GAACAAAGTGATGCCCAGGT	046330P2	TAGTTCTGTTACCGAGCCGGCCTCTCTCCAACCTGCAGAC	046330P3	GCTCTGAACGATATGCTCCAACAGCCAGTGTTTCCCTCTGAA	046330P4	GAGAGGAACCCTGCTGTGAC	046330P5	GTCCCGGAGGTGATGTAATG	046330P6	TACCACTGCGACGTGAAGAC
AFUB_046410	CADAFUBG00004631	046410P1	TGTTGAACAGCCATTGTTGC	046410P2	TAGTTCTGTTACCGAGCCGGAGCTCAAAGATTGGTCTGGG	046410P3	GCTCTGAACGATATGCTCCAACGCTTGTTAGCTGATCCACTCG	046410P4	ACCATACGGAAACTGCTTCG	046410P5	CCAAACGGATGTCCAAATTC	046410P6	GTTACCAAGGTGGGCTTTGA
AFUB_046540	CADAFUBG00004644	046540P1	ATCTCCATCCAACGTTTTCG	046540P2	TAGTTCTGTTACCGAGCCGGCATGAACTAAGGCGGAGGAG	046540P3	GCTCTGAACGATATGCTCCAACCCCCTTGACAGAATCCAATG	046540P4	CGCACAATAGATTGCCAGAA	046540P5	TCTCTGAGCTGGAGGGAAGA	046540P6	AGATTAGGGGTACCGAGGGA
AFUB_046890	CADAFUBG00004679	046890P1	ATCCCATCAGTGGAGGTTGA	046890P2	TAGTTCTGTTACCGAGCCGGCTCTCTTTCCATTGTTCGCC	046890P3	GCTCTGAACGATATGCTCCAACTTCGCTTTCCACTTGGTCTT	046890P4	TGTAAGCCGGTTTCCTTACG	046890P5	CAGACACAGGAAGGTCAGCA	046890P6	GTATACCCGCAGCACTGGAT
AFUB_047470	CADAFUBG00004737	047470P1	CACAATCTGCAATGCCTCTG	047470P2	TAGTTCTGTTACCGAGCCGGGCAGAAGATGATACCGATGGA	047470P3	GCTCTGAACGATATGCTCCAACGCATGTCATCTAGTCACAGCGT	047470P4	GCTTTTTCTTGGGCCTCTCT	047470P5	TGGAAGGAAGCCTGTAATGG	047470P6	AGCCAACTACTTCATCCCGA
AFUB_047730	CADAFUBG00004763	047730P1	ATCGCCAGTAGTTGACCAGG	047730P2	TAGTTCTGTTACCGAGCCGGTGATGCAGTTGTTGGCATTT	047730P3	GCTCTGAACGATATGCTCCAACAGTTTGAAATATCCGGCACG	047730P4	TACCATCCCTACTGAAGCGG	047730P5	TTAGGTCTCTTCGGAGCCAA	047730P6	TCAAAAATTCCACCAGAGGC
AFUB_048380	CADAFUBG00004828	048380P1	CTAGTGCCCTCTGTGAAGCC	048380P2	TAGTTCTGTTACCGAGCCGGGTGTGCATACAACAATCGGC	048380P3	GCTCTGAACGATATGCTCCAACATCGGACCCAAGTAGCTCGT	048380P4	GCCAGAGCAATTGGTGCTAA	048380P5	CAGCCGTTGTGGTCATATTG	048380P6	TTTATGACAGATGCGAGCGA
AFUB_048740	CADAFUBG00004854	048740P1	AGTTTTCACACGCCTTTGGT	048740P2	TAGTTCTGTTACCGAGCCGGGTTGTCCATTATCCGGGTTG	048740P3	GCTCTGAACGATATGCTCCAACTTCCGTTTGAATTTTCTCGG	048740P4	TGCCACGAAATTTGTGAAGA	048740P5	ATACCACTTCCTCTGTGCCG	048740P6	AGGACATCCCCAACTCTCCT
AFUB_048990	CADAFUBG00004879	048990P1	CAGCCCTGCGAGAAGTAGTC	048990P2	TAGTTCTGTTACCGAGCCGGGGAGTCGATTCAAATACCGC	048990P3	GCTCTGAACGATATGCTCCAACTCATGGTTTTGAACACTGCC	048990P4	GTCTTCGCAGTCGTAGGCTC	048990P5	CCTTCGGTTTCGAGAATGAC	048990P6	ATTACGGCCGTGACTTTGAC
AFUB_049390	CADAFUBG00004919	049390P1	CAAAGGAGGAGACGTTTTCG	049390P2	TAGTTCTGTTACCGAGCCGGGAAATTGGGCCTAATGACGA	049390P3	GCTCTGAACGATATGCTCCAACAGCCTTCCCTCCCTATTCAA	049390P4	TGATGGTATTGTGGCCTCTG	049390P5	GGGTATCGGTGGACATTTTG	049390P6	GGACCCGAACAACTGTGACT
AFUB_049550	CADAFUBG00004935	049550P1	CGTTTTCCTCATCGAAGGTC	049550P2	TAGTTCTGTTACCGAGCCGGAGAGCGCCGATTAATTGTGT	049550P3	GCTCTGAACGATATGCTCCAACCGAAAGGTCTGGACAATGCT	049550P4	GCCAGGTTAGCCCACTGTTA	049550P5	GGCAACTGGTTGTTTTGCTT	049550P6	TGATCTCCTGGTCCGGTAGT
AFUB_050090	CADAFUBG00004989	050090P1	GACTCCCCTCTTTTCTCGCT	050090P2	TAGTTCTGTTACCGAGCCGGCAGTGCGTTGATGGACAAGT	050090P3	GCTCTGAACGATATGCTCCAACGGCAGTGATCAATCCCACTT	050090P4	AAAATCACCTTCATCGAGCC	050090P5	GGGTCACAGCCCAAATAGAA	050090P6	GCCGGTCAAATATGTCTCGT
AFUB_050190	CADAFUBG00004999	050190P1	GCTGCCTGGTAGTTCGAGAG	050190P2	TAGTTCTGTTACCGAGCCGGAGCGACGATAATTTGGATGG	050190P3	GCTCTGAACGATATGCTCCAACGGCGTATTGCCAAGATATGC	050190P4	TGAATATCCATGACCTGGGG	050190P5	TAGGGTAGCATGTCGGGTTC	050190P6	GTCCTCCATGACCAACTTCG
AFUB_050230	CADAFUBG00005003	050230P1	CCAAGCTCAACGAGGGTAAG	050230P2	TAGTTCTGTTACCGAGCCGGGGTGGAGGACGAAATACGAA	050230P3	GCTCTGAACGATATGCTCCAACCATCAGAGTTCCACAGGCAA	050230P4	TCTGTATGCAGCGACATGGT	050230P5	CGAGGAGAAAGTGCCCTACA	050230P6	CAAAGCAATGCGTACACCAC
AFUB_050430	CADAFUBG00005023	050430P1	TGGGAAAAGCTTCAGACGAT	050430P2	TAGTTCTGTTACCGAGCCGGTACAGGCGACAGACTTGACG	050430P3	GCTCTGAACGATATGCTCCAACGGAGGTAACGGTATGAGCCA	050430P4	CCCTCACGGAAAGACTTCAA	050430P5	AGACATCAAGTGGGCAGTCC	050430P6	TACCGAACCGGAAGATGAAG
AFUB_050800	CADAFUBG00005060	050800P1	GCCTGATAAGGTCAATGGGA	050800P2	TAGTTCTGTTACCGAGCCGGTGCTCCGTCTGTCACTGTTC	050800P3	GCTCTGAACGATATGCTCCAACGCCTTTAGCTTTACCCTCCC	050800P4	TGCAGGATTTGGGTAACCTC	050800P5	CGCTCATGATATGGTTGTGC	050800P6	CTTGGAGTGATCCTGTCGGT
AFUB_051080	CADAFUBG00005088	051080P1	GAAAGATCGACGACTTCGGA	051080P2	TAGTTCTGTTACCGAGCCGGTTGCTGTGGCGTGGTTATTA	051080P3	GCTCTGAACGATATGCTCCAACGCGCTGTGTTACCCTCATTT	051080P4	CAAGGCACCTCTCCAGAAAC	051080P5	GGCAAACAGAAACGGTGAAT	051080P6	AGCGTCCTGGTCTTTTGAGA
AFUB_051340	CADAFUBG00005114	051340P1	CGGGTACCCTCCACTGACTA	051340P2	TAGTTCTGTTACCGAGCCGGGCGGTTTTGACCGAAGAATA	051340P3	GCTCTGAACGATATGCTCCAACCGCCACTTTTGTTTTTGGAT	051340P4	CAAAGCACATTCTGACCCCT	051340P5	TCAGGTCATGGACATCGAAA	051340P6	TCAAGTGTGGCGTTCACATC
AFUB_051400	CADAFUBG00005120	051400P1	CCTTTGATTGTCGGTTCGTT	051400P2	TAGTTCTGTTACCGAGCCGGTTGTCGGCACTCGGTACATA	051400P3	GCTCTGAACGATATGCTCCAACAGATCCGTCGTACCGAAATG	051400P4	CCCCTCATTGCTATAGGCTG	051400P5	TTTCAGTTCAGCACTCGTCG	051400P6	AAGGTCGCCATTGTAACAGG
AFUB_051540	CADAFUBG00005134	051540P1	ACTCAACGGCTTTGGCTCT	051540P2	TAGTTCTGTTACCGAGCCGGTCCAGTGTCGATTTTGAGGA	051540P3	GCTCTGAACGATATGCTCCAACTACTCTGCTTTCTCGTCGCC	051540P4	TATTTCCGGAGGCGTATCTC	051540P5	GCGATTAGTTCCTCGCTCAC	051540P6	CTCCTAACCAGTCCTCGCTG
AFUB_051950	CADAFUBG00005175	051950P1	CATGCGAAGAGCACCTGATA	051950P2	TAGTTCTGTTACCGAGCCGGCTAGGTAACGACAGCTGGGTG	051950P3	GCTCTGAACGATATGCTCCAACTCGGCAACCTATCTGATTCC	051950P4	TTATATCTTCGTTGCGTGCG	051950P5	CATTGGTCAACGTAGGAGGG	051950P6	CTTGACTTCGCCTACCAAGC
AFUB_052420	CADAFUBG00005222	052420P1	TAAGTAGTTGCTGTGCGCGT	052420P2	TAGTTCTGTTACCGAGCCGGCTGGATGGACATTAGTGGGG	052420P3	GCTCTGAACGATATGCTCCAACATGATACCCAAACGGACTCG	052420P4	ATTGGTATGTGGGGTATCGC	052420P5	TACGGATTGCGTTGCTGTAG	052420P6	GGAGGGGATGAGGAAGTGAT
AFUB_052710	CADAFUBG00005251	052710P1	GAGGGAATGCTGGAAGTTCA	052710P2	TAGTTCTGTTACCGAGCCGGCGTGATCTAATTCGGTTGCC	052710P3	GCTCTGAACGATATGCTCCAACTTTACATTCTCCCCACCAGC	052710P4	GGTGGTCCGAGTTCTCCAT	052710P5	CCTAGTTCTGGATTCGCCTG	052710P6	ATCGCGCACAATCTACCTCT
AFUB_052860	CADAFUBG00005266	052860P1	GTCAATACATGCCCACGATG	052860P2	TAGTTCTGTTACCGAGCCGGGATGATGATAGGGGCATTGG	052860P3	GCTCTGAACGATATGCTCCAACTGGCGCACTTTTTCTCTTTT	052860P4	GAGCGAAGGATGATGGGTAA	052860P5	CTCACGCGTCAGGAAGTGTA	052860P6	AAATCGAGCGGTGGTGATAG
AFUB_053150	CADAFUBG00005295	053150P1	TTCAAAAGCAAGGTACGGAGT	053150P2	TAGTTCTGTTACCGAGCCGGGCTGATCACAATGCGAGAAA	053150P3	GCTCTGAACGATATGCTCCAACTCACGATACCCAATTCACGA	053150P4	CTGCTTCGTAGGCTCGAGAT	053150P5	GAGAAGTGAAACCCCTGTGC	053150P6	GTCCCTGACTCGAACCATGT
AFUB_053740	CADAFUBG00005354	053740P1	TCAGTTTGTAGGCCATTGGA	053740P2	TAGTTCTGTTACCGAGCCGGGGAGGCATTTCGTATTTGGA	053740P3	GCTCTGAACGATATGCTCCAACGGCTAATCCCTTCCTACGCT	053740P4	TGGCGTAAGTCTGGGGTAAC	053740P5	TTTTGATGGCGTGTCTACCA	053740P6	GGCTGGTGATTCTCGTGTCT
AFUB_053880	CADAFUBG00005368	053880P1	GTACCGACAAGCCTCTGCTC	053880P2	TAGTTCTGTTACCGAGCCGGGGATTTTTGCAACACTTGGG	053880P3	GCTCTGAACGATATGCTCCAACCTTCTGCCTTCAACCTCCAG	053880P4	AGCGGAGTTGATACGGTGAT	053880P5	TGAACCCTGTCGATCACGTA	053880P6	TCTTGGACTCCTGAAGCCTG
AFUB_053950	CADAFUBG00005375	053950P1	AAGATCACGACTCGATGGCT	053950P2	TAGTTCTGTTACCGAGCCGGTGGAGCATGTCCTCACAGAG	053950P3	GCTCTGAACGATATGCTCCAACTAAGAGATGATCTGCCCGCT	053950P4	GGAAATGCTCTACACCCCAA	053950P5	TTCGAAGCAGAAGGTTTGGT	053950P6	TCAACGAGGGGATCGATAAG
AFUB_054360	CADAFUBG00005416	054360P1	TAATGGCCATAACCCTTCCA	054360P2	TAGTTCTGTTACCGAGCCGGAGACTCTCCCTTCAGTTGCG	054360P3	GCTCTGAACGATATGCTCCAACTTCGAGGCAGATTGATACCC	054360P4	AAGCATGCCGCAGATACAC	054360P5	GATGTAATGGCGACGGTCTT	054360P6	ATGTTCCAGAACCGACCTTG
AFUB_055060	CADAFUBG00005486	055060P1	GGCGTCAATGAAGGAGAAGT	055060P2	TAGTTCTGTTACCGAGCCGGCGGCATACAAATTCGGCTAT	055060P3	GCTCTGAACGATATGCTCCAACATTGAGTGTCGTCGCATTTG	055060P4	GGTCATGGAGTAGAGGCTCG	055060P5	ATGTGTCTCGGACTCTGCCT	055060P6	AGGGAACAACGAGGATGATG
AFUB_056530	CADAFUBG00005632	056530P1	ACCTGGAAGATCTCCTGCAA	056530P2	TAGTTCTGTTACCGAGCCGGTAGTACAAGCAAGCAGCCGA	056530P3	GCTCTGAACGATATGCTCCAACGATACCTCCAAGGAGTCGCA	056530P4	CTTGAAATCCCGGCTTCATA	056530P5	ACCTTTCTTTTCGCCTCGAT	056530P6	CGAACACCTCGTACCCTTTC
AFUB_056620	CADAFUBG00005641	056620P1	AACGAAATCAAGCTGCCCTA	056620P2	TAGTTCTGTTACCGAGCCGGCCTTCTTGCGAGCCTATGTC	056620P3	GCTCTGAACGATATGCTCCAACGACAGAGCGTCAATGTTCCA	056620P4	TATCTGCTCCGCAATCCTCT	056620P5	GTGAAGTAATGGCCCAGCAT	056620P6	GGACTCCGTCAGAACAGCTC
AFUB_056790	CADAFUBG00005658	056790P1	GACAATGGATGCGGCTATTT	056790P2	TAGTTCTGTTACCGAGCCGGTGGGTCATCCAAAGTGACAA	056790P3	GCTCTGAACGATATGCTCCAACGCCTTTCAGCTTGGAACTTG	056790P4	TAGCTCCTCGATGGCATTCT	056790P5	CTTCTGCCGTTTTCTGGAAG	056790P6	AGTACCCATTCCGCTCACAC
AFUB_057290	CADAFUBG00005708	057290P1	CTTCGCCTCTATCCCTCCTT	057290P2	TAGTTCTGTTACCGAGCCGGGACTCAGGCCATTCTGGGTA	057290P3	GCTCTGAACGATATGCTCCAACGGCTCTGCGTTATTCAGGTC	057290P4	ACAATCCCTAATCGACGAGC	057290P5	ATCGCCTATGGTCTGATTGC	057290P6	GGCGTTTAATCTTGTTTCGC
AFUB_057630	CADAFUBG00005742	057630P1	GTCCGGGTTTTTAGTGCAAA	057630P2	TAGTTCTGTTACCGAGCCGGTTGTGCTGCTGTCATGGAGT	057630P3	GCTCTGAACGATATGCTCCAACCTACGCATCCGACTTGTACG	057630P4	GCGGTGGGTAAGTTGACATT	057630P5	AATACCGCACCCAAAGACTG	057630P6	CACGAGATGGTGCACTTGAT
AFUB_057730	CADAFUBG00005752	057730P1	CCGGTCGATATCCTGGTCT	057730P2	TAGTTCTGTTACCGAGCCGGTCTGCACGATTAGCAGGAAA	057730P3	GCTCTGAACGATATGCTCCAACTGCTTTCCTCACAAACGATG	057730P4	AACCTCCAAAGCCCTGAAAT	057730P5	ACGTCAACTGCAAGGGTCTC	057730P6	GGTGGTGTTCCAGGTAATGAG
AFUB_057890	CADAFUBG00005768	057890P1	GCGGCTCGATACTTCTGAAC	057890P2	TAGTTCTGTTACCGAGCCGGCTTAGTCCTTCGGCTCATCG	057890P3	GCTCTGAACGATATGCTCCAACCGTTTCCATTCCAGTAACGA	057890P4	CAAAGCAAAAAGGGAGCAAC	057890P5	ACAGGGTTGGAACTTTGCTG	057890P6	CCACCTCTCTCAACCATTCA
AFUB_058240	CADAFUBG00005803	058240P1	TTAGCCATTGATCCGAAAGG	058240P2	TAGTTCTGTTACCGAGCCGGTTGGTCGTATATTGCGGATG	058240P3	GCTCTGAACGATATGCTCCAACTCAGGCGCAAGTCCTTGTAT	058240P4	TCCACGCCACTTGATAATGA	058240P5	AAGTCCATGGTTTCCATTCG	058240P6	AACCTGCTCCACGTGATACC
AFUB_058640	CADAFUBG00005843	058640P1	TTGATCGCGATGATTTGTGT	058640P2	TAGTTCTGTTACCGAGCCGGGTCGATCGAGCACTTCCTTC	058640P3	GCTCTGAACGATATGCTCCAACTTGGCATTTCTTTCTGGAGG	058640P4	GCCCTGACTGCTATCTGCAC	058640P5	CTGGTGACCTCTCCCGATAA	058640P6	CGAAAACGCACAGAAGTTCA
AFUB_058830	CADAFUBG00005862	058830P1	GCAATAGCAACAGCACCAGA	058830P2	TAGTTCTGTTACCGAGCCGGGAGAATCAGTCTCCAAGGCG	058830P3	GCTCTGAACGATATGCTCCAACTTGTCTCTCTTACTCCCGGC	058830P4	CCACGAGCAATCTTCCAAAT	058830P5	TCCTCTCCATCAAATCCGTC	058830P6	CGCTCAAGATCTTCTCCGTC
AFUB_058960	CADAFUBG00005876	058960P1	TACAGCTTCTAGCCAGGGGA	058960P2	TAGTTCTGTTACCGAGCCGGGCCTGCGAATTATGGACGTA	058960P3	GCTCTGAACGATATGCTCCAACGGGCTTCCATTCCCTACTTC	058960P4	TGTTCCAAATGCAACCTCAA	058960P5	AAGTAGGTGGTGGTCGTTCG	058960P6	TGCGGTGATGTTTTGAATGT
AFUB_059150	CADAFUBG00005895	059150P1	GGCTGAGCCACTGGTACTGT	059150P2	TAGTTCTGTTACCGAGCCGGGATGTAAGGGCGTTGAGGAA	059150P3	GCTCTGAACGATATGCTCCAACGTTGGGCTATTTGCTCGAAG	059150P4	TTGCTACAACTATGGCTGCG	059150P5	AGGTTTCAATGCTACCCACG	059150P6	TACAATTTGCGCAGAGCATC
AFUB_059600	CADAFUBG00005940	059600P1	GAGGGAGTCTTTTTGTTCGAGA	059600P2	TAGTTCTGTTACCGAGCCGGGATATACTGTGTCCGCCGCT	059600P3	GCTCTGAACGATATGCTCCAACTTATGATCTAGCGATGGGGTG	059600P4	GGGAGGTCACAATGAGCACT	059600P5	TACAGACTTTGCTTGTGCCG	059600P6	AAATTCGCCTCATTGACAGG
AFUB_059650	CADAFUBG00005945	059650P1	TGCTTCCCATAATGCCTACC	059650P2	TAGTTCTGTTACCGAGCCGGGGAGCCTTTGAAGAAAAGGG	059650P3	GCTCTGAACGATATGCTCCAACGACGACTGGGAGTTGGTGAT	059650P4	GCCAGACGTCAAAGAAGGTC	059650P5	TATTTGTTGATCGGGGAAGC	059650P6	CACATGAGTTCCTCGGGATT
AFUB_060620	CADAFUBG00006042	060620P1	TTGGAAAGACAGGATCAGGC	060620P2	TAGTTCTGTTACCGAGCCGGAAGCAATTCAATCCCAACCA	060620P3	GCTCTGAACGATATGCTCCAACCCCCTCGTTCATGATCAAAT	060620P4	GGAATAACGGCGATGTCACT	060620P5	GGAACAGATTGAGGTCGGAA	060620P6	GTGGTAGGGAAAGTCACGGA
AFUB_060680	CADAFUBG00006048	060680P1	CCCATCTTCTTGAGTCCAGC	060680P2	TAGTTCTGTTACCGAGCCGGGTTGTACAAGGGGGTTCGAG	060680P3	GCTCTGAACGATATGCTCCAACCGTGCTGTGCTTTGATGACT	060680P4	GCAACTCTCCCCTCCTCCTA	060680P5	TTGATGGGTACCACGTTCCT	060680P6	CCTCCTCTTTCTCTCCGACC
AFUB_061020	CADAFUBG00006082	061020P1	GTTCTCACCGCTGGTACCTC	061020P2	TAGTTCTGTTACCGAGCCGGGATCGTGTATAGCCGCCTTC	061020P3	GCTCTGAACGATATGCTCCAACATGCTTAATCTGACGGTGGC	061020P4	ATACCGGAGCTTGATGTTGG	061020P5	GCAAAGAGGTGAGACCAAGC	061020P6	AATGAATCGTTCATCAGGGC
AFUB_061530	CADAFUBG00006132	061530P1	CCCCTACAACGAAGGAGGAT	061530P2	TAGTTCTGTTACCGAGCCGGTTCGATTCAGACATCCATGC	061530P3	GCTCTGAACGATATGCTCCAACTACAGAATCCCATCAACCCG	061530P4	TGTACATGGTGCAGAGCGAT	061530P5	AGACACTCCCACCGACAAAG	061530P6	TCGATGCTGGTCTCACTGTC
AFUB_061940	CADAFUBG00006172	061940P1	CGAGGACATAACTTCGCCAT	061940P2	TAGTTCTGTTACCGAGCCGGCGGGTCAGAGAGTAAGCCAG	061940P3	GCTCTGAACGATATGCTCCAACGGGGTCAAACAGACGAGGTA	061940P4	AAATGCTTCGTCCAATTGCT	061940P5	TGACCTGCTAGATCCGCTTT	061940P6	GAGAGCACGATACTCTGGGC
AFUB_062000	CADAFUBG00006178	062000P1	CGCATTGCTAGATCGAAGAG	062000P2	TAGTTCTGTTACCGAGCCGGCCAATACGGACAGGACGACT	062000P3	GCTCTGAACGATATGCTCCAACAGGAGGCGTTTGCTACTTGA	062000P4	GGCGCTTACACAAGGAAATC	062000P5	TGGTAGGACAGCAAGGGTTC	062000P6	GCTCCTGAGTTTGGCTATCG
AFUB_062090	CADAFUBG00006187	062090P1	CATGCTTTCCAAGGATCTGG	062090P2	TAGTTCTGTTACCGAGCCGGCTCTGCCCAATGGAGGAAT	062090P3	GCTCTGAACGATATGCTCCAACCAATGGTGCTCCTTCCAGTC	062090P4	ACACCCTCATCGACGAGTTC	062090P5	GAGCGCGAATATAGGAATGC	062090P6	TACATTTCTGCTCTGGTGCG
AFUB_062110	CADAFUBG00006189	062110P1	TGTGTCCTCCTTATCAGGGC	062110P2	TAGTTCTGTTACCGAGCCGGGTAAAATAACCGGTGGCAGC	062110P3	GCTCTGAACGATATGCTCCAACCTGTCGGCATTTAGACCCTC	062110P4	AAACCGTCATCCAGCACTTC	062110P5	AATCAGGCCACGGTAAACAC	062110P6	CCTCACTCGCCTCATCTACC
AFUB_062210	CADAFUBG00006198	062210P1	ATGGTGACGCTTCAGATCAA	062210P2	TAGTTCTGTTACCGAGCCGGATCAAGCGGAGAACCAAGTG	062210P3	GCTCTGAACGATATGCTCCAACTAGACACGAACGATGGATGC	062210P4	AAGAACCCGTCGAGAAACCT	062210P5	GGAGTATCGGGAGCTGTTCA	062210P6	TGGGTGGCTTTGGTCTTTAC
AFUB_063310	CADAFUBG00006279	063310P1	GCTGGTTCGAGGTGAAAGAG	063310P2	TAGTTCTGTTACCGAGCCGGGAGTTTCAAATGGCCACAGC	063310P3	GCTCTGAACGATATGCTCCAACCAGCCGGAAGCTTCTATGAC	063310P4	CTCCTTGTACATGGGCACCT	063310P5	GGTTGGAACTCGTCCACCTA	063310P6	CAACGCCGAACCTATCTCTC
AFUB_063540	CADAFUBG00006302	063540P1	CCGTAGCGAGGATGCTAGTC	063540P2	TAGTTCTGTTACCGAGCCGGTTCGCTTTCGACATGATTTG	063540P3	GCTCTGAACGATATGCTCCAACCGCGTCTGCAATTGTGAATA	063540P4	TCCGATTCGGTTGATGTATG	063540P5	GAAAGAGAGTGGGAGGGAGG	063540P6	CTGAAACCGATCAATCCACA
AFUB_063610	CADAFUBG00006310	063610P1	CAGAGATTCAGGCGCTAACC	063610P2	TAGTTCTGTTACCGAGCCGGTCTTCGTCGGTTTGATTTCC	063610P3	GCTCTGAACGATATGCTCCAACGCAGAGCCAAATGAAAAAGA	063610P4	GGTACTGGGATGGAATGGTG	063610P5	AGCCCCTATTATTCGCCAGT	063610P6	TGGTCTCTGCGATACGAGTG
AFUB_066180	CADAFUBG00006568	066180P1	GAGTCTGGTTCATGTCCCGT	066180P2	TAGTTCTGTTACCGAGCCGGGGAGTCAGGATAAGCCACGA	066180P3	GCTCTGAACGATATGCTCCAACAATGATGCGATGAGACCAGG	066180P4	CTTTGCTTTGTAGCGCAGTG	066180P5	TATTTTCTGGCACCACCTCC	066180P6	AAAAGCACCCCTCCTTTTGT
AFUB_066820	CADAFUBG00006630	066820P1	ACTCTCTCTGCCTTCCCCTC	066820P2	TAGTTCTGTTACCGAGCCGGTTCAAGTTGTCTGACGCAGG	066820P3	GCTCTGAACGATATGCTCCAACATTCCTTGATGGGACTCGTG	066820P4	CCCGAAAACCAAGGTACAGA	066820P5	ATTATCGGCAAGGTCACGAG	066820P6	GGTGAGCTGAGCTGGGATAG
AFUB_066970	CADAFUBG00006644	066970P1	TTGCTGACACTTTTTGCCTG	066970P2	TAGTTCTGTTACCGAGCCGGTGTACGTTGTGTTCACCGTGT	066970P3	GCTCTGAACGATATGCTCCAACCGGACTGGCATATCTCGTCT	066970P4	TGCAGGCGACAGTCTTATTG	066970P5	AGTGGTGGAAGGTCAGTTGG	066970P6	GTTGGACAAGCTTCTGGCAT
AFUB_067230	CADAFUBG00006670	067230P1	TGGATGCCATTATTTCGGTT	067230P2	TAGTTCTGTTACCGAGCCGGAAGACAGTCGGGACTGAGGA	067230P3	GCTCTGAACGATATGCTCCAACGCAAGCCGAGCAAGAATTAG	067230P4	GGAGGAGAAAGAATCCGCTT	067230P5	TCGTTTGAGAACATTCACGC	067230P6	GGTCCAAACGTCAGGAGGTA
AFUB_067280	CADAFUBG00006675	067280P1	GGATACCTACGAGCACCCAA	067280P2	TAGTTCTGTTACCGAGCCGGACGAACACAAGGGAAACGTC	067280P3	GCTCTGAACGATATGCTCCAACTAGAGAACCGGGTGCAATTC	067280P4	CTCACCAATGGCTTCTCCAT	067280P5	TCCCTGATGCCTTCTTTGTC	067280P6	TCTTCTCGAGGACTCGGTGT
AFUB_067320	CADAFUBG00006679	067320P1	GCACCGAGCGTAGTAGATCC	067320P2	TAGTTCTGTTACCGAGCCGGTCACATCGAGTACATCCCGA	067320P3	GCTCTGAACGATATGCTCCAACGTTATCGCCGTTGTCCATCT	067320P4	GACTGTGGGCAGAATGACCT	067320P5	GGCAATGGTGTAGGTCTCGT	067320P6	CCACTGCCCAGATACCACTT
AFUB_067340	CADAFUBG00006681	067340P1	ATCGCTGGTAGGAAAGGGAT	067340P2	TAGTTCTGTTACCGAGCCGGTGTCCAATGGTTCCAAGTGA	067340P3	GCTCTGAACGATATGCTCCAACCCGCCAGATTGTTCTTTGAT	067340P4	GGTTTACGAAGGCGTGGAT	067340P5	TGCATGGAGGACAACAAAAA	067340P6	TGAGGGAGTTTCGAGGATTG
AFUB_068700	CADAFUBG00006818	068700P1	GCAGTTGTCGATTGGCACTA	068700P2	TAGTTCTGTTACCGAGCCGGAAAAGTCCTTCCAAGAGGCG	068700P3	GCTCTGAACGATATGCTCCAACAATTTCAATCATGGATCGGC	068700P4	AGATCCTCATATCGCTCCCC	068700P5	ACCCTGCATCTATGCCAAAC	068700P6	AGCATCATCCCAGGAAACTG
AFUB_069160	CADAFUBG00006864	069160P1	GAGTGGCCAGCAATCCTAAC	069160P2	TAGTTCTGTTACCGAGCCGGATTGGAAGGCGTGAAAGTGA	069160P3	GCTCTGAACGATATGCTCCAACAAACGCAGGTCTGGAATTTG	069160P4	TCGAAAGCGGACTGACTTTT	069160P5	TCATTCACTGACGCCTTGAG	069160P6	CGAAGGCACAGTCAAAATCA
AFUB_069420	CADAFUBG00006890	069420P1	CGATTGAATGCGTCTTGATG	069420P2	TAGTTCTGTTACCGAGCCGGGTGAATTGAGTTCCGTTGGC	069420P3	GCTCTGAACGATATGCTCCAACCTGCGCTTGTGATGTCTTGT	069420P4	CCGATGCACTGAGCTGAATA	069420P5	GCGCACACAGACAGGTTAAA	069420P6	TCCGAGATAAGTCCTGCCAC
AFUB_069500	CADAFUBG00006898	069500P1	AACCATCATGTGATCTCCCG	069500P2	TAGTTCTGTTACCGAGCCGGAGCGCTACGCAATACAGCTT	069500P3	GCTCTGAACGATATGCTCCAACTCCAGCTATACCCATCCTGC	069500P4	CGTTCCACGACCGTCTAAAT	069500P5	ATGCCTTTCGTGATAAACCG	069500P6	ACGTGATCGGGTGTCTTTTC
AFUB_069610	CADAFUBG00006909	069610P1	CCGGTTCTCTAATTCCCCTT	069610P2	TAGTTCTGTTACCGAGCCGGAGGAAGGGCGGAGTGATTAT	069610P3	GCTCTGAACGATATGCTCCAACAAACCCTTGCGTTTCTTTCA	069610P4	CTGTTCTATCCGCCCTTGTC	069610P5	AATGCCAAAGCATTACGGTC	069610P6	CAACTACTGTCGCCAGTCCA
AFUB_069670	CADAFUBG00006915	069670P1	CTTTAAGGAGCTCACGACGG	069670P2	TAGTTCTGTTACCGAGCCGGCTTCCAGTGGGTGAATTCGT	069670P3	GCTCTGAACGATATGCTCCAACATTGCTGGCGGAGTTTACAG	069670P4	TAGTCGTGTTCATGCCAAGC	069670P5	ACAAAAATCGAGGGCGTATG	069670P6	CCTTGAGAAGGTTGTGGAGC
AFUB_069960	CADAFUBG00006944	069960P1	CGAGAAGAAGAACCAGGGTG	069960P2	TAGTTCTGTTACCGAGCCGGTTTCGCTTCGTAACATGTGC	069960P3	GCTCTGAACGATATGCTCCAACTCGGTTGAAGATTGACGATG	069960P4	CACGATGAGCCGACAAGTAA	069960P5	AACGCTCTGACCGAAGAAAA	069960P6	GCTCAAAGTCCAACTCCTCG
AFUB_071780	CADAFUBG00007127	071780P1	ATGGAACTGTGTAGGGCTGG	071780P2	TAGTTCTGTTACCGAGCCGGGCCAGTTCGTATGGTGGAGT	071780P3	GCTCTGAACGATATGCTCCAACCGACGCCCATATAATCCTGT	071780P4	CAAGGGACTTGGGAGAATCA	071780P5	AACGGTCACCACAGTCCTTC	071780P6	AGGGTTACATCCGCACTGTC
AFUB_071830	CADAFUBG00007132	071830P1	AGTATGACAAGGACGGCGAG	071830P2	TAGTTCTGTTACCGAGCCGGGCGGTTGCTGACCAATAAAT	071830P3	GCTCTGAACGATATGCTCCAACCTTGTCCCGAATTGCTCTGT	071830P4	TTGGAGTCTGGAGGCCATTA	071830P5	TGGACCACTACCGTCGCTAT	071830P6	GCTGGAGATCATGGGTTTGT
AFUB_071920	CADAFUBG00007141	071920P1	GGTCACGAGCCTTGGAGATA	071920P2	TAGTTCTGTTACCGAGCCGGATTCGTGCGGAGGTCAGTAT	071920P3	GCTCTGAACGATATGCTCCAACAGGCCAGGTATGATGTGAGG	071920P4	GTAGCCGCAGAGGAGTGAAC	071920P5	CGAAGAGTTCCAGGCTCTTG	071920P6	GTGAATGAAAATTCCGCGAT
AFUB_072930	CADAFUBG00007233	072930P1	AAACTGCGCCATTTTGAATC	072930P2	TAGTTCTGTTACCGAGCCGGTCCTTGACCCAGAAGCAGTT	072930P3	GCTCTGAACGATATGCTCCAACCAGAGGCCCATGAAGAAAAA	072930P4	TTGGGCTGCCTATTTCAAAC	072930P5	ACATGAAACGCTCTCCAACC	072930P6	GCGCTTCGTCTGTAGGATTC
AFUB_073070	CADAFUBG00007247	073070P1	TGCCCTACAAATGGACACAG	073070P2	TAGTTCTGTTACCGAGCCGGACAGAGACTCCAAATGCGCT	073070P3	GCTCTGAACGATATGCTCCAACTTCGTTCATGTATGACTCATCG	073070P4	GATATCCAGACGTCCCCTCA	073070P5	GGGTCCTGATGGACGTAAGA	073070P6	TCATCAGGGGCTTCCATAAG
AFUB_073490	CADAFUBG00007289	073490P1	CGGTTGGTCTCCTGATTCTT	073490P2	TAGTTCTGTTACCGAGCCGGTTGGTCCTTTGGAGATTCCTT	073490P3	GCTCTGAACGATATGCTCCAACTCCATGGGACTCCATTTCAT	073490P4	GAGAAGAGACGAGAGAGGCG	073490P5	TTCCATCTCGCTATCTCGGT	073490P6	TCTAGTGGCGAAACCAAACC
AFUB_073520	CADAFUBG00007292	073520P1	CAGGAATCCTCCCAAACAGA	073520P2	TAGTTCTGTTACCGAGCCGGCAAGTCGAGGGAGGTATGGA	073520P3	GCTCTGAACGATATGCTCCAACCGACAAGCGGTGTACGATAA	073520P4	TCCTGGGTCATGAGTTCACA	073520P5	ATCGTCACGGGTCTTGGTAG	073520P6	ATTGCTCCCTACGTCCACTG
AFUB_073940	CADAFUBG00007334	073940P1	GAGGCGTTGAAACGTACCAG	073940P2	TAGTTCTGTTACCGAGCCGGAAAAGAGCTCCGTAGCAGCA	073940P3	GCTCTGAACGATATGCTCCAACTCAGGTGCTGCTGTTGTTTT	073940P4	GGAGCGCTACTTTGATGCTT	073940P5	TCAAGTGACTCGATCCCCTC	073940P6	GATTCACCCTCCGATCAAGA
AFUB_074510	CADAFUBG00007391	074510P1	GTGTTACAGCCGCAAGGAAT	074510P2	TAGTTCTGTTACCGAGCCGGAGTCGGTTTTCTAGGCACGA	074510P3	GCTCTGAACGATATGCTCCAACGCGACGATACATGACATTGG	074510P4	GTGTTCCTGCGTCGGTATCT	074510P5	TTTCGGTTTATCGAAGGTCG	074510P6	TTCGCATGTGTCTTCTCCAG
AFUB_074560	CADAFUBG00007396	074560P1	CGCTCGTACTAAACCCCATC	074560P2	TAGTTCTGTTACCGAGCCGGTGGTGTACGTGAATGACGGT	074560P3	GCTCTGAACGATATGCTCCAACTGAACGGGACTATGAAACCC	074560P4	TACGTATACGCGGATGATGC	074560P5	AAGATCACATGGTTCGAGGG	074560P6	CCAAAGTAGATGGCTGGGAA
AFUB_074750	CADAFUBG00007415	074750P1	AGCGGATCACCTTCATCAAC	074750P2	TAGTTCTGTTACCGAGCCGGAGGAGGGTGATGGATAAGCA	074750P3	GCTCTGAACGATATGCTCCAACGCTACTGAAGACGGGCGTAG	074750P4	ACAAATCGAATCCGGTGAAG	074750P5	TGCGACGTCATTTTTAGCTG	074750P6	CCACAGACCAACGGAAGAGT
AFUB_075870	CADAFUBG00007527	075870P1	CAGGCAAAGTAGGCCATGTT	075870P2	TAGTTCTGTTACCGAGCCGGCCGTCGACAAGTTGCTGATA	075870P3	GCTCTGAACGATATGCTCCAACCTTTATACATCCAGCGGCGT	075870P4	CTGCACTTCCTGCAGTTGAA	075870P5	ACGGAATGGAGAAGTTGGTG	075870P6	GAGTATTCCGTCGTCGTCGT
AFUB_075930	CADAFUBG00007533	075930P1	GACTAGGGTGCAGGCGATAG	075930P2	TAGTTCTGTTACCGAGCCGGGGGGCGAGAGATATTGATGA	075930P3	GCTCTGAACGATATGCTCCAACTCGTATAATATCCGCCTCGC	075930P4	TGATTCCATCGCAGAGAGTG	075930P5	AGACCACCCAAGGAAGAACC	075930P6	GAAGTCGAAGTGGAAGTCGC
AFUB_075990	CADAFUBG00007539	075990P1	GTTGAAAGAGGGACCATTGC	075990P2	TAGTTCTGTTACCGAGCCGGAGGATGATTCGGGTCAACTG	075990P3	GCTCTGAACGATATGCTCCAACGCCAATTTTATGCACACCCT	075990P4	TTATGTCCTTGCCACCTTCC	075990P5	GATTTCTAAGCACCGGGTCA	075990P6	GTTTCTGAGCGAGATGCACA
AFUB_076060	CADAFUBG00007546	076060P1	GCTCTTTCTTTATTTGGCGCT	076060P2	TAGTTCTGTTACCGAGCCGGATGAGCCTCTGGGCTCTATG	076060P3	GCTCTGAACGATATGCTCCAACTGGATGAACAGGCATTTGAA	076060P4	GAAAGCTCAGGGGATTGACA	076060P5	CTTCAGCCTGACTGTCACCA	076060P6	CGACTTGTTTGGGACATCCT
AFUB_076110	CADAFUBG00007551	076110P1	AACAGTGCAATCTTCTGGGG	076110P2	TAGTTCTGTTACCGAGCCGGGAGATGAAGAGGAGGTTGCG	076110P3	GCTCTGAACGATATGCTCCAACGCCTTCCTCCTTTGGTTTTC	076110P4	TCCGCAATGATAGAGTGGTG	076110P5	ATAGGAGCATCCCTTCCCAT	076110P6	GACCGTCGAGGTAGTACCGA
AFUB_076200	CADAFUBG00007560	076200P1	TAGTGGGAGATGTCGAAGCC	076200P2	TAGTTCTGTTACCGAGCCGGATCAGACGCCAAGGAAGATG	076200P3	GCTCTGAACGATATGCTCCAACCCCTCATTATATCGCCAACG	076200P4	ATGCGAACGGTCTATCCATC	076200P5	TGATTGTGTCTGAGAAGGCG	076200P6	GATGAGATCGCTGAAGAGCC
AFUB_077130	CADAFUBG00007653	077130P1	GGAGGATTGGAACCTGTGAC	077130P2	TAGTTCTGTTACCGAGCCGGTAGGTTGAGGGTCCCTGTTG	077130P3	GCTCTGAACGATATGCTCCAACTCTGGTTTCTGGTTTGGTCC	077130P4	ATCAACGCCGTGCTAATGAC	077130P5	GAGATCAAGGCTATCGGCTG	077130P6	CTGGACCTGGTTGCAAAAGT
AFUB_077250	CADAFUBG00007665	077250P1	TGAGCAACGATGAGGATGTC	077250P2	TAGTTCTGTTACCGAGCCGGAGATAAACGGTTGCAGGTCG	077250P3	GCTCTGAACGATATGCTCCAACAGCTGTGTCTCCATTGCCTT	077250P4	ACAATTCCACTGCCCAAGAC	077250P5	GGTGCATCTTCCGGAGTTTA	077250P6	CATCAACCACCAAATGACCA
AFUB_077460	CADAFUBG00007686	077460P1	TCGAAGCATCACACTTCTGC	077460P2	TAGTTCTGTTACCGAGCCGGACACCTCCGGCGATATTTTA	077460P3	GCTCTGAACGATATGCTCCAACCTTCCGTTTGGTATTGTGCC	077460P4	TCAGGCGGTACGAGAGAACT	077460P5	GGCAATCGACATGGAGAACT	077460P6	ATGATTCTCGACCGGAACAG
AFUB_077530	CADAFUBG00007693	077530P1	CCTCTCCCAGAGTGTTGAGC	077530P2	TAGTTCTGTTACCGAGCCGGAAATGATCCGAATCTGTCGC	077530P3	GCTCTGAACGATATGCTCCAACCATCTGGGTGTCAAGTGTGG	077530P4	CTCGCACAGAAGACCTCCAT	077530P5	ATTGCTCGAGCGTTTCAACT	077530P6	CCCCTGTCGTGGTACACTCT
AFUB_077740	CADAFUBG00007714	077740P1	AGCGACATTGGGTACTTTGG	077740P2	TAGTTCTGTTACCGAGCCGGATTAGTCAATGGGGATGCGA	077740P3	GCTCTGAACGATATGCTCCAACCCCTCAGATGGGAAGTGACA	077740P4	GGAAGGTGTTGGTCTGAGGA	077740P5	GATTTTCGAGCAGAAGACCG	077740P6	TGCAGCTTGGTGTAGTCCAG
AFUB_078120	CADAFUBG00007750	078120P1	AATGTCTGTCAAAGGGCTGG	078120P2	TAGTTCTGTTACCGAGCCGGCTTTTCCCAAGAGCATTTCG	078120P3	GCTCTGAACGATATGCTCCAACGGTCGATCCGGTAGATTGC	078120P4	TGATGTCCCAACCGTCAGTA	078120P5	CATACGCGTGTACCAACAGG	078120P6	TGTCTCATGCTCCTCGTCAC
AFUB_078150	CADAFUBG00007753	078150P1	TTACCCCTCATTCTCCTCCA	078150P2	TAGTTCTGTTACCGAGCCGGAGCAAACCAGTCTGCCTGAG	078150P3	GCTCTGAACGATATGCTCCAACATGGTGGTGGTTTGATGGTT	078150P4	GCTGTTTTCCATTTTTGGGA	078150P5	CGTCCGAACCATTCATATCC	078150P6	GTCCATGAATCTGCCTTCGT
AFUB_078160	CADAFUBG00007754	078160P1	TCAGTCTTTATCGGGCAGAAA	078160P2	TAGTTCTGTTACCGAGCCGGGGCATAATTGAAGAACCCCA	078160P3	GCTCTGAACGATATGCTCCAACTGCCAAACATGACTATCCCA	078160P4	ATCCATAGGAGCACACAGGG	078160P5	TGTAGTTGCATGGCCAGAAG	078160P6	ACCAGCAATAGAATCGACCG
AFUB_078520	CADAFUBG00007790	078520P1	TCCTCGACAGTTTGACTGGA	078520P2	TAGTTCTGTTACCGAGCCGGCTCTATTAGATGAGCGGGCG	078520P3	GCTCTGAACGATATGCTCCAACCCCCCTCTCTTCTCACCTCT	078520P4	GCCGATATGCAGACCAAGTT	078520P5	CATCATCCGCCTATCCTCAT	078520P6	CAGCAAGCTTTCATCCACAA
AFUB_079150	CADAFUBG00007853	079150P1	ATGTCACCCCAGCCTGTAAC	079150P2	TAGTTCTGTTACCGAGCCGGTGGAGGGGAAGTCAATTTCA	079150P3	GCTCTGAACGATATGCTCCAACCTCGTGCACATTGTCCAAAC	079150P4	TGAAGCGGAATGTTTTGATG	079150P5	CACCCAATAGTCACCAGCCT	079150P6	TTGTCACGTCGTTCAGCTTC
AFUB_079450	CADAFUBG00007883	079450P1	TGGAATGCAAGATCAGCAAA	079450P2	TAGTTCTGTTACCGAGCCGGAATGGCAGGTATCCAAACCA	079450P3	GCTCTGAACGATATGCTCCAACATCCTCGTTCCGCTGTGTAG	079450P4	ACCGGTTAGCACATACCCAA	079450P5	CCGAATATGCTGGCAAAGAT	079450P6	TCTAGCCGTAACGAAAGCGT
AFUB_079560	CADAFUBG00007893	079560P1	GAGGTAATTGGCCTTCGTGA	079560P2	TAGTTCTGTTACCGAGCCGGTGTCATGAATGGCGAGAAAG	079560P3	GCTCTGAACGATATGCTCCAACCCTACTGGGGTTCAGGATGA	079560P4	TGGTGACAGCAGCGAATACT	079560P5	GATGAGACCATCACCTGGCT	079560P6	TGCTGAACCTCGATATGCTG
AFUB_079700	CADAFUBG00007907	079700P1	CGGAATTGCACGAATTACCT	079700P2	TAGTTCTGTTACCGAGCCGGTCAAGTCCGGCCTACCATAC	079700P3	GCTCTGAACGATATGCTCCAACCCTACTGGCCAGGAACGATA	079700P4	GGGTCCAGATTACTCGGTCA	079700P5	TCGGTCGTGTTATCTCTCCC	079700P6	TTTGGTTATCTGATTGGGGC
AFUB_079810	CADAFUBG00007918	079810P1	TCAACAGGCTGCTACACGAC	079810P2	TAGTTCTGTTACCGAGCCGGGTCCTCGGTTCGATCACATT	079810P3	GCTCTGAACGATATGCTCCAACCCAAATCCTTCTTCATCGGA	079810P4	ACTGTCAGTTGTCATCCCCC	079810P5	ATGCCATCGTTCTTTCGTTC	079810P6	CAAGCAGATGTCATGCTCGT
AFUB_079860	CADAFUBG00007923	079860P1	TGTAACCAGCACTCGCAAAG	079860P2	TAGTTCTGTTACCGAGCCGGCGTACTGAAGAAGCGCTGTG	079860P3	GCTCTGAACGATATGCTCCAACATTCCATGTCTCGGCCATAA	079860P4	CGGGACTAGCTGTCCAAAGA	079860P5	TTCCATAACCGATATTCGCC	079860P6	ACTCGATGATGGCTACTGGG
AFUB_079880	CADAFUBG00007925	079880P1	GCGAAAGCCAAATGAAAGAG	079880P2	TAGTTCTGTTACCGAGCCGGCCCCTGACAATACCGAGAGA	079880P3	GCTCTGAACGATATGCTCCAACGGGTTTTTGCTGCAGTCTTC	079880P4	CGCCTGGATTTAGAGGTTGA	079880P5	ACTACAGACATTGGACCGGC	079880P6	GTCAATCCAGCCAAAGGTGT
AFUB_080380	CADAFUBG00007966	080380P1	ATGGCAGTTTTCCAAAGTGG	080380P2	TAGTTCTGTTACCGAGCCGGTCCGAGGACAGCTACAGAGC	080380P3	GCTCTGAACGATATGCTCCAACATATGCACTGGCAAGGGACT	080380P4	CAAGAGTTTGTCGGGACCAT	080380P5	ATTTGAAACTGTGGAACGGG	080380P6	GGATAGAAGACTTGGCGCAG
AFUB_080460	CADAFUBG00007974	080460P1	CAGGTGATGTGTCCATTGCT	080460P2	TAGTTCTGTTACCGAGCCGGGGGAAGGGAAGTGGAGGTAG	080460P3	GCTCTGAACGATATGCTCCAACCGTCGGTTTCTAGCAGGTCT	080460P4	CTGGGTAAGATGAGCGATCC	080460P5	ACCATGGTGTCGAGGGTTTA	080460P6	TCTAGGTCCGCCAATGTACC
AFUB_080600	CADAFUBG00007987	080600P1	ACGTAGTATGCCCAGGATGC	080600P2	TAGTTCTGTTACCGAGCCGGTTGTACGCTTTCGGACTGTG	080600P3	GCTCTGAACGATATGCTCCAACGCCGCCGTAGACATACTGTT	080600P4	AGAGTGTCTCGCTGGACGA	080600P5	GGAGGATGAGAGTTGAAGCG	080600P6	CAGCGAAATAGAGGCAATCC
AFUB_080790	CADAFUBG00008006	080790P1	GCAGAAAGGAGGTGTCTTGG	080790P2	TAGTTCTGTTACCGAGCCGGACAAGGTAGCCAAAGGCTGA	080790P3	GCTCTGAACGATATGCTCCAACATCAAGGGTAAATGCATGGC	080790P4	GCAGCCCGTAGCTATCAAAG	080790P5	CTCCAAGATATGGACCCCCT	080790P6	TGAACAGCTACAGACGCCAG
AFUB_081310	CADAFUBG00008059	081310P1	GACCGTCAGCGAGAAGGATA	081310P2	TAGTTCTGTTACCGAGCCGGTGCACCAAAGAGCAATAGAAGA	081310P3	GCTCTGAACGATATGCTCCAACTTGTTACAATGAGCCCCAAC	081310P4	GTCGTGTGCGTTCGATGA	081310P5	AGACAACGGAGTGTGTGCAG	081310P6	AGCACGATTTCCTCGTTCAG
AFUB_081500	CADAFUBG00008078	081500P1	ATCCTTGATCAACCGGTACG	081500P2	TAGTTCTGTTACCGAGCCGGTTAAGTGGACTCGGGACTGC	081500P3	GCTCTGAACGATATGCTCCAACCTTGGCACTGACACTTCGTG	081500P4	CAAAACCGACACCGACAAC	081500P5	TCGACTGATGTGCACCATTT	081500P6	CGGCCATGAATACGACTACC
AFUB_081700	CADAFUBG00008098	081700P1	CCGGTTGATACCAGAACCAT	081700P2	TAGTTCTGTTACCGAGCCGGGATAGTCATTTGGGATCGGC	081700P3	GCTCTGAACGATATGCTCCAACTGTTGTCGACGTCTTTGCAT	081700P4	AAGATGGACCACCACTGTCC	081700P5	CAGGAAAGGTCAACCTCCAA	081700P6	GCTTCGATAGTCTGGGCATC
AFUB_081990	CADAFUBG00008127	081990P1	TGTCTTTAGAGTGTTCCCCGA	081990P2	TAGTTCTGTTACCGAGCCGGTACCCGGTAACGAGTGTCCT	081990P3	GCTCTGAACGATATGCTCCAACGCCAATTGTCCTGACTCCAT	081990P4	TAACGGGTGAGTGGATTCCT	081990P5	GCCCACAGAGAAAGATGGAA	081990P6	TCCAAGCAATGATCAACAGC
AFUB_082080	CADAFUBG00008137	082080P1	AACCGAACGACGATCCATAG	082080P2	TAGTTCTGTTACCGAGCCGGGTCCGTAGATTTGAGGGCAA	082080P3	GCTCTGAACGATATGCTCCAACAGCGGACATTTGTTCCTCAC	082080P4	GTCTACATTGAGGACCGCGT	082080P5	TGATTATTCATCCCAAGCGA	082080P6	GTCAGAAAAGAGTGGCCAGG
AFUB_082260	CADAFUBG00008155	082260P1	TTCTGGATGGTCTCTCCCAT	082260P2	TAGTTCTGTTACCGAGCCGGCTTGGTGAACGGTTGTGCTA	082260P3	GCTCTGAACGATATGCTCCAACTCATGTCGATAGCAAAAGCG	082260P4	CATATTGCGCGGTTATACGG	082260P5	GGAGCCCTGTCTCTTGTCTG	082260P6	GCTGCATGTGGTTCTTCAAA
AFUB_082950	CADAFUBG00008224	082950P1	CTCGTACCATTTGCCAGGTT	082950P2	TAGTTCTGTTACCGAGCCGGTACTCATGGATGCACGGAAG	082950P3	GCTCTGAACGATATGCTCCAACACTGCTGCCCTTCACTTCAT	082950P4	GAAATGCGACATCATTGCAC	082950P5	ATTCAGTTTGGTGCTGGAGG	082950P6	AGCTCGGCGACATCTGTAGT
AFUB_083430	CADAFUBG00008272	083430P1	AAAATCCCCGTGACTGTCTG	083430P2	TAGTTCTGTTACCGAGCCGGAGTGGTGGCGGTATTAACCA	083430P3	GCTCTGAACGATATGCTCCAACCCTCGAGAGATGATTTTCCG	083430P4	GAACGAAGCACCTCCAAGAC	083430P5	CAGTGTGGCTCAGGAAAACA	083430P6	AAACCATGGAGCACAATTCC
AFUB_083880	CADAFUBG00008317	083880P1	AGTGCCAATTTCTTTGGTCG	083880P2	TAGTTCTGTTACCGAGCCGGCAGATCTGCACGCCATGTAT	083880P3	GCTCTGAACGATATGCTCCAACATTCAATAAGCAACGACGCC	083880P4	CGTTCGGAGGCATTTCTACA	083880P5	TCGAGTTTGTGTGGAAGCTG	083880P6	CACGACGAATACGAACATGG
AFUB_083950	CADAFUBG00008324	083950P1	TCTTGCAGCCACACAAGAAC	083950P2	TAGTTCTGTTACCGAGCCGGACGACTCTTGGTCGTCGTCT	083950P3	GCTCTGAACGATATGCTCCAACGGAAGCTGACAAACTAGCCG	083950P4	GAAGAGAGCTGCAAGAGCAAA	083950P5	AGGCAGCGGTTATCTCTCAA	083950P6	ATTCTACCAAGTTGCCAGCG
AFUB_084330	CADAFUBG00008362	084330P1	TACTGGCTTCAGATCTCGGG	084330P2	TAGTTCTGTTACCGAGCCGGAAAGATCCGCGTCATCAAGA	084330P3	GCTCTGAACGATATGCTCCAACATATGATACCCTGTGCTGCG	084330P4	CACTCTTCGTGGACTGCACA	084330P5	CATCATCAAGCAGCGGAGTA	084330P6	CATTTCAAAATGCCCGATCT
AFUB_084620	CADAFUBG00008391	084620P1	GAACACAGGGCTGGATGAGT	084620P2	TAGTTCTGTTACCGAGCCGGGTAGCGGACCTCAGAATGGA	084620P3	GCTCTGAACGATATGCTCCAACGCCTGACGTATGAACGGTTT	084620P4	AACCGGCTTATGTGGTTCAG	084620P5	CTCGTCCCCATCAAGAATGT	084620P6	CGGCATTGTGGTAGAATGTG
AFUB_085380	CADAFUBG00008468	085380P1	AGGAGAGCGTGTAGAGACCG	085380P2	TAGTTCTGTTACCGAGCCGGTTCGCAACTCCATCCCTATC	085380P3	GCTCTGAACGATATGCTCCAACTTGCAGAAGAGACGAGCTGA	085380P4	TCACCCTTTCCCTAATCGTG	085380P5	GCTTCTGATTCGTAGGTCGC	085380P6	GACAATCCTCGGCATCATCT
AFUB_085450	CADAFUBG00008476	085450P1	GTTGAGGGCAAAGTAGCCTG	085450P2	TAGTTCTGTTACCGAGCCGGAGACATTTGCGAAGACACCC	085450P3	GCTCTGAACGATATGCTCCAACACGAACTCACGGATGACAGA	085450P4	AAGCGCATGATTCTCTCCAC	085450P5	ATCAAGAGGCATTGTTTGCC	085450P6	TTCTCACGAATGATCACCCA
AFUB_085460	CADAFUBG00008477	085460P1	CAGAAATCTTCCTGCCATCC	085460P2	TAGTTCTGTTACCGAGCCGGATACTTCCCCTGGTGCCTCT	085460P3	GCTCTGAACGATATGCTCCAACGACGTGAATCGGTTGCAATA	085460P4	GTTGGCAGGTAAAAGTGGGA	085460P5	ATACATGGGCCGGATATGAA	085460P6	TGCCTTTATACATGCGTCCA
AFUB_085820	CADAFUBG00008513	085820P1	ATGCTGGAACTGGAGCAAAG	085820P2	TAGTTCTGTTACCGAGCCGGTCTGGAGTTTGTGGGGAAAC	085820P3	GCTCTGAACGATATGCTCCAACGGACTGTGATCTGCCGTTTT	085820P4	AAAGTCCGGCAGCATTCTTA	085820P5	GCATTCACACGACCAAAATG	085820P6	GGTGGTCAGAGCATTGGAGT
AFUB_086150	CADAFUBG00008547	086150P1	CAACGCAGTGAGTGAGATCC	086150P2	TAGTTCTGTTACCGAGCCGGACTATGAAGCCTTCGTTGCC	086150P3	GCTCTGAACGATATGCTCCAACTTGTGGTCTTTGCTCGTTTG	086150P4	TAGGCAATCAGGGATCTTCG	086150P5	GGAAACTTGGGTATCCAGCA	086150P6	TCCCGATTCTCATCCGTTAG
AFUB_086680	CADAFUBG00008580	086680P1	TTCACTCCTAGCCTCAAGGG	086680P2	TAGTTCTGTTACCGAGCCGGGCTGGGCGTGAGTTAATGTC	086680P3	GCTCTGAACGATATGCTCCAACGCCATTTACGGTTAGACGGA	086680P4	GTGTCCCAGCACATTATCCC	086680P5	TAGGGCTGGAAAATGTGGAG	086680P6	TCTGTCCATCCTCTATGGGC
AFUB_086770	CADAFUBG00008589	086770P1	AAGTGGAATTTCGGGAGGAT	086770P2	TAGTTCTGTTACCGAGCCGGAGCAGGGCGAATTTATGTGT	086770P3	GCTCTGAACGATATGCTCCAACATGCATGATGGATCCCTGTC	086770P4	GACCACCCAGACCTGACCTA	086770P5	CGCTGCCATAGTTTTTCCAT	086770P6	TCCGAACAAGGGACGTTATC
AFUB_086990	CADAFUBG00008611	086990P1	CGAGTAGCCTTCCCAGAGTG	086990P2	TAGTTCTGTTACCGAGCCGGAATTTCCGGCTGTTGTGAAG	086990P3	GCTCTGAACGATATGCTCCAACGCTCGGGTCTATGTCCTCTG	086990P4	CCAATCATAGCACTCGCTCA	086990P5	GTGAACACTTTCCCCAGCAT	086990P6	ATGGGCACCTGATTTCTGAC
AFUB_087340	CADAFUBG00008646	087340P1	ACAACATCCTCCGGCATTAC	087340P2	TAGTTCTGTTACCGAGCCGGCACTCTTGGGTCTGCCTCAT	087340P3	GCTCTGAACGATATGCTCCAACTCTGCATCCCTATCCCTTTG	087340P4	GCCATAACGAGCCGACTATC	087340P5	GCGCTTGGTAGACTTTCGAC	087340P6	GATGAGTTGTCCTGGCTGGT
AFUB_087890	CADAFUBG00008703	087890P1	CCAACAGGGGACAGAAACAG	087890P2	TAGTTCTGTTACCGAGCCGGCGTGCGGCTGAGACATACTA	087890P3	GCTCTGAACGATATGCTCCAACTTTGTATAAACGATCGGGCA	087890P4	CATCGAACCACCAAACCAC	087890P5	TAAGGCAAGGTAGTGGTCGG	087890P6	CCAGACACTCGCGTACTTCA
AFUB_088210	CADAFUBG00008735	088210P1	CTTGCATTCACTGCTACGGA	088210P2	TAGTTCTGTTACCGAGCCGGTGGCATTGTCAGCAAGTAGC	088210P3	GCTCTGAACGATATGCTCCAACTTTTTCCAGCGTACTGTCATCT	088210P4	GCAACCCACCAGACCATATC	088210P5	TCCCGCATATTTTTGGAGTC	088210P6	TGGAGAACGTTCGGAAGAGT
AFUB_088380	CADAFUBG00008752	088380P1	CTGTTCTCGTGCAGTTCGTC	088380P2	TAGTTCTGTTACCGAGCCGGTTTCGTACAATCCATGCGAA	088380P3	GCTCTGAACGATATGCTCCAACATATGAAGCACCCCGATGAG	088380P4	CCTGGTCCTGATGGTTCTGT	088380P5	CATGTACGCAATCAACCTGG	088380P6	CAAACCATCCACCACGAAAC
AFUB_088390	CADAFUBG00008753	088390P1	GACTTGCTCCGATCTCTTGC	088390P2	TAGTTCTGTTACCGAGCCGGCAGGATGCAGGATTTCGTTT	088390P3	GCTCTGAACGATATGCTCCAACAAGGCTGCATCAGGAGAAAA	088390P4	GTTCAGGTCCTCTTCGACCA	088390P5	GAAGGTGTCGGACTTCCAAA	088390P6	TGCGACAAGATCTCCAACTG
AFUB_088460	CADAFUBG00008760	088460P1	TTCCTCCTCCCTCCGTAAGT	088460P2	TAGTTCTGTTACCGAGCCGGACCGGCAGAAAAACGATGTA	088460P3	GCTCTGAACGATATGCTCCAACGCCGGTGTATTGGATTATGC	088460P4	GCTACTGGCTCGGATGTTTC	088460P5	CTTTGGTGGGCATACGTCTT	088460P6	ATTGCCCTCACCGATACATT
AFUB_089710	CADAFUBG00008885	089710P1	GAAAGGCAGCTTCGAGAATG	089710P2	TAGTTCTGTTACCGAGCCGGTCACGCTTATCAGACCGAGA	089710P3	GCTCTGAACGATATGCTCCAACTTGTGCGAAACGAAGTTCAG	089710P4	CCGTGACAATCAACCCCTAT	089710P5	TGCCAGCATACTGCAGAGAC	089710P6	GCGTTGGATAAACAGAGGGA
AFUB_089880	CADAFUBG00008902	089880P1	AACGCAGAAAGATCCCAAGA	089880P2	TAGTTCTGTTACCGAGCCGGTAGCGAGTTTCGGGGTTATG	089880P3	GCTCTGAACGATATGCTCCAACATGATTTGGCTTCGGTCAAG	089880P4	TTCGCTTAAATTGTTTCGCC	089880P5	CCAGTGACCACCTTTGACCT	089880P6	ACACATGCGAAACCATCTGA
AFUB_090250	CADAFUBG00008939	090250P1	CTGATTCCCGGAAGACAAAA	090250P2	TAGTTCTGTTACCGAGCCGGCTGAGATACCCCCATGCACT	090250P3	GCTCTGAACGATATGCTCCAACTGCATGGATGCATTAGGTGT	090250P4	GTTGGCTTCTTCCAACCAAA	090250P5	AGGTGGTTGTTTATCGGCAG	090250P6	CAGCGTCTGGGAATACCAAT
AFUB_090370	CADAFUBG00008951	090370P1	TAAGGTTGCAATGTGGGTTG	090370P2	TAGTTCTGTTACCGAGCCGGTGGCCAAGTTCGCTTTTTAC	090370P3	GCTCTGAACGATATGCTCCAACAGTCCTTGCCCTTTGCTTTT	090370P4	TATCTTTCCCAGACAACCCG	090370P5	GCCCACGTAGACCAGAACAT	090370P6	TGAACGAGCTGCATCAAAAC
AFUB_090440	CADAFUBG00008958	090440P1	CATTCCCCCAATTTATGTCG	090440P2	TAGTTCTGTTACCGAGCCGGTATCCGGCTAGCACTTGGAT	090440P3	GCTCTGAACGATATGCTCCAACCGGCTTCCATGCCTAATACC	090440P4	CAACGCCATGTCGAGTATTG	090440P5	CGAAAAGCTTCGGACAGTTC	090440P6	GACGGGTTAGCAAAGGATGA
AFUB_090650	CADAFUBG00008979	090650P1	AATGGTGGGCTGATCGTTAC	090650P2	TAGTTCTGTTACCGAGCCGGTGCCCTAGAATCCACAGTCC	090650P3	GCTCTGAACGATATGCTCCAACAGCCCCGAGAGATGGTAGAT	090650P4	TCAGAAGGAAGCCTTTGACG	090650P5	CATGTAAAGCTCACTGCCGA	090650P6	TGGCTCGCAAATTTGACATA
AFUB_000190	CADAFUBG00000019	091020P1	ACAATCAGTTGGGGATGGAA	091020P2	TAGTTCTGTTACCGAGCCGGTGGACTTCGTCCAGATCAAT	091020P3	GCTCTGAACGATATGCTCCAACTTTGTGAAGACCAAAACGGC	091020P4	TGATGACCTGTGGACGACAT	091020P5	AATCGGCGTACACAAGAACC	091020P6	TCCTTGTGCCTTTGCTGTAA
AFUB_000960	CADAFUBG00000096	091200P1	TAGGCGGCTCCAGAGTCTTA	091200P2	TAGTTCTGTTACCGAGCCGGGAACCCTAGCAACATGCACA	091200P3	GCTCTGAACGATATGCTCCAACTCACATTCGTCATCAGGGAA	091200P4	TGGGGAATAACACATCAGCA	091200P5	CCGGGACAATGAATACACCT	091200P6	AAATGGCGATAATTGAACGG
AFUB_001960	CADAFUBG00000196	091870P1	ACTGGTCGGCTGGTATTTTG	091870P2	TAGTTCTGTTACCGAGCCGGGATCGAATTAAGCGAGCAGC	091870P3	GCTCTGAACGATATGCTCCAACCTGAAACGTTGTGTGATGGG	091870P4	TCATCTGGATTCTTCGGAGG	091870P5	ATATTATGGACGGGGCACAA	091870P6	AGTTGATAGACCAGCGTCGG
AFUB_002050	CADAFUBG00000205	091930P1	CAAGTTCCTAACCACACCGC	091930P2	TAGTTCTGTTACCGAGCCGGTCGCAAATAGGCAACCCTAA	091930P3	GCTCTGAACGATATGCTCCAACGCACATGTTTCAGCGGTCTA	091930P4	CCATGATCACCGTAAGGGTC	091930P5	AAAGATGCTTGCCATGTTCC	091930P6	ATAATTCCCGAGTGTTCCCC
AFUB_002240	CADAFUBG00000224	092060P1	GTTCTGACGCATGGAGGAAT	092060P2	TAGTTCTGTTACCGAGCCGGCCAGGAATGGCGTCTATTGT	092060P3	GCTCTGAACGATATGCTCCAACTTTGGTGCTCTTTCGGACTT	092060P4	CCGAATGAGTAGATGCACCC	092060P5	AAGGTATTGCAATTGCCGAG	092060P6	CAGCTGGCAAAAATGATTGA
AFUB_004190	CADAFUBG00000420	092130P1	GATATCTTCTGGATTGGCGG	092130P2	TAGTTCTGTTACCGAGCCGGGGTAAGTCCAGGCCATGCTA	092130P3	GCTCTGAACGATATGCTCCAACGCTAGGGCTTGGAGATGAGA	092130P4	CAGTATCAGACGGTGTTCGC	092130P5	TGTAGTCAAGCAGCACCTGG	092130P6	CGTCAAGAAAAAGCCGATGT
AFUB_004490	CADAFUBG00000451	092490P1	TGGTCGAAGTGAGAGCACTG	092490P2	TAGTTCTGTTACCGAGCCGGGACAATGTGTTTGTGGCTGC	092490P3	GCTCTGAACGATATGCTCCAACTGTCTAGGGTTCGAATTGCC	092490P4	AAGTGCAATTATCCCGCATC	092490P5	ATTTCTACCGCTGCTCCTGA	092490P6	CCCATACGTCTATGTCGCCT
AFUB_008120	CADAFUBG00000816	092760P1	TCGGATCTGCCTGGTCTAAT	092760P2	TAGTTCTGTTACCGAGCCGGTTCTCCTGAGAGCAGCAACA	092760P3	GCTCTGAACGATATGCTCCAACTCGTGTTTCTTTGATCGCTG	092760P4	TTGGCACAGACAGGTTGGTA	092760P5	CCTGGGAAATACCAAGGTGA	092760P6	TCCAATCCATGTCATGCTGT
AFUB_008610	CADAFUBG00000865	093120P1	ATTCTCCCTGAATCTAAGCGT	093120P2	TAGTTCTGTTACCGAGCCGGCCCCAACTCTCTCGATACCA	093120P3	GCTCTGAACGATATGCTCCAACCGAGATACCAAGTTTTGTCCG	093120P4	GCATCAGGACTGGCAGGTAT	093120P5	TTTCCTTCTCAATTCCCACG	093120P6	GGACTTGCCACATCGTTTTT
AFUB_010090	CADAFUBG00001014	093280P1	GCCCATCTTGTGTTGGATCT	093280P2	TAGTTCTGTTACCGAGCCGGCGTGTGGAGTGGAGAGAACA	093280P3	GCTCTGAACGATATGCTCCAACCGGACTCTCTATGGGGGATT	093280P4	CGTCATGAATTCGTTGATGC	093280P5	GAAATGGCACTCTCAGCCTC	093280P6	ACAGCAACCCTGCAATCTTC
AFUB_010720	CADAFUBG00001077	093890P1	TTTCTTCGCAAGTTGGGACT	093890P2	TAGTTCTGTTACCGAGCCGGTCGCTGGAGATAATGGAACC	093890P3	GCTCTGAACGATATGCTCCAACATGGGTTTGAGATGGGATCA	093890P4	CCAATCGTCTCACGTCCTCT	093890P5	GGGCTTTGAGGTGTTTCTCA	093890P6	TGCTGGATACGACTACGACG
AFUB_013830	CADAFUBG00001388	095180P1	TCCTGATCATAAATTCCGGC	095180P2	TAGTTCTGTTACCGAGCCGGCTCATTACACCGGGCTTGTT	095180P3	GCTCTGAACGATATGCTCCAACCCTACACTTGGCTTTCCAGC	095180P4	TAGGTACAGTCTTGCAGCGG	095180P5	TTGTCTTGACCTCCTCCACC	095180P6	TCAATGCCTCTTTTGCACAG
AFUB_015210	CADAFUBG00001526	096230P1	TCTTTGGTAACCGTATTCGAGG	096230P2	TAGTTCTGTTACCGAGCCGGGGTGATAAAAGGGTGCGAAA	096230P3	GCTCTGAACGATATGCTCCAACTTGCCTGCAGCATCTGTAAC	096230P4	CCCCTTCAACATAACGGCTA	096230P5	CCAAAGTTCTGGCTTTCTCG	096230P6	CGACCATTGCTGTTTTCCTT
AFUB_020250	CADAFUBG00002019	096500P1	GACTGGCCTTCTGATTGAGC	096500P2	TAGTTCTGTTACCGAGCCGGGAAGAGAACCGGTCGAGAGA	096500P3	GCTCTGAACGATATGCTCCAACGTGGCGTACTGCTCTTGACA	096500P4	GGTGGACGAGGTGGTGTAGA	096500P5	GCGTGTACAAGACGTACGGA	096500P6	GGGGTTGGACATTTTGATTG
AFUB_022860	CADAFUBG00002280	097300P1	TCCTACTCTTGGACCGGACA	097300P2	TAGTTCTGTTACCGAGCCGGACATCTGGGCTCTCGTGTCT	097300P3	GCTCTGAACGATATGCTCCAACGAACGCCTTGTATCCTCCAA	097300P4	GACATGGCTGGCAGTCACTA	097300P5	GTAACTGGTGGCCCGAACTA	097300P6	GCTGGGTCGACTGTATTGGT
AFUB_023530	CADAFUBG00002347	097320P1	CGATAATGCATCACGGAAAA	097320P2	TAGTTCTGTTACCGAGCCGGGGGTATATGCGGTGGAAAGA	097320P3	GCTCTGAACGATATGCTCCAACATCTCTGGCACTCGGAAAGA	097320P4	TCCCGGACTTCTAGAGCAGA	097320P5	AGTCCCATGATCAGAAACGC	097320P6	TACTGCGTATGAGCGATTGG
AFUB_024050	CADAFUBG00002399	097380P1	CGGCTCTTGCCTGTCACTA	097380P2	TAGTTCTGTTACCGAGCCGGATACAAAAGCAGAATGGCGG	097380P3	GCTCTGAACGATATGCTCCAACTGATCTGAATTCCGTTTCCC	097380P4	TAAAGAATAGCGATGCGGGT	097380P5	GAATTCTGGAACACGCCACT	097380P6	CGATGGTCTTTTCAGTCGGT
AFUB_025190	CADAFUBG00002513	098690P1	CGGTTGGTTTGTTGGTTTGT	098690P2	TAGTTCTGTTACCGAGCCGGTCACAATGTGGGAGAGCAAC	098690P3	GCTCTGAACGATATGCTCCAACAGATCCACTCCAACCCTCCT	098690P4	CCGAAGTGATGAGGAAGCTC	098690P5	ACTGTTCTTTGGAGTCCCGA	098690P6	TTGGCTGTAAACCCAGATCC
AFUB_026630	CADAFUBG00002657	099050P1	TCTGGACCCTAAGTCCGAAG	099050P2	TAGTTCTGTTACCGAGCCGGTCCATTTGCAAAACTCAGCA	099050P3	GCTCTGAACGATATGCTCCAACTTGGAGAGATGGCAACATGA	099050P4	ACATCCAGAGCAGCCATACC	099050P5	CCCTGTGACCAGAAAGGGTA	099050P6	GATTTCCGGAGCGAGTGTAG
AFUB_027200	CADAFUBG00002713	099350P1	TCTGTCACTCAGGATGCCAC	099350P2	TAGTTCTGTTACCGAGCCGGCGAGTCGGGAAGTGAAGAAG	099350P3	GCTCTGAACGATATGCTCCAACGACCCTTGCACTCCAGCTTA	099350P4	CGACCTCGGTTGGATAGATT	099350P5	TCTGAGCTGCTTGAGAACGA	099350P6	ACAATGGTTGGAAGACTCGC
AFUB_029740	CADAFUBG00002969	099630P1	GACAAGGAGGGCGATGATTA	099630P2	TAGTTCTGTTACCGAGCCGGCCTCAAATTCCAGGGTCAGA	099630P3	GCTCTGAACGATATGCTCCAACCTGGATGGTCCTTTACGTCC	099630P4	AGCATCGACTCCCATGCTC	099630P5	GCGGTGTTCCTCATTGATTT	099630P6	GCCTGGTTTCAAGAAAATGC
AFUB_031840	CADAFUBG00003179	100190P1	TGTTGGGTTCTCATGATTGC	100190P2	TAGTTCTGTTACCGAGCCGGGAGACAAGTTTTGGGTTCGC	100190P3	GCTCTGAACGATATGCTCCAACTCATTCTTGTTCTGCTGCAA	100190P4	CCGCTCCCTGTATCCATCTA	100190P5	AGGCTTCGATGCACTCTCAT	100190P6	GTAAGGCAGACCAGCAGAGG
AFUB_033560	CADAFUBG00003351	101260P1	TACCGCAATAAAACCGAAGC	101260P2	TAGTTCTGTTACCGAGCCGGCAGCTTCGTAGGCTCAATACG	101260P3	GCTCTGAACGATATGCTCCAACGTTTACTGTGAATGCGGGCT	101260P4	CTCGCAGCAGGATCAATACA	101260P5	TGATTCCATCCAGTGCGATA	101260P6	GAGTCAGTGGCTCCAGGAAG
AFUB_036510	CADAFUBG00003638	101510P1	AGCTCCATGATGCAAACCAT	101510P2	TAGTTCTGTTACCGAGCCGGGGGGCAAGTTGATCTCAATG	101510P3	GCTCTGAACGATATGCTCCAACTGTATAGCTGTTGATCGCCG	101510P4	AATTCACAGCCAAGACCGAC	101510P5	GGAGCTCTTTGCATCCTCAC	101510P6	TCAAGCATGAGAAATGCCAG
AFUB_038600	CADAFUBG00003847	101990P1	TTTGCGTGCAAGAAGTCAAG	101990P2	TAGTTCTGTTACCGAGCCGGCCGCTCAGCTTCTACTGCAT	101990P3	GCTCTGAACGATATGCTCCAACTTCAAAAACAGAAGGCCACA	101990P4	TTCAAAAACAGAAGGCCACA	101990P5	TGTGAGAGTCAAGTGAGCCG	101990P6	AAGGAGGAGAACACTGGCAA
AFUB_045600	CADAFUBG00004551	000190P1	ATGTGCTCATCGTCTGGATG	000190P2	TAGTTCTGTTACCGAGCCGGTAAACATGGTCGGGGATTGT	000190P3	GCTCTGAACGATATGCTCCAACTGCAGTCACTGGACCACAAT	000190P4	CGGTATCAGATGTCGGTCTG	000190P5	GCTAGTCAAAAGCAGACCGC	000190P6	CTAACGCCAACGAATGGAAT
AFUB_046750	CADAFUBG00004665	000960P1	TCCCCAAATTTGACAAGAGC	000960P2	TAGTTCTGTTACCGAGCCGGAAGTGCGACTGAGGATGTCA	000960P3	GCTCTGAACGATATGCTCCAACGAGATTGATTCGGCATTCGT	000960P4	CCTAGCACGAGACTTCCTGG	000960P5	TCCCGTGCTGGATTAAAAAG	000960P6	ACATGAGCAAATCACTCCCC
AFUB_047970	CADAFUBG00004787	001960P1	CAAATCGCACTTTGCAGAAA	001960P2	TAGTTCTGTTACCGAGCCGGGATGGCGGATTGACTGACTC	001960P3	GCTCTGAACGATATGCTCCAACACGTCCATTGCCACATACTG	001960P4	GGACGATGTCACACAACGAG	001960P5	GGCACCAAAAGACTCTCCAA	001960P6	CCTCCCCATCTTCATCTTCA
AFUB_048230	CADAFUBG00004813	002050P1	GAGCTTGTTCCTGTTGGGAA	002050P2	TAGTTCTGTTACCGAGCCGGCACAGGACACAGGACACAGG	002050P3	GCTCTGAACGATATGCTCCAACGTTGAGCGGATGGCATTACT	002050P4	AGTGGCAGATGTGTTGGTGA	002050P5	GGGAAATTCGTCTTTGTGGA	002050P6	AACCACAGGGGTGAGTCAAG
AFUB_048890	CADAFUBG00004869	002240P1	CTTACGCGCGATTAGGATTC	002240P2	TAGTTCTGTTACCGAGCCGGCTGAGTGCAAAGATCCGACA	002240P3	GCTCTGAACGATATGCTCCAACGAGGCCCTTAATTCCACAAA	002240P4	CCCACTGGCAATAATAAACCA	002240P5	CATGGACCAAGGCAGAGAAT	002240P6	CTCGTGGAGTCTGTCGTTGA
AFUB_050000	CADAFUBG00004980	004190P1	TTTATCACGAATCCTGGGGA	004190P2	TAGTTCTGTTACCGAGCCGGCACCACCACGGTTGTATCAG	004190P3	GCTCTGAACGATATGCTCCAACGAGAGGCAAGCTGCTGATCT	004190P4	GGTAGCTGAGAGATGTGGGC	004190P5	TGATTCGTCAGATTTTGGCA	004190P6	AGAACAGTTTGGGTTCACCG
AFUB_054000	CADAFUBG00005380	004490P1	GATAGTGTCCAGGGAGTCGG	004490P2	TAGTTCTGTTACCGAGCCGGTCCATCCTAATCGGGACAAG	004490P3	GCTCTGAACGATATGCTCCAACTGATTCCACATCCGAGTTCA	004490P4	ATACAAGACCCGTGTCCAGG	004490P5	CATCGAGTTGCTTTTCGTGA	004490P6	TGCAAATGGCAGAAACTGAG
AFUB_057470	CADAFUBG00005726	008120P1	TAGGGTGGATACAAGCAGCC	008120P2	TAGTTCTGTTACCGAGCCGGTGCCTGGCAGAACTATGATG	008120P3	GCTCTGAACGATATGCTCCAACTCAAAAGAGGGCTACCCAGA	008120P4	CACTTTTGACTACCTCGCCC	008120P5	GAGAGAGATGTCCGGAGTGC	008120P6	CCTTCCGTTCTTGCATGTTT
AFUB_060650	CADAFUBG00006045	008610P1	TAACCCGCTTAGCTTCGTGT	008610P2	TAGTTCTGTTACCGAGCCGGAGCTCAAGATTGGTCGTTGG	008610P3	GCTCTGAACGATATGCTCCAACCTGAGGAGTTAAGGCTTGCG	008610P4	CTAACCCATGGCCTCACTGT	008610P5	AACCACTCAACAATGGGCTC	008610P6	GGAGAAACTCAAGGCTGCAC
AFUB_067240	CADAFUBG00006671	010090P1	ACCAAGACCCAAACGACATT	010090P2	TAGTTCTGTTACCGAGCCGGTAATAACGGAACGCAGGGAG	010090P3	GCTCTGAACGATATGCTCCAACTGCGTTTTATGACAAGCGAG	010090P4	TCTCGGACGACTACGGATTT	010090P5	CCCGTCGAATCCTAGATGAA	010090P6	TCCAAGAGATCCTGGATTGG
AFUB_067440	CADAFUBG00006691	010720P1	CGCCATCCTACTAACCGAGA	010720P2	TAGTTCTGTTACCGAGCCGGCAAGAGGAGGTCACCTGGAA	010720P3	GCTCTGAACGATATGCTCCAACGGCATACAGACGGGGATATG	010720P4	CTGAAGGAGTTCTTCGGCAT	010720P5	GTGGCGGAGATGAAACAGAT	010720P6	ATGACGACACTGAGAAGCCC
AFUB_068850	CADAFUBG00006833	013830P1	CTGTCTTTTCCGATTTTCCG	013830P2	TAGTTCTGTTACCGAGCCGGCGTGTGTGGTCCAGTGAATC	013830P3	GCTCTGAACGATATGCTCCAACGCATCGAGATCCATGTTTGA	013830P4	AAGAAGGTAAGTCCCGCCAT	013830P5	AAAATGAGCCTGGATGATGC	013830P6	TCTTGACTTGTGAGGGGTCC
AFUB_071380	CADAFUBG00007086	015210P1	CAGCCATCAATCGACATCAC	015210P2	TAGTTCTGTTACCGAGCCGGGTAAGCTGTGCGAGCAAGTG	015210P3	GCTCTGAACGATATGCTCCAACGGACGGACGTGTATCTCGTT	015210P4	GCTACTGGTGAAGGAGGCTG	015210P5	ATTTCAACGCGTAACGGAAC	015210P6	GTTGACTGGGTTCCTCGGTA
AFUB_073760	CADAFUBG00007316	020250P1	TACCCTCGGTTTGCAGGATA	020250P2	TAGTTCTGTTACCGAGCCGGTGATGCAAAAGCTGTGGAAG	020250P3	GCTCTGAACGATATGCTCCAACGACGAAGCAGCACAACTGAA	020250P4	GATGCTTGAGACCAAGGGAA	020250P5	ATCCAGTTATCAGCATCGCC	020250P6	TGAGTGTTCGCTCAAGTTGG
AFUB_074500	CADAFUBG00007390	022860P1	TCTGCCTGAGGTGATCCTTT	022860P2	TAGTTCTGTTACCGAGCCGGGATTGTCGTGTGCACGTTTC	022860P3	GCTCTGAACGATATGCTCCAACATTGTTGCTTCTTGCCAGGT	022860P4	TATACCCGATGCTCAGCACA	022860P5	TGGTTGACTTCACCTGCTTG	022860P6	CCATAGTACACCCCCACCTG
AFUB_075680	CADAFUBG00007508	023530P1	GCCGTCTCTGAAATCAAGGT	023530P2	TAGTTCTGTTACCGAGCCGGGAATGGCCAAGGTTCTTTCA	023530P3	GCTCTGAACGATATGCTCCAACTCAGTCTAATTCGGGCTTCG	023530P4	GTGTGACACCACAGGTCCAG	023530P5	CAAATCCCAAAAGGCTTTGA	023530P6	TCAATCCTGCTGTGCTAACG
AFUB_080530	CADAFUBG00007980	024050P1	ATCGACTCTTGACACCCAGG	024050P2	TAGTTCTGTTACCGAGCCGGGGAGGGACAGTGAGAGTTGG	024050P3	GCTCTGAACGATATGCTCCAACGGAGACCGTCCCAGAAAATC	024050P4	TCATTGCTGATCGTTCAAGG	024050P5	CGAGGTGGGTTGTTTCTGTT	024050P6	GCATGCTACTGCCAATGCTA
AFUB_081800	CADAFUBG00008108	025190P1	CACCGGTCAAACCAGAAAAT	025190P2	TAGTTCTGTTACCGAGCCGGCTATCCAGGCTCTCGTCCCT	025190P3	GCTCTGAACGATATGCTCCAACTCGCAGCTGTACTGTATCCG	025190P4	CGTCGATTGTGTTCATCAGG	025190P5	GGTGGGAGCCTGACTGATAA	025190P6	TGTAGACGCAACTCTGTCCG
AFUB_083600	CADAFUBG00008289	026630P1	CCTGCCCAGTCCCTTAGTTT	026630P2	TAGTTCTGTTACCGAGCCGGATAGATTCGCTGGCAGGTTG	026630P3	GCTCTGAACGATATGCTCCAACGCACTTGGTTGAGCTTCACA	026630P4	GTAGGGCTGACAGGTGCCTA	026630P5	GCCAATTCCAGGCTTTATGA	026630P6	ACCCAAGCGCCACTAAAGTA
AFUB_084440	CADAFUBG00008373	027200P1	TAGCCATTAGCTTGCGTAGC	027200P2	TAGTTCTGTTACCGAGCCGGGTCTCGAGGTGAGGCTGTTC	027200P3	GCTCTGAACGATATGCTCCAACCGCATACCTAGGCAGGCTAC	027200P4	GCCTCGGTCACAATCCAATA	027200P5	CCATGAAGATCCTGTTGCCT	027200P6	CCACTTGTGACCTGGAACCT
AFUB_084670	CADAFUBG00008396	029740P1	ACTAAGCGCAACCACTTGCT	029740P2	TAGTTCTGTTACCGAGCCGGGATTAAAGGGGGAATTCGGA	029740P3	GCTCTGAACGATATGCTCCAACAAGGGAGCCAGCTGTCACTA	029740P4	CACTTCTTCCTGCAAATGGG	029740P5	AAGCTGCGATAAAGGAACGA	029740P6	CACAGAAGGGCTTCGACTTC
AFUB_085170	CADAFUBG00008447	031840P1	AGCGACTCGTAAAGAGCCAT	031840P2	TAGTTCTGTTACCGAGCCGGTTGTATCAATCGGCTGTTCG	031840P3	GCTCTGAACGATATGCTCCAACGGACCACCTGCATCTGTCTT	031840P4	CACGAGGTGTGTGCTTCAAC	031840P5	CGCAATGCGACTCAAAAATA	031840P6	TGGTGAGCTTGTCTGTGGAG
AFUB_092740	CADAFUBG00009186	033560P1	CTCCTTCTTGAAGTCGTCGG	033560P2	TAGTTCTGTTACCGAGCCGGCCCCATATTCATAGCAAGGC	033560P3	GCTCTGAACGATATGCTCCAACCCCAAGTGGGTCTTCCTGTA	033560P4	AACTTTGCCATGGGACTGAG	033560P5	CTCTGTTTTGGACGGGTCAT	033560P6	CATCTGTGACCTCCAACCCT
AFUB_094860	CADAFUBG00009389	036510P1	CTTAATGATCATGGCCTCCG	036510P2	TAGTTCTGTTACCGAGCCGGTAGACTAGCGGCTGGTAGGG	036510P3	GCTCTGAACGATATGCTCCAACGGATCGTGAATTGTCGATTTG	036510P4	AAGGGCGGAAAAGATTTAGC	036510P5	AAAGTTACCCGCGTTTGTTG	036510P6	GTTCTTGCTTGGCCTGTCTC
AFUB_095440	CADAFUBG00009446	038600P1	GGCTCATTTGACTGGCCTAC	038600P2	TAGTTCTGTTACCGAGCCGGGCCGGCTTATGGAACAAATA	038600P3	GCTCTGAACGATATGCTCCAACAACAACATCGCACAGTTCCA	038600P4	TCAGCGACAATGACTTTTGC	038600P5	GTCGAGGACGACACCAGATT	038600P6	ATAGAACGAGGTGCTGGGTG
AFUB_096380	CADAFUBG00009540	045600P1	GATAGTCGGTTGGGGCTGT	045600P2	TAGTTCTGTTACCGAGCCGGGATCCTGGAGAGGAAAAGGG	045600P3	GCTCTGAACGATATGCTCCAACCTCTTATCGGCCATCATCGT	045600P4	CTCACTGAAATGACGCGGTA	045600P5	CGCCAGGCTTACCAAAAATA	045600P6	TGAAGGCGAATACAATGCAG
AFUB_099770	CADAFUBG00009873	046750P1	CGGAGTGATAAAGCGAGGAG	046750P2	TAGTTCTGTTACCGAGCCGGAGTGTCTCCCATCCAAAACG	046750P3	GCTCTGAACGATATGCTCCAACGCTATAGGAGTCACTGGAAGCA	046750P4	CTCCAGTAGCGACGACATGA	046750P5	ATTGCAGTACGTAGGGGGTG	046750P6	ATGCTGGGGTTGAGTATTCG
AFUB_101950	CADAFUBG00010082	047970P1	GATGTCGAGCGTGATCAGAA	047970P2	TAGTTCTGTTACCGAGCCGGCTCTACCCTGGAGCAAGCAC	047970P3	GCTCTGAACGATATGCTCCAACGTTGCGCATGGAGAAAATG	047970P4	GTTAATGCTCGCTCGGTCTC	047970P5	GAGAACCACGCACAGTTGAA	047970P6	ATGGGATCGTCATGGAACAT
AFUB_001820	CADAFUBG00000182	048230P1	CGTTATGGGTTTATCTGCCG	048230P2	TAGTTCTGTTACCGAGCCGGTGTGCGGTTGATTTGAGAGA	048230P3	GCTCTGAACGATATGCTCCAACGAGCGGATGTCAGGATTGAT	048230P4	AATCGACGGCGTCTTATTGT	048230P5	GGCATTGCTGTGATTCCTTT	048230P6	AGTGGTGTTGACCTTTTGCC
AFUB_002390	CADAFUBG00000239	048890P1	TCAAGAATTGCGACCTACCC	048890P2	TAGTTCTGTTACCGAGCCGGTTCCCCGCATTTAATCTTCA	048890P3	GCTCTGAACGATATGCTCCAACTAACGCATAATGAACAGGCG	048890P4	TACCAAGAAGGCAGGTCCAG	048890P5	AGATTTCATCCACGCAGACC	048890P6	AATGGCAACAGACCAGGAAC
AFUB_004120	CADAFUBG00000413	050000P1	AAGCTCGAGGTCAAGCTCAC	050000P2	TAGTTCTGTTACCGAGCCGGACTCACCGCACCTCTTCTGT	050000P3	GCTCTGAACGATATGCTCCAACCATCAACACCATTTCCCCTT	050000P4	GCTGATACGCAGAAACAGGG	050000P5	ACCACCAGCACATCTTCTCC	050000P6	CTCGATAACATCCACCCCAG
AFUB_009690	CADAFUBG00000974	054000P1	CTCTGTGCATCACTCGCAAT	054000P2	TAGTTCTGTTACCGAGCCGGAGTCGGTGACCCCTTTTTCT	054000P3	GCTCTGAACGATATGCTCCAACTTGTCACGATTGCTGCTTTT	054000P4	GTATCTTCAGGCCGTTGAGC	054000P5	GCTCCCACATGGTGCTTATT	054000P6	ATTCCGTTCTTTCCCGACTT
AFUB_013550	CADAFUBG00001360	057470P1	TTCTGCCTTCTTTGTGGGAC	057470P2	TAGTTCTGTTACCGAGCCGGACCAGAAAACTTTGCCGAGA	057470P3	GCTCTGAACGATATGCTCCAACTTCTGGATCGTACAGGCACA	057470P4	AGAAAGAGGAATGGGGGAGA	057470P5	CCGAAGATGGACATGAAGGT	057470P6	ACATGGCCAGTCCTGAAAAG
AFUB_019160	CADAFUBG00001910	060650P1	TGATGGATTCAGAGCTGTCG	060650P2	TAGTTCTGTTACCGAGCCGGGGTTTGGGTAACACGCAGTT	060650P3	GCTCTGAACGATATGCTCCAACTTAGTGGACCATTACTTGCGG	060650P4	CGAGGTTAAAGAATGGACCG	060650P5	CTAGTCCAGTCTTCCTGGCG	060650P6	GAAGAAAAAGTCCTGCACCG
AFUB_019830	CADAFUBG00001977	067240P1	ACAGGTGAGGAGATTGGCAC	067240P2	TAGTTCTGTTACCGAGCCGGCCTCTGTCTGGTCCCGTCTA	067240P3	GCTCTGAACGATATGCTCCAACAGCGCGGCATTAATGTATTT	067240P4	CGATGGAATCCCAATCATCT	067240P5	TGCCACCTTCCAAAATAAGC	067240P6	GCTCTCACTCACGGAAGGAC
AFUB_021470	CADAFUBG00002141	067440P1	TGATCCATGATCGCCTCATA	067440P2	TAGTTCTGTTACCGAGCCGGGAAAGACCAGACAAGGCGAG	067440P3	GCTCTGAACGATATGCTCCAACCTATCTCGGCCCAAATGTGT	067440P4	GTCAGTCTCCGTTCACACCC	067440P5	TATTGCCACGCCTCAGAAGT	067440P6	GTCATACACCGATGACGTGC
AFUB_029400	CADAFUBG00002935	068850P1	AGGAATAAAGACATGTTGCTGC	068850P2	TAGTTCTGTTACCGAGCCGGATAGGGTTCTGCGTGAAACG	068850P3	GCTCTGAACGATATGCTCCAACGGCATTGGTGACAACTCCTT	068850P4	ACAATCGCCACCAGTTAAGC	068850P5	TTGAGTGATTCTCGCCACTG	068850P6	CTGAACTTGCCCCTGAATGT
AFUB_030770	CADAFUBG00003072	071380P1	TCACGGTGATAGCTTTGCTG	071380P2	TAGTTCTGTTACCGAGCCGGAGAACTTCCTCGGAGCGTTA	071380P3	GCTCTGAACGATATGCTCCAACTCAGCCAACCAGTCAACTCA	071380P4	AGGGGCACTACCTTCCTGAT	071380P5	GACAGGTGATGACGAGCAGA	071380P6	GGACCAAGATCCTTGCCATA
AFUB_031910	CADAFUBG00003186	073760P1	ACCTTTGCCCCTCTGCTTAT	073760P2	TAGTTCTGTTACCGAGCCGGTGACGGAAGGAGGTAGTTGG	073760P3	GCTCTGAACGATATGCTCCAACCTGATCGATAGGTTCGGCTC	073760P4	GACGCAAGTGGAACAGGATT	073760P5	CATCAGCTAGGCCTGAAAGG	073760P6	GCGTAGAACAGCGAAGGAAC
AFUB_032220	CADAFUBG00003217	074500P1	GGAGGAGAGGAAGAGGGAGA	074500P2	TAGTTCTGTTACCGAGCCGGGCGAGCTAAGGGAGGAAAGA	074500P3	GCTCTGAACGATATGCTCCAACTAGCATTGTTCTCACTGCCG	074500P4	TTGCGCTGAATACCTCAATG	074500P5	AGCAATTTCTGGGGACACTG	074500P6	GGAAACTACGACAGCGAAGC
AFUB_032890	CADAFUBG00003284	075680P1	TAATTGCTGGAAACCCCTTG	075680P2	TAGTTCTGTTACCGAGCCGGCGATCCCATGGAAGAGGTAG	075680P3	GCTCTGAACGATATGCTCCAACGCGAATGTACGAATTACGCT	075680P4	GTCTCGACATTCACCTCGCT	075680P5	GAAGAGCTCGACCAGTGACC	075680P6	AATCCTGCACCAGAATCGAG
AFUB_035140	CADAFUBG00003500	080530P1	ATGCCTTGTCTGCTTGGTCT	080530P2	TAGTTCTGTTACCGAGCCGGAACCCGTATCTGAGGCAATG	080530P3	GCTCTGAACGATATGCTCCAACTCTCGTAAATCAAGCAGCCA	080530P4	AGACATCATGGTGGGTGACA	080530P5	CGCAAGTTCAGAGAGACGGT	080530P6	CAGCCCTTGATAACCCTTGA
AFUB_042120	CADAFUBG00004201	081800P1	CTGTTGCGATGTTGCTGTTT	081800P2	TAGTTCTGTTACCGAGCCGGTTGAAGTGCTCTGGCATTTG	081800P3	GCTCTGAACGATATGCTCCAACAGGGACTCACCCTCTCCAAT	081800P4	AGCCATTCTCTCCAGGTGAA	081800P5	TGCCTTCCTCATAGGTGCTT	081800P6	ACAGTCGACCACCCAGAAAC
AFUB_043680	CADAFUBG00004358	083600P1	CCACGAGCCTCCATCTATTT	083600P2	TAGTTCTGTTACCGAGCCGGTCAACCACAGGACCAAACAA	083600P3	GCTCTGAACGATATGCTCCAACGCTGGCATACCCATCTACAAA	083600P4	TTAGGAACAGCGAGCGATCT	083600P5	TGGCATCTTTATCCTTTCGC	083600P6	CTGCATTGCGAGGATCTGTA
AFUB_044110	CADAFUBG00004401	084440P1	AAGTGGCAGTGGCGTAGAAT	084440P2	TAGTTCTGTTACCGAGCCGGTCTTCTGGCCTTTCAGATGG	084440P3	GCTCTGAACGATATGCTCCAACCATGGTTTCTTTTTGTGGGG	084440P4	ATGACATGGTCACTCCGACA	084440P5	GATTTAGGCCCTTTGCTTCC	084440P6	AGGAGAGGTGCAGTGCCTTA
AFUB_046000	CADAFUBG00004591	084670P1	GGCGTCTCATCTCTTTCTCG	084670P2	TAGTTCTGTTACCGAGCCGGCCTCTGGGGAGTGAGTCAAG	084670P3	GCTCTGAACGATATGCTCCAACGTCGACTCAAGAGACACGCA	084670P4	CCCCAGAACTTTGGCTGATA	084670P5	TTGAGAATCAAAAGGACGGG	084670P6	GACAACAGGGGTAACAGGGA
AFUB_047310	CADAFUBG00004721	085170P1	TACTCGAATATCGCGCTGTG	085170P2	TAGTTCTGTTACCGAGCCGGTGGGGTGTCTTTTGAGCTTC	085170P3	GCTCTGAACGATATGCTCCAACCGACTGGACTCGCATACTTG	085170P4	CCTGAGTTGCTACGGTGTCA	085170P5	ATCGTTATGCCCTGGAACTG	085170P6	AAAATTATTCGGCGAACACG
AFUB_055490	CADAFUBG00005528	092740P1	GCCTGATGCGCTAGATTCTC	092740P2	TAGTTCTGTTACCGAGCCGGGGGCAGGCTGGAAGTAAAAT	092740P3	GCTCTGAACGATATGCTCCAACGAGAGCGGGTGAATCAACAT	092740P4	TGCACTAGGGAGTGCAAGTG	092740P5	CTTAACATGTGGAGGGTCGG	092740P6	TGCACTAGGGAGTGCAAGTG
AFUB_056710	CADAFUBG00005650	094860P1	CAAACGTGCAAAAGTGGAGA	094860P2	TAGTTCTGTTACCGAGCCGGGTTTACGAGGGTGGCTTTCA	094860P3	GCTCTGAACGATATGCTCCAACGTCCAATAGAGGGTTGGGGT	094860P4	TACATCTCGAATGACTGCGG	094860P5	TGCCTCCGAGGTAAAATGAG	094860P6	TCGATGGGAAAGTTTTGACC
AFUB_064180	CADAFUBG00006367	095440P1	CCCAAATCATTCAGTCCAGC	095440P2	TAGTTCTGTTACCGAGCCGGCCGCTCTGGGTAATGACAAT	095440P3	GCTCTGAACGATATGCTCCAACGGTACCTGAGCTGAATCGGA	095440P4	CTAATGGCAGAACCGGAAAA	095440P5	TCAAGAATTGGGCTTGATCC	095440P6	TCTTACCCATCCGACTGACC
AFUB_067480	CADAFUBG00006695	096380P1	CAAACTTGATCCTCCTTTCCA	096380P2	TAGTTCTGTTACCGAGCCGGGGTGCATCAATCGCACTAAA	096380P3	GCTCTGAACGATATGCTCCAACAATAATACCCAGTGGCACGC	096380P4	TTAGGGGAAGATAAAGGCCG	096380P5	GTTGCGCGAATCATAACCTT	096380P6	GCTCCGTATGCTCCTCTGAC
AFUB_068500	CADAFUBG00006798	099770P1	CCTGGGGAGTCTGTTGAAGA	099770P2	TAGTTCTGTTACCGAGCCGGCCGATGTGAAGTGAAGTGGA	099770P3	GCTCTGAACGATATGCTCCAACGCTCTCGCTCTCCCTTTCAT	099770P4	CAGCAAAAGGGGCAGATAAG	099770P5	AATGCTGGCTATGGGTGTTC	099770P6	GTATGGCTCGCTTTCTTTGC
AFUB_070520	CADAFUBG00007000	101950P1	TGCAGCTCACAGTCAATCCT	101950P2	TAGTTCTGTTACCGAGCCGGGTGTGGGGATCCTTCAGAGA	101950P3	GCTCTGAACGATATGCTCCAACCAAATAGGACAGCACAGCGA	101950P4	ATGTCGACCTCGACCTACG	101950P5	AATTCTCTCGCACGGACAGT	101950P6	TTGCTCCCTACGACGACTTC
AFUB_070960	CADAFUBG00007044	001820P1	ACATCCAACGAGAGCCAATC	001820P2	TAGTTCTGTTACCGAGCCGGCACCGATAAACGGAAGGATG	001820P3	GCTCTGAACGATATGCTCCAACAGCCTAACGGTCATCCTCAA	001820P4	CAGAGTTCATCAAATGCCGA	001820P5	GGAGAAGAGGACCCGTAACC	001820P6	AATGCTTTCCCTGGGTCTTT
AFUB_071460	CADAFUBG00007094	002390P1	TTCACGTGAGTTTCCAGCAC	002390P2	TAGTTCTGTTACCGAGCCGGTGAAGGGCTCAGCTATCCAC	002390P3	GCTCTGAACGATATGCTCCAACTGAGATTCGTATTCAGGCGA	002390P4	CTGTTTCGTCCCAGCAGAAT	002390P5	CACACAGCGATCCTGCTTTA	002390P6	TGCTGAAGCTCTCATCGAAA
AFUB_071660	CADAFUBG00007115	004120P1	CAAGTAGACGGGCCTATTGC	004120P2	TAGTTCTGTTACCGAGCCGGGTGTGGAGGAAGACCACGAT	004120P3	GCTCTGAACGATATGCTCCAACCGAACATACCCTTTCGGAGA	004120P4	AACATACTAGGCAGCGGCAG	004120P5	ACCCAGGTTACTACAGCCCA	004120P6	GCAATCCTCCCTCCCTAGTC
AFUB_077190	CADAFUBG00007659	009690P1	AGGTGAATGCGGAGACAATC	009690P2	TAGTTCTGTTACCGAGCCGGACGCCAGTGATGTAGAGGCT	009690P3	GCTCTGAACGATATGCTCCAACTTTCATGGGTTAGGCTTTCG	009690P4	ATAAAGAAGCCGGAGGTCGT	009690P5	TCGTCGCATACTCACCTCTG	009690P6	ATACGTGAAACGGCATCACA
AFUB_077270	CADAFUBG00007667	013550P1	GCACTAGAAGGGACTCAGCG	013550P2	TAGTTCTGTTACCGAGCCGGTTGATGGGAAGACTTTTGGC	013550P3	GCTCTGAACGATATGCTCCAACAACAACTTCATTCTTGGCGG	013550P4	TCCGAAAGGCCTGATACAAG	013550P5	TCCCCTGATTCTTGAATTGC	013550P6	GACCCCCAAGACGACATAGA
AFUB_078010	CADAFUBG00007740	019160P1	TGACAAGATCGTTGCCTGAG	019160P2	TAGTTCTGTTACCGAGCCGGCGAAGAGCGTAGGTGTAGACG	019160P3	GCTCTGAACGATATGCTCCAACCTTTGTTCATGCCCGTCTCT	019160P4	CAGTGGCTTGGTGAAGATGA	019160P5	GCCCTTCCAGGTACTTCCTC	019160P6	CAGGACCTGGAGATACCCAA
AFUB_082490	CADAFUBG00008178	019830P1	GAACCTGCGCGATATCAAAT	019830P2	TAGTTCTGTTACCGAGCCGGAGCCATGCTGTATACGTGGA	019830P3	GCTCTGAACGATATGCTCCAACTGTTTCCCTTTAGCCCTCCT	019830P4	CCTGATTCTTGGACCCTTCA	019830P5	TTTCCCCTCTTTTGTCAAGG	019830P6	GCGAGATCTCCACTCACACA
AFUB_083250	CADAFUBG00008254	021470P1	TGATCGTGAGACGACAGCTC	021470P2	TAGTTCTGTTACCGAGCCGGAAACAGAAAAAGGTGTGCGG	021470P3	GCTCTGAACGATATGCTCCAACCCATTTGGTCGTCAAGTCG	021470P4	TCGCTACCAGAACGTGAAGA	021470P5	GCGATATGGCCCTTCAGATA	021470P6	ACTCCTCCATTCTGGCATTG
AFUB_083260	CADAFUBG00008255	029400P1	TTTGAACAGTCCAGTCTGCG	029400P2	TAGTTCTGTTACCGAGCCGGGACGTCGCAAAGTGACAAAA	029400P3	GCTCTGAACGATATGCTCCAACGCCCGTTCTCTACTCTGCAC	029400P4	TTTGTAACCAGTGATGCGGA	029400P5	GTATTGGGCTTTGTCGCATT	029400P6	GTGCGATTGTATTCGTGGTG
AFUB_083370	CADAFUBG00008266	030770P1	TTTTCCCGCCATGAATACAG	030770P2	TAGTTCTGTTACCGAGCCGGGCCACCAGTAGCCTGAAAAG	030770P3	GCTCTGAACGATATGCTCCAACATGCTTCGTTCCTTTTCCCT	030770P4	CGGTTTGCTAGCGTCATGTA	030770P5	TTAGATATCGACGCGTGCTG	030770P6	GGCCATTGTCCTTCTGGATA
AFUB_089440	CADAFUBG00008858	031910P1	TGTAAGCCAAGTCAAGCGAA	031910P2	TAGTTCTGTTACCGAGCCGGAGGAAGATTGCGGTATCGTG	031910P3	GCTCTGAACGATATGCTCCAACTGCGGTCTTCACTTCCTTTT	031910P4	GTTTCGTCGACCCTGTCTGT	031910P5	TACTTGGCTTGGAGGACCTG	031910P6	TAGGCAGCTACGCAGACTCA
AFUB_091540	CADAFUBG00009067	032220P1	CCCTCCAGAACCACCAGATA	032220P2	TAGTTCTGTTACCGAGCCGGCTTGTCGGAAGGTGGGAATA	032220P3	GCTCTGAACGATATGCTCCAACTGGTTGAGGGCATAGGAGTC	032220P4	CAAAGACGAGGGCTGAAGTC	032220P5	CCACAGCAGCCCTCTTCTAC	032220P6	TTCTCCGTCTTCGCAGTTTT
AFUB_092820	CADAFUBG00009194	032890P1	TTCTGGCATTCCTCTCCATC	032890P2	TAGTTCTGTTACCGAGCCGGTGTCGGGGTTTGGAAGACTA	032890P3	GCTCTGAACGATATGCTCCAACCGATGGGGAGATTATTGTGG	032890P4	TGTTAAACCGAAGGGTTTGC	032890P5	GTAGCGCTTAAGGATTTGCG	032890P6	GAGCTGCACTAGATACGCCC
AFUB_095290	CADAFUBG00009431	035140P1	TACCCTGGCTTCAATCAACC	035140P2	TAGTTCTGTTACCGAGCCGGGGTCCAGCTATGACTGGGAA	035140P3	GCTCTGAACGATATGCTCCAACTGATCAATCTTGGCCTCTCA	035140P4	CTCATCCCCCATTTTCATCC	035140P5	CATTCTGCGACAAATCTGGA	035140P6	GGTGGGAGATGCCTTTGTAA
AFUB_095620	CADAFUBG00009464	042120P1	TCATATTGCACCGTGGTGAG	042120P2	TAGTTCTGTTACCGAGCCGGGATGCTAGGATGTCGACGAA	042120P3	GCTCTGAACGATATGCTCCAACCTCGGAATGTTGCTGGACTT	042120P4	AGAGGGAAACCGGTGAACTT	042120P5	AAATGTGGACGACGATGTGA	042120P6	CTCAACGTTGTAAACGCCCT
AFUB_096430	CADAFUBG00009545	043680P1	GCTTAACCCTAAGAAGGGGAGT	043680P2	TAGTTCTGTTACCGAGCCGGCGCTCCTGAGGATCTGAAAG	043680P3	GCTCTGAACGATATGCTCCAACTGATCTTTAGCCACCCGTTC	043680P4	TTATGGATTTCAACAGGCCC	043680P5	TTTCTTTAATAGGCCCTAGGCA	043680P6	TGCGGAATAAAACAAAAGGG
AFUB_096690	CADAFUBG00009571	044110P1	TACACCGTATCCAACCCCAC	044110P2	TAGTTCTGTTACCGAGCCGGTAGCCCCAATCGCTCTTATG	044110P3	GCTCTGAACGATATGCTCCAACACCTTGAAGGCTCCCGAGTA	044110P4	TCTCGAAGAACATGTGCCAG	044110P5	CTGCTCCATCAGAAATGCAA	044110P6	GGCAGTCTCATTCCGATCAT
AFUB_097590	CADAFUBG00009664	046000P1	TTTCACACAGGCTTTGCTTG	046000P2	TAGTTCTGTTACCGAGCCGGCGAAAGGTGTATGGACGGAC	046000P3	GCTCTGAACGATATGCTCCAACCCGTCTTGACTCTCGTCCAT	046000P4	GGCTTGGCGTTGTCTGTATT	046000P5	CTAACGCTGCTTTCCACCAT	046000P6	CGCAAATATGCTTGGGTTTT
AFUB_091020	CADAFUBG00009015	047310P1	ACGACAGTGGCCAATTCTTC	047310P2	TAGTTCTGTTACCGAGCCGGTGATCGGAAACTCCTTCCTG	047310P3	GCTCTGAACGATATGCTCCAACCTCCCGCAGAGAAACGTTAG	047310P4	GTTGCGTCCTTGAATTGGTT	047310P5	ACGCGGTAACATCCAGAATC	047310P6	GCTACTCGCATCATCAACGA
AFUB_091200	CADAFUBG00009033	055490P1	CTCAATGGGCACCTCAGAAT	055490P2	TAGTTCTGTTACCGAGCCGGCTATGTTCGTTCGCGGAGTC	055490P3	GCTCTGAACGATATGCTCCAACCCAACGCTTGATGATTGAGA	055490P4	ATTGTCCGTTAGTGCCGTTC	055490P5	CCACTGAAAAACGTCCAGGT	055490P6	CTTGCGATGTACCCATTGTG
AFUB_091870	CADAFUBG00009100	056710P1	GACACAATTCACACGGATGC	056710P2	TAGTTCTGTTACCGAGCCGGCAAGACATTTGGGGTGCATA	056710P3	GCTCTGAACGATATGCTCCAACAGGCCATAGCAGGAGACAAA	056710P4	TCTCCAACCTGCAGGGTATT	056710P5	CAGCTGACTGGCGATATTGA	056710P6	CTCGAGGGCTATACACAGGC
AFUB_091930	CADAFUBG00009106	064180P1	ACCTCCATACTGCGTCCAAC	064180P2	TAGTTCTGTTACCGAGCCGGCGATCCGTCGGTAGAGTGAG	064180P3	GCTCTGAACGATATGCTCCAACATTGCGACGATTCTCAGGAC	064180P4	GTGGACCTCGTGCTGGATAC	064180P5	TCGACTCCGCCATTATCATT	064180P6	GGGAAGGATCTCCGATTAGC
AFUB_092060	CADAFUBG00009119	067480P1	CGCTTGACACCTAGGAAACC	067480P2	TAGTTCTGTTACCGAGCCGGGGTCATGTTGGGCATATGGT	067480P3	GCTCTGAACGATATGCTCCAACACAGTAGTCATCCACCCCCA	067480P4	CCGATAACAGAACATCCCGT	067480P5	TTCACAGCTGTCTGGTGTCC	067480P6	GCACCAGATCAAACCTGGAT
AFUB_092130	CADAFUBG00009126	068500P1	TTGCTGAAGTCCCTTCCCTA	068500P2	TAGTTCTGTTACCGAGCCGGGGTTGTTGCGACGGAGTAAT	068500P3	GCTCTGAACGATATGCTCCAACCCTGGAATTGCAAATGGACT	068500P4	CACTGCCAGATGGTATGTGC	068500P5	GTGTGAGGTGCCTATGGGTT	068500P6	CAAGCAGGAAAAGACTTGCC
AFUB_092490	CADAFUBG00009162	070520P1	CGTTTTGGTCCAGAGTGGAT	070520P2	TAGTTCTGTTACCGAGCCGGGTTGATAAGCAGTTGCTGCG	070520P3	GCTCTGAACGATATGCTCCAACATCGCCTATGATGACCTCCA	070520P4	AATGGCACAAGAAAACTCGG	070520P5	GCAATCTGCCCTCGTTCTAC	070520P6	CAGCCCCCGTACACTGTATT
AFUB_092760	CADAFUBG00009188	070960P1	GCATCTCTGGCTCTAGGGAAT	070960P2	TAGTTCTGTTACCGAGCCGGGAGAGGAAATGACCCCGAAT	070960P3	GCTCTGAACGATATGCTCCAACGACGAAGAAGCTGTTCTGGC	070960P4	CGCAGGTTTGATTTGGAGAT	070960P5	CTCCTCCACTGCCTCCCTAT	070960P6	ATGCAGCATTTGTGATTTGC
AFUB_093120	CADAFUBG00009215	071460P1	TTGCTGCTTACCCTTCCCTA	071460P2	TAGTTCTGTTACCGAGCCGGGAGGGACGGTTGTTGAAAGA	071460P3	GCTCTGAACGATATGCTCCAACGGGGAAATAATGAGCCAACA	071460P4	TCTATGGGCAGGAAGCTTTG	071460P5	TTGCTGCTTACCCTTCCCTA	071460P6	TGTTGTCTTTTCCGGGTTTC
AFUB_093280	CADAFUBG00009231	071660P1	AAATCACGATCTACGGGCTG	071660P2	TAGTTCTGTTACCGAGCCGGTCGGTGAGGTGAGATGAACA	071660P3	GCTCTGAACGATATGCTCCAACCATCGCTTGTCTTTGGTGAA	071660P4	CCTCCTTGCGTTCAAAATGT	071660P5	GCGCAGGCTCTTATTCAAAG	071660P6	TCCAATAACCGGCCTTACTG
AFUB_093890	CADAFUBG00009292	077190P1	GCCAACTCTTGATTTCTGGG	077190P2	TAGTTCTGTTACCGAGCCGGCAATCGCAAGGAGGAATGTT	077190P3	GCTCTGAACGATATGCTCCAACCGGTGGCATACTTACGACCT	077190P4	AACAACAACGACACTGCCAA	077190P5	GTTTCGCAGCAGGAAAAGAC	077190P6	ACGAGCTTTATTGACCGAGC
AFUB_095180	CADAFUBG00009420	077270P1	ATGCGCTCCAGAATCTGTTC	077270P2	TAGTTCTGTTACCGAGCCGGCTAAGCATGGTGCAAGGTCA	077270P3	GCTCTGAACGATATGCTCCAACGTTTTGTTGCCCAATGGGTT	077270P4	TCGCTTCAACAGAACCCTAAA	077270P5	GCTTGAGCTTGGTGATGACA	077270P6	GACGATCTCTACCGTCTCGC
AFUB_096230	CADAFUBG00009525	078010P1	AGAGGGTCTTCGCTGAAACA	078010P2	TAGTTCTGTTACCGAGCCGGATGAATTTCGAAGCAATGGG	078010P3	GCTCTGAACGATATGCTCCAACGCTAACGGGAAGCTCAACAG	078010P4	TTGTGGAAATCGACGACGTA	078010P5	AAGTGGCACCGTACAAGGTC	078010P6	CAAGCCAAAACCCCTATCAA
AFUB_096500	CADAFUBG00009552	082490P1	CCTGTTCCCCCTAGCTCTCT	082490P2	TAGTTCTGTTACCGAGCCGGGAATGTTCTCCTGGGCTCTG	082490P3	GCTCTGAACGATATGCTCCAACCGATCGTGCCTTGTTTTCTC	082490P4	TTTGATGCAGGCATAAGCAG	082490P5	TTATTTTGCCCGACTCTTGG	082490P6	GAAAGGATCGGGCTTAGGAC
AFUB_097300	CADAFUBG00009632	083250P1	ATGATTCTCAAAATTGCGCC	083250P2	TAGTTCTGTTACCGAGCCGGAGCCAACGAAATCAGAGACG	083250P3	GCTCTGAACGATATGCTCCAACTTCTTTTCTCACGCCCACTT	083250P4	ATCTGCATTCTTTTCGTCGG	083250P5	ACAGGTACAAAGACCGGCAG	083250P6	AGCTATGTAAGGCTCGGGGT
AFUB_097320	CADAFUBG00009634	083260P1	CCCAAACATTCCATCATTCC	083260P2	TAGTTCTGTTACCGAGCCGGGTCCCATTTGAAATTGCCAG	083260P3	GCTCTGAACGATATGCTCCAACCGGTTGCACATTCCCTAAGT	083260P4	ACGAACGTGCAAAAGTGATG	083260P5	TTCATCTTCCTTGAATCCCG	083260P6	GTTCAGGCCGATTGTTTGTT
AFUB_097380	CADAFUBG00009643	083370P1	ATAACGTTCTTGGCATTGGC	083370P2	TAGTTCTGTTACCGAGCCGGCGAGCTTGTCAGATGGTTCA	083370P3	GCTCTGAACGATATGCTCCAACATGGCGATGAGAGACCTGAC	083370P4	TTTTTGATCCTCCCTCCAGA	083370P5	GCGCAGTAATCCACCTCACT	083370P6	GACAATCAAGGCAACCGAAT
AFUB_098690	CADAFUBG00009765	089440P1	AATGTCGACCCGACAACTTC	089440P2	TAGTTCTGTTACCGAGCCGGGCTAGTTGCACGGAGGTCAT	089440P3	GCTCTGAACGATATGCTCCAACTCGTACCCAAAAGGTTCGAT	089440P4	AGGGATTCATGACGGTTCAG	089440P5	GTGTTCGCCCTCAGAAAGAG	089440P6	ACCTACAGATGCAATTCCCG
AFUB_099050	CADAFUBG00009801	091540P1	GGTGCCGTGATTCATTTCTT	091540P2	TAGTTCTGTTACCGAGCCGGTTTTATTTCCCGATCTTGCG	091540P3	GCTCTGAACGATATGCTCCAACTTTAGCAGGACGGTCTGACA	091540P4	TGTCAGCTTGCTACACCGAG	091540P5	GATTGACATCTCCCGTTGCT	091540P6	CGACTCGAGCGATACCTTTC
AFUB_099350	CADAFUBG00009831	092820P1	CATTCCTTTATAGGACGGAAAGTT	092820P2	TAGTTCTGTTACCGAGCCGGGCAAATTCCAGCGAAGTGAT	092820P3	GCTCTGAACGATATGCTCCAACGGGGAAATAATGAGCCAACA	092820P4	CCCGAATGCACTAAGGAGAA	092820P5	GGAAAAGAGCTATAAGCACTTAAGAA	092820P6	TCGATTCTCCGATGGATTTC
AFUB_099630	CADAFUBG00009859	095290P1	GGCAGAAGACACCAGAGACC	095290P2	TAGTTCTGTTACCGAGCCGGGTAAAGGGAGAGGTGGAGGG	095290P3	GCTCTGAACGATATGCTCCAACTTGGTATTTGGCGTTGATGA	095290P4	AACCTCCTTCCTGTAATCCCA	095290P5	CGAGCGATGAGTGTGAAAAA	095290P6	ATATCGTCTTTGCGAATGCC
AFUB_100190	CADAFUBG00009915	095620P1	ATTCTCAGCATGCAGGAGGT	095620P2	TAGTTCTGTTACCGAGCCGGATGATAATGGTATGCGCGGT	095620P3	GCTCTGAACGATATGCTCCAACTCATGGAGGAATCCCAAAAA	095620P4	CAACCAAGGTATGGACCCAC	095620P5	GACCTCTGTTGGAGGGTGAA	095620P6	GCAAAGCAAGGGCTATTGAG
AFUB_101260	CADAFUBG00010011	096430P1	CTTGACCCTTTCCAGAGCAG	096430P2	TAGTTCTGTTACCGAGCCGGAGGTTGGCGGAGTTGTCTC	096430P3	GCTCTGAACGATATGCTCCAACCGTTGAGTAGGGGACTAGCG	096430P4	CAACAGCCACATACCCACTG	096430P5	TTGGGTTTGGTTTGGTTGTT	096430P6	AGCTGCTAGCTATGGGGTGA
AFUB_101510	CADAFUBG00010036	096690P1	TCCTATCCATAGCCACAGCC	096690P2	TAGTTCTGTTACCGAGCCGGTGCTTCGAAACAAAGCAAGA	096690P3	GCTCTGAACGATATGCTCCAACAGCACAGTCTCACGTCCCTT	096690P4	TGCTCGCTGTGTATACTGGC	096690P5	GTCCCCTATGGGTAGCCTGT	096690P6	ATAAACCAGCCGTTGTAGCG
AFUB_101990	CADAFUBG00010086	097590P1	GCAATTCCTCTCGAAGTCCA	097590P2	TAGTTCTGTTACCGAGCCGGAGGGGAGGCAGAAGATGAAT	097590P3	GCTCTGAACGATATGCTCCAACTCCTGGATACTTGGTTTGGC	097590P4	TTGCCCCTCGAGTTATTTTG	097590P5	CACGTTCTTCAGCGATTTCA	097590P6	CACCTCCACTCTTCCCGATA
AFUB_100050	CADAFUBG00009901	100050P1	ACGCAATATGTTTTCGGTCC	100050P2	TAGTTCTGTTACCGAGCCGGGCAGGTTGTTCTCGTTGTCA	100050P3	GCTCTGAACGATATGCTCCAACGTTTGGATCCATGCGACTTT	100050P4	ACAGGGAGCCCGTATCTCTT	100050P5	CGCGACACTCTTTCTTCCTC	100050P6	TACCTGGGTTCAGATCTCGC
AFUB_016450	CADAFUBG00001650	016450P1	AACGGTTGCTGATACCGAAC	016450P2	TAGTTCTGTTACCGAGCCGGGATGGCAGTAGGCAATGGTT	016450P3	GCTCTGAACGATATGCTCCAACAGACGTCTTATCATGCCGGT	016450P4	GGGTTAAATCCTACATTGCCA	016450P5	GTTTGAGCCATCATTCGGTT	016450P6	TGGGTTGTATGGCACAAAGA
AFUB_055550	CADAFUBG00005534	055550P1	TCGTCCTTCTGCCATACTCC	055550P2	TAGTTCTGTTACCGAGCCGGATGAGTAGGGCCCATAGCCT	055550P3	GCTCTGAACGATATGCTCCAACGTTCTTGTTCGGAGGCTGAG	055550P4	CTCTTCCAGAACGCCTTCAC	055550P5	TTGCGCATCAACTATCTTCG	055550P6	TCGAGAAGAGCAGTGGGTTT
AFUB_063950	CADAFUBG00006344	063950P1	ATCCACAGTCGTGGTGACAA	063950P2	TAGTTCTGTTACCGAGCCGGAGCGATAGACGACCTCCAGA	063950P3	GCTCTGAACGATATGCTCCAACCATGAGTTTCCCTGGGTCAT	063950P4	ACCGCAAGAGAGGAGACAAC	063950P5	AGCTCAAACAGCGAGGTCAT	063950P6	TCTGGGAGAAGAAAAAGCGA
AFUB_099590	CADAFUBG00009855	099590P1	AGACTAGGAGGAACGGAGGG	099590P2	TAGTTCTGTTACCGAGCCGGAGATGCGATCGTAGCTGGAG	099590P3	GCTCTGAACGATATGCTCCAACTTGGGCTACTCTCCTATCGGT	099590P4	CCCTCGCTTAACCTAGAGCC	099590P5	TGTCTTGTCTGTGCAGAGGG	099590P6	GTACCATCATCGACTGCACG
AFUB_003630	CADAFUBG00000364	003630P1	TGCATTTTCCTTTCCGTTTC	003630P2	TAGTTCTGTTACCGAGCCGGAGTCTGGCCTTGGTCGAGTA	003630P3	GCTCTGAACGATATGCTCCAACGTGTGTGTGTCAGGCAGTCC	003630P4	TCCAGCAGTCTCCACTAGCA	003630P5	TTCCCAAAAAGGATACTGCG	003630P6	GCTCTCAAGGACTGGACTGG
AFUB_007880	CADAFUBG00000792	007880P1	AGGTACATGAACAGACGCCC	007880P2	TAGTTCTGTTACCGAGCCGGAGACTCAGCCTGCAATGGTT	007880P3	GCTCTGAACGATATGCTCCAACACTTACCGCTGGTGTTCCTG	007880P4	TTTATAGTCGCCTCGGATCG	007880P5	CCACCTCACCACTGAAACCT	007880P6	TGCCACATCCAGATTCGTTA
AFUB_019440	CADAFUBG00001938	019440P1	TTCCTAATCGCCGCTACATC	019440P2	TAGTTCTGTTACCGAGCCGGTCGCAAAAGGCACTATGTGT	019440P3	GCTCTGAACGATATGCTCCAACTGGGTATACGCTAATTCGGTG	019440P4	CAACATCTTCTCTGTGGCGA	019440P5	CAATGTTAAGGCAAGGCGAT	019440P6	CCTTCCTCATTTGGCAAGAG
AFUB_020050	CADAFUBG00001999	020050P1	CTGCTCCCTTCCCATCATTA	020050P2	TAGTTCTGTTACCGAGCCGGTACGCTGGTGGAGACAGTTG	020050P3	GCTCTGAACGATATGCTCCAACGCCAACAAGTGGAAGGTCAT	020050P4	TGTACTGGAATGCTGCTTCG	020050P5	CTGCTGCTTCTTCAACCTCC	020050P6	TCCGATGAAGGATTGTCTCC
AFUB_020080	CADAFUBG00002002	020080P1	TGTTGATGTCGGTTTGCTTC	020080P2	TAGTTCTGTTACCGAGCCGGATCAGCTCTGCTAGGGCTCC	020080P3	GCTCTGAACGATATGCTCCAACTGCGTGGGATTTCCTACTTC	020080P4	CCGATAAGTTCCAGACGCTC	020080P5	TAAGCTTGACTGGAGACGCA	020080P6	GAACGAGACCAAGAACGAGC
AFUB_041980	CADAFUBG00004187	041980P1	AGGCTTGATTATGTCGTCGC	041980P2	TAGTTCTGTTACCGAGCCGGCAAACAATGGCATGTCCAAG	041980P3	GCTCTGAACGATATGCTCCAACGCATCATCACGACCCTTCTT	041980P4	ATAAGGCCAACATCACCCAG	041980P5	GGATGAGCCCCATGATCTTA	041980P6	AGCATGGCATAATCGGTAGC
AFUB_042180	CADAFUBG00004207	042180P1	AGCAATACATCATCCTCGCC	042180P2	TAGTTCTGTTACCGAGCCGGTGAGAGGCGTTGGAAACTCT	042180P3	GCTCTGAACGATATGCTCCAACTTTTTACTCTCGCTGCCCAT	042180P4	GGTCATCCGCTTCTTCAGAC	042180P5	CGCCAAATAAGCAATTCGAT	042180P6	ACTTTCAGCGTCCAGATCGT
AFUB_050260	CADAFUBG00005006	050260P1	CAATTCAGGCGGAATCAACT	050260P2	TAGTTCTGTTACCGAGCCGGGCCTGCAACAGGTTAGGTGT	050260P3	GCTCTGAACGATATGCTCCAACTCTTCTGCCCTTGGATTCTG	050260P4	GGCACCCAATGATGGAAATA	050260P5	GGCATACAGTGAAGTGGGCT	050260P6	ATGCAGATGCAGATGCAGAC
AFUB_059050	CADAFUBG00005885	059050P1	GCGCAGTATGAGCTTGACAG	059050P2	TAGTTCTGTTACCGAGCCGGGTAGGGCTTGGGGAGAATGT	059050P3	GCTCTGAACGATATGCTCCAACGCGCTGTGGTTCTACCATTT	059050P4	CGGATACGGGCGTACTGATA	059050P5	CGACAGTGATGGTACGGATG	059050P6	AGTGAGCTGTTACCGCGTCT
AFUB_064650	CADAFUBG00006414	064650P1	ATAGCTTGGAGCGTGAAGGA	064650P2	TAGTTCTGTTACCGAGCCGGATGGGTTGAGCGAAGTCATC	064650P3	GCTCTGAACGATATGCTCCAACGTGCTCTCTGGTGCAAACAA	064650P4	TCCTTCGGGAGGAGATTCTT	064650P5	CAAGATGACCTTCGGTGGTT	064650P6	GTATAACCAGCTCGCGCTTC
AFUB_007880	CADAFUBG00000792	007880P1	AGGTACATGAACAGACGCCC	007880P2	TAGTTCTGTTACCGAGCCGGAGACTCAGCCTGCAATGGTT	007880P3	GCTCTGAACGATATGCTCCAACACTTACCGCTGGTGTTCCTG	007880P4	TTTATAGTCGCCTCGGATCG	007880P5	CCACCTCACCACTGAAACCT	007880P6	TGCCACATCCAGATTCGTTA
AFUB_018270	CADAFUBG00001821	018270P1	CGGACCTCTATTTGGCTTGT	018270P2	TAGTTCTGTTACCGAGCCGGAGTCATGGTGAGGGATGAGG	018270P3	GCTCTGAACGATATGCTCCAACTCTTTGGTTCTGAGGGATGG	018270P4	CATCGCCTTCAATTCTGGAC	018270P5	ATCTCAGGCAGATTGACGCT	018270P6	GAGGACAAGGAGGCCCTTAC
AFUB_019440	CADAFUBG00001938	019440P1	TTCCTAATCGCCGCTACATC	019440P2	TAGTTCTGTTACCGAGCCGGTCGCAAAAGGCACTATGTGT	019440P3	GCTCTGAACGATATGCTCCAACTGGGTATACGCTAATTCGGTG	019440P4	CAACATCTTCTCTGTGGCGA	019440P5	CAATGTTAAGGCAAGGCGAT	019440P6	CCTTCCTCATTTGGCAAGAG
AFUB_020050	CADAFUBG00001999	020050P1	CTGCTCCCTTCCCATCATTA	020050P2	TAGTTCTGTTACCGAGCCGGTACGCTGGTGGAGACAGTTG	020050P3	GCTCTGAACGATATGCTCCAACGCCAACAAGTGGAAGGTCAT	020050P4	TGTACTGGAATGCTGCTTCG	020050P5	CTGCTGCTTCTTCAACCTCC	020050P6	TCCGATGAAGGATTGTCTCC
AFUB_020080	CADAFUBG00002002	020080P1	TGTTGATGTCGGTTTGCTTC	020080P2	TAGTTCTGTTACCGAGCCGGATCAGCTCTGCTAGGGCTCC	020080P3	GCTCTGAACGATATGCTCCAACTGCGTGGGATTTCCTACTTC	020080P4	CCGATAAGTTCCAGACGCTC	020080P5	TAAGCTTGACTGGAGACGCA	020080P6	GAACGAGACCAAGAACGAGC
AFUB_023400	CADAFUBG00002334	023400P1	GACGATTTTGTTCCTGGCAT	023400P2	TAGTTCTGTTACCGAGCCGGATTCACCGGTCCTCCCTACT	023400P3	GCTCTGAACGATATGCTCCAACCTTGAGCCAATGGTGGATTT	023400P4	AAGTGGGAAAAATATCCGGG	023400P5	TCCGAAAAGGATTGGTGAAG	023400P6	GCATCAGAGCTATTGCCGTT
AFUB_032490	CADAFUBG00003244	032490P1	CAGCCTTTGGATGGTTTGTT	032490P2	TAGTTCTGTTACCGAGCCGGCATGATTGCCCTTCTGGAAT	032490P3	GCTCTGAACGATATGCTCCAACGGCCTCAAAAGGGAGGACTA	032490P4	CACCCTGATACCCAAGCTGT	032490P5	GGTTGATAGAAGATGGGCGA	032490P6	ACCCTTTCAGCAGCAAAAGA
AFUB_041980	CADAFUBG00004187	041980P1	AGGCTTGATTATGTCGTCGC	041980P2	TAGTTCTGTTACCGAGCCGGCAAACAATGGCATGTCCAAG	041980P3	GCTCTGAACGATATGCTCCAACGCATCATCACGACCCTTCTT	041980P4	ATAAGGCCAACATCACCCAG	041980P5	GGATGAGCCCCATGATCTTA	041980P6	AGCATGGCATAATCGGTAGC
AFUB_042180	CADAFUBG00004207	042180P1	AGCAATACATCATCCTCGCC	042180P2	TAGTTCTGTTACCGAGCCGGTGAGAGGCGTTGGAAACTCT	042180P3	GCTCTGAACGATATGCTCCAACTTTTTACTCTCGCTGCCCAT	042180P4	GGTCATCCGCTTCTTCAGAC	042180P5	CGCCAAATAAGCAATTCGAT	042180P6	ACTTTCAGCGTCCAGATCGT
AFUB_043720	CADAFUBG00004362	043720P1	CTGGGCACAGACTGGAAACT	043720P2	TAGTTCTGTTACCGAGCCGGGAAAGGGGCATTTCTACCAA	043720P3	GCTCTGAACGATATGCTCCAACCATTAGGGACATCAAAGCTGC	043720P4	GCTACACTCGTTCCAAGGCT	043720P5	CCGACTGGATGCTTTTTGAT	043720P6	CATGTACACGAAAGCAGCGT
AFUB_050260	CADAFUBG00005006	050260P1	CAATTCAGGCGGAATCAACT	050260P2	TAGTTCTGTTACCGAGCCGGGCCTGCAACAGGTTAGGTGT	050260P3	GCTCTGAACGATATGCTCCAACTCTTCTGCCCTTGGATTCTG	050260P4	GGCACCCAATGATGGAAATA	050260P5	GGCATACAGTGAAGTGGGCT	050260P6	ATGCAGATGCAGATGCAGAC
AFUB_082330	CADAFUBG00008162	082330P1	CACTCGACACAAATCGGATG	082330P2	TAGTTCTGTTACCGAGCCGGCACCGAAGGAGCAAGAACTC	082330P3	GCTCTGAACGATATGCTCCAACTCGACTCTCAACTTCTCTGGC	082330P4	ATATACGAGGGCACGTCAGG	082330P5	TTCTTCTGGTTCCCGTTCAC	082330P6	CATACCGCAACTGACGCTTA
AFUB_000040	CADAFUBG00000004	000040P1	CACTTCTGGATGAGCGAGCA	000040P2	TAGTTCTGTTACCGAGCCGGCAGGAAGGTAAGGTGGCTGG	000040P3	GCTCTGAACGATATGCTCCAACAGTGACCAGGACGACAAACC	000040P4	TGTGCAGGTGGATACCAGTG	000040P5	ACCCTCCTGCTTCTGATTGC	000040P6	TAAGCGGAACATTAGCCCCC
AFUB_002740	CADAFUBG00000274	002740P1	TTGGGAATCTCCACGAGTCG	002740P2	TAGTTCTGTTACCGAGCCGGCACGACTAAGGGTGTGGGTG	002740P3	GCTCTGAACGATATGCTCCAACATGACCCGCGTGTATGTGTT	002740P4	AACCTTGGCCATCCCTGAAG	002740P5	AGAAGACGTGGATTGCGGAG	002740P6	TCACCCTGTTCGACAAGAGC
AFUB_003620	CADAFUBG00000362	003620P1	ATCTGACGGGGACTAGGGAC	003620P2	TAGTTCTGTTACCGAGCCGGGCCCAGCAAGGTAAAACGTG	003620P3	GCTCTGAACGATATGCTCCAACACGAGGAGTTTGCTAGTGGC	003620P4	TTGCTGACTTCCTGCTGGTT	003620P5	GTAGAGGCTCTCAACGACGG	003620P6	CTCCCTTGGGGTTCAGTCAC
AFUB_003630	CADAFUBG00000364	003630P1	GCGTTGCATTTTCCTTTCCG	003630P2	TAGTTCTGTTACCGAGCCGGTAGAGTCTGGCCTTGGTCGA	003630P3	GCTCTGAACGATATGCTCCAACCGACCGGATGAGCCTCTTTT	003630P4	GCCAATCTACCACCCTCACC	003630P5	TTCTCTCTCTGTCTGCCCCA	003630P6	GCGCTAATTGCATGAGACCG
AFUB_005170	CADAFUBG00000519	005170P1	AGGACGAGGAGGCCTAAAAG	005170P2	TAGTTCTGTTACCGAGCCGGAAAGGGCTCTTGGGAAAGAA	005170P3	GCTCTGAACGATATGCTCCAACCCAAACGTGTGTTCAGATACCA	005170P4	GACCTTCCAGAGGCCAAAG	005170P5	CTGGATTTTTCCCGCTTGTA	005170P6	AATAGCAGGAAGACGCAGGA
AFUB_007960	CADAFUBG00000800	007960P1	ATTGCGGAGCATTCAATAGG	007960P2	TAGTTCTGTTACCGAGCCGGAGTATGTGGGCGAAAACAGG	007960P3	GCTCTGAACGATATGCTCCAACAGACATCTCGGGTCGTCTGT	007960P4	CGGAAAATTCTTGACCGTGT	007960P5	CCTCGTCCTCTCACTCCTTG	007960P6	CACACCATCGGATATGCTTG
AFUB_011060	CADAFUBG00001111	011060P1	GTCTTTTCGGTGCCTCAATC	011060P2	TAGTTCTGTTACCGAGCCGGTCTGTATAAGGGGCCACCAG	011060P3	GCTCTGAACGATATGCTCCAACCTTGACGCGTGTTGTTCATT	011060P4	GGACCTCAGATGACCGCTAC	011060P5	GGGGTCAGGAAGAAAGAACC	011060P6	GGCTTTCGTTTCCCCTAACT
AFUB_013550	CADAFUBG00001360	013550P1	TCACAGGAGCTCGACCAAAC	013550P2	TAGTTCTGTTACCGAGCCGGAAGACTTTTGGCGGGTTTGC	013550P3	GCTCTGAACGATATGCTCCAACGGCGTCAAAAGGGTTTGGAC	013550P4	TCACACAAGGGCCACATCTC	013550P5	TTCTTCAGCCAGGTCGGAAC	013550P6	AGGACCCCCAAGACGACATA
AFUB_014200	CADAFUBG00001425	014200P1	GCACAACCTTAAAGCCTTGG	014200P2	TAGTTCTGTTACCGAGCCGGGAGGAGGTCCAATCGGGTAT	014200P3	GCTCTGAACGATATGCTCCAACTTGCATGCTTCAAACCTCTG	014200P4	ACGGCGTTTTACGACACAC	014200P5	ATGGCGCACTTCTTTGTTTT	014200P6	GAGGGATATACTGCCGTCCA
AFUB_015960	CADAFUBG00001601	015960P1	GGCTTTCTTGTCCTCCTCCT	015960P2	TAGTTCTGTTACCGAGCCGGGTGAAAGCGAGTCACGTC	015960P3	GCTCTGAACGATATGCTCCAACCTTCAAAACGAAACGGAAGC	015960P4	AAGCATGCAGATTGGAAAGC	015960P5	CCATCCCACAAGGACTCAAT	015960P6	CTTCACGGTCCCAGTTCAGT
AFUB_017960	CADAFUBG00001791	017960P1	CTGCTGCTCTGCAAAAGGTG	017960P2	TAGTTCTGTTACCGAGCCGGTTGACAGAGAATGCGTGGCT	017960P3	GCTCTGAACGATATGCTCCAACCATGCCAAGCTGCCAGATTG	017960P4	TGGAAGGCGATCAGGTCATG	017960P5	AGGGACGACAGCCATCAAAG	017960P6	AGCCTCATCACAAACAGCGA
AFUB_020110	CADAFUBG00002005	020110P1	AACGCATCCTTGGCACCTTA	020110P2	TAGTTCTGTTACCGAGCCGGAACTCCCCACACAACCTTGG	020110P3	GCTCTGAACGATATGCTCCAACCGGGGCCTAGCGAAGAATAT	020110P4	GCCTTCTCGCGGAGTTTAAT	020110P5	ACCTTATGTCACCTGCAGGC	020110P6	CCAACTGTCAATCGACCCCA
AFUB_020420	CADAFUBG00002036	020420P1	TGTGTGCACTCCCAGGTATG	020420P2	TAGTTCTGTTACCGAGCCGGCGTTTCCCCTAGGCGATGAA	020420P3	GCTCTGAACGATATGCTCCAACGAGGCCGCTCACTCTACATC	020420P4	TTGCTAGCTGGCGAATTTGC	020420P5	TACGGAGTAAAGCACCACCG	020420P6	TGTCATAGTTCGCAAGCCGT
AFUB_021540	CADAFUBG00002148	021540P1	ACGACGGGAGGAGATGAAGA	021540P2	TAGTTCTGTTACCGAGCCGGATCATACAGCCACGACCAGC	021540P3	GCTCTGAACGATATGCTCCAACGGGGGCGTTGATAGAATGCA	021540P4	AACTCCCCGCAGAGTGAAAG	021540P5	GGTACGGGCCATATCACGAG	021540P6	GAGGCCGACTTTCTCGACTT
AFUB_022560	CADAFUBG00002250	022560P1	TTCAAATCCCTCCCAGGCAC	022560P2	TAGTTCTGTTACCGAGCCGGCTCAGCGCGAACGATTTCAC	022560P3	GCTCTGAACGATATGCTCCAACGGCATAGGGATCGATGATACCT	022560P4	GTTGAGATGGCCTCTGCTGT	022560P5	TTCGCGGCAAGTGAAATTGG	022560P6	CTCTGGTTTCTCCGGCTGAG
AFUB_023920	CADAFUBG00002386	023920P1	CGACTCGGCATACAACACTG	023920P2	TAGTTCTGTTACCGAGCCGGTCGGATTCGGGTAGTAGCTG	023920P3	GCTCTGAACGATATGCTCCAACATGCCATAGACCGGAGACAA	023920P4	GTCCGGATATCCCTGCATC	023920P5	TGGTTGAGCGAGTTTTGTTG	023920P6	GATTGTGTGGCTTGTTGGTG
AFUB_023950	CADAFUBG00002389	023950P1	CATCGGTCTCTCGGAGAAGC	023950P2	TAGTTCTGTTACCGAGCCGGGGAAGTGTGGAATGAGGATGGT	023950P3	GCTCTGAACGATATGCTCCAACACTGCTTCGGATGCTGTCAA	023950P4	ATGTCCGGTTCTCCATGGTG	023950P5	GAATGGTACCCCGTGCTCAA	023950P6	TCAACGACGCGGTTGTAGAA
AFUB_025730	CADAFUBG00002567	025730P1	GCATGTCCTGCTTGTGTTGT	025730P2	TAGTTCTGTTACCGAGCCGGGCGAGAGCCGTTATAGCAGA	025730P3	GCTCTGAACGATATGCTCCAACTCCTCCCTTCTCCCTCTCAT	025730P4	GAGCAACCCAGGGTAGACAG	025730P5	TTCCTGGAGGGATCTGTCAC	025730P6	CTGTCCTTTTGGAGGTGCTC
AFUB_038290	CADAFUBG00003816	026420P1	GAGGTTTAAGGAGAGGGGCG	026420P2	TAGTTCTGTTACCGAGCCGGCTCAGTACCCGGATCCGTTG	026420P3	GCTCTGAACGATATGCTCCAACTGGCGACGGGAGATAAGTTG	026420P4	CCTTCCCGACTTACCACCAC	026420P5	TACTGAGTTGCCACAGCCAC	026420P6	GCTTCCTCTGCCGAGACTTT
AFUB_028890	CADAFUBG00002883	028890P1	CCTTGCTTCATCCAGGTCGT	028890P2	TAGTTCTGTTACCGAGCCGGCAGGAAGGGCTCAGACTTGG	028890P3	GCTCTGAACGATATGCTCCAACACCCTTCTGCATTTACCGGC	028890P4	CAGTCTCGGTGTCAGCTCAG	028890P5	TTTGCTTTGCGAGGTTCGTG	028890P6	TTTTCTTTTCCCGCCGATGC
AFUB_029970	CADAFUBG00002992	029970P1	GGAGCAGACTGGTACGTCAA	029970P2	TAGTTCTGTTACCGAGCCGGGCGCTCAGTAGAACTGTGGT	029970P3	GCTCTGAACGATATGCTCCAACAAGCATCTCGGTTTCTGCCA	029970P4	GCCCCCAACAAGCATGTAGA	029970P5	GGATGGTGTGCTGTTCCAGA	029970P6	AATCTGCACCGACTGCCTTT
AFUB_033200	CADAFUBG00003315	033200P1	TGCTGGGAGAACATGAACCC	033200P2	TAGTTCTGTTACCGAGCCGGTGCCGTTTGAAATTGCTGGG	033200P3	GCTCTGAACGATATGCTCCAACAACCGGAATTGCTCCACTCA	033200P4	AGGGCGACTGAAGAATGTGG	033200P5	CGCGTATGCCATCGAAACAG	033200P6	TCGTCGGGATGGTAACCTCT
AFUB_037970	CADAFUBG00003784	037970P1	AATACCGGGATGCATGGACG	037970P2	TAGTTCTGTTACCGAGCCGGACGGTTGACAAGAACGGTGA	037970P3	GCTCTGAACGATATGCTCCAACTGCGTCAAGGCTGGATTTAA	037970P4	AGCTGACATTGTACTCACGGA	037970P5	GAAGGTGATTACGGCGGTCA	037970P6	TAGCGCCTAAGCTTACGACG
AFUB_026420	CADAFUBG00002636	038290P1	TTCTCGAAATCAACCCCAAT	038290P2	TAGTTCTGTTACCGAGCCGGCGACAAGCTGCGATACAAGA	038290P3	GCTCTGAACGATATGCTCCAACCATATGCAGCAACGAAAGGA	038290P4	GACTTTGGCTTCTGGTCCTG	038290P5	ACCCGCGAGTACTACGAGAC	038290P6	GAGGTGGAGTGGAGGAACAA
AFUB_038920	CADAFUBG00003879	038920P1	ACAAGTGCTGGAAGGTTGCT	038920P2	TAGTTCTGTTACCGAGCCGGAGGAGACGCGATCATTTGATCT	038920P3	GCTCTGAACGATATGCTCCAACTGATGCTTCGATGACCTGCA	038920P4	GCGACATCGTATGCTTGCTG	038920P5	GGGGTAGCGTGCATATTGGT	038920P6	TGTCGCACAAGCCCAATTTG
AFUB_039150	CADAFUBG00003902	039150P1	GATTTGGGCTTTGGGTGCTG	039150P2	TAGTTCTGTTACCGAGCCGGGAGAAACAGGGCGGTGAGAA	039150P3	GCTCTGAACGATATGCTCCAACAGCCTGGCATCATTTTTGGC	039150P4	TCAGGCTTCCATTTCTGCCC	039150P5	TCGTCTGGTTATTTGCGCCT	039150P6	AGCAAAGTGGGATGCGATGA
AFUB_040460	CADAFUBG00004033	040460P1	ACGTCGATTGTGGCTCCATT	040460P2	TAGTTCTGTTACCGAGCCGGAGAGAGGTGTCCGAAGTGGT	040460P3	GCTCTGAACGATATGCTCCAACTGAGCCCACGCCTTTTTCTT	040460P4	TGAATCATGAGACGGACGCT	040460P5	CTTTGGTGCCGGTGCTACTA	040460P6	CGGCGGAAATGGGTAGAAGA
AFUB_041990	CADAFUBG00004188	041990P1	TCTTCCCGAGGCTGCTATTA	041990P2	TAGTTCTGTTACCGAGCCGGAAGAAGGGTCGTGATGATGC	041990P3	GCTCTGAACGATATGCTCCAACGGCAGGTCCATGAAACAATAG	041990P4	TGCGTTGCAGACCAGACTAC	041990P5	GAAAGCGCACTCAGGAAATC	041990P6	GACGATTCCACTTCGACCTC
AFUB_042300	CADAFUBG00004219	042300P1	GTACAGGGGAGACGATGTGG	042300P2	TAGTTCTGTTACCGAGCCGGAAGGTGCAGTGCTCAGAAGC	042300P3	GCTCTGAACGATATGCTCCAACGGAGAACGGACCGACTATCT	042300P4	GTGGGATACCACGTTCGATT	042300P5	GCCGACTCCAACTAAACGAG	042300P6	GTCCACATCCGGGAACATAC
AFUB_042780	CADAFUBG00004267	042780P1	GAATCAAGCGTAGTCGTCGAG	042780P2	TAGTTCTGTTACCGAGCCGGAAAATTCGCCAACGGTATTG	042780P3	GCTCTGAACGATATGCTCCAACTGCCCCTTCTAAATCCTCAA	042780P4	GTGGCCAATCAGTTCTCCAG	042780P5	GCCGACTCCAACTAAACGAG	042780P6	GTCCACATCCGGGAACATAC
AFUB_043250	CADAFUBG00004315	043250P1	TGCCGTTGCATACGAGTAGT	043250P2	TAGTTCTGTTACCGAGCCGGCAAGACGTAAGGCTCCGTTC	043250P3	GCTCTGAACGATATGCTCCAACTCCCATCCCACTACAATTCG	043250P4	CCAACCGGGATGTGCAA	043250P5	CTTGCCTTAGTGGAGGCTTG	043250P6	TCTCCAGAAGCTGGACGATT
AFUB_043680	CADAFUBG00004358	043680P1	AGTTATTGCTAGGCCATACTGC	043680P2	TAGTTCTGTTACCGAGCCGGGCTCATCGCGACTCAAAAAC	043680P3	GCTCTGAACGATATGCTCCAACTGATCTTTAGCCACCCGTTC	043680P4	AGAAGAGCTTCGTGCTGGAG	043680P5	GGGTTGGACTCACCTGAACT	043680P6	CTGCAGCCGGTATTGAAAGT
AFUB_043860	CADAFUBG00004376	043860P1	GATGAAGTGGGACACTTTGTGA	043860P2	TAGTTCTGTTACCGAGCCGGGTGATGGGTCAATCCGGTAG	043860P3	GCTCTGAACGATATGCTCCAACATCGAGAGCAACTGGCAACT	043860P4	AGACACCTTGAGCGACATCC	043860P5	TATTGGCTATCGAGCGTTCC	043860P6	CTCTGAGCGGCTTTCAGTTC
AFUB_044120	CADAFUBG00004402	044120P1	TCCAGTTCTGCCCCTTTGTC	044120P2	TAGTTCTGTTACCGAGCCGGTTGACTGACCCACACGTCTG	044120P3	GCTCTGAACGATATGCTCCAACACCCATCATGCCATGCTGAA	044120P4	GAGGAGTCCCGAGAAAGCAC	044120P5	TAATCATGTGGCACAGGCGT	044120P6	AAGTCCCGCATAGTTGTGCA
AFUB_044350	CADAFUBG00004425	044350P1	TTTCGACCTGGAAATGGCGA	044350P2	TAGTTCTGTTACCGAGCCGGACACAGGAATGGCAGGACTG	044350P3	GCTCTGAACGATATGCTCCAACTTTTCGTTGCTGTCCCAGGT	044350P4	AACCTCCCTGCCATCATTCG	044350P5	GTTCCGTGTGGGCTGACTTA	044350P6	CGAATGATGGAATGCTGCGG
AFUB_045460	CADAFUBG00004536	045460P1	CAGTTTCGGCGCATGAGTTT	045460P2	TAGTTCTGTTACCGAGCCGGTGCTGAGTGCGGTCTTAGTG	045460P3	GCTCTGAACGATATGCTCCAACTACCTTTGCTTCATCGCCCT	045460P4	GAGGGTTCCAGCTTCGAACA	045460P5	TGGCAGGTTGGAATGCGTAT	045460P6	ATTGAGATCCCGCAGCCAAA
AFUB_045600	CADAFUBG00004551	045600P1	CCTACGTGTGGGACAGATCG	045600P2	TAGTTCTGTTACCGAGCCGGGAAAAGGGCATGTGGACGTG	045600P3	GCTCTGAACGATATGCTCCAACCCTCTTTCGCGTTCCTCAGT	045600P4	GTGGCTCACTGAAATGACGC	045600P5	TTGCGGTGGTGAGTCTAACC	045600P6	CCCCTCCTGCCACTAACTTG
AFUB_046430	CADAFUBG00004633	046430P1	ACAAGGCCATTGGAACAAAA	046430P2	TAGTTCTGTTACCGAGCCGGTTCTCTGGATGGTTTGTGGA	046430P3	GCTCTGAACGATATGCTCCAACAAGCGTCTTGCGCTGTCTAT	046430P4	CACGGGCATCTAATTGTGTG	046430P5	TGGGTGAAGGCAAACCTATC	046430P6	ACTATCATTGGCGGCAGACT
AFUB_047250	CADAFUBG00004715	047250P1	CTGTGGCTGCAGTATGAAGG	047250P2	TAGTTCTGTTACCGAGCCGGCGGTGTGCTACAATGGCTAA	047250P3	GCTCTGAACGATATGCTCCAACTCCATGCTCGAGTACAGTGG	047250P4	CTCAGCTGGTTGAACCCATT	047250P5	GCTCTTTCTCTGGCGATCTG	047250P6	GCGCTCAATAACATCGTGAA
AFUB_048830	CADAFUBG00004863	048830P1	AATCGTTGCACCTTCGCTAC	048830P2	TAGTTCTGTTACCGAGCCGGAACTCAAAGCGCCTAATCCA	048830P3	GCTCTGAACGATATGCTCCAACTCCTCTATCAGGAAAGCCACA	048830P4	GTGGATTAGGGCGTTGGATA	048830P5	AGGCCGCTAGGTCATTAGGT	048830P6	TCAGGCCGTGGAATACTCTC
AFUB_048940	CADAFUBG00004874	048940P1	GACCAAGTGGACCATCAGGG	048940P2	TAGTTCTGTTACCGAGCCGGGCGGCCCCGTGATATATTCT	048940P3	GCTCTGAACGATATGCTCCAACAGCGACAGTACGAATTCAGGA	048940P4	TCACCGTTCGAAATCTCGCA	048940P5	AACGACGTTGTGGAGAGACC	048940P6	CCTGGCAAAGCTGGGATGTA
AFUB_049780	CADAFUBG00004958	049780P1	GGGTCAGAGTCTCACGGTTC	049780P2	TAGTTCTGTTACCGAGCCGGGGATGCTTACATTGGAATGGGA	049780P3	GCTCTGAACGATATGCTCCAACTGCCCTCACTTGATTCACCC	049780P4	CAACTGCACCACCCAGATCC	049780P5	TCTTAGGCAGGCTAGCTCGA	049780P6	TTCCCTTTCCATGCCTGGTC
AFUB_050200	CADAFUBG00005000	050200P1	GACTCTCTGCCGTGTTTGGA	050200P2	TAGTTCTGTTACCGAGCCGGCGATCAGGGTGTGGCTTTCT	050200P3	GCTCTGAACGATATGCTCCAACCTGTCATGCACGGTCCTCTT	050200P4	AGCGCGTCTCGTATCTGATG	050200P5	ATCCACACGTTGACTCCACC	050200P6	GAAGGCTGGTTGGAGGTACC
AFUB_050430	CADAFUBG00005023	050430P1	GGCTGGCACTTGGATAGACA	050430P2	TAGTTCTGTTACCGAGCCGGTACAGGCGACAGACTTGACG	050430P3	GCTCTGAACGATATGCTCCAACGCGAGGAGGTAACGGTATGA	050430P4	GACTGGTTGACGCACGAAC	050430P5	GCTGCATGTTGTTGATGACC	050430P6	CAAGAGTGGGATCGAAGGAG
AFUB_051220	CADAFUBG00005102	051220P1	TACCCCGACATCCACTGGAT	051220P2	TAGTTCTGTTACCGAGCCGGTTGAGAAATGCCCGAGTGCT	051220P3	GCTCTGAACGATATGCTCCAACTGGTAGGGGTGTACACAGGT	051220P4	CAGTGGGGGACAAGATGACC	051220P5	TTTCCTCCGTTCCATGTGGG	051220P6	AACCCAATGTGCTAGGAGGC
AFUB_053680	CADAFUBG00005348	053680P1	CCCCTTTCTCGTTGTTTAGAGA	053680P2	TAGTTCTGTTACCGAGCCGGGTTGGTAACCACGGGCAATG	053680P3	GCTCTGAACGATATGCTCCAACACTTTTGGACACACGGCTCA	053680P4	TAAACGTCGCGTCAGGACAA	053680P5	GATGTCTCGCTCGAGGACTG	053680P6	TGGCTTGGGATGGCGTATAC
AFUB_055080	CADAFUBG00005488	055080P1	CAGAGCTGCTCTCGATCGAG	055080P2	TAGTTCTGTTACCGAGCCGGAGCATACCGGAGCATCATCG	055080P3	GCTCTGAACGATATGCTCCAACACGGTAAAGTTGGTCGGCTT	055080P4	GAAGAGTTCAACCTCGGCCA	055080P5	AACGCTACCGCTTGACCTAC	055080P6	CGACTGACTGACTGCTGGAG
AFUB_057600	CADAFUBG00005739	057600P1	GCTGCGGCCAATACGAAATA	057600P2	TAGTTCTGTTACCGAGCCGGTCCATATCTCGTCCACCCGA	057600P3	GCTCTGAACGATATGCTCCAACTCGTCTTCAGAGAACGATGGC	057600P4	TCCACCGCCTCAAGAACAAG	057600P5	TGCGGCATCTAAGTGTAGGAC	057600P6	ACACCTTCATCGGCTCGCT
AFUB_060430	CADAFUBG00006023	060430P1	GCTGTGGAAGGGGAAGAGAC	060430P2	TAGTTCTGTTACCGAGCCGGGCAGACAAGTGGCAATGTGG	060430P3	GCTCTGAACGATATGCTCCAACCAGGTTACACCAGCTCGAGG	060430P4	CGTGTTGCACAATGTCAGCA	060430P5	AGGAGGTCATTTCCCGGGTA	060430P6	CAGACTCCATGGTAGGGGGA
AFUB_060620	CADAFUBG00006042	060620P1	TTAGGCTTGTTCAGCAAATCC	060620P2	TAGTTCTGTTACCGAGCCGGACGGATATTCCGTCCTGAGA	060620P3	GCTCTGAACGATATGCTCCAACTTCAACTCCGATCCCCTACA	060620P4	TGATGCTTAACAGGGTCTCG	060620P5	TCTCTACCCTTCCCTCAGCA	060620P6	CGGCGCGATTCTAGAACTAT
AFUB_061420	CADAFUBG00006121	061420P1	CCTTCCGTGACTCAAAGGCT	061420P2	TAGTTCTGTTACCGAGCCGGTGAACAGCAAAAGACACGCG	061420P3	GCTCTGAACGATATGCTCCAACCGGAAAATTAGGGGGCCCAT	061420P4	GCAGATGGACCTCAACACCA	061420P5	AGAGCGCTCACAAGCTGAAT	061420P6	GGCATTGCAAACCGTTTCCT
AFUB_067520	CADAFUBG00006699	067520P1	TGATTCCCTTGTGCTTCCCC	067520P2	TAGTTCTGTTACCGAGCCGGGGTCTCGTAGACTGGCATCG	067520P3	GCTCTGAACGATATGCTCCAACAGCATTGATAGGCTCCCTGA	067520P4	CGGGGAGAAAAGCGACTGAT	067520P5	GCATAACCCGCAGTCACCTA	067520P6	AGGTAGGCCCTCCAGTACTG
AFUB_071090	CADAFUBG00007057	071090P1	TTAAAGGATGCTAGCCGGGC	071090P2	TAGTTCTGTTACCGAGCCGGGACAGCGGAAGAGGCGAATA	071090P3	GCTCTGAACGATATGCTCCAACATATCCGACCACCGTTGTGC	071090P4	GATGGACTTGGCAGTTCCCA	071090P5	GTAGGCGTCGGAAAATCCCA	071090P6	CAATCTGCGTGGTATGCACG
AFUB_071570	CADAFUBG00007106	071570P1	GATCATCTGCCTGGAGAAGG	071570P2	TAGTTCTGTTACCGAGCCGGCTTTCGGATTCGGTGAAGAG	071570P3	GCTCTGAACGATATGCTCCAACCTCTTCAACCGAGCCTTCCT	071570P4	TCTGGAATCGAACAATGACG	071570P5	GGGTTGACTTAGGCACGTTG	071570P6	CCCCGAGTTATCCTTCCTGT
AFUB_073170	CADAFUBG00007257	073170P1	CCTGGTTTTCGGACCGTGTA	073170P2	TAGTTCTGTTACCGAGCCGGCCTGAACGGGGGACTATGTC	073170P3	GCTCTGAACGATATGCTCCAACCGTTAAACTGGCGCATTTGC	073170P4	ATCCCATCCGTATAGCCCGA	073170P5	TGTGTGCATCTTGAGGGCAT	073170P6	ACTGAATCTCCAGCTGCACC
AFUB_073740	CADAFUBG00007314	073740P1	GTATTTCCTCGGGACCAGCC	073740P2	TAGTTCTGTTACCGAGCCGGCTGGGTCGAAAACATGCGAC	073740P3	GCTCTGAACGATATGCTCCAACCTCCACACCGTCTGAGTGAC	073740P4	GCAACAAGGCTCAAGGCAAA	073740P5	ATTACCTTCGCTGCAGCCTT	073740P6	ACTGGAATTGGATGCGAGCA
AFUB_073760	CADAFUBG00007316	073760P1	GTTACCTTTGCCCCTCTGCT	073760P2	TAGTTCTGTTACCGAGCCGGCGGAGTGATGACGGAAGGAG	073760P3	GCTCTGAACGATATGCTCCAACGTTCGGCTCCGTTCTCCTAA	073760P4	ACCAGCAGCTATACCGAACT	073760P5	CACCATACCCATAAGGCGCT	073760P6	AGAGATCGCGTAGAACAGCG
AFUB_075630	CADAFUBG00007503	075630P1	GGAGCTCATGCGGTACAGTT	075630P2	TAGTTCTGTTACCGAGCCGGTGGTTTTGCCGCATCTTCTG	075630P3	GCTCTGAACGATATGCTCCAACACTCTGATGGCATGCCGATT	075630P4	AACGCAACTTCTCAAACGCC	075630P5	GCTAGCAAGGCAATTCCTGC	075630P6	CAAACGTCAGCATCGACAGC
AFUB_077920	CADAFUBG00007731	077920P1	GCCCCGGTATGCCCATTTAT	077920P2	TAGTTCTGTTACCGAGCCGGAGACCAGACACGCCAAAGAG	077920P3	GCTCTGAACGATATGCTCCAACCTTCGAGTTGGGTTAGGCGT	077920P4	TAGTGTGGTCGCGGTACAAC	077920P5	TTGGACATAACTCGCCTCGG	077920P6	ATCGCATCAAAGTGACCCGT
AFUB_080070	CADAFUBG00007935	080070P1	TGTTCTTCGACGATGGGTCC	080070P2	TAGTTCTGTTACCGAGCCGGGCGACGACTTTTGTGGGAAC	080070P3	GCTCTGAACGATATGCTCCAACATCGCCACAATCTACCTGGC	080070P4	TAACACGACGACGCCTTTCA	080070P5	ACACGGGCAAATTGTTGAGC	080070P6	CTGTCCTCGCGGTTACTCAC
AFUB_080850	CADAFUBG00008012	080850P1	CTGCCTATCCCTTGCGTCAT	080850P2	TAGTTCTGTTACCGAGCCGGTGACTGGATCCGGGGATGGA	080850P3	GCTCTGAACGATATGCTCCAACTAACGCCTTCCCTCTCGACT	080850P4	GAATCCGCCCCATTACCGAT	080850P5	ACGCGGATCTCACAAACACT	080850P6	GTGGGACGGATTTCCACCTT
AFUB_081750	CADAFUBG00008103	081750P1	GCAGAGGCAGAAGATGAGGA	081750P2	TAGTTCTGTTACCGAGCCGGCAGCAGACGACTCCCTGTTT	081750P3	GCTCTGAACGATATGCTCCAACGGCTGTGATGCTGTACGGAT	081750P4	GCCAGATGCAGGAGTCTGTT	081750P5	TTATCGCCGGCGCTTATCAT	081750P6	TCACCGTTAGCATAGCCACG
AFUB_083510	CADAFUBG00008280	083510P1	CAGACTGTCTTTCTCCGTCCA	083510P2	TAGTTCTGTTACCGAGCCGGCCGACGAAAGAGACAACGA	083510P3	GCTCTGAACGATATGCTCCAACGGCAGGGTCTCATTCCACTA	083510P4	CTCTGTTTGCGCGAGTCAAT	083510P5	TTGTTTTTCTTGCCATGCTG	083510P6	AGAGAGCCGATAGCCATTGA
AFUB_084770	CADAFUBG00008406	084770P1	TTCTAGCGCGTCAACTAGGT	084770P2	TAGTTCTGTTACCGAGCCGGGATGAAATCAGGCCGGTTGC	084770P3	GCTCTGAACGATATGCTCCAACGGGTGGAGTTTCCTTGCTGA	084770P4	AGAAAAGCCATGCAATCCGC	084770P5	AGTGCTCCACATTCCTGCTC	084770P6	GCACCAAGCCAGCCATAAAG
AFUB_085630	CADAFUBG00008494	085630P1	TGTGGGATTCGGGTGGATTC	085630P2	TAGTTCTGTTACCGAGCCGGTGAAGTCCGATCCAACGCAA	085630P3	GCTCTGAACGATATGCTCCAACAGTCGTTGATCCCTGTTCGT	085630P4	AGGTCGGTACATACGTCCCA	085630P5	TCTTTAAGGTACCGCGCCAG	085630P6	AGACATTCCCGAGGATCCCA
AFUB_086150	CADAFUBG00008547	086150P1	GGAAACTTGGGTATCCAGCA	086150P2	TAGTTCTGTTACCGAGCCGGTTGTGTGAACGCTTCTTCAG	086150P3	GCTCTGAACGATATGCTCCAACAATCCTGCAGCCCCTACTGT	086150P4	CTGATACCGATGTCCCGATT	086150P5	GCAGTGCAGATCATTCCAGA	086150P6	TGCTCGGATTCAGAAGGACT
AFUB_087240	CADAFUBG00008636	087240P1	ATAATAGGCAGCCTGCGAGG	087240P2	TAGTTCTGTTACCGAGCCGGGGTCGGGGACATCGATATCG	087240P3	GCTCTGAACGATATGCTCCAACTTGGTTTGCGCAGTTTGTGG	087240P4	AGTACATCAGCGGTCTCTTGT	087240P5	ATCTGCTCCCCTTGTTTCCG	087240P6	TGATTCGACGCACCACAAGA
AFUB_088740	CADAFUBG00008788	088740P1	TGTGGGTCTCACTATCCGGT	088740P2	TAGTTCTGTTACCGAGCCGGTCCGCTGATGCCATTTCTCA	088740P3	GCTCTGAACGATATGCTCCAACTTTGCGGAACTCGGTCTTGA	088740P4	CGTGAGCTTGAATGCTGTCG	088740P5	GTCAGTGTCTATTGGCCGGT	088740P6	CCCTGATTCCGATTCAGGCA
AFUB_088810	CADAFUBG00008795	088810P1	TCCATCAAGTGCTTATCGCCT	088810P2	TAGTTCTGTTACCGAGCCGGCCCTTATGAAAGCCGTCGGT	088810P3	GCTCTGAACGATATGCTCCAACCCAAACTTGGGCCCAACTTG	088810P4	GTAGAGGAGCGTGCATCGAG	088810P5	GACGTGCCACTGAAGGGTAA	088810P6	GGGCCGACTACGTAAGATGG
AFUB_090360	CADAFUBG00008950	090360P1	TGACTTAGATGGAGCTGCGG	090360P2	TAGTTCTGTTACCGAGCCGGCCAGCGGTATACACACCAGG	090360P3	GCTCTGAACGATATGCTCCAACGGTTTACGGTTGCGCACAAT	090360P4	GCCTCCCTGGACCTTCATTC	090360P5	GTGGAAATCTCTGCTGGCCT	090360P6	TGTGCAACCTAGCCACTCTG
AFUB_090370	CADAFUBG00008951	090370P1	TAAGCCTCATTCGAGGAACG	090370P2	TAGTTCTGTTACCGAGCCGGCTCGATGGCTTTGTGTCATT	090370P3	GCTCTGAACGATATGCTCCAACCGCAATCCAAGATACCCTTT	090370P4	CCCCCTCTCTGACAGCTCTA	090370P5	TAAAGACGCTATCCGCCAGT	090370P6	ATTTGCTCGGTTTACGGTTG
AFUB_090650	CADAFUBG00008979	090650P1	CGTATGATCTTTGCCGACCT	090650P2	TAGTTCTGTTACCGAGCCGGGCTGCTTTCGGTGTCTGTTT	090650P3	GCTCTGAACGATATGCTCCAACAGCCCCGAGAGATGGTAGAT	090650P4	CAGAAACTGGCCCCAAACT	090650P5	AAGTCTTGCTCAGGGTCTCG	090650P6	CAAAATCCGCATCCATTTCT
AFUB_091090	CADAFUBG00009022	091090P1	CGCAACGGACCAGGTAAAGA	091090P2	TAGTTCTGTTACCGAGCCGGGCCGCTGAAATTTGGAGGTC	091090P3	GCTCTGAACGATATGCTCCAACGACGTGTTCGAAACAGCGAG	091090P4	GGGTAACGACGATCTCGACC	091090P5	TTTCCTACCGGCTCTCCAGA	091090P6	AACCAAGAGCACATCTCCGG
AFUB_092100	CADAFUBG00009123	092100P1	GAAGCGGGCGTTTTCATCTC	092100P2	TAGTTCTGTTACCGAGCCGGAGGGTAGCTGAAGCACTGTG	092100P3	GCTCTGAACGATATGCTCCAACTGCACTTCGATTACAGGCGT	092100P4	ACAGCACCAGGATGATCTGC	092100P5	ATCCAGAAGCGAGCGATCAG	092100P6	ATGACCATCAACCCTGCCTG
AFUB_092720	CADAFUBG00009184	092720P1	GGCAGGTCCATCATCCCAAA	092720P2	TAGTTCTGTTACCGAGCCGGTACTCCGGGCACAAAGCTTT	092720P3	GCTCTGAACGATATGCTCCAACATGGAGGCGCTCACTACATG	092720P4	AAGACTTTGCTACCGGCGAA	092720P5	CTTAATAACGCGCTGGGTGC	092720P6	CATTACCCAGCACCACCTGT
AFUB_092760	CADAFUBG00009188	092760P1	AGGTGATCAACCGGTTTCAA	092760P2	TAGTTCTGTTACCGAGCCGGTTCTCCTGAGAGCAGCAACA	092760P3	GCTCTGAACGATATGCTCCAACGGCATGCAGACGTTCATAAAA	092760P4	CAAGAAGTGCGACCACACC	092760P5	TCACAGTGCCCTTAGCCTCT	092760P6	GTGCGACCACACCAAGAAGT
AFUB_093890	CADAFUBG00009292	093890P1	TGCCTACCTTTGTCTTCATCC	093890P2	TAGTTCTGTTACCGAGCCGGTCGCTGGAGATAATGGAACC	093890P3	GCTCTGAACGATATGCTCCAACCTGGGCGGAGTTTGATAGAA	093890P4	CTTCCGGAGGAGTTCATGTT	093890P5	ATCGCATCTTTTTGGAATCG	093890P6	AGAGCCGATTTGGCAGAATA
AFUB_096010	CADAFUBG00009503	096010P1	TGATCCATCGCCTCTCTTGC	096010P2	TAGTTCTGTTACCGAGCCGGGCGAGGCTGCTTAAAAGAGC	096010P3	GCTCTGAACGATATGCTCCAACCGGAGGTTCGCATAGACAGG	096010P4	ACAGCCACCCGAAATGTCAT	096010P5	ACCCCTTTATTTCGGCTGCT	096010P6	TCGCTGCATAGGGAGAAACG
AFUB_096230	CADAFUBG00009525	096230P1	CAGGCCGCTGTGTATGATAA	096230P2	TAGTTCTGTTACCGAGCCGGGGTGATAAAAGGGTGCGAAA	096230P3	GCTCTGAACGATATGCTCCAACGGGGACCTTATTTGCATACC	096230P4	ATCAGTCTGCTTTGGCATCA	096230P5	TTTTGCCGAGCGAAAGTAGT	096230P6	CGTCCACAGAGCAGGTGTTA
AFUB_096370	CADAFUBG00009539	096370P1	CCTCAGTCCCCAAGATCTGG	096370P2	TAGTTCTGTTACCGAGCCGGCGTGGCAGGGTTAAATGCAC	096370P3	GCTCTGAACGATATGCTCCAACGCACTCCCAAACTTCTTCACC	096370P4	TCTTCTGGTCCGTGTCAAGC	096370P5	CCCTCCTCTTCCGTCTACCA	096370P6	TTGTCGCCCTGTTTTCGGTA
AFUB_097690	CADAFUBG00009674	097690P1	ACGCCTTAAGTCGCCAGAAA	097690P2	TAGTTCTGTTACCGAGCCGGTCTGTGTTGGCTTCCTCCAC	097690P3	GCTCTGAACGATATGCTCCAACTTTCAGTCGCGATATCCCCG	097690P4	CGCCCACAGTAGCCATACAT	097690P5	CTTTCCCCCACATGAGGTCC	097690P6	GCCAATACAGCTGCCAGAGA
AFUB_097790	CADAFUBG00009684	097790P1	AAGGACCTTCGTTGTTTCTCC	097790P2	TAGTTCTGTTACCGAGCCGGGAGGCTATCGCAAAATCAGC	097790P3	GCTCTGAACGATATGCTCCAACTAAAGCGTCCAGGGTTGGT	097790P4	CTGAGTGCCATCCCATGTAT	097790P5	GACCTCGAATAGCAGCTTCA	097790P6	ATGATGTCACCCCCAAAAGA
AFUB_098510	CADAFUBG00009747	098510P1	CCAGAGCCCAGACTACTCCT	098510P2	TAGTTCTGTTACCGAGCCGGACCACCTGGACTGATAATGCG	098510P3	GCTCTGAACGATATGCTCCAACAAAGGCGTGGGACTGCTTTA	098510P4	AGAAAGGCGACCTTCGGAAG	098510P5	CCCAAACATCCATCTGCACC	098510P6	ATGGCATTGGTCCTAGTGGC
AFUB_101600	CADAFUBG00010046	101600P1	CGGGGCCTATCCAGATTACG	101600P2	TAGTTCTGTTACCGAGCCGGATGCATGCTGTGGGGAGAAA	101600P3	GCTCTGAACGATATGCTCCAACAGGCGGAGTGATGAATTGCT	101600P4	CCCATCTGAAGCTTCCCGTC	101600P5	CGATATTGGGGCAGACGTCA	101600P6	TTGCTGTTTGCGGACATTGG
AFUB_101810	CADAFUBG00010068	101810P1	GGTGATGATCTCGAACGCCT	101810P2	TAGTTCTGTTACCGAGCCGGACGGTAGTAGCGAGACAGGT	101810P3	GCTCTGAACGATATGCTCCAACAGTGGGCCATGACATGAAGG	101810P4	AATTGCGCTGAGAGTCCCTC	101810P5	AAGCCAATCCAGGACGACAG	101810P6	CCCAAGACGAGAGCAAGGAA
AFUB_101870	CADAFUBG00010074	101870P1	GGAGCAGCCAATCAGGGATT	101870P2	TAGTTCTGTTACCGAGCCGGTCTCTGTGCAATCGAGCCTG	101870P3	GCTCTGAACGATATGCTCCAACGCTCGGGCTGGTGATAGATC	101870P4	TGACGTGAGATAGGTGCCAC	101870P5	TTCCTCCCATGTCGCTGTTC	101870P6	TACTCAGCACCGCATCCTTG
AFUB_101990	CADAFUBG00010086	101990P1	CCACCGTATAGAGCTCTGCTG	101990P2	TAGTTCTGTTACCGAGCCGGAGTTGGCCTTAACGCTTGC	101990P3	GCTCTGAACGATATGCTCCAACTTCAAAAACAGAAGGCCACA	101990P4	GAGACCCCGCTCTATTTGG	101990P5	CTAGGGGTTATGCCAAGCTG	101990P6	TTCCTTTCCAGGCCATACTG
(b) Primers used for amplification of hygromycine (hph) resistance marker cassette
Oligo name	Sequence (5'-3')
Hph_F	CCGGCTCGGTAACAGAACTAACGGCGTAACCAAAAGTCAC
Hph_R	GTTGGAGCATATCGTTCAGAGCTCTTGACGACCGTTGATCTG
(c) Primers used for TFKO verification PCR
Oligo name	Sequence (5'-3')
hph-chk 5’-Rv	CGTTAGTTCTGTTACCGAGC
hph-chk 3’-Fw	GCTCTGAACGATATGCTCC
(d) Primers used for generation of the nctA reconstituted strain (nct rec)
Oligo name	Sequence (5'-3')
029870P1	ACCTTCATCGACACGTAGGC
029870P4	TCTGCACGTCTGACCAAATC
(e) Primers used for generation of the S-tagged nctA expressing strain
Oligo name	Sequence (5'-3')
AFUB_029870 SP1	ATTTTTAGCGCGAGAGTGGA
AFUB_029870 SP2	CGGCTCCAGCGCCTGCACCAGCTCCATCACTATCATCTTTGGGCC
AFUB_029870 SP3	CGCATCAGTGCCTCCTCTCAGACAGTGTTGGTTCCAGCATCTGAG
AFUB_029870 SP4	GACCTGGACGCTGTTTCAAT
AFUB_029870 SP5	GGCCCAAAGATGATAGTGATGGAGCTGGTGCAGGCGCTGGAGCCG
AFUB_029870 SP6	CTCAGATGCTGGAACCAACACTGTCTGAGAGGAGGCACTGATGCG
AFUB_029870 SP7	CCGGCCTGTTCTTCTGATAC
AFUB_029870 SP8	CGTCCCCATATTGGTTTGTC
(f) Primers used for generation of the S-tagged nctB expressing strain
Oligo name	Sequence (5'-3')
AFUB_045980 SP1	GGGAAAGGAACCACAGTTCA
AFUB_045980 SP2	CGGCTCCAGCGCCTGCACCAGCTCCTTCGGGAGCCGCATTGTATT
AFUB_045980 SP3	CGCATCAGTGCCTCCTCTCAGACAGTTGGCTTGGGAAATGCTTAG
AFUB_045980 SP4	CCAGTGCAGAATCCATCAAA
AFUB_045980 SP5	AATACAATGCGGCTCCCGAAGGAGCTGGTGCAGGCGCTGGAGCCG
AFUB_045980 SP6	CTAAGCATTTCCCAAGCCAACTGTCTGAGAGGAGGCACTGATGCG
AFUB_045980 SP7	AAATCAGTTGGTCCGTTTGG
AFUB_045980 SP8	AGCATGATTGGTGTGTGGAA
(g) Primers used for fungal burden qPCR
Oligo name	Sequence (5'-3')	Target gene ID	Product size (bp)
Afu_actF	TGCTCCTCCTGAGCGTAAAT	AFUB_093550	106
Afu_actR	GCTCTCGTCGTACTCCTGCT	AFUB_093550
Murine_Actin-F	CGAGCACAGCTTCTTTGCAG	NM_007393.5	147
Murine_Actin-R	CCCATGGTGTCCGTTCTGA	NM_007393.5
(h) Primers used for cytokine expression qPCR analysis.
Oligo name	Sequence (5'-3')	Target gene ID	Product size (bp)
TNF-alpha Fw	TGGTGGTTTGCTACGACGT	NM_013693.3	71
TNF-alpha Rv	ACCCTCACACTCAGATCATCTTC	NM_013693.3
IL12-p35 Rv	GCAGTGCAGGAATAATGTTTCA	ENSMUSG00000027776	94
IL12-p35 Fw	CCAGGTGTCTTAGCCAGTCC	ENSMUSG00000027776
IL-12-p40 Rv	GCGCTGGATTCGAACAAAG	ENSMUSG00000004296	165
IL-12-p40 FW	AGCACCAGCTTCTTCATCAGG	ENSMUSG00000004296
IL-6 Rv	CCAGGTAGCTATGGTACTCCAGAA	NM_031168	78
IL-6 Fw	GCTACCAAACTGGATATAATCAGGA	NM_031168
m-pgk1 Fw	ATGTCGCTTTCCAACAAGCTG	NM_008828.3	164
m-pgk1 Rv	GCTCCATTGTCCAAGCAGAAT	NM_008828.3

## Sheet: Tab3. Raw HMMR output
	Supplementary Data 1: Transcription factors identified in the A. fumigatus genome, and the construction of the transcription factor knockout library.
	Tab 3: Raw output of HMMR transcription factor domain search.
	AFUB gene id	Alignment start	Alignment end	Evelope start	Envelope end	HMM acc	HMM name	HMM Start	HMM end	HMM length	Bit score	Ind. E-value	Cond E-value	Database	Significant outcompeted	Clan
	AFUB_009690	172	197	172	197	PF00096.25	zf-C2H2	1	23	23	26.11	7.1e-06	8.4e-10	1	0	CL0361
	AFUB_008610	27	61	26	64	PF00172.17	Zn_clus	2	37	40	35.87	5.6e-09	3.4e-13	1	0
	AFUB_010000	69	122	67	122	PF00046.28	Homeobox	4	57	57	59.41	2e-16	2.4e-20	1	0	CL0123
	AFUB_009120	272	374	272	375	PF00010.25	HLH	1	54	55	46.41	2.6e-12	1.5e-16	1	0
	AFUB_012800	433	553	431	557	PF11905.7	DUF3425	3	119	124	82.68	1.9e-23	1.1e-27	1	0
	AFUB_010950	222	467	220	482	PF04082.17	Fungal_trans	3	248	267	50.29	1.5e-13	9.1e-18	1	0	CL0507
	AFUB_000960	8	40	8	45	PF00172.17	Zn_clus	1	33	40	29.91	4.1e-07	4.9e-11	1	0
	AFUB_000960	233	433	229	438	PF11951.7	Fungal_trans_2	4	149	384	28.16	7.6e-07	9.1e-11	1	0	CL0507
	AFUB_011060	274	534	274	536	PF04082.17	Fungal_trans	1	265	267	77.49	7.7e-22	9.2e-26	1	0	CL0507
	AFUB_011060	45	83	45	84	PF00172.17	Zn_clus	1	39	40	27.81	1.9e-06	2.2e-10	1	0
	AFUB_000600	13	51	12	51	PF00172.17	Zn_clus	2	40	40	36.2	4.5e-09	2.7e-13	1	0
	AFUB_010180	649	825	649	826	PF03914.16	CBF	1	168	169	183.57	2.9e-54	1.7e-58	1	0
	AFUB_002240	463	825	462	830	PF11951.7	Fungal_trans_2	2	360	384	155.91	1.2e-45	1.4e-49	1	0	CL0507
	AFUB_002240	19	54	18	56	PF00172.17	Zn_clus	2	38	40	36.1	4.8e-09	5.7e-13	1	0
	AFUB_006120	301	485	300	565	PF04082.17	Fungal_trans	2	192	267	92.94	1.5e-26	1.8e-30	1	0	CL0507
	AFUB_006120	150	186	149	187	PF00172.17	Zn_clus	2	39	40	35.51	7.3e-09	8.7e-13	1	0
	AFUB_004470	353	401	353	448	PF04082.17	Fungal_trans	1	59	267	22.49	4.6e-05	8.2e-09	1	0	CL0507
	AFUB_004470	32	54	32	54	PF00096.25	zf-C2H2	1	23	23	17.91	0.0028	5.1e-07	1	0	CL0361
	AFUB_002390	116	162	114	164	PF13920.5	zf-C3HC4_3	3	48	50	31.62	1e-07	6e-12	1	0	CL0229
	AFUB_006920	18	49	17	52	PF00172.17	Zn_clus	5	37	40	30.9	2e-07	1.2e-11	1	0
	AFUB_015090	184	223	184	223	PF05920.10	Homeobox_KN	1	40	40	70.32	8.3e-20	9.9e-24	1	0	CL0123
	AFUB_013550	101	125	100	126	PF12171.7	zf-C2H2_jaz	2	26	27	33.06	4.6e-08	5.5e-12	1	0	CL0361
	AFUB_010420	320	493	319	528	PF04082.17	Fungal_trans	2	193	267	52	4.6e-14	5.5e-18	1	0	CL0507
	AFUB_010420	117	152	116	153	PF00172.17	Zn_clus	2	39	40	30.33	3e-07	3.6e-11	1	0
	AFUB_005350	170	229	169	236	PF14559.5	TPR_19	2	61	68	26.68	5.7e-06	3.4e-09	1	0	CL0020
	AFUB_005350	504	531	501	534	PF13181.5	TPR_8	4	31	34	12.7	0.11	6.4e-05	1	0	CL0020
	AFUB_014490	57	91	57	94	PF00172.17	Zn_clus	1	37	40	32.97	4.6e-08	2.7e-12	1	0
	AFUB_012530	98	166	98	175	PF17017.4	zf-C2H2_aberr	1	67	176	28.63	1.3e-06	1.5e-10	1	0	CL0361
	AFUB_001820	73	99	73	99	PF12171.7	zf-C2H2_jaz	1	27	27	37.58	1.7e-09	1e-13	1	0	CL0361
	AFUB_009640	115	135	114	135	PF00096.25	zf-C2H2	3	23	23	26.57	5e-06	6e-10	1	0	CL0361
	AFUB_014910	269	498	268	504	PF04082.17	Fungal_trans	2	190	267	68.84	3.3e-19	2e-23	1	0	CL0507
	AFUB_013910	228	390	226	396	PF04082.17	Fungal_trans	3	173	267	37.95	8.8e-10	1.1e-13	1	0	CL0507
	AFUB_013910	31	67	31	73	PF00172.17	Zn_clus	1	31	40	24.86	1.6e-05	1.9e-09	1	0
	AFUB_009490	464	486	464	486	PF00096.25	zf-C2H2	1	23	23	28.05	1.7e-06	7.2e-10	1	0	CL0361
	AFUB_014290	9	392	9	392	PF03153.12	TFIIA	1	403	415	269.57	9.1e-80	5.5e-84	1	0
	AFUB_007280	548	570	548	570	PF00096.25	zf-C2H2	1	23	23	27.6	2.4e-06	7.1e-10	1	0	CL0361
	AFUB_015380	137	380	137	448	PF04082.17	Fungal_trans	1	208	267	79.48	1.9e-22	1.1e-26	1	0	CL0507
	AFUB_014000	308	403	257	464	PF04082.17	Fungal_trans	91	192	267	34.42	1e-08	6.3e-13	1	0	CL0507
	AFUB_013240	690	714	689	714	PF00096.25	zf-C2H2	2	23	23	21.95	0.00015	1.8e-08	1	0	CL0361
	AFUB_000190	12	44	12	51	PF00172.17	Zn_clus	1	33	40	31.78	1.1e-07	6.4e-12	1	0
	AFUB_012020	1027	1081	1027	1081	PF13857.5	Ank_5	1	56	56	36.03	5.6e-09	2e-12	1	0	CL0465
	AFUB_012020	817	885	816	896	PF01833.23	TIG	2	72	85	36.21	4.4e-09	1.6e-12	1	0	CL0159
	AFUB_012020	1041	1071	1040	1072	PF00023.29	Ank	2	31	32	19.95	0.00064	2.3e-07	1	1	CL0465
	AFUB_012020	1003	1070	981	1071	PF12796.6	Ank_2	24	83	84	30.69	3.3e-07	1.2e-10	1	1	CL0465
	AFUB_012020	1010	1058	1008	1061	PF13637.5	Ank_4	3	52	55	22.76	9.6e-05	3.5e-08	1	1	CL0465
	AFUB_002050	36	68	35	72	PF00172.17	Zn_clus	2	34	40	34.08	2e-08	1.2e-12	1	0
	AFUB_000110	235	442	207	464	PF04082.17	Fungal_trans	19	226	267	84.99	4e-24	2.4e-28	1	0	CL0507
	AFUB_011240	160	211	160	211	PF00010.25	HLH	1	55	55	54.45	8e-15	4.8e-19	1	0
	AFUB_000400	273	372	189	424	PF04082.17	Fungal_trans	85	191	267	66.3	2e-18	1.2e-22	1	0	CL0507
	AFUB_015210	10	43	9	46	PF00172.17	Zn_clus	2	35	40	32.41	6.8e-08	4.1e-12	1	0
	AFUB_010090	114	496	113	508	PF11951.7	Fungal_trans_2	2	373	384	197.43	2.9e-58	3.4e-62	1	0	CL0507
	AFUB_010090	37	72	36	74	PF00172.17	Zn_clus	2	38	40	30.85	2.1e-07	2.5e-11	1	0
	AFUB_005510	300	325	300	325	PF00096.25	zf-C2H2	1	23	23	25.9	8.2e-06	1.5e-09	1	0	CL0361
	AFUB_011800	374	491	374	491	PF02373.21	JmjC	1	114	114	129.59	6.4e-38	1.5e-41	1	0	CL0029
	AFUB_011800	590	690	589	712	PF13832.5	zf-HC5HC2H_2	2	97	110	63.3	1.9e-17	4.6e-21	1	0	CL0390
	AFUB_011800	82	115	82	115	PF02375.16	JmjN	1	34	34	48.31	6.4e-13	1.5e-16	1	0	CL0029
	AFUB_013000	213	453	213	455	PF04082.17	Fungal_trans	1	266	267	130.17	6.6e-38	7.9e-42	1	0	CL0507
	AFUB_013000	22	59	22	61	PF00172.17	Zn_clus	1	38	40	31.61	1.2e-07	1.4e-11	1	0
	AFUB_014780	266	440	264	475	PF04082.17	Fungal_trans	3	192	267	80.44	9.7e-23	5.8e-27	1	0	CL0507
	AFUB_009970	64	117	56	117	PF00808.22	CBFD_NFYB_HMF	10	65	65	22.64	8.7e-05	5.2e-09	1	0	CL0012
	AFUB_015020	315	643	314	645	PF04082.17	Fungal_trans	2	265	267	87.55	6.6e-25	7.9e-29	1	0	CL0507
	AFUB_015020	65	102	64	103	PF00172.17	Zn_clus	2	39	40	34.45	1.6e-08	1.9e-12	1	0
	AFUB_005770	946	1067	944	1068	PF16016.4	DUF4782	3	154	155	79.63	2.8e-22	5.1e-26	1	0
	AFUB_005770	30	203	28	212	PF16746.4	BAR_3	3	173	238	72.87	2.9e-20	5.3e-24	1	0	CL0145
	AFUB_005770	314	412	313	413	PF00169.28	PH	2	104	105	35.95	7.5e-09	1.4e-12	1	0	CL0266
	AFUB_010720	4	36	4	42	PF00172.17	Zn_clus	1	34	40	25.61	9.1e-06	5.4e-10	1	0
	AFUB_001960	36	72	35	74	PF00172.17	Zn_clus	2	38	40	26.3	5.5e-06	3.3e-10	1	0
	AFUB_005170	69	570	66	570	PF01285.17	TEA	4	509	509	932.57	6.7e-281	4e-285	1	0
	AFUB_001990	264	613	258	635	PF04082.17	Fungal_trans	7	249	267	72.45	2.6e-20	3.2e-24	1	0	CL0507
	AFUB_001990	37	73	36	74	PF00172.17	Zn_clus	2	39	40	34.74	1.3e-08	1.5e-12	1	0
	AFUB_004210	263	457	262	532	PF04082.17	Fungal_trans	2	201	267	64.76	5.9e-18	7e-22	1	0	CL0507
	AFUB_004210	52	83	52	89	PF00172.17	Zn_clus	1	34	40	40.42	2.1e-10	2.6e-14	1	0
	AFUB_003630	7	52	7	53	PF00249.30	Myb_DNA-binding	1	46	47	56.21	2.6e-15	3.1e-19	1	1	CL0123
	AFUB_003630	10	66	10	69	PF13921.5	Myb_DNA-bind_6	1	56	60	56.44	2.4e-15	2.8e-19	1	0	CL0123
	AFUB_007880	94	136	92	136	PF00249.30	Myb_DNA-binding	3	47	47	42.26	5.9e-11	3.5e-15	1	0	CL0123
	AFUB_030440	373	423	372	423	PF00010.25	HLH	2	55	55	57.64	8.1e-16	4.8e-20	1	0
	AFUB_024050	241	274	241	280	PF00172.17	Zn_clus	1	35	40	40.92	1.5e-10	8.9e-15	1	0
	AFUB_020050	59	104	59	112	PF13921.5	Myb_DNA-bind_6	1	46	60	28.98	8.9e-07	1.1e-10	1	0	CL0123
	AFUB_019160	131	154	131	154	PF00096.25	zf-C2H2	1	23	23	29.05	8.2e-07	4.9e-11	1	0	CL0361
	AFUB_016630	81	344	81	345	PF04082.17	Fungal_trans	1	266	267	91.38	4.5e-26	2.7e-30	1	0	CL0507
	AFUB_024170	22	123	21	124	PF06881.10	Elongin_A	2	104	105	99.13	1.6e-28	9.9e-33	1	0	CL0271
	AFUB_019790	207	448	205	449	PF04082.17	Fungal_trans	4	266	267	87.22	8.3e-25	5e-29	1	0	CL0507
	AFUB_019640	121	177	119	190	PF00170.20	bZIP_1	7	63	64	42.38	5.2e-11	3.1e-15	1	0	CL0018
	AFUB_029020	17	50	17	51	PF00320.26	GATA	1	35	36	55.64	2.6e-15	3.1e-19	1	0	CL0167
	AFUB_015990	93	298	92	397	PF04082.17	Fungal_trans	2	230	267	90.44	8.6e-26	5.2e-30	1	0	CL0507
	AFUB_030360	232	287	231	287	PF02045.14	CBFB_NFYA	2	56	56	98.23	2.7e-28	1.6e-32	1	0
	AFUB_020530	386	564	385	600	PF04082.17	Fungal_trans	2	178	267	34.77	8.2e-09	9.8e-13	1	0	CL0507
	AFUB_020530	228	264	228	269	PF00172.17	Zn_clus	1	35	40	26.56	4.6e-06	5.5e-10	1	0
	AFUB_015800	307	361	302	365	PF00170.20	bZIP_1	6	60	64	31.69	1.1e-07	6.8e-12	1	0	CL0018
	AFUB_024400	7	109	6	114	PF02002.16	TFIIE_alpha	2	100	105	63.92	9.4e-18	5.6e-22	1	0	CL0123
	AFUB_020350	34	110	34	111	PF10224.8	DUF2205	1	74	75	117.54	1.7e-34	1e-38	1	0
	AFUB_020080	249	294	249	297	PF13921.5	Myb_DNA-bind_6	1	46	60	30.47	3e-07	3.6e-11	1	0	CL0123
	AFUB_024220	239	487	238	489	PF04082.17	Fungal_trans	2	266	267	103.39	9.7e-30	1.2e-33	1	0	CL0507
	AFUB_024220	27	64	27	66	PF00172.17	Zn_clus	1	38	40	33.07	4.2e-08	5.1e-12	1	0
	AFUB_026210	201	353	200	359	PF04082.17	Fungal_trans	2	162	267	44.3	1e-11	1.2e-15	1	0	CL0507
	AFUB_026210	34	71	34	74	PF00172.17	Zn_clus	1	37	40	21.23	0.00021	2.5e-08	1	0
	AFUB_016540	107	271	104	284	PF04082.17	Fungal_trans	4	179	267	44.07	1.2e-11	1.4e-15	1	0	CL0507
	AFUB_016540	11	48	11	49	PF00172.17	Zn_clus	1	39	40	29.37	6e-07	7.2e-11	1	0
	AFUB_029400	291	313	290	313	PF12874.6	zf-met	2	24	25	27.19	3.3e-06	7.9e-10	1	0	CL0361
	AFUB_026630	296	433	279	510	PF11951.7	Fungal_trans_2	22	168	384	50.82	9.9e-14	1.2e-17	1	0	CL0507
	AFUB_026630	94	127	93	130	PF00172.17	Zn_clus	2	36	40	31.17	1.7e-07	2e-11	1	0
	AFUB_023210	189	448	188	469	PF04082.17	Fungal_trans	2	248	267	59.35	2.6e-16	1.6e-20	1	0	CL0507
	AFUB_021470	165	261	163	263	PF12756.6	zf-C2H2_2	2	99	101	109.15	1e-31	1.8e-35	1	0	CL0361
	AFUB_021470	73	96	71	96	PF12171.7	zf-C2H2_jaz	4	27	27	30.81	2.3e-07	4.2e-11	1	0	CL0361
	AFUB_015960	316	340	316	340	PF00096.25	zf-C2H2	1	23	23	20.96	0.0003	1.8e-08	1	0	CL0361
	AFUB_022410	294	484	293	545	PF04082.17	Fungal_trans	2	198	267	76.95	1.1e-21	1.3e-25	1	0	CL0507
	AFUB_022410	92	128	92	130	PF00172.17	Zn_clus	1	38	40	30.84	2.1e-07	2.5e-11	1	0
	AFUB_025190	16	48	14	51	PF00172.17	Zn_clus	3	37	40	34.57	1.4e-08	8.6e-13	1	0
	AFUB_016820	152	286	151	296	PF11951.7	Fungal_trans_2	2	110	384	33.97	1.3e-08	1.6e-12	1	0	CL0507
	AFUB_016820	16	47	14	50	PF00172.17	Zn_clus	3	34	40	29.12	7.3e-07	8.7e-11	1	0
	AFUB_022340	111	366	109	425	PF04082.17	Fungal_trans	5	205	267	75.8	2.5e-21	3e-25	1	0	CL0507
	AFUB_022340	6	40	5	42	PF00172.17	Zn_clus	2	35	40	22.21	0.0001	1.3e-08	1	0
	AFUB_022390	215	384	76	385	PF04082.17	Fungal_trans	71	266	267	71.86	4e-20	2.4e-24	1	0	CL0507
	AFUB_017410	226	274	217	275	PF00046.28	Homeobox	11	56	57	23.34	3.8e-05	4.5e-09	1	1	CL0123
	AFUB_015440	19	51	18	57	PF00172.17	Zn_clus	2	34	40	32.62	5.8e-08	7e-12	1	0
	AFUB_015440	138	244	133	281	PF11951.7	Fungal_trans_2	27	145	384	26.54	2.4e-06	2.8e-10	1	0	CL0507
	AFUB_015750	309	374	295	431	PF04082.17	Fungal_trans	111	182	267	30.79	1.3e-07	8e-12	1	0	CL0507
	AFUB_015560	161	403	161	420	PF04082.17	Fungal_trans	1	248	267	84.99	4e-24	2.4e-28	1	0	CL0507
	AFUB_021650	8	44	8	47	PF00172.17	Zn_clus	1	37	40	27.77	1.9e-06	1.2e-10	1	0
	AFUB_019440	292	352	292	352	PF13921.5	Myb_DNA-bind_6	1	60	60	46.21	3.7e-12	4.4e-16	1	0	CL0123
	AFUB_019440	292	331	290	333	PF00249.30	Myb_DNA-binding	4	45	47	26.8	4e-06	4.7e-10	1	1	CL0123
	AFUB_016220	300	479	293	481	PF04082.17	Fungal_trans	5	180	267	49.84	2.1e-13	1.2e-17	1	0	CL0507
	AFUB_023400	374	519	374	519	PF08646.9	Rep_fac-A_C	1	146	146	192.32	3.1e-57	7.4e-61	1	0	CL0021
	AFUB_023400	218	314	217	314	PF16900.4	REPA_OB_2	2	98	98	125.44	5.9e-37	1.4e-40	1	0	CL0021
	AFUB_023400	108	197	108	198	PF01336.24	tRNA_anti-codon	1	75	76	31.08	1.6e-07	3.9e-11	1	0	CL0021
	AFUB_027770	119	287	114	461	PF11951.7	Fungal_trans_2	35	216	384	22.67	3.5e-05	2.1e-09	1	0	CL0507
	AFUB_027970	346	393	346	396	PF00010.25	HLH	1	51	55	29.09	6.6e-07	4e-11	1	0
	AFUB_018340	501	762	500	763	PF09427.9	DUF2014	2	262	263	349.6	9.3e-105	1.1e-108	1	0
	AFUB_018340	166	237	166	237	PF00010.25	HLH	1	55	55	63.85	9.3e-18	1.1e-21	1	0
	AFUB_016720	142	363	121	363	PF04516.14	CP2	26	229	229	227.21	1.5e-67	8.8e-72	1	0
	AFUB_020500	232	464	230	465	PF04082.17	Fungal_trans	3	266	267	56.23	2.3e-15	2.8e-19	1	0	CL0507
	AFUB_020500	32	67	32	71	PF00172.17	Zn_clus	1	35	40	28.26	1.3e-06	1.6e-10	1	0
	AFUB_021320	22	65	22	68	PF00172.17	Zn_clus	1	37	40	27.51	2.3e-06	1.4e-10	1	0
	AFUB_017020	396	586	382	655	PF04082.17	Fungal_trans	13	207	267	30.73	1.4e-07	3.4e-11	1	0	CL0507
	AFUB_017020	22	44	22	44	PF00096.25	zf-C2H2	1	23	23	20.48	0.00043	1e-07	1	0	CL0361
	AFUB_017020	98	130	98	134	PF00172.17	Zn_clus	1	35	40	28.26	1.3e-06	3.2e-10	1	0
	AFUB_016450	210	270	210	270	PF00010.25	HLH	1	55	55	35.35	7.4e-09	4.4e-13	1	0
	AFUB_021220	277	513	274	514	PF04082.17	Fungal_trans	4	266	267	77.99	5.4e-22	3.2e-26	1	0	CL0507
	AFUB_017530	139	218	118	236	PF11951.7	Fungal_trans_2	23	104	384	25.03	6.7e-06	8.1e-10	1	0	CL0507
	AFUB_017530	37	69	37	75	PF00172.17	Zn_clus	1	34	40	22.27	0.0001	1.2e-08	1	0
	AFUB_023530	47	75	45	79	PF00172.17	Zn_clus	6	35	40	27.75	1.9e-06	1.2e-10	1	0
	AFUB_029870	133	196	132	196	PF00808.22	CBFD_NFYB_HMF	2	65	65	55.48	4.9e-15	2.9e-19	1	0	CL0012
	AFUB_018270	1	43	1	43	PF00649.17	Copper-fist	1	39	39	63.09	1.1e-17	6.7e-22	1	0
	AFUB_027200	405	542	403	568	PF11951.7	Fungal_trans_2	3	131	384	49.19	3.1e-13	3.7e-17	1	0	CL0507
	AFUB_027200	55	87	55	91	PF00172.17	Zn_clus	1	33	40	28.05	1.6e-06	1.9e-10	1	0
	AFUB_052860	96	293	96	293	PF04056.13	Ssl1	1	193	193	244.94	5e-73	8.9e-77	1	0	CL0128
	AFUB_052860	370	432	370	432	PF07975.11	C1_4	1	55	55	67.54	8e-19	1.4e-22	1	0	CL0006
	AFUB_052860	93	204	93	206	PF13519.5	VWA_2	1	105	107	57.7	1.5e-15	2.6e-19	1	1	CL0128
	AFUB_031270	397	733	397	734	PF04082.17	Fungal_trans	1	266	267	133.62	5.8e-39	7e-43	1	0	CL0507
	AFUB_031270	117	154	117	155	PF00172.17	Zn_clus	1	39	40	37.24	2.1e-09	2.5e-13	1	0
	AFUB_054360	13	50	12	51	PF00172.17	Zn_clus	2	39	40	32.23	7.8e-08	9.3e-12	1	0
	AFUB_054360	162	330	161	361	PF04082.17	Fungal_trans	2	174	267	30.52	1.6e-07	1.9e-11	1	0	CL0507
	AFUB_053150	211	295	211	296	PF00250.17	Forkhead	1	85	86	121.8	9.9e-36	5.9e-40	1	0	CL0123
	AFUB_048990	11	45	10	48	PF00172.17	Zn_clus	2	37	40	38.1	1.1e-09	6.8e-14	1	0
	AFUB_036390	41	79	41	80	PF00172.17	Zn_clus	1	38	40	25.4	1.1e-05	1.3e-09	1	0
	AFUB_036390	311	373	302	379	PF04082.17	Fungal_trans	111	179	267	23.99	1.6e-05	1.9e-09	1	0	CL0507
	AFUB_045330	349	701	345	703	PF11951.7	Fungal_trans_2	6	358	384	65.56	3.3e-18	3.9e-22	1	0	CL0507
	AFUB_045330	34	63	33	67	PF00172.17	Zn_clus	2	31	40	31.39	1.4e-07	1.7e-11	1	0
	AFUB_040580	11	57	10	57	PF00319.17	SRF-TF	2	48	48	81.78	1.6e-23	9.7e-28	1	0
	AFUB_031000	50	83	48	86	PF00172.17	Zn_clus	3	37	40	32.2	7.9e-08	4.7e-12	1	0
	AFUB_053950	343	666	343	667	PF04082.17	Fungal_trans	1	266	267	54.01	1.1e-14	2.7e-18	1	0	CL0507
	AFUB_053950	24	45	23	45	PF00096.25	zf-C2H2	2	23	23	24.47	2.3e-05	5.6e-09	1	0	CL0361
	AFUB_044300	281	503	266	503	PF04516.14	CP2	25	229	229	218.47	6.9e-65	4.1e-69	1	0
	AFUB_043860	79	132	75	132	PF07716.14	bZIP_2	2	54	54	44.99	7.8e-12	9.4e-16	1	0	CL0018
	AFUB_051540	477	700	476	730	PF04082.17	Fungal_trans	2	233	267	52.68	2.8e-14	3.4e-18	1	0	CL0507
	AFUB_051540	288	321	288	326	PF00172.17	Zn_clus	1	34	40	29.07	7.5e-07	9e-11	1	0
	AFUB_033580	162	329	162	384	PF04082.17	Fungal_trans	1	175	267	58.14	6.1e-16	3.7e-20	1	0	CL0507
	AFUB_051400	349	439	304	481	PF04082.17	Fungal_trans	92	188	267	33.9	1.5e-08	9.1e-13	1	0	CL0507
	AFUB_050260	997	1037	995	1040	PF00249.30	Myb_DNA-binding	3	44	47	31.29	1.6e-07	9.4e-12	1	0	CL0123
	AFUB_052420	36	52	36	52	PF10297.8	Hap4_Hap_bind	1	17	17	35.16	8.2e-09	9.9e-13	1	0
	AFUB_045980	13	79	12	79	PF00808.22	CBFD_NFYB_HMF	2	65	65	62.86	2.4e-17	2.9e-21	1	0	CL0012
	AFUB_045980	4	80	1	82	PF00125.23	Histone	52	129	131	31.22	2.2e-07	2.6e-11	1	1	CL0012
	AFUB_045540	370	454	332	459	PF04082.17	Fungal_trans	96	186	267	36.37	2.7e-09	3.2e-13	1	0	CL0507
	AFUB_045540	55	81	51	83	PF00172.17	Zn_clus	11	38	40	21.23	0.00021	2.5e-08	1	0
	AFUB_039050	178	259	178	260	PF00352.20	TBP	1	83	85	108.46	1.1e-31	6.8e-36	1	0	CL0407
	AFUB_033560	107	361	106	453	PF11951.7	Fungal_trans_2	2	259	384	24.12	1.3e-05	1.5e-09	1	0	CL0507
	AFUB_037150	497	545	497	546	PF00628.28	PHD	1	51	52	41.03	1.2e-10	7.1e-15	1	0	CL0390
	AFUB_031980	142	383	142	531	PF04082.17	Fungal_trans	1	231	267	67.44	8.9e-19	5.4e-23	1	0	CL0507
	AFUB_036250	233	442	233	498	PF04082.17	Fungal_trans	1	193	267	62.41	3.1e-17	3.7e-21	1	0	CL0507
	AFUB_036250	32	64	32	69	PF00172.17	Zn_clus	1	33	40	32.65	5.7e-08	6.8e-12	1	0
	AFUB_046540	192	359	190	377	PF04082.17	Fungal_trans	3	174	267	52.4	3.4e-14	4.1e-18	1	0	CL0507
	AFUB_046540	21	56	21	58	PF00172.17	Zn_clus	1	37	40	41.46	1e-10	1.2e-14	1	0
	AFUB_055060	10	66	10	69	PF00172.17	Zn_clus	1	37	40	28.86	8.7e-07	5.2e-11	1	0
	AFUB_043110	313	379	312	380	PF08620.9	RPAP1_C	2	65	66	84.33	4.2e-24	5.1e-28	1	0
	AFUB_043110	101	145	101	146	PF08621.9	RPAP1_N	1	45	46	68.35	3.1e-19	3.8e-23	1	0
	AFUB_047470	152	233	134	254	PF11951.7	Fungal_trans_2	21	103	384	37.81	8.9e-10	1.1e-13	1	0	CL0507
	AFUB_047470	56	90	55	92	PF00172.17	Zn_clus	2	37	40	30.5	2.7e-07	3.2e-11	1	0
	AFUB_039350	117	134	109	134	PF00096.25	zf-C2H2	6	23	23	18.03	0.0026	1.5e-07	1	0	CL0361
	AFUB_041060	254	463	252	494	PF04082.17	Fungal_trans	3	238	267	56.16	2.5e-15	1.5e-19	1	0	CL0507
	AFUB_033930	296	708	295	708	PF11951.7	Fungal_trans_2	2	383	384	201.02	2.3e-59	2.8e-63	1	0	CL0507
	AFUB_033930	19	52	18	56	PF00172.17	Zn_clus	2	35	40	32.55	6.2e-08	7.4e-12	1	0
	AFUB_055550	16	63	16	64	PF00010.25	HLH	1	54	55	51.62	6.1e-14	3.7e-18	1	0
	AFUB_043680	200	225	200	226	PF12171.7	zf-C2H2_jaz	1	26	27	34.86	1.2e-08	3e-12	1	0	CL0361
	AFUB_043680	196	231	181	251	PF12756.6	zf-C2H2_2	45	81	101	21.8	0.00017	4e-08	1	1	CL0361
	AFUB_037920	464	486	464	486	PF00096.25	zf-C2H2	1	23	23	16.59	0.0074	4.4e-07	1	0	CL0361
	AFUB_050430	150	252	150	253	PF00447.16	HSF_DNA-bind	1	95	96	98.28	2.8e-28	1.7e-32	1	0	CL0123
	AFUB_044060	158	298	157	334	PF11951.7	Fungal_trans_2	2	139	384	35.78	3.7e-09	4.4e-13	1	0	CL0507
	AFUB_044060	27	61	26	64	PF00172.17	Zn_clus	2	37	40	26.17	6.1e-06	7.3e-10	1	0
	AFUB_031910	321	509	320	539	PF04082.17	Fungal_trans	2	201	267	71.23	6.2e-20	3.7e-24	1	0	CL0507
	AFUB_048380	279	719	277	721	PF11951.7	Fungal_trans_2	2	382	384	198.86	1.1e-58	1.3e-62	1	0	CL0507
	AFUB_048380	21	59	21	60	PF00172.17	Zn_clus	1	39	40	41.03	1.4e-10	1.7e-14	1	0
	AFUB_035280	221	250	218	250	PF13637.5	Ank_4	26	55	55	25.34	1.5e-05	4.5e-09	1	1	CL0465
	AFUB_035280	230	257	229	258	PF13606.5	Ank_3	2	30	31	24.56	1.9e-05	5.8e-09	1	1	CL0465
	AFUB_044040	62	99	62	100	PF00172.17	Zn_clus	1	39	40	30.07	3.7e-07	2.2e-11	1	0
	AFUB_038290	67	176	66	176	PF16275.4	SF1-HH	2	113	113	147.17	2.1e-43	4.9e-47	1	0
	AFUB_038290	330	345	329	346	PF00098.22	zf-CCHC	2	17	18	25.03	1.2e-05	2.9e-09	1	0	CL0511
	AFUB_038290	196	267	182	268	PF00013.28	KH_1	9	65	66	31.7	9.2e-08	2.2e-11	1	0	CL0007
	AFUB_038290	326	346	325	355	PF13917.5	zf-CCHC_3	2	22	41	10.09	0.57	0.00014	1	1	CL0511
	AFUB_037210	146	168	146	168	PF00096.25	zf-C2H2	1	23	23	24.07	3.1e-05	1.9e-09	1	0	CL0361
	AFUB_051950	952	1295	952	1295	PF08429.10	PLU-1	1	334	334	350.73	7.1e-105	2.6e-108	1	0
	AFUB_051950	656	772	656	772	PF02373.21	JmjC	1	114	114	149.63	3.9e-44	1.4e-47	1	0	CL0029
	AFUB_051950	167	252	165	252	PF01388.20	ARID	3	89	89	76.96	1.3e-21	4.6e-25	1	0	CL0123
	AFUB_051950	76	109	76	109	PF02375.16	JmjN	1	34	34	62.98	1.7e-17	6e-21	1	0	CL0029
	AFUB_051950	880	938	880	939	PF02928.15	zf-C5HC2	1	53	54	49.55	3.7e-13	1.3e-16	1	0
	AFUB_037000	333	411	321	424	PF04082.17	Fungal_trans	108	191	267	29.62	3.1e-07	3.7e-11	1	0	CL0507
	AFUB_037000	29	63	29	69	PF00172.17	Zn_clus	1	34	40	28.5	1.1e-06	1.4e-10	1	0
	AFUB_058240	27	91	25	91	PF00808.22	CBFD_NFYB_HMF	3	65	65	47.4	1.6e-12	9.7e-17	1	0	CL0012
	AFUB_050230	273	376	248	380	PF04082.17	Fungal_trans	83	190	267	44.23	1.1e-11	1.3e-15	1	0	CL0507
	AFUB_050230	33	67	33	70	PF00172.17	Zn_clus	1	37	40	32.36	7.1e-08	8.4e-12	1	0
	AFUB_045820	182	576	182	578	PF11951.7	Fungal_trans_2	1	382	384	219.11	7.4e-65	8.9e-69	1	0	CL0507
	AFUB_045820	7	40	6	44	PF00172.17	Zn_clus	2	35	40	25.19	1.2e-05	1.5e-09	1	0
	AFUB_030930	69	109	69	110	PF00172.17	Zn_clus	1	39	40	35.05	1e-08	6.1e-13	1	0
	AFUB_050090	189	377	188	385	PF04082.17	Fungal_trans	2	193	267	48.77	4.4e-13	5.3e-17	1	0	CL0507
	AFUB_050090	24	60	23	61	PF00172.17	Zn_clus	2	39	40	32.1	8.5e-08	1e-11	1	0
	AFUB_056790	296	403	294	405	PF00565.16	SNase	3	106	108	49.55	4.4e-13	5.3e-17	1	0	CL0049
	AFUB_056790	744	857	742	870	PF00567.23	TUDOR	3	110	122	84.26	6.2e-24	7.4e-28	1	0	CL0049
	AFUB_054000	57	94	56	95	PF00172.17	Zn_clus	2	39	40	39.97	2.9e-10	1.8e-14	1	0
	AFUB_051080	32	356	32	356	PF09734.8	Tau95	1	291	291	263.97	2.1e-78	1.3e-82	1	0
	AFUB_039500	290	660	289	661	PF11951.7	Fungal_trans_2	2	383	384	203.3	4.7e-60	5.6e-64	1	0	CL0507
	AFUB_039500	222	257	222	261	PF00172.17	Zn_clus	1	36	40	35.1	9.8e-09	1.2e-12	1	0
	AFUB_057470	21	56	20	59	PF00172.17	Zn_clus	2	37	40	33.93	2.3e-08	2.7e-12	1	0
	AFUB_057470	110	248	109	271	PF11951.7	Fungal_trans_2	2	131	384	33.07	2.4e-08	2.9e-12	1	0	CL0507
	AFUB_042180	494	543	494	549	PF13921.5	Myb_DNA-bind_6	1	46	60	31.97	1e-07	1.2e-11	1	0	CL0123
	AFUB_043000	48	84	48	87	PF00172.17	Zn_clus	1	37	40	35.96	5.3e-09	6.3e-13	1	0
	AFUB_057630	227	456	226	509	PF04082.17	Fungal_trans	2	231	267	90.18	1e-25	1.2e-29	1	0	CL0507
	AFUB_057630	11	45	10	50	PF00172.17	Zn_clus	2	34	40	33.83	2.5e-08	2.9e-12	1	0
	AFUB_052710	599	675	599	676	PF00010.25	HLH	1	54	55	52.92	2.4e-14	1.4e-18	1	0
	AFUB_033470	13	47	12	50	PF00172.17	Zn_clus	2	36	40	24.42	2.1e-05	1.3e-09	1	0
	AFUB_047970	62	379	52	389	PF11951.7	Fungal_trans_2	64	371	384	88.22	4.3e-25	2.6e-29	1	0	CL0507
	AFUB_035590	203	320	179	356	PF04082.17	Fungal_trans	88	207	267	35.53	4.8e-09	5.8e-13	1	0	CL0507
	AFUB_035590	18	52	17	55	PF00172.17	Zn_clus	2	37	40	26.39	5.2e-06	6.2e-10	1	0
	AFUB_035330	431	464	431	466	PF00320.26	GATA	1	34	36	54.51	5.8e-15	3.5e-19	1	0	CL0167
	AFUB_043250	480	553	472	567	PF13426.6	PAS_9	9	83	104	19	0.0012	4.2e-07	1	1	CL0183
	AFUB_043250	806	838	806	841	PF00320.26	GATA	1	33	36	49.59	2e-13	7.2e-17	1	0	CL0167
	AFUB_034470	241	444	238	447	PF04082.17	Fungal_trans	4	181	267	31.95	6e-08	3.6e-12	1	0	CL0507
	AFUB_053880	27	90	27	90	PF02805.15	Ada_Zn_binding	1	65	65	105.33	1.1e-30	1.3e-34	1	0
	AFUB_053880	120	150	118	150	PF00165.22	HTH_AraC	10	40	42	34.42	1.5e-08	1.8e-12	1	0	CL0123
	AFUB_032870	525	876	525	887	PF04082.17	Fungal_trans	1	255	267	76.1	2e-21	2.4e-25	1	0	CL0507
	AFUB_032870	65	87	65	87	PF00096.25	zf-C2H2	1	23	23	21.27	0.00024	2.9e-08	1	0	CL0361
	AFUB_049550	11	42	9	46	PF00172.17	Zn_clus	3	35	40	36.84	2.8e-09	1.7e-13	1	0
	AFUB_039010	294	479	291	563	PF04082.17	Fungal_trans	4	197	267	56.76	1.6e-15	1.9e-19	1	0	CL0507
	AFUB_039010	79	113	79	117	PF00172.17	Zn_clus	1	36	40	30.46	2.8e-07	3.3e-11	1	0
	AFUB_057290	28	63	28	66	PF00172.17	Zn_clus	1	38	40	34.25	1.8e-08	1.1e-12	1	0
	AFUB_053740	57	165	57	165	PF02200.15	STE	1	110	110	189.78	1.2e-56	2.1e-60	1	0
	AFUB_053740	589	611	589	611	PF00096.25	zf-C2H2	1	23	23	28.78	1e-06	1.8e-10	1	0	CL0361
	AFUB_037020	53	109	53	109	PF00046.28	Homeobox	1	57	57	52.92	2.2e-14	1.3e-18	1	0	CL0123
	AFUB_047730	308	448	281	473	PF04082.17	Fungal_trans	91	229	267	46.75	1.8e-12	2.2e-16	1	0	CL0507
	AFUB_044290	147	205	143	206	PF00170.20	bZIP_1	5	63	64	28.95	8.1e-07	4.9e-11	1	0	CL0018
	AFUB_043720	49	206	30	207	PF04063.13	DUF383	29	189	190	191.51	1e-56	1.2e-60	1	0
	AFUB_043720	212	265	212	266	PF04064.12	DUF384	1	54	55	82.22	1.6e-23	1.9e-27	1	0
	AFUB_032490	42	188	41	281	PF00557.23	Peptidase_M24	2	127	209	32.88	4.7e-08	2.8e-12	1	0
	AFUB_056620	442	460	431	460	PF00400.31	WD40	13	38	38	12.95	0.14	1.7e-05	1	0	CL0186
	AFUB_037220	342	425	342	427	PF00250.17	Forkhead	1	84	86	121.74	1e-35	1.2e-39	1	0	CL0123
	AFUB_045780	196	336	194	340	PF04082.17	Fungal_trans	102	265	267	74.95	4.6e-21	5.5e-25	1	0	CL0507
	AFUB_045780	9	41	8	43	PF00172.17	Zn_clus	5	37	40	25.35	1.1e-05	1.3e-09	1	0
	AFUB_036440	139	207	139	210	PF00382.18	TFIIB	1	68	71	50.61	1.4e-13	2.4e-17	1	0	CL0065
	AFUB_036440	496	610	495	610	PF07741.12	BRF1	2	101	101	98.36	2.3e-28	4.2e-32	1	0
	AFUB_036510	162	390	160	393	PF11951.7	Fungal_trans_2	3	200	384	55.2	4.6e-15	5.5e-19	1	0	CL0507
	AFUB_036510	4	38	3	41	PF00172.17	Zn_clus	2	36	40	26.84	3.7e-06	4.5e-10	1	0
	AFUB_050000	148	467	116	479	PF11951.7	Fungal_trans_2	30	359	384	74.85	5e-21	5.9e-25	1	0	CL0507
	AFUB_050000	29	59	29	65	PF00172.17	Zn_clus	1	31	40	28.41	1.2e-06	1.4e-10	1	0
	AFUB_046890	217	402	217	434	PF04082.17	Fungal_trans	2	192	267	56.57	1.8e-15	2.2e-19	1	0	CL0507
	AFUB_046890	63	98	62	100	PF00172.17	Zn_clus	2	38	40	33.41	3.3e-08	4e-12	1	0
	AFUB_034630	196	301	158	305	PF04082.17	Fungal_trans	82	188	267	51.76	5.4e-14	3.2e-18	1	0	CL0507
	AFUB_051340	172	582	171	586	PF11951.7	Fungal_trans_2	2	379	384	143.56	6.6e-42	8e-46	1	0	CL0507
	AFUB_051340	44	74	44	79	PF00172.17	Zn_clus	1	31	40	33.96	2.2e-08	2.7e-12	1	0
	AFUB_048890	62	97	62	98	PF00172.17	Zn_clus	4	39	40	23.04	5.8e-05	3.5e-09	1	0
	AFUB_033540	140	368	123	388	PF04082.17	Fungal_trans	15	253	267	65.3	4e-18	4.8e-22	1	0	CL0507
	AFUB_033540	25	63	24	64	PF00172.17	Zn_clus	2	39	40	27.8	1.9e-06	2.2e-10	1	0
	AFUB_050800	192	426	182	427	PF04082.17	Fungal_trans	10	266	267	48.52	5.3e-13	6.3e-17	1	0	CL0507
	AFUB_050800	30	64	29	68	PF00172.17	Zn_clus	2	36	40	33.09	4.2e-08	5e-12	1	0
	AFUB_050190	169	215	163	216	PF07716.14	bZIP_2	7	53	54	25.87	7.3e-06	8.8e-10	1	0	CL0018
	AFUB_044930	44	80	44	82	PF00172.17	Zn_clus	1	38	40	41.66	8.7e-11	1e-14	1	0
	AFUB_037190	293	542	281	544	PF04082.17	Fungal_trans	11	265	267	97.99	4.3e-28	5.1e-32	1	0	CL0507
	AFUB_037190	73	109	73	110	PF00172.17	Zn_clus	1	39	40	42.53	4.7e-11	5.6e-15	1	0
	AFUB_048230	43	72	42	80	PF00172.17	Zn_clus	2	32	40	33.91	2.3e-08	1.4e-12	1	0
	AFUB_046750	11	43	9	46	PF00172.17	Zn_clus	3	35	40	36.52	3.5e-09	2.1e-13	1	0
	AFUB_046000	52	177	52	177	PF10357.8	Kin17_mid	1	126	126	174.05	9.7e-52	5.8e-56	1	0
	AFUB_047310	13	37	13	37	PF00096.25	zf-C2H2	1	23	23	24.46	2.4e-05	4.2e-09	1	0	CL0361
	AFUB_046330	296	511	293	576	PF04082.17	Fungal_trans	4	226	267	65.64	3.2e-18	3.8e-22	1	0	CL0507
	AFUB_046330	8	30	8	30	PF00096.25	zf-C2H2	1	23	23	15.5	0.017	2e-06	1	0	CL0361
	AFUB_046330	36	59	36	59	PF00096.25	zf-C2H2	1	23	23	26.04	7.4e-06	8.9e-10	1	0	CL0361
	AFUB_045600	143	366	109	412	PF11951.7	Fungal_trans_2	44	260	384	39.8	2.2e-10	2.6e-14	1	0	CL0507
	AFUB_045600	8	39	7	44	PF00172.17	Zn_clus	2	33	40	28.13	1.5e-06	1.8e-10	1	0
	AFUB_046160	24	57	23	60	PF00172.17	Zn_clus	2	37	40	35.77	6.1e-09	3.6e-13	1	0
	AFUB_043270	25	59	25	62	PF00172.17	Zn_clus	1	36	40	35.59	6.9e-09	4.1e-13	1	0
	AFUB_037850	164	233	163	233	PF11786.7	Aft1_HRA	2	79	79	90.01	8.5e-26	2.5e-29	1	0
	AFUB_037850	445	501	441	504	PF00170.20	bZIP_1	5	61	64	46.82	2.1e-12	6.4e-16	1	0	CL0018
	AFUB_046210	155	271	125	281	PF04082.17	Fungal_trans	39	167	267	35.72	4.2e-09	2.5e-13	1	0	CL0507
	AFUB_056710	332	604	332	634	PF04082.17	Fungal_trans	1	236	267	59.6	2.2e-16	2.6e-20	1	0	CL0507
	AFUB_056710	23	44	23	44	PF00096.25	zf-C2H2	2	23	23	23.29	5.5e-05	6.6e-09	1	0	CL0361
	AFUB_040000	284	473	276	574	PF04082.17	Fungal_trans	10	199	267	40.58	1.4e-10	1.7e-14	1	0	CL0507
	AFUB_040000	25	58	24	63	PF00172.17	Zn_clus	2	34	40	35.26	8.7e-09	1e-12	1	0
	AFUB_038600	21	56	20	59	PF00172.17	Zn_clus	2	37	40	35.68	6.5e-09	3.9e-13	1	0
	AFUB_036300	27	56	26	63	PF00172.17	Zn_clus	2	33	40	30.06	3.7e-07	2.2e-11	1	0
	AFUB_063310	283	389	252	394	PF04082.17	Fungal_trans	79	190	267	59.41	2.5e-16	1.5e-20	1	0	CL0507
	AFUB_074500	38	72	38	79	PF00172.17	Zn_clus	1	34	40	25.46	1e-05	6e-10	1	0
	AFUB_077190	289	312	289	313	PF00096.25	zf-C2H2	1	23	23	19.7	0.00076	1.4e-07	1	0	CL0361
	AFUB_069960	71	87	71	88	PF00098.22	zf-CCHC	1	17	18	26.46	4.3e-06	5.1e-10	1	0	CL0511
	AFUB_069960	313	329	312	329	PF00098.22	zf-CCHC	2	18	18	22.54	7.5e-05	8.9e-09	1	0	CL0511
	AFUB_095180	222	413	217	446	PF04082.17	Fungal_trans	5	204	267	60.16	1.5e-16	1.8e-20	1	0	CL0507
	AFUB_095180	52	85	52	89	PF00172.17	Zn_clus	1	36	40	32.85	4.9e-08	5.9e-12	1	0
	AFUB_067230	174	230	174	231	PF00046.28	Homeobox	1	54	57	29.02	6.3e-07	7.5e-11	1	1	CL0123
	AFUB_069610	343	369	343	371	PF00320.26	GATA	1	27	36	41.47	6.9e-11	1.2e-14	1	0	CL0167
	AFUB_069610	71	178	70	180	PF00989.24	PAS	4	111	113	26.67	4.1e-06	7.3e-10	1	1	CL0183
	AFUB_096430	341	363	341	363	PF00096.25	zf-C2H2	1	23	23	22.57	9.4e-05	1.1e-08	1	0	CL0361
	AFUB_069420	200	241	196	246	PF07716.14	bZIP_2	7	48	54	28.85	8.6e-07	5.1e-11	1	0	CL0018
	AFUB_096230	61	108	61	108	PF00319.17	SRF-TF	1	48	48	73.95	4.5e-21	2.7e-25	1	0
	AFUB_092820	228	636	228	636	PF11917.7	DUF3435	1	418	418	508.93	9.5e-153	5.7e-157	1	0	CL0382
	AFUB_093890	420	503	419	507	PF15963.4	Myb_DNA-bind_7	2	84	88	99.96	4.9e-29	5.9e-33	1	0	CL0123
	AFUB_095440	324	749	319	750	PF11951.7	Fungal_trans_2	9	379	384	204.29	2.4e-60	2.8e-64	1	0	CL0507
	AFUB_095440	58	95	57	96	PF00172.17	Zn_clus	2	39	40	29.27	6.5e-07	7.8e-11	1	0
	AFUB_071380	19	57	19	60	PF00172.17	Zn_clus	1	37	40	22.62	7.8e-05	4.7e-09	1	0
	AFUB_096380	40	79	39	82	PF00172.17	Zn_clus	2	37	40	34.51	1.5e-08	9e-13	1	0
	AFUB_068500	9	33	9	33	PF00096.25	zf-C2H2	1	23	23	24.14	3e-05	3.6e-09	1	0	CL0361
	AFUB_071460	195	603	195	603	PF11917.7	DUF3435	1	418	418	488.01	2.1e-146	1.3e-150	1	0	CL0382
	AFUB_075990	245	613	244	613	PF08601.9	PAP1	2	371	371	498.04	2.3e-149	2.8e-153	1	0
	AFUB_075990	162	217	160	218	PF00170.20	bZIP_1	8	63	64	28.98	8e-07	9.5e-11	1	0	CL0018
	AFUB_071830	169	358	168	408	PF04082.17	Fungal_trans	2	196	267	50.82	1e-13	1.3e-17	1	0	CL0507
	AFUB_071830	45	85	45	86	PF00172.17	Zn_clus	1	39	40	28.26	1.3e-06	1.6e-10	1	0
	AFUB_074750	232	464	231	496	PF04082.17	Fungal_trans	2	240	267	92.53	2e-26	2.4e-30	1	0	CL0507
	AFUB_074750	27	58	27	63	PF00172.17	Zn_clus	1	33	40	25.45	1e-05	1.2e-09	1	0
	AFUB_101510	17	49	17	55	PF00172.17	Zn_clus	1	35	40	31.98	9.2e-08	5.5e-12	1	0
	AFUB_080600	27	62	27	64	PF00172.17	Zn_clus	1	37	40	43.37	2.6e-11	3.1e-15	1	0
	AFUB_080600	173	341	173	349	PF04082.17	Fungal_trans	1	175	267	24.19	1.4e-05	1.7e-09	1	0	CL0507
	AFUB_062210	17	47	17	55	PF00172.17	Zn_clus	1	32	40	40.36	2.2e-10	2.7e-14	1	0
	AFUB_062210	232	429	211	430	PF04082.17	Fungal_trans	43	266	267	39.02	4.2e-10	5e-14	1	0	CL0507
	AFUB_058640	268	384	266	394	PF11951.7	Fungal_trans_2	3	127	384	25.13	6.3e-06	7.5e-10	1	0	CL0507
	AFUB_097320	280	488	277	539	PF04082.17	Fungal_trans	4	224	267	42.58	3.4e-11	4.1e-15	1	0	CL0507
	AFUB_097320	23	56	23	62	PF00172.17	Zn_clus	1	34	40	29.89	4.2e-07	5e-11	1	0
	AFUB_096500	202	359	198	370	PF04082.17	Fungal_trans	5	171	267	32.07	5.5e-08	6.6e-12	1	0	CL0507
	AFUB_096500	39	69	39	76	PF00172.17	Zn_clus	1	33	40	30.05	3.7e-07	4.5e-11	1	0
	AFUB_082080	247	313	239	326	PF03131.16	bZIP_Maf	20	86	92	24.88	2.1e-05	2.5e-09	1	1	CL0018
	AFUB_071780	109	303	52	320	PF08493.9	AflR	69	255	287	77.63	9.9e-22	1.2e-25	1	0
	AFUB_071780	19	49	18	56	PF00172.17	Zn_clus	2	33	40	29.63	5e-07	6e-11	1	0
	AFUB_096690	158	376	158	385	PF11917.7	DUF3435	1	215	418	274.12	1.8e-81	1.1e-85	1	0	CL0382
	AFUB_096690	394	594	388	594	PF11917.7	DUF3435	213	418	418	196.56	6.3e-58	3.8e-62	1	0	CL0382
	AFUB_099590	204	265	204	265	PF00010.25	HLH	1	55	55	40.77	1.5e-10	8.9e-15	1	0
	AFUB_058830	103	134	103	137	PF00320.26	GATA	1	33	36	49.34	2.4e-13	1.4e-17	1	0	CL0167
	AFUB_071920	100	467	97	472	PF11951.7	Fungal_trans_2	5	353	384	56.41	2e-15	1.2e-19	1	0	CL0507
	AFUB_062000	41	74	40	78	PF00172.17	Zn_clus	2	36	40	36.16	4.6e-09	5.5e-13	1	0
	AFUB_062000	386	456	255	509	PF04082.17	Fungal_trans	110	191	267	29.53	3.3e-07	3.9e-11	1	0	CL0507
	AFUB_092130	79	251	72	295	PF04082.17	Fungal_trans	11	198	267	61.54	5.6e-17	3.4e-21	1	0	CL0507
	AFUB_095290	336	540	334	565	PF04082.17	Fungal_trans	3	203	267	34.8	8.1e-09	4.8e-13	1	0	CL0507
	AFUB_074510	240	495	239	497	PF04082.17	Fungal_trans	2	266	267	124.6	3.3e-36	3.9e-40	1	0	CL0507
	AFUB_074510	56	87	56	93	PF00172.17	Zn_clus	1	33	40	29.1	7.3e-07	8.8e-11	1	0
	AFUB_078010	326	528	326	580	PF04082.17	Fungal_trans	1	205	267	79.44	1.9e-22	1.2e-26	1	0	CL0507
	AFUB_080530	40	75	40	78	PF00172.17	Zn_clus	1	38	40	38.33	9.6e-10	5.8e-14	1	0
	AFUB_081500	303	381	287	453	PF04082.17	Fungal_trans	109	194	267	34.04	1.4e-08	1.6e-12	1	0	CL0507
	AFUB_081500	11	48	11	51	PF00172.17	Zn_clus	1	37	40	32.83	5e-08	6e-12	1	0
	AFUB_076060	298	399	250	470	PF04082.17	Fungal_trans	88	186	267	32.9	3.1e-08	3.7e-12	1	0	CL0507
	AFUB_076060	22	58	22	61	PF00172.17	Zn_clus	1	38	40	31.69	1.1e-07	1.4e-11	1	0
	AFUB_080380	275	454	263	502	PF04082.17	Fungal_trans	4	190	267	59.13	3e-16	3.6e-20	1	0	CL0507
	AFUB_080380	58	91	58	96	PF00172.17	Zn_clus	1	36	40	32.66	5.7e-08	6.8e-12	1	0
	AFUB_073940	255	514	255	521	PF04082.17	Fungal_trans	1	266	267	66.55	1.7e-18	1e-22	1	0	CL0507
	AFUB_082330	25	75	24	76	PF10384.8	Scm3	2	53	54	76.56	8.5e-22	1.5e-25	1	0
	AFUB_063540	118	329	118	376	PF04082.17	Fungal_trans	1	229	267	56.67	1.7e-15	1e-19	1	0	CL0507
	AFUB_060650	248	646	232	656	PF11951.7	Fungal_trans_2	16	370	384	37	1.6e-09	1.9e-13	1	0	CL0507
	AFUB_060650	48	79	47	83	PF00172.17	Zn_clus	2	34	40	34.97	1.1e-08	1.3e-12	1	0
	AFUB_087340	46	78	45	83	PF00172.17	Zn_clus	2	35	40	34.28	1.8e-08	2.1e-12	1	0
	AFUB_087340	154	240	136	324	PF11951.7	Fungal_trans_2	21	110	384	24.32	1.1e-05	1.3e-09	1	0	CL0507
	AFUB_086680	252	437	251	456	PF04082.17	Fungal_trans	2	190	267	37.64	1.1e-09	1.3e-13	1	0	CL0507
	AFUB_086680	16	44	15	51	PF00172.17	Zn_clus	2	31	40	29.26	6.5e-07	7.8e-11	1	0
	AFUB_085820	321	510	321	587	PF04082.17	Fungal_trans	1	186	267	38.52	5.9e-10	7.1e-14	1	0	CL0507
	AFUB_085820	80	114	80	117	PF00172.17	Zn_clus	1	37	40	24.79	1.6e-05	2e-09	1	0
	AFUB_088390	247	414	246	431	PF04082.17	Fungal_trans	2	178	267	44.75	7.4e-12	4.4e-16	1	0	CL0507
	AFUB_092060	54	303	53	332	PF04082.17	Fungal_trans	2	248	267	73.01	1.8e-20	1.1e-24	1	0	CL0507
	AFUB_090650	107	271	106	279	PF04082.17	Fungal_trans	2	169	267	39.45	3.1e-10	3.7e-14	1	0	CL0507
	AFUB_090650	13	47	12	50	PF00172.17	Zn_clus	2	37	40	30.13	3.5e-07	4.2e-11	1	0
	AFUB_083600	229	347	228	377	PF04082.17	Fungal_trans	2	135	267	28.96	4.9e-07	5.8e-11	1	0	CL0507
	AFUB_083600	2	35	2	39	PF00172.17	Zn_clus	1	31	40	26.14	6.2e-06	7.4e-10	1	0
	AFUB_097300	211	390	210	411	PF04082.17	Fungal_trans	2	171	267	44.87	6.8e-12	4.1e-16	1	0	CL0507
	AFUB_084620	208	386	205	430	PF04082.17	Fungal_trans	4	189	267	70.72	8.9e-20	1.1e-23	1	0	CL0507
	AFUB_084620	35	69	34	72	PF00172.17	Zn_clus	2	37	40	27.44	2.4e-06	2.9e-10	1	0
	AFUB_066820	257	685	256	685	PF11951.7	Fungal_trans_2	2	384	384	304.66	7.6e-91	9.1e-95	1	0	CL0507
	AFUB_066820	48	81	47	84	PF00172.17	Zn_clus	2	36	40	22.95	6.1e-05	7.3e-09	1	0
	AFUB_077530	51	143	4	150	PF04082.17	Fungal_trans	67	172	267	24.27	1.3e-05	7.9e-10	1	0	CL0507
	AFUB_085380	14	49	13	50	PF00172.17	Zn_clus	2	39	40	31.39	1.4e-07	1.7e-11	1	0
	AFUB_085380	160	327	159	421	PF04082.17	Fungal_trans	2	178	267	22.04	6.3e-05	7.5e-09	1	0	CL0507
	AFUB_084670	9	43	8	46	PF00172.17	Zn_clus	2	36	40	28.49	1.1e-06	1.4e-10	1	0
	AFUB_084670	122	233	98	252	PF11951.7	Fungal_trans_2	23	138	384	24.92	7.3e-06	8.7e-10	1	0	CL0507
	AFUB_067280	170	352	168	376	PF04082.17	Fungal_trans	3	190	267	45.14	5.6e-12	6.7e-16	1	0	CL0507
	AFUB_067280	18	54	18	55	PF00172.17	Zn_clus	1	39	40	33.48	3.2e-08	3.8e-12	1	0
	AFUB_078120	229	393	229	401	PF04082.17	Fungal_trans	1	175	267	73.81	1e-20	1.2e-24	1	0	CL0507
	AFUB_078120	28	62	28	65	PF00172.17	Zn_clus	1	35	40	21.97	0.00012	1.5e-08	1	0
	AFUB_077740	195	378	193	445	PF04082.17	Fungal_trans	3	190	267	53.03	2.2e-14	2.6e-18	1	0	CL0507
	AFUB_077740	14	43	14	51	PF00172.17	Zn_clus	1	31	40	29.27	6.5e-07	7.8e-11	1	0
	AFUB_061020	35	79	35	80	PF00172.17	Zn_clus	1	39	40	29.03	7.8e-07	4.6e-11	1	0
	AFUB_064650	881	951	881	952	PF13921.5	Myb_DNA-bind_6	1	59	60	59.45	2.7e-16	3.3e-20	1	0	CL0123
	AFUB_064650	611	657	610	661	PF07529.12	HSA	2	49	71	51.35	9.8e-14	1.2e-17	1	0
	AFUB_079150	33	64	33	70	PF00172.17	Zn_clus	1	34	40	31.35	1.5e-07	8.8e-12	1	0
	AFUB_101950	45	75	44	82	PF00172.17	Zn_clus	2	31	40	23.69	3.6e-05	2.2e-09	1	0
	AFUB_095620	272	294	272	294	PF00096.25	zf-C2H2	1	23	23	17.21	0.0047	2.8e-07	1	0	CL0361
	AFUB_095620	300	325	300	325	PF00096.25	zf-C2H2	1	23	23	17.4	0.0041	2.5e-07	1	0	CL0361
	AFUB_059650	566	762	564	793	PF04082.17	Fungal_trans	3	224	267	62.25	3.4e-17	4.1e-21	1	0	CL0507
	AFUB_059650	120	155	120	157	PF00172.17	Zn_clus	1	38	40	22.35	9.5e-05	1.1e-08	1	0
	AFUB_079560	197	480	196	482	PF04082.17	Fungal_trans	2	265	267	77.74	6.4e-22	7.7e-26	1	0	CL0507
	AFUB_079560	24	54	23	60	PF00172.17	Zn_clus	2	34	40	34.8	1.2e-08	1.5e-12	1	0
	AFUB_070960	266	640	239	640	PF11917.7	DUF3435	38	418	418	432.26	1.8e-129	1.1e-133	1	0	CL0382
	AFUB_090370	128	300	128	336	PF04082.17	Fungal_trans	1	196	267	40.79	1.2e-10	1.4e-14	1	0	CL0507
	AFUB_090370	18	53	17	56	PF00172.17	Zn_clus	2	37	40	39.43	4.3e-10	5.2e-14	1	0
	AFUB_083950	202	360	185	389	PF04082.17	Fungal_trans	32	193	267	46.98	1.6e-12	1.9e-16	1	0	CL0507
	AFUB_083950	20	51	19	56	PF00172.17	Zn_clus	2	33	40	29.95	4e-07	4.8e-11	1	0
	AFUB_076110	182	567	182	573	PF11951.7	Fungal_trans_2	1	378	384	259.59	3.7e-77	4.5e-81	1	0	CL0507
	AFUB_076110	20	49	19	56	PF00172.17	Zn_clus	2	31	40	29.67	4.9e-07	5.8e-11	1	0
	AFUB_099770	25	57	25	60	PF00172.17	Zn_clus	1	34	40	30.9	2e-07	1.2e-11	1	0
	AFUB_091930	13	48	13	51	PF00172.17	Zn_clus	1	38	40	31.45	1.4e-07	8.1e-12	1	0
	AFUB_092490	175	352	172	421	PF04082.17	Fungal_trans	4	205	267	40.86	1.1e-10	6.8e-15	1	0	CL0507
	AFUB_086770	26	58	25	62	PF00172.17	Zn_clus	2	35	40	31.93	9.6e-08	5.8e-12	1	0
	AFUB_093280	230	394	230	397	PF04082.17	Fungal_trans	1	174	267	23.51	2.2e-05	1.3e-09	1	0	CL0507
	AFUB_074560	454	901	454	901	PF12157.7	DUF3591	1	441	441	602.51	3.7e-181	2.2e-185	1	0
	AFUB_081700	223	388	222	391	PF04082.17	Fungal_trans	2	165	267	54.52	7.8e-15	4.7e-19	1	0	CL0507
	AFUB_068700	151	214	150	214	PF03909.16	BSD	2	58	58	54.31	9.1e-15	1.1e-18	1	0
	AFUB_068700	10	100	9	100	PF08567.10	PH_TFIIH	2	87	87	93.41	7.4e-27	8.8e-31	1	0	CL0266
	AFUB_079810	162	391	162	413	PF04082.17	Fungal_trans	1	248	267	101.28	4.2e-29	2.5e-33	1	0	CL0507
	AFUB_080790	221	429	220	537	PF04082.17	Fungal_trans	2	225	267	59.27	2.8e-16	3.3e-20	1	0	CL0507
	AFUB_080790	17	47	16	50	PF00172.17	Zn_clus	2	33	40	31.3	1.5e-07	1.8e-11	1	0
	AFUB_072930	254	655	253	655	PF11951.7	Fungal_trans_2	2	384	384	265	8.5e-79	1e-82	1	0	CL0507
	AFUB_072930	48	80	47	84	PF00172.17	Zn_clus	2	35	40	32.99	4.5e-08	5.3e-12	1	0
	AFUB_082950	228	357	189	385	PF04082.17	Fungal_trans	39	186	267	43.45	1.8e-11	2.2e-15	1	0	CL0507
	AFUB_082950	16	52	16	55	PF00172.17	Zn_clus	1	36	40	25.97	7e-06	8.4e-10	1	0
	AFUB_090440	225	358	224	365	PF04082.17	Fungal_trans	2	134	267	29.38	3.6e-07	4.3e-11	1	0	CL0507
	AFUB_090440	41	76	39	78	PF00172.17	Zn_clus	3	39	40	23.23	5e-05	6e-09	1	0
	AFUB_063610	200	250	198	250	PF07716.14	bZIP_2	4	54	54	50.24	1.8e-13	1.1e-17	1	0	CL0018
	AFUB_066180	493	516	493	516	PF00096.25	zf-C2H2	1	23	23	22.07	0.00014	2.4e-08	1	0	CL0361
	AFUB_075930	13	43	13	51	PF00172.17	Zn_clus	1	31	40	30.08	3.6e-07	2.2e-11	1	0
	AFUB_088380	314	592	307	594	PF04082.17	Fungal_trans	4	265	267	57.85	7.5e-16	9e-20	1	0	CL0507
	AFUB_088380	110	145	110	149	PF00172.17	Zn_clus	1	36	40	36.94	2.6e-09	3.1e-13	1	0
	AFUB_081310	95	208	77	224	PF04082.17	Fungal_trans	27	159	267	34.03	1.4e-08	8.3e-13	1	0	CL0507
	AFUB_075680	46	79	45	81	PF00172.17	Zn_clus	2	37	40	31.69	1.1e-07	6.8e-12	1	0
	AFUB_075870	436	529	436	529	PF08164.11	TRAUB	1	84	84	100.78	4.2e-29	5e-33	1	0
	AFUB_075870	247	372	247	372	PF13339.5	AATF-Che1	1	140	140	100.66	1e-28	1.2e-32	1	0
	AFUB_059150	19	342	19	342	PF03850.13	Tfb4	1	278	278	412.59	7.3e-124	4.4e-128	1	0	CL0128
	AFUB_088460	124	371	121	389	PF04082.17	Fungal_trans	4	249	267	73.38	1.4e-20	8.2e-25	1	0	CL0507
	AFUB_077250	202	364	202	405	PF04082.17	Fungal_trans	1	191	267	48.63	4.9e-13	5.8e-17	1	0	CL0507
	AFUB_077250	68	103	67	105	PF00172.17	Zn_clus	2	38	40	37.09	2.3e-09	2.8e-13	1	0
	AFUB_068850	334	367	334	372	PF00172.17	Zn_clus	1	34	40	33.86	2.4e-08	1.4e-12	1	0
	AFUB_092760	18	60	14	60	PF00319.17	SRF-TF	7	48	48	27.2	1.8e-06	1.1e-10	1	0
	AFUB_059600	224	483	224	483	PF04082.17	Fungal_trans	1	267	267	142.31	1.3e-41	7.8e-46	1	0	CL0507
	AFUB_089710	186	564	185	565	PF11951.7	Fungal_trans_2	2	383	384	176.35	7.3e-52	8.7e-56	1	0	CL0507
	AFUB_089710	36	67	35	69	PF00172.17	Zn_clus	2	33	40	30.98	1.9e-07	2.3e-11	1	0
	AFUB_081990	1118	1391	1118	1392	PF16879.4	Sin3a_C	1	285	286	285.77	4.4e-85	7.9e-89	1	0
	AFUB_081990	177	221	177	221	PF02671.20	PAH	1	45	45	64.1	8.7e-18	1.6e-21	1	0
	AFUB_081990	716	810	715	811	PF08295.11	Sin3_corepress	2	97	98	129.58	3.3e-38	6e-42	1	0
	AFUB_088210	115	156	115	158	PF00172.17	Zn_clus	1	39	40	22.71	7.3e-05	4.4e-09	1	0
	AFUB_086990	13	44	13	52	PF00172.17	Zn_clus	1	31	40	29.7	4.8e-07	2.9e-11	1	0
	AFUB_062110	22	56	21	59	PF00172.17	Zn_clus	2	37	40	41.78	8e-11	9.6e-15	1	0
	AFUB_062110	155	270	131	292	PF04082.17	Fungal_trans	34	168	267	35.87	3.8e-09	4.5e-13	1	0	CL0507
	AFUB_078150	141	200	139	202	PF00170.20	bZIP_1	3	62	64	41.3	1.1e-10	2e-14	1	0	CL0018
	AFUB_084330	287	755	287	761	PF11951.7	Fungal_trans_2	1	378	384	173.14	6.8e-51	8.2e-55	1	0	CL0507
	AFUB_084330	19	49	18	56	PF00172.17	Zn_clus	2	33	40	32.61	5.9e-08	7.1e-12	1	0
	AFUB_085450	139	331	138	405	PF04082.17	Fungal_trans	3	198	267	74.58	5.9e-21	3.5e-25	1	0	CL0507
	AFUB_073490	175	225	172	225	PF07716.14	bZIP_2	4	54	54	46.17	3.4e-12	2e-16	1	0	CL0018
	AFUB_084440	96	443	96	452	PF11951.7	Fungal_trans_2	1	366	384	116.45	1.1e-33	1.4e-37	1	0	CL0507
	AFUB_080460	14	46	14	51	PF00172.17	Zn_clus	1	35	40	23.61	3.8e-05	2.3e-09	1	0
	AFUB_097380	219	482	218	485	PF04082.17	Fungal_trans	3	266	267	106.89	8.3e-31	9.9e-35	1	0	CL0507
	AFUB_097380	54	87	54	91	PF00172.17	Zn_clus	1	36	40	35.91	5.5e-09	6.6e-13	1	0
	AFUB_076200	257	483	255	484	PF04082.17	Fungal_trans	3	266	267	76.65	1.4e-21	1.7e-25	1	0	CL0507
	AFUB_076200	77	107	77	113	PF00172.17	Zn_clus	1	31	40	36.67	3.2e-09	3.8e-13	1	0
	AFUB_066970	145	295	144	297	PF04082.17	Fungal_trans	2	170	267	36.29	2.8e-09	3.4e-13	1	0	CL0507
	AFUB_066970	15	52	15	53	PF00172.17	Zn_clus	1	39	40	29.5	5.5e-07	6.6e-11	1	0
	AFUB_061530	105	443	94	456	PF11951.7	Fungal_trans_2	34	371	384	122.96	1.2e-35	1.4e-39	1	0	CL0507
	AFUB_061530	6	38	5	42	PF00172.17	Zn_clus	2	35	40	29.59	5.2e-07	6.2e-11	1	0
	AFUB_099350	178	529	177	552	PF11951.7	Fungal_trans_2	2	360	384	120.32	7.6e-35	9.1e-39	1	0	CL0507
	AFUB_099350	17	47	17	53	PF00172.17	Zn_clus	1	31	40	31.96	9.4e-08	1.1e-11	1	0
	AFUB_093120	221	245	221	245	PF00096.25	zf-C2H2	1	23	23	20.21	0.00053	9.5e-08	1	0	CL0361
	AFUB_073760	127	169	127	170	PF00172.17	Zn_clus	1	39	40	39.67	3.7e-10	2.2e-14	1	0
	AFUB_079860	56	272	55	431	PF04082.17	Fungal_trans	2	232	267	42.52	3.6e-11	2.1e-15	1	0	CL0507
	AFUB_069670	317	571	316	586	PF03372.22	Exo_endo_phos	2	154	212	41.35	1.1e-10	2e-14	1	0	CL0530
	AFUB_091870	237	416	214	421	PF04082.17	Fungal_trans	68	263	267	37.37	1.3e-09	1.6e-13	1	0	CL0507
	AFUB_091870	16	50	15	54	PF00172.17	Zn_clus	2	36	40	36.13	4.7e-09	5.6e-13	1	0
	AFUB_073520	227	300	224	301	PF11626.7	Rap1_C	9	83	84	80.47	6.8e-23	8.1e-27	1	0
	AFUB_073520	16	40	12	41	PF08914.10	Myb_DNA-bind_2	39	64	65	31.84	1.1e-07	1.3e-11	1	0	CL0123
	AFUB_099630	174	350	174	394	PF04082.17	Fungal_trans	1	187	267	87.79	5.5e-25	6.6e-29	1	0	CL0507
	AFUB_099630	16	49	16	55	PF00172.17	Zn_clus	1	34	40	37.16	2.2e-09	2.7e-13	1	0
	AFUB_090250	882	940	881	941	PF01424.21	R3H	2	59	60	46.3	2.9e-12	3.5e-16	1	0
	AFUB_090250	314	329	311	329	PF01422.16	zf-NF-X1	4	19	19	11.2	0.28	3.3e-05	1	0
	AFUB_089880	284	552	283	554	PF04082.17	Fungal_trans	2	265	267	86.26	1.6e-24	1.9e-28	1	0	CL0507
	AFUB_089880	64	99	63	101	PF00172.17	Zn_clus	2	38	40	29.99	3.9e-07	4.6e-11	1	0
	AFUB_062090	252	408	235	409	PF04082.17	Fungal_trans	89	266	267	44.47	9e-12	5.4e-16	1	0	CL0507
	AFUB_067480	47	69	47	69	PF00096.25	zf-C2H2	1	23	23	22.98	6.9e-05	1.7e-08	1	0	CL0361
	AFUB_069500	240	474	232	475	PF04082.17	Fungal_trans	12	266	267	61.76	4.8e-17	5.8e-21	1	0	CL0507
	AFUB_069500	42	78	42	80	PF00172.17	Zn_clus	1	37	40	34.44	1.6e-08	1.9e-12	1	0
	AFUB_078160	254	514	254	553	PF04082.17	Fungal_trans	1	246	267	74.96	4.5e-21	5.4e-25	1	0	CL0507
	AFUB_078160	57	92	57	95	PF00172.17	Zn_clus	1	37	40	29.8	4.4e-07	5.3e-11	1	0
	AFUB_098690	189	245	188	245	PF00046.28	Homeobox	2	57	57	58.44	4.1e-16	2.5e-20	1	0	CL0123
	AFUB_060680	161	223	161	224	PF00170.20	bZIP_1	1	63	64	35.31	8.4e-09	1e-12	1	0	CL0018
	AFUB_060680	166	215	161	215	PF07716.14	bZIP_2	6	54	54	23.49	4e-05	4.8e-09	1	1	CL0018
	AFUB_086150	92	124	92	132	PF00172.17	Zn_clus	1	31	40	20.96	0.00026	1.5e-08	1	0
	AFUB_079700	215	408	214	470	PF04082.17	Fungal_trans	2	198	267	59.66	2.1e-16	1.3e-20	1	0	CL0507
	AFUB_059050	194	430	193	431	PF08558.9	TRF	2	238	239	311.83	2.8e-93	1.7e-97	1	0
	AFUB_083430	239	474	239	516	PF04082.17	Fungal_trans	1	242	267	102.45	1.9e-29	1.1e-33	1	0	CL0507
	AFUB_067240	134	168	134	173	PF00172.17	Zn_clus	1	34	40	24.17	2.6e-05	1.5e-09	1	0
	AFUB_100190	126	185	124	190	PF00170.20	bZIP_1	3	59	64	33.27	3.6e-08	2.2e-12	1	0	CL0018
	AFUB_069160	209	404	209	466	PF04082.17	Fungal_trans	2	204	267	73.02	1.8e-20	2.1e-24	1	0	CL0507
	AFUB_069160	58	95	57	95	PF00172.17	Zn_clus	2	40	40	36.15	4.6e-09	5.5e-13	1	0
	AFUB_073070	74	105	73	109	PF00172.17	Zn_clus	2	34	40	32.46	6.6e-08	3.9e-12	1	0
	AFUB_085460	145	296	145	323	PF04082.17	Fungal_trans	1	167	267	56.01	2.7e-15	3.3e-19	1	0	CL0507
	AFUB_085460	21	47	20	63	PF00172.17	Zn_clus	2	28	40	25.61	9.1e-06	1.1e-09	1	0
	AFUB_091200	434	480	433	493	PF13637.5	Ank_4	2	48	55	30.92	2.7e-07	1.6e-11	1	0	CL0465
	AFUB_089440	217	239	217	239	PF00096.25	zf-C2H2	1	23	23	15.32	0.019	2.2e-06	1	0	CL0361
	AFUB_071660	188	313	188	314	PF11917.7	DUF3435	1	122	418	165.33	1.9e-48	1.1e-52	1	1	CL0382
	AFUB_071660	312	573	311	575	PF11917.7	DUF3435	147	416	418	307.8	1.1e-91	6.5e-96	1	0	CL0382
	AFUB_078520	24	120	19	120	PF00447.16	HSF_DNA-bind	6	96	96	98.17	3e-28	3.6e-32	1	0	CL0123
	AFUB_099050	193	418	192	434	PF04082.17	Fungal_trans	2	246	267	113.5	8e-33	4.8e-37	1	0	CL0507
	AFUB_091540	516	815	516	816	PF04082.17	Fungal_trans	1	266	267	229.65	3e-68	1.8e-72	1	0	CL0507
	AFUB_083880	221	442	221	478	PF04082.17	Fungal_trans	1	228	267	66.47	1.8e-18	2.1e-22	1	0	CL0507
	AFUB_083880	17	54	17	55	PF00172.17	Zn_clus	1	39	40	30.1	3.6e-07	4.3e-11	1	0
	AFUB_077460	170	308	168	332	PF04082.17	Fungal_trans	8	134	267	27.16	1.7e-06	2.1e-10	1	0	CL0507
	AFUB_077460	17	47	16	54	PF00172.17	Zn_clus	2	31	40	26.05	6.6e-06	7.9e-10	1	0
	AFUB_087890	229	404	229	482	PF04082.17	Fungal_trans	1	188	267	72.44	2.7e-20	1.6e-24	1	0	CL0507
	AFUB_067340	63	117	62	118	PF00046.28	Homeobox	2	56	57	68.29	3.4e-19	4.1e-23	1	0	CL0123
	AFUB_082260	247	445	246	495	PF04082.17	Fungal_trans	2	204	267	47.2	1.3e-12	8e-17	1	0	CL0507
	AFUB_101990	224	381	223	384	PF04082.17	Fungal_trans	2	168	267	70.36	1.1e-19	6.8e-24	1	0	CL0507
	AFUB_023950	8	50	4	52	PF13384.5	HTH_23	6	48	50	25.02	1.1e-05	6.4e-10	1	0	CL0123
	AFUB_073740	1	39	1	39	PF00649.17	Copper-fist	1	39	39	76.04	1e-21	6e-26	1	0
	AFUB_013550	101	125	100	126	PF12171.7	zf-C2H2_jaz	2	26	27	33.06	4.6e-08	5.5e-12	1	0	CL0361
	AFUB_013550	101	125	101	125	PF12874.6	zf-met	1	25	25	24.3	2.7e-05	3.2e-09	1	1	CL0361
	AFUB_092720	14	58	11	59	PF00319.17	SRF-TF	4	47	48	28.31	8.2e-07	4.9e-11	1	0
	AFUB_093890	420	503	419	507	PF15963.4	Myb_DNA-bind_7	2	84	88	99.96	4.9e-29	5.9e-33	1	0	CL0123
	AFUB_080070	60	130	51	139	PF00447.16	HSF_DNA-bind	8	88	96	41.01	2e-10	1.2e-14	1	0	CL0123
	AFUB_020420	993	1042	988	1044	PF02891.19	zf-MIZ	6	48	50	40.55	1.5e-10	9e-15	1	0	CL0229
	AFUB_049780	186	296	148	374	PF04082.17	Fungal_trans	93	205	267	49.28	3.1e-13	3.7e-17	1	0	CL0507
	AFUB_049780	13	48	13	51	PF00172.17	Zn_clus	1	37	40	34.07	2.1e-08	2.5e-12	1	0
	AFUB_017960	72	104	71	109	PF00172.17	Zn_clus	2	35	40	28.76	9.4e-07	5.6e-11	1	0
	AFUB_048830	11	45	10	47	PF00172.17	Zn_clus	2	38	40	36.86	2.8e-09	1.7e-13	1	0
	AFUB_047250	85	120	85	123	PF00172.17	Zn_clus	1	37	40	33.62	2.9e-08	3.4e-12	1	0
	AFUB_047250	251	409	251	415	PF04082.17	Fungal_trans	1	162	267	24.6	1e-05	1.2e-09	1	0	CL0507
	AFUB_096370	1	90	1	90	PF07573.10	AreA_N	1	94	94	149.7	2.6e-44	4.7e-48	1	0
	AFUB_096370	671	704	671	705	PF00320.26	GATA	1	35	36	58.6	3e-16	5.5e-20	1	0	CL0167
	AFUB_040460	2	79	2	79	PF08523.9	MBF1	1	72	72	92.22	1.9e-26	2.3e-30	1	0
	AFUB_025730	198	399	198	400	PF05224.11	NDT80_PhoG	1	185	186	137.08	7.2e-40	4.3e-44	1	0	CL0073
	AFUB_000040	13	45	12	49	PF00172.17	Zn_clus	2	36	40	33.25	3.7e-08	4.4e-12	1	0
	AFUB_000040	107	207	107	239	PF11951.7	Fungal_trans_2	1	103	384	27.34	1.3e-06	1.6e-10	1	0	CL0507
	AFUB_092100	24	59	23	61	PF00172.17	Zn_clus	2	38	40	32.89	4.8e-08	5.8e-12	1	0
	AFUB_090370	128	300	128	336	PF04082.17	Fungal_trans	1	196	267	40.79	1.2e-10	1.4e-14	1	0	CL0507
	AFUB_090370	18	53	17	56	PF00172.17	Zn_clus	2	37	40	39.43	4.3e-10	5.2e-14	1	0
	AFUB_098510	112	211	112	211	PF00447.16	HSF_DNA-bind	1	96	96	104.34	3.5e-30	2.1e-34	1	0	CL0123
	AFUB_061420	39	72	38	76	PF00172.17	Zn_clus	2	36	40	29.62	5.1e-07	3e-11	1	0
	AFUB_043250	806	838	806	841	PF00320.26	GATA	1	33	36	49.59	2e-13	7.2e-17	1	0	CL0167
	AFUB_042780	72	106	72	114	PF00172.17	Zn_clus	1	33	40	29.51	5.5e-07	3.3e-11	1	0
	AFUB_043860	79	132	75	132	PF07716.14	bZIP_2	2	54	54	44.99	7.8e-12	9.4e-16	1	0	CL0018
	AFUB_091090	431	473	430	474	PF00249.30	Myb_DNA-binding	3	46	47	31.82	1.1e-07	2.6e-11	1	0	CL0123
	AFUB_073760	127	169	127	170	PF00172.17	Zn_clus	1	39	40	39.67	3.7e-10	2.2e-14	1	0
	AFUB_020110	215	295	212	299	PF00250.17	Forkhead	4	82	86	75.23	3.4e-21	2e-25	1	0	CL0123
	AFUB_011060	274	534	274	536	PF04082.17	Fungal_trans	1	265	267	77.49	7.7e-22	9.2e-26	1	0	CL0507
	AFUB_011060	45	83	45	84	PF00172.17	Zn_clus	1	39	40	27.81	1.9e-06	2.2e-10	1	0
	AFUB_096230	61	108	61	108	PF00319.17	SRF-TF	1	48	48	73.95	4.5e-21	2.7e-25	1	0
	AFUB_087240	392	702	377	729	PF04082.17	Fungal_trans	15	249	267	41.4	7.8e-11	1.9e-14	1	0	CL0507
	AFUB_087240	26	48	26	48	PF00096.25	zf-C2H2	1	23	23	20.29	0.0005	1.2e-07	1	0	CL0361
	AFUB_038920	1966	2329	1960	2330	PF04054.14	Not1	7	366	367	473.21	4.6e-142	1.4e-145	1	0
	AFUB_101600	133	267	132	297	PF04082.17	Fungal_trans	2	136	267	37.44	1.3e-09	1.5e-13	1	0	CL0507
	AFUB_101600	70	99	70	106	PF00172.17	Zn_clus	1	31	40	26.01	6.8e-06	8.1e-10	1	0
	AFUB_044350	41	81	27	115	PF00447.16	HSF_DNA-bind	11	51	96	41.4	1.5e-10	9.2e-15	1	0	CL0123
	AFUB_067520	4	637	4	637	PF03343.12	SART-1	1	630	630	650.17	3.4e-195	2.1e-199	1	0
	AFUB_053680	208	283	208	285	PF02257.14	RFX_DNA_binding	1	77	79	95.55	2e-27	1.2e-31	1	0	CL0123
	AFUB_003620	39	71	38	74	PF00172.17	Zn_clus	2	36	40	25.72	8.4e-06	5e-10	1	0
	AFUB_046430	12	47	11	51	PF00172.17	Zn_clus	2	36	40	24.71	1.7e-05	1e-09	1	0
	AFUB_086150	92	124	92	132	PF00172.17	Zn_clus	1	31	40	20.96	0.00026	1.5e-08	1	0
	AFUB_071570	48	83	48	86	PF00172.17	Zn_clus	1	37	40	37.37	1.9e-09	2.3e-13	1	0
	AFUB_071570	115	240	115	264	PF11951.7	Fungal_trans_2	1	129	384	24.33	1.1e-05	1.3e-09	1	0	CL0507
	AFUB_077920	82	116	82	120	PF00172.17	Zn_clus	1	36	40	36.16	4.6e-09	2.7e-13	1	0
	AFUB_026420	17	61	15	62	PF00569.16	ZZ	3	44	45	40	2.3e-10	2.8e-14	1	0	CL0006
	AFUB_026420	81	122	79	125	PF00249.30	Myb_DNA-binding	3	43	47	36.05	5.1e-09	6.1e-13	1	0	CL0123
	AFUB_097790	427	462	427	465	PF00172.17	Zn_clus	1	37	40	34.63	1.4e-08	8.2e-13	1	0
	AFUB_096010	129	170	128	171	PF00172.17	Zn_clus	2	39	40	35.13	9.6e-09	5.8e-13	1	0
	AFUB_083510	156	327	156	327	PF05224.11	NDT80_PhoG	1	186	186	126.33	1.4e-36	8.6e-41	1	0	CL0073
	AFUB_101870	23	60	22	61	PF00172.17	Zn_clus	2	39	40	25.3	1.1e-05	6.8e-10	1	0
	AFUB_043680	200	225	200	226	PF12171.7	zf-C2H2_jaz	1	26	27	34.86	1.2e-08	3e-12	1	0	CL0361
	AFUB_043680	196	231	181	251	PF12756.6	zf-C2H2_2	45	81	101	21.8	0.00017	4e-08	1	1	CL0361
	AFUB_101810	9	38	8	46	PF00172.17	Zn_clus	2	31	40	31.91	9.7e-08	1.2e-11	1	0
	AFUB_101810	157	278	156	300	PF11951.7	Fungal_trans_2	2	132	384	25.31	5.6e-06	6.7e-10	1	0	CL0507
	AFUB_090650	107	271	106	279	PF04082.17	Fungal_trans	2	169	267	39.45	3.1e-10	3.7e-14	1	0	CL0507
	AFUB_090650	13	47	12	50	PF00172.17	Zn_clus	2	37	40	30.13	3.5e-07	4.2e-11	1	0
	AFUB_050430	150	252	150	253	PF00447.16	HSF_DNA-bind	1	95	96	98.28	2.8e-28	1.7e-32	1	0	CL0123
	AFUB_044120	37	59	37	59	PF00096.25	zf-C2H2	1	23	23	20.72	0.00036	2.2e-08	1	0	CL0361
	AFUB_092760	18	60	14	60	PF00319.17	SRF-TF	7	48	48	27.2	1.8e-06	1.1e-10	1	0
	AFUB_005170	69	570	66	570	PF01285.17	TEA	4	509	509	932.57	6.7e-281	4e-285	1	0
	AFUB_045600	143	366	109	412	PF11951.7	Fungal_trans_2	44	260	384	39.8	2.2e-10	2.6e-14	1	0	CL0507
	AFUB_045600	8	39	7	44	PF00172.17	Zn_clus	2	33	40	28.13	1.5e-06	1.8e-10	1	0
	AFUB_021540	8	42	8	45	PF00172.17	Zn_clus	1	35	40	29.75	4.6e-07	2.8e-11	1	0
	AFUB_051220	347	486	331	596	PF04082.17	Fungal_trans	35	189	267	38.8	4.8e-10	5.8e-14	1	0	CL0507
	AFUB_051220	50	88	50	89	PF00172.17	Zn_clus	1	39	40	26.63	4.4e-06	5.2e-10	1	0
	AFUB_045460	90	126	90	128	PF00172.17	Zn_clus	1	38	40	33.81	2.5e-08	1.5e-12	1	0
	AFUB_073170	234	408	232	412	PF04082.17	Fungal_trans	5	180	267	53.22	1.9e-14	2.3e-18	1	0	CL0507
	AFUB_073170	31	62	30	69	PF00172.17	Zn_clus	2	32	40	27.4	2.5e-06	3e-10	1	0
	AFUB_022560	419	634	419	637	PF11831.7	Myb_Cef	1	230	238	180.98	2.5e-53	4.6e-57	1	0
	AFUB_003630	10	66	10	69	PF13921.5	Myb_DNA-bind_6	1	56	60	56.44	2.4e-15	2.8e-19	1	0	CL0123
	AFUB_039150	780	858	780	863	PF00250.17	Forkhead	1	81	86	63.97	1.1e-17	1.3e-21	1	0	CL0123
	AFUB_101990	224	381	223	384	PF04082.17	Fungal_trans	2	168	267	70.36	1.1e-19	6.8e-24	1	0	CL0507
	AFUB_071090	70	90	70	91	PF00096.25	zf-C2H2	1	21	23	17.49	0.0038	4.6e-07	1	0	CL0361
	AFUB_050200	148	321	148	332	PF04082.17	Fungal_trans	1	177	267	46.08	2.9e-12	1.7e-16	1	0	CL0507
	AFUB_081750	169	306	148	327	PF11951.7	Fungal_trans_2	200	345	384	29.89	2.3e-07	2.7e-11	1	0	CL0507
	AFUB_081750	82	116	80	119	PF00172.17	Zn_clus	3	37	40	25.44	1e-05	1.2e-09	1	0
	AFUB_041990	167	223	167	224	PF00249.30	Myb_DNA-binding	1	46	47	28.19	1.5e-06	8.8e-11	1	0	CL0123
	AFUB_080850	88	255	88	343	PF04082.17	Fungal_trans	1	188	267	46.73	1.8e-12	1.1e-16	1	0	CL0507
	AFUB_055080	285	573	285	575	PF04082.17	Fungal_trans	1	265	267	46.55	2.1e-12	1.3e-16	1	0	CL0507
	AFUB_057600	124	294	123	339	PF04082.17	Fungal_trans	2	201	267	46.93	1.6e-12	9.6e-17	1	0	CL0507
	AFUB_088740	73	88	72	89	PF00098.22	zf-CCHC	2	17	18	31.54	1.1e-07	1.3e-11	1	0	CL0511
	AFUB_037970	192	433	191	433	PF04516.14	CP2	2	229	229	310.1	6.7e-93	4e-97	1	0
	AFUB_038290	330	345	329	346	PF00098.22	zf-CCHC	2	17	18	25.03	1.2e-05	2.9e-09	1	0	CL0511
	AFUB_007960	65	81	64	81	PF00098.22	zf-CCHC	2	18	18	26.82	3.3e-06	4e-10	1	0	CL0511
	AFUB_007960	173	189	172	190	PF14392.5	zf-CCHC_4	32	48	49	9.6	0.71	8.4e-05	1	1	CL0511
	AFUB_002740	87	139	87	288	PF04082.17	Fungal_trans	1	63	267	22.91	3.4e-05	2e-09	1	0	CL0507
	AFUB_042300	1	145	1	149	PF04082.17	Fungal_trans	1	161	267	76.15	2e-21	1.2e-25	1	0	CL0507
	AFUB_084770	112	219	99	230	PF11951.7	Fungal_trans_2	22	131	384	28.49	6e-07	7.2e-11	1	0	CL0507
	AFUB_084770	10	43	9	45	PF00172.17	Zn_clus	2	35	40	26.58	4.5e-06	5.4e-10	1	0
	AFUB_097690	115	163	93	165	PF00447.16	HSF_DNA-bind	10	59	96	30.13	5e-07	3e-11	1	0	CL0123

## Sheet: Tab.4 No TF-domain regulators
Supplementary Data 1: Transcription factors identified in the A. fumigatus genome, and the construction of the transcription factor knockout library.
Tab 4: Manual analysis of the putative transcription factor encoding genes without Pfam DNA binding domains.
Gene ID	Gene Name	PROSITE	SUPERFAMILY	SMART	CDD
AFUB_001060		APSES-type HTH DNA-binding domain profile	DNA-binding domain of Mlu1-box binding protein MBP1	not done	not done
AFUB_023920		APSES-type HTH DNA-binding domain profile	DNA-binding domain of Mlu1-box binding protein MBP1	not done	not done
AFUB_023920		APSES-type HTH DNA-binding domain profile	DNA-binding domain of Mlu1-box binding protein MBP1	not done	not done
AFUB_058960		APSES-type HTH DNA-binding domain profile	DNA-binding domain of Mlu1-box binding protein MBP1	not done	not done
AFUB_057730		Basic-leucine zipper (bZIP) domain profile	no hit	not done	not done
AFUB_016730		Basic-leucine zipper (bZIP) domain profile	Leucine zipper domain	not done	not done
AFUB_012670		Copper-fist DNA-binding domain profile	Zinc domain conserved in yeast copper-regulated transcription factors	not done	not done
AFUB_091020		Forkhead-associated (FHA) domain profile	no hit	not done	not done
AFUB_088810		LIS1 homology (LisH) motif profile	no hit	not done	not done
AFUB_083260		Zinc finger C2H2 type domain profile	no hit	not done	not done
AFUB_019830		Zinc finger C2H2 type domain profile	no hit	not done	not done
AFUB_026550		Zinc finger C2H2 type domain profile	no hit	not done	not done
AFUB_041100		Zinc finger C2H2 type domain profile	no hit	not done	not done
AFUB_003240		Zinc finger C2H2 type domain profile	beta-beta-alpha zinc fingers	not done	not done
AFUB_014300		Zinc finger C2H2 type domain profile	beta-beta-alpha zinc fingers	not done	not done
AFUB_026340		Zinc finger C2H2 type domain profile	beta-beta-alpha zinc fingers	not done	not done
AFUB_027530		Zinc finger C2H2 type domain profile	beta-beta-alpha zinc fingers	not done	not done
AFUB_064180		Zinc finger C2H2 type domain profile	beta-beta-alpha zinc fingers	not done	not done
AFUB_070520		Zinc finger C2H2 type domain profile	beta-beta-alpha zinc fingers	not done	not done
AFUB_004120		Zinc finger C2H2 type domain profile;Zinc finger BED-type profile	beta-beta-alpha zinc fingers	not done	not done
AFUB_060430		Zinc finger C3H1-type profile	CCCH zinc finger	not done	not done
AFUB_055490		ZINC_FINGER_C2H	Ankyrin repeat	not done	not done
AFUB_031840		Zn(2)-C6 fungal-type DNA-binding domain profile	no hit	not done	not done
AFUB_004490		Zn(2)-C6 fungal-type DNA-binding domain profile	Zn2/Cys6 DNA-binding domain	not done	not done
AFUB_022860		Zn(2)-C6 fungal-type DNA-binding domain profile	Zn2/Cys6 DNA-binding domain	not done	not done
AFUB_033200		Zn(2)-C6 fungal-type DNA-binding domain profile	Zn2/Cys6 DNA-binding domain	not done	not done
AFUB_061940		Zn(2)-C6 fungal-type DNA-binding domain profile	Zn2/Cys6 DNA-binding domain	not done	not done
AFUB_077130		Zn(2)-C6 fungal-type DNA-binding domain profile	Zn2/Cys6 DNA-binding domain	not done	not done
AFUB_079450		Zn(2)-C6 fungal-type DNA-binding domain profile	Zn2/Cys6 DNA-binding domain	not done	not done
AFUB_094860		Zn(2)-C6 fungal-type DNA-binding domain profile	Zn2/Cys6 DNA-binding domain	not done	not done
AFUB_081800		Zn(2)-C6 fungal-type DNA-binding domain profile	Zn2/Cys6 DNA-binding domain	not done	not done
AFUB_090360		Zn(2)-C6 fungal-type DNA-binding domain profile	Zn2/Cys6 DNA-binding domain	not done	not done
AFUB_004190		Zn(2)-C6 fungal-type DNA-binding domain profile	Zn2/Cys6 DNA-binding domain	not done	not done
AFUB_027990		Zn(2)-C6 fungal-type DNA-binding domain profile	Zn2/Cys6 DNA-binding domain	not done	not done
AFUB_049390		Zn(2)-C6 fungal-type DNA-binding domain profile	Zn2/Cys6 DNA-binding domain	not done	not done
AFUB_075630		Zn(2)-C6 fungal-type DNA-binding domain profile	Zn2/Cys6 DNA-binding domain	not done	not done
AFUB_085170		Zn(2)-C6 fungal-type DNA-binding domain profile	Zn2/Cys6 DNA-binding domain	not done	not done
AFUB_008120		no hit	Zn2/Cys6 DNA-binding domain	not done	not done
AFUB_014400		no hit	Leucine zipper domain	not done	not done
AFUB_020250		no hit	Zn2/Cys6 DNA-binding domain	not done	not done
AFUB_025230		no hit	Zn2/Cys6 DNA-binding domain	not done	not done
AFUB_029970		no hit	Leucine zipper domain	not done	not done
AFUB_038200		no hit	Leucine zipper domain	not done	not done
AFUB_045020		no hit	Leucine zipper domain	not done	not done
AFUB_048740		no hit	Zn2/Cys6 DNA-binding domain	not done	not done
AFUB_060620		no hit	Glucocorticoid receptor-like (DNA-binding domain)	not done	not done
AFUB_082490		no hit	beta-beta-alpha zinc fingers	not done	not done
AFUB_045580		no hit	Zn2/Cys6 DNA-binding domain	not done	not done
AFUB_085630		no hit	Zn2/Cys6 DNA-binding domain	not done	not done
AFUB_057890*		no hit	no hit	GAL4-like Zn(II)2Cys6 (or C6 zinc) binuclear cluster DNA-binding domain	not done
AFUB_013830		no hit	no hit	GAL4-like Zn(II)2Cys6 (or C6 zinc) binuclear cluster DNA-binding domain	not done
AFUB_029740		no hit	no hit	GAL4-like Zn(II)2Cys6 (or C6 zinc) binuclear cluster DNA-binding domain	not done
AFUB_030770		no hit	no hit	ZnF_C2H2 domain	not done
AFUB_032220		no hit	no hit	ZnF_C2H2 domain	not done
AFUB_032890		no hit	no hit	ZnF_C2H2 domain	not done
AFUB_035140		no hit	no hit	ZnF_C2H2 domain	not done
AFUB_041980/AFUB_041990**		no hit	no hit	Myb_DNA-binding	not done
AFUB_042120		no hit	no hit	ZnF_C2H2 domain	not done
AFUB_042310/AFUB_042300**		no hit	no hit	Fungal_trans	not done
AFUB_044110/AFUB_044120**		no hit	no hit	ZnF_C2H2 domain	not done
AFUB_044670		no hit	no hit	no hit	GAL4-like Zn2Cys6 binuclear cluster DNA-binding domain; fungal transcription factor regulatory middle homology region
AFUB_046410		no hit	no hit	no hit	fungal transcription factor regulatory middle homology region
AFUB_048940		no hit	no hit	no hit	fungal transcription factor regulatory middle homology region
AFUB_063950		no hit	no hit	coiled coil region	no hit
AFUB_067440		no hit	no hit	GAL4-like Zn(II)2Cys6 (or C6 zinc) binuclear cluster DNA-binding domain	GAL4-like Zn(II)2Cys6 (or C6 zinc) binuclear cluster DNA-binding domain
AFUB_077270		no hit	no hit	ZnF_C2H2 domain	DNA translocase FtsK
AFUB_079880*		no hit	no hit	GAL4-like Zn(II)2Cys6 (or C6 zinc) binuclear cluster DNA-binding domain	no hit
AFUB_083250		no hit	no hit	ZnF_C2H2 domain	no hit
AFUB_083370		no hit	no hit	coiled coil region	Peptidase family S49 N-terminal
AFUB_092740		no hit	no hit	coiled coil region	no hit
AFUB_097590		no hit	no hit	ZnF_C2H2 domain	no hit
AFUB_100050*		no hit	no hit	ZnF_C2H2 domain	C2H2 Zn finger
AFUB_101260*		no hit	no hit	GAL4-like Zn(II)2Cys6 (or C6 zinc) binuclear cluster DNA-binding domain	no hit
AFUB_004520*		no hit	no hit	Fungal specific transcription factor domain	no hit
AFUB_042770/AFUB_042780**		no hit	no hit	GAL4-like Zn(II)2Cys6 (or C6 zinc) binuclear cluster DNA-binding domain	no hit
AFUB_017180		no hit	no hit	no hit	fungal transcription factor regulatory middle homology region
AFUB_028890	medA	no hit	no hit	no hit	no hit
AFUB_014200	laeA	no hit	S-adenosyl-L-methionine-dependent methyltransferases	no hit	no hit
AFUB_038770	Tfc6	no hit	WD40 repeat-like	no hit	no hit
AFUB_022280	rfeD	no hit	no hit	no hit	no hit
AFUB_067320	rfeF	VWFA domain profile	vWA-like	no hit	no hit
AFUB_056530	rfeG	no hit	no hit	TFIIA domain* low confidence	no hit
** genes merged based on annotation in AF293
* genes reannotated based on annotation in AF293
