# Supplementary material for: The negative cofactor 2 complex is a key regulator of drug resistance in Aspergillus fumigatus
Source: Nat Commun. 2020 Jan 22;11:427. doi: 10.1038/s41467-019-14191-1 (PMC7194077; doi:10.1038/s41467-019-14191-1)
Supplement: Supplementary file 5 — Supplementary Data 2 [file 41467_2019_14191_MOESM5_ESM.xlsx]

## Sheet: Tab1 ∆nctA No-drug DEGs
Supplementary Data 2: List of differentially expressed genes identified by RNA-seq in the nctA null and the nctB null mutants.
Tab 1: DESeq differential expression analysis in the nctA null mutant no-drug conditions.
			∆nctA/WT no-drug condition
CADRE gene ID	AFUB gene ID	Gene description	baseMean WT	baseMean ∆nctA	foldChange	log2FoldChange	p-value	FDR
CADAFUBG00000001	AFUB_000010	dynamin family GTPase	55.0485	180.184	3.27318	1.71069	1.61595e-05	0.000104633
CADAFUBG00000002	AFUB_000020	conserved hypothetical protein; encoded by transcript AFUB_000020A	79.8805	1090.08	13.6463	3.77044	4.97467e-10	8.8425e-09
CADAFUBG00000003	AFUB_000030	cytochrome P450 monooxygenase	98.1145	278.238	2.83585	1.50378	0.00115041	0.00445455
CADAFUBG00000004	AFUB_000040	hypothetical protein; encoded by transcript AFUB_000040A	558.358	1194.31	2.13897	1.09692	1.75066e-06	1.45371e-05
CADAFUBG00000005	AFUB_000050	RTM1-like protein	1.34113	396.011	295.281	8.20594	4.95636e-14	1.82951e-12
CADAFUBG00000006	AFUB_000060	RTM1-like protein	2.48393	150.443	60.5668	5.92045	5.74133e-05	0.000322599
CADAFUBG00000008	AFUB_000080	endoribonuclease L-PSP	17.0245	59.5496	3.49787	1.80648	0.00143538	0.0053828
CADAFUBG00000010	AFUB_000100	tartrate dehydrogenase	115.843	17.2062	0.14853	-2.75117	3.62462e-08	4.37463e-07
CADAFUBG00000015	AFUB_000150	4-aminobutyrate aminotransferase	159.686	58.3507	0.365409	-1.45242	3.95053e-05	0.000231091
CADAFUBG00000019	AFUB_000190	C6 finger domain protein	5.64341	32.5168	5.7619	2.52655	0.0173822	0.0451822
CADAFUBG00000020	AFUB_000200	conserved hypothetical protein; encoded by transcript AFUB_000200A	0.949673	11.2845	11.8825	3.57077	0.014379	0.0386781
CADAFUBG00000028	AFUB_000280	beta-glucosidase	141.018	372.813	2.64373	1.40258	1.54488e-06	1.2956e-05
CADAFUBG00000030	AFUB_000300	conserved hypothetical protein; encoded by transcript AFUB_000300A	770.396	143.494	0.18626	-2.42461	1.12982e-18	7.99091e-17
CADAFUBG00000031	AFUB_000310	haloalkanoic acid dehalogenase	1432.83	6407.48	4.4719	2.16089	1.49827e-09	2.41298e-08
CADAFUBG00000042	AFUB_000420	5-oxo-L-prolinase	16421.6	3710.34	0.225943	-2.14597	6.20297e-23	7.8421e-21
CADAFUBG00000049	AFUB_000490	U3 small nucleolar ribonucleoprotein protein Lcp5	273.268	617.528	2.25979	1.17619	7.08571e-05	0.000388638
CADAFUBG00000061	AFUB_000610	RTA1 domain protein	1000.17	3225.71	3.22515	1.68937	1.41413e-11	3.48843e-10
CADAFUBG00000065	AFUB_000650	mitochondrial carnitine:acyl carnitine carrier	2956.87	1303.77	0.44093	-1.18138	1.78467e-07	1.85491e-06
CADAFUBG00000066	AFUB_000660	CFEM domain protein; encoded by transcript AFUB_000660A	10610.1	788.366	0.0743037	-3.75042	3.39018e-20	3.03436e-18
CADAFUBG00000067	AFUB_000670	hypothetical protein; encoded by transcript AFUB_000670A	290.618	133.841	0.460538	-1.11861	0.00314071	0.0105602
CADAFUBG00000069	AFUB_000690	conserved hypothetical protein; encoded by transcript AFUB_000690A	1660.93	168.459	0.101425	-3.30152	4.64878e-37	1.95907e-34
CADAFUBG00000070	AFUB_000700	FAD binding domain protein; encoded by transcript AFUB_000700A	425.468	105.268	0.247417	-2.01498	2.70685e-11	6.22036e-10
CADAFUBG00000074	AFUB_000740	GPI anchored protein	4.63744	22.7237	4.90005	2.2928	0.00978178	0.0280661
CADAFUBG00000075	AFUB_000750	toxin biosynthesis protein Tri7-like	819.816	248.014	0.302524	-1.72488	5.97427e-11	1.28659e-09
CADAFUBG00000076	AFUB_000760	acetyltransferase	377.11	146.339	0.388053	-1.36567	1.77064e-08	2.26115e-07
CADAFUBG00000077	AFUB_000770	UbiA-like prenyltransferase	3960.32	1267.51	0.320054	-1.64361	2.76779e-10	5.19359e-09
CADAFUBG00000099	AFUB_000990	ferric-chelate reductase	639.427	5962.17	9.32424	3.22099	0.000548587	0.00235701
CADAFUBG00000100	AFUB_001000	conserved hypothetical protein; encoded by transcript AFUB_001000A	587.006	11978.5	20.4061	4.35093	5.58415e-19	4.18356e-17
CADAFUBG00000101	AFUB_001010	hypothetical protein; encoded by transcript AFUB_001010A	5.23508	141.846	27.0953	4.75997	6.36302e-11	1.34917e-09
CADAFUBG00000113	AFUB_001130	endo-1	19.8628	55.5482	2.79659	1.48367	0.010311	0.0293348
CADAFUBG00000115	AFUB_001150	3-isopropylmalate dehydrogenase; encoded by transcript AFUB_001150A	305.547	144.84	0.474034	-1.07694	0.000232479	0.00111225
CADAFUBG00000117	AFUB_001170	cytochrome c peroxidase	465.157	199.499	0.428885	-1.22134	4.91727e-05	0.000280187
CADAFUBG00000118	AFUB_001180	conserved hypothetical protein; encoded by transcript AFUB_001180A	81.4527	220.112	2.70233	1.4342	2.1826e-05	0.000136517
CADAFUBG00000125	AFUB_001250	conserved hypothetical protein; encoded by transcript AFUB_001250A	3863.18	1525.87	0.394979	-1.34015	1.63305e-09	2.60515e-08
CADAFUBG00000126	AFUB_001260	glutamate decarboxylase; encoded by transcript AFUB_001260A	86329.2	30613.1	0.354609	-1.4957	1.65861e-11	4.00362e-10
CADAFUBG00000130	AFUB_001300	nitrilase; encoded by transcript AFUB_001300A	2172.06	608.253	0.280036	-1.83632	4.28988e-13	1.33913e-11
CADAFUBG00000136	AFUB_001360	conserved hypothetical protein; encoded by transcript AFUB_001360A	2692.55	1253.67	0.465607	-1.10282	0.0173764	0.0451822
CADAFUBG00000137	AFUB_001370	conserved hypothetical protein; encoded by transcript AFUB_001370A	12719.6	1207.32	0.0949186	-3.39717	8.00554e-50	1.0121e-46
CADAFUBG00000140	AFUB_001400	SSU processome component Utp10	1987.99	4341.9	2.18407	1.12702	3.61345e-06	2.76448e-05
CADAFUBG00000144	AFUB_001440	conserved hypothetical protein; encoded by transcript AFUB_001440A	35351	8492.43	0.240232	-2.0575	1.72902e-15	7.70368e-14
CADAFUBG00000151	AFUB_001510	conserved hypothetical protein; encoded by transcript AFUB_001510A	1697.51	4235.97	2.4954	1.31927	0.000869492	0.00351903
CADAFUBG00000157	AFUB_001570	H+/nucleoside cotransporter; encoded by transcript AFUB_001570A	3857.92	1788.2	0.463513	-1.10932	1.65553e-07	1.73693e-06
CADAFUBG00000158	AFUB_001580	CECR1 family adenosine deaminase	3407.16	1273.74	0.373841	-1.4195	1.08027e-10	2.19394e-09
CADAFUBG00000162	AFUB_001620	3	3352.77	1248.39	0.372346	-1.42529	6.64706e-11	1.40059e-09
CADAFUBG00000171	AFUB_001710	meiosis specific protein Hop1	408.504	822.562	2.0136	1.00978	9.22868e-05	0.000489968
CADAFUBG00000200	AFUB_002000	deoxyribodipyrimidine photo-lyase Phr1	16641.2	4934.28	0.29651	-1.75385	6.64742e-14	2.35077e-12
CADAFUBG00000201	AFUB_002010	conserved hypothetical protein; encoded by transcript AFUB_002010A	1147.58	471.395	0.410774	-1.28358	2.10766e-05	0.000132403
CADAFUBG00000202	AFUB_002020	conserved hypothetical protein; encoded by transcript AFUB_002020A	2298.36	1124.23	0.489147	-1.03166	5.28002e-07	4.90829e-06
CADAFUBG00000203	AFUB_002030	oxidoreductase CipA-like	1226.02	591.182	0.482196	-1.05231	9.31349e-06	6.42104e-05
CADAFUBG00000209	AFUB_002090	cytochrome P450 alkane hydroxylase	561.764	234.18	0.416866	-1.26234	0.00713017	0.0214839
CADAFUBG00000219	AFUB_002190	conserved hypothetical protein; encoded by transcript AFUB_002190A	3718.06	1606.22	0.432005	-1.21088	3.21775e-07	3.14883e-06
CADAFUBG00000221	AFUB_002210	hypothetical protein; encoded by transcript AFUB_002210A	18.8673	78.871	4.1803	2.06361	0.00211806	0.00754562
CADAFUBG00000230	AFUB_002300	plasma membrane protein Pth11-like	52.9878	213.408	4.02749	2.00988	4.64521e-08	5.49493e-07
CADAFUBG00000237	AFUB_002370	WD repeat protein; encoded by transcript AFUB_002370A	196.565	864.966	4.40041	2.13764	1.30762e-07	1.40695e-06
CADAFUBG00000238	AFUB_002380	DNA mismatch repair protein Msh4	44.3905	285.454	6.43053	2.68494	2.46139e-14	9.39414e-13
CADAFUBG00000250	AFUB_002500	F-box domain protein; encoded by transcript AFUB_002500A	1832.41	903.066	0.492831	-1.02084	8.85541e-06	6.13469e-05
CADAFUBG00000256	AFUB_002560	conserved hypothetical protein; encoded by transcript AFUB_002560A	387.364	1736.66	4.48327	2.16455	9.83979e-14	3.36215e-12
CADAFUBG00000259	AFUB_002590	60S ribosome biogenesis protein Brx1	797.905	1949.44	2.4432	1.28877	0.000106409	0.000557048
CADAFUBG00000268	AFUB_002680	conserved hypothetical protein; encoded by transcript AFUB_002680A	108237	46333.1	0.428072	-1.22408	2.21192e-07	2.23937e-06
CADAFUBG00000270	AFUB_002700	conserved hypothetical protein; encoded by transcript AFUB_002700A	4.52271	61.0489	13.4983	3.75471	0.00493763	0.0157042
CADAFUBG00000274	AFUB_002740	conserved hypothetical protein; encoded by transcript AFUB_002740A	202.36	503.611	2.48868	1.31538	2.47875e-06	1.96474e-05
CADAFUBG00000285	AFUB_002850	DNA-directed RNA polymerase III	659.05	2135.49	3.24025	1.69611	1.12139e-12	3.28747e-11
CADAFUBG00000291	AFUB_002910	MFS sugar transporter	374.787	2120.92	5.65901	2.50055	2.77937e-28	5.73684e-26
CADAFUBG00000295	AFUB_002950	aspartyl-tRNA synthetase	21969.6	4504.88	0.20505	-2.28595	5.73923e-14	2.08801e-12
CADAFUBG00000296	AFUB_002960	lipase	4087.63	1147.37	0.280693	-1.83293	4.205e-15	1.74301e-13
CADAFUBG00000298	AFUB_002980	conserved hypothetical protein; encoded by transcript AFUB_002980A	1188.2	2617.81	2.20317	1.13958	2.76019e-06	2.16993e-05
CADAFUBG00000299	AFUB_002990	rRNA processing protein	326.857	1984.82	6.07244	2.60228	3.63871e-13	1.15006e-11
CADAFUBG00000301	AFUB_003010	rRNA processing protein Pwp1	610.751	1805.62	2.9564	1.56384	1.06132e-07	1.16444e-06
CADAFUBG00000316	AFUB_003160	conserved hypothetical protein; encoded by transcript AFUB_003160A	287.705	1336.23	4.64446	2.21551	0.00203839	0.00730813
CADAFUBG00000317	AFUB_003170	L-asparaginase; encoded by transcript AFUB_003170A	476.029	139.845	0.293774	-1.76722	4.57729e-11	1.01301e-09
CADAFUBG00000318	AFUB_003180	conserved hypothetical protein; encoded by transcript AFUB_003180A	119.981	243.324	2.02803	1.02008	0.00325476	0.0109002
CADAFUBG00000325	AFUB_003250	conserved hypothetical protein; encoded by transcript AFUB_003250A	824.364	2318.84	2.81288	1.49205	4.96816e-06	3.67847e-05
CADAFUBG00000335	AFUB_003350	salicylate hydroxylase	1426.09	471.104	0.330348	-1.59794	1.52794e-10	3.01828e-09
CADAFUBG00000350	AFUB_003500	integral membrane protein; encoded by transcript AFUB_003500A	7611.96	3144.79	0.413137	-1.27531	1.05036e-08	1.42023e-07
CADAFUBG00000351	AFUB_003510	ATP synthase delta chain	7012.2	3393.98	0.48401	-1.04689	3.39661e-06	2.6144e-05
CADAFUBG00000358	AFUB_003580	esterase	434.353	1230.06	2.83194	1.50179	6.86278e-10	1.18447e-08
CADAFUBG00000360	AFUB_003600	DUF636 domain protein; encoded by transcript AFUB_003600A	281.058	593.99	2.11341	1.07957	0.002786	0.00954527
CADAFUBG00000361	AFUB_003610	MFS transporter	1631.05	11389.1	6.9827	2.80379	5.2445e-36	1.96455e-33
CADAFUBG00000362	AFUB_003620	hypothetical protein; encoded by transcript AFUB_003620A	79.5232	263.887	3.31836	1.73047	5.37272e-08	6.26756e-07
CADAFUBG00000364	AFUB_003630	MYB family conidiophore development protein FlbD	20.1135	205.827	10.2333	3.3552	4.18635e-05	0.000243198
CADAFUBG00000366	AFUB_003650	ABC multidrug transporter	0.567714	24.6549	43.4284	5.44057	1.09118e-05	7.37712e-05
CADAFUBG00000401	AFUB_004000	importin 11	693.375	1437.18	2.07274	1.05154	3.07855e-05	0.000185668
CADAFUBG00000403	AFUB_004020	conserved hypothetical protein; encoded by transcript AFUB_004020A	85924.6	38734.2	0.450793	-1.14946	7.90467e-07	7.04386e-06
CADAFUBG00000405	AFUB_004040	GPI anchored serine-threonine rich protein; encoded by transcript AFUB_004040A	29579.3	9451.99	0.319547	-1.6459	9.754e-15	3.93036e-13
CADAFUBG00000406	AFUB_004050	conserved hypothetical protein; encoded by transcript AFUB_004050A	119.736	266.765	2.22795	1.15572	3.77986e-05	0.000222523
CADAFUBG00000408	AFUB_004070	acid phosphatase	4275.01	1936.87	0.453067	-1.1422	0.00269399	0.00928031
CADAFUBG00000411	AFUB_004100	conserved hypothetical protein; encoded by transcript AFUB_004100A	1054.74	523.142	0.49599	-1.01162	9.81634e-05	0.000517096
CADAFUBG00000412	AFUB_004110	conserved hypothetical protein; encoded by transcript AFUB_004110A	135.108	680.759	5.03864	2.33303	1.8466e-08	2.3463e-07
CADAFUBG00000416	AFUB_004150	glutamate carboxypeptidase	1278.08	3459.04	2.70643	1.43639	1.8697e-06	1.53616e-05
CADAFUBG00000426	AFUB_004250	CCAAT-binding factor complex subunit HapC; encoded by transcript AFUB_004250A	3951	1642.61	0.415746	-1.26623	7.20533e-08	8.19738e-07
CADAFUBG00000428	AFUB_004270	Cut9 interacting protein Scn1	277.444	564.087	2.03316	1.02372	5.37231e-05	0.00030372
CADAFUBG00000437	AFUB_004360	Rhodanese domain protein; encoded by transcript AFUB_004360A	3571.51	1350.16	0.378037	-1.4034	9.57142e-09	1.30465e-07
CADAFUBG00000446	AFUB_004450	FAD dependent oxidoreductase	221.696	33.55	0.151333	-2.7242	8.90729e-11	1.83854e-09
CADAFUBG00000448	AFUB_004470	C2H2 transcription factor	246.198	920.949	3.74068	1.9033	5.82714e-06	4.22781e-05
CADAFUBG00000449	AFUB_004480	coenzyme A transferase	856.004	256.342	0.299464	-1.73955	5.96317e-07	5.44328e-06
CADAFUBG00000451	AFUB_004490	C6 finger domain protein	87.5752	646.369	7.38073	2.88376	0.00114111	0.0044219
CADAFUBG00000452	AFUB_004500	tartrate dehydrogenase	79.7072	721.212	9.04826	3.17764	0.00245949	0.00858657
CADAFUBG00000455	AFUB_004530	polyadenylate-binding protein; encoded by transcript AFUB_004530A	2616.46	7614.67	2.9103	1.54117	2.08726e-08	2.61917e-07
CADAFUBG00000459	AFUB_004570	small nucleolar ribonucleoprotein complex subunit Utp14	967.252	2104.83	2.17609	1.12174	1.9687e-07	2.02352e-06
CADAFUBG00000462	AFUB_004600	calcium ion transporter Vcx1	10167	4832.73	0.475334	-1.07299	6.94927e-07	6.25867e-06
CADAFUBG00000467	AFUB_004650	integral membrane protein	6370.27	1660.8	0.260711	-1.93948	6.61552e-15	2.70888e-13
CADAFUBG00000473	AFUB_004710	serine-rich protein; encoded by transcript AFUB_004710A	412.72	1541.65	3.73535	1.90124	6.0289e-15	2.48883e-13
CADAFUBG00000479	AFUB_004770	conserved hypothetical protein; encoded by transcript AFUB_004770A	572.39	279.922	0.489041	-1.03197	2.47525e-05	0.000153117
CADAFUBG00000480	AFUB_004780	proline utilization protein PrnX-like	2935.62	1428.88	0.486737	-1.03879	1.24298e-05	8.26967e-05
CADAFUBG00000490	AFUB_004880	NADH-cytochrome b5 reductase	8850.77	3579.6	0.404439	-1.306	2.07831e-09	3.24383e-08
CADAFUBG00000493	AFUB_004910	DNA repair protein	214.079	708.301	3.30859	1.72622	6.27161e-09	8.87148e-08
CADAFUBG00000494	AFUB_004920	conserved hypothetical protein; encoded by transcript AFUB_004920A	2845.37	9300.6	3.26868	1.70871	0.00124633	0.00476936
CADAFUBG00000498	AFUB_004960	conserved hypothetical protein; encoded by transcript AFUB_004960A	1233.3	581.953	0.471868	-1.08354	2.3428e-05	0.000145726
CADAFUBG00000499	AFUB_004970	alcohol dehydrogenase	30125.7	10543.1	0.349971	-1.51469	1.70688e-11	4.11033e-10
CADAFUBG00000500	AFUB_004980	hypothetical protein; encoded by transcript AFUB_004980A	1612.95	632.186	0.391945	-1.35128	9.5578e-07	8.38401e-06
CADAFUBG00000504	AFUB_005020	NifU-related protein; encoded by transcript AFUB_005020A	6918.2	2876.81	0.415833	-1.26593	1.78632e-07	1.85491e-06
CADAFUBG00000510	AFUB_005080	hypothetical protein; encoded by transcript AFUB_005080A	159.873	49.5254	0.309779	-1.69069	0.00045766	0.00200814
CADAFUBG00000511	AFUB_005090	cyclin; encoded by transcript AFUB_005090A	5310.18	2087.58	0.393128	-1.34693	1.43627e-10	2.86517e-09
CADAFUBG00000513	AFUB_005110	conserved hypothetical protein; encoded by transcript AFUB_005110A	471.728	1214.83	2.57527	1.36472	9.52479e-10	1.60289e-08
CADAFUBG00000517	AFUB_005150	conserved hypothetical protein; encoded by transcript AFUB_005150A	935.669	416.891	0.445554	-1.16633	5.45851e-07	5.06133e-06
CADAFUBG00000519	AFUB_005170	transcription factor AbaA; encoded by transcript AFUB_005170A similar to GB:AAA33286.1: abaA protein [Emericella nidulans]	94.9696	338.668	3.56607	1.83433	4.72881e-10	8.49506e-09
CADAFUBG00000536	AFUB_005340	Patatin-like serine hydrolase	6247.25	2101.39	0.33637	-1.57188	1.56317e-11	3.80045e-10
CADAFUBG00000537	AFUB_005350	RNA polymerase III transcription factor TFIIIC subunit (Tfc4)	463.848	1419.3	3.05984	1.61346	9.31889e-11	1.91179e-09
CADAFUBG00000538	AFUB_005360	SAM domain protein; encoded by transcript AFUB_005360A	2820.87	5917.55	2.09778	1.06886	4.7027e-06	3.49986e-05
CADAFUBG00000544	AFUB_005420	uroporphyrinogen decarboxylase; encoded by transcript AFUB_005420A	3847.46	1439.78	0.374215	-1.41806	9.01004e-10	1.52387e-08
CADAFUBG00000553	AFUB_005510	C2H2 transcription factor (TFIIIA)	199.61	564.612	2.82858	1.50008	5.3341e-09	7.63071e-08
CADAFUBG00000555	AFUB_005530	MFS monocarboxylate transporter	1136.98	457.927	0.402756	-1.31202	9.0738e-08	1.01743e-06
CADAFUBG00000568	AFUB_005660	nucleolar ATPase Kre33	734.139	2731.72	3.72099	1.89569	3.98875e-17	2.27922e-15
CADAFUBG00000578	AFUB_005760	ribosome biogenesis protein Kri1; encoded by transcript AFUB_005760A	769.158	1865.84	2.42583	1.27848	1.38519e-09	2.24516e-08
CADAFUBG00000585	AFUB_005830	histone deacetylase complex subunit (Hos4)	10811.2	22211.3	2.05447	1.03877	0.0026561	0.00918106
CADAFUBG00000588	AFUB_005860	mandelate racemase/muconate lactonizing enzyme family protein; encoded by transcript AFUB_005860A	2213.21	813.282	0.367468	-1.44431	5.11748e-09	7.36247e-08
CADAFUBG00000604	AFUB_006020	conserved hypothetical protein; encoded by transcript AFUB_006020A	572.7	1432.71	2.50168	1.3229	2.38237e-09	3.66189e-08
CADAFUBG00000609	AFUB_006060	conserved hypothetical protein; encoded by transcript AFUB_006060A	2306.62	680.082	0.294839	-1.762	1.22534e-09	2.01187e-08
CADAFUBG00000612	AFUB_006090	c-14 sterol reductase; encoded by transcript AFUB_006090A	23227.9	10058.4	0.43303	-1.20746	7.09559e-09	9.95351e-08
CADAFUBG00000616	AFUB_006130	hypothetical protein; encoded by transcript AFUB_006130A	562.66	196.524	0.349277	-1.51756	4.5709e-08	5.41971e-07
CADAFUBG00000619	AFUB_006160	beta-glucosidase	838.313	2581.26	3.07912	1.62252	2.07194e-07	2.11459e-06
CADAFUBG00000621	AFUB_006180	GPI anchored serine-rich protein; encoded by transcript AFUB_006180A	69493.7	26784.7	0.385426	-1.37547	8.75981e-11	1.81551e-09
CADAFUBG00000625	AFUB_006220	TBP associated factor (Mot1)	12748.4	29932.7	2.34796	1.23141	0.000535984	0.0023117
CADAFUBG00000627	AFUB_006240	erythromycin esterase	632.992	184.568	0.29158	-1.77804	2.75512e-09	4.18397e-08
CADAFUBG00000628	AFUB_006250	conserved hypothetical protein; encoded by transcript AFUB_006250A	69.0779	22.5905	0.32703	-1.61251	0.0174604	0.0453587
CADAFUBG00000629	AFUB_006260	inositol phospholipid biosynthesis protein Scs3	3318.06	966.213	0.291198	-1.77993	1.22397e-12	3.56751e-11
CADAFUBG00000642	AFUB_006390	Ser/Thr protein phosphatase family protein; encoded by transcript AFUB_006390A	878.942	218.521	0.248618	-2.008	3.07353e-12	8.28953e-11
CADAFUBG00000645	AFUB_006420	sterol o-acyltransferase (APE2)	4518.02	1552.81	0.343691	-1.54081	1.40277e-05	9.22527e-05
CADAFUBG00000649	AFUB_006460	BAG domain protein; encoded by transcript AFUB_006460A	3040.96	1238.71	0.407342	-1.29569	6.32582e-08	7.27038e-07
CADAFUBG00000651	AFUB_006480	glutaredoxin	358.378	157.227	0.438719	-1.18863	0.000414881	0.00183959
CADAFUBG00000652	AFUB_006490	conserved hypothetical protein; encoded by transcript AFUB_006490A	6717.64	964.956	0.143645	-2.79942	9.56852e-33	2.68955e-30
CADAFUBG00000653	AFUB_006500	RING finger protein; encoded by transcript AFUB_006500A	124.121	23.5614	0.189826	-2.39725	1.04531e-07	1.15041e-06
CADAFUBG00000656	AFUB_006530	L-serine dehydratase	6564.44	932.111	0.141994	-2.8161	5.59565e-12	1.44743e-10
CADAFUBG00000660	AFUB_006570	histone H4 arginine methyltransferase RmtA; encoded by transcript AFUB_006570A	768.251	1927.9	2.50946	1.32738	2.28574e-07	2.30258e-06
CADAFUBG00000663	AFUB_006600	ATP-dependent RNA helicase	326.506	1180.52	3.61563	1.85425	2.73557e-13	8.86779e-12
CADAFUBG00000664	AFUB_006610	ribosome biogenesis protein Ssf2	319.886	1239.52	3.87487	1.95415	1.7298e-08	2.21738e-07
CADAFUBG00000676	AFUB_006730	pathogenesis associated protein Cap20	1366.72	5519.56	4.03855	2.01384	4.16079e-16	2.02319e-14
CADAFUBG00000682	AFUB_006790	nuclear localization protein NPL6	2955.22	1336.57	0.452274	-1.14473	5.22298e-07	4.87433e-06
CADAFUBG00000692	AFUB_006890	conserved hypothetical protein; encoded by transcript AFUB_006890A	487.595	193.123	0.396072	-1.33617	4.36102e-06	3.27935e-05
CADAFUBG00000699	AFUB_006960	high expression lethality protein Hel10	173835	74692.4	0.429675	-1.21868	7.66768e-09	1.06819e-07
CADAFUBG00000700	AFUB_006970	phosphoglycerate mutase family protein	5149.24	2118.92	0.411502	-1.28103	2.15279e-05	0.000134903
CADAFUBG00000701	AFUB_006980	60S ribosome biogenesis protein Rrp14	870.936	1824.25	2.09459	1.06667	5.93806e-07	5.42525e-06
CADAFUBG00000716	AFUB_007130	conserved hypothetical protein; encoded by transcript AFUB_007130A	1373.83	509.701	0.371007	-1.43048	2.92837e-08	3.61631e-07
CADAFUBG00000723	AFUB_007200	conserved hypothetical protein; encoded by transcript AFUB_007200A	5252.5	2324.16	0.442486	-1.1763	5.21696e-07	4.87433e-06
CADAFUBG00000733	AFUB_007300	serine/threonine protein kinase	5842.33	11795.3	2.01894	1.0136	0.0163677	0.0430542
CADAFUBG00000743	AFUB_007400	conserved hypothetical protein; encoded by transcript AFUB_007400A	340.11	86.0289	0.252944	-1.98311	3.68957e-08	4.44241e-07
CADAFUBG00000744	AFUB_007410	fructosamine-3-kinase	4376.53	663.321	0.151563	-2.72201	6.63989e-27	1.22102e-24
CADAFUBG00000754	AFUB_007510	ubiquitin C-terminal hydrolase	1805.08	4130.88	2.28847	1.19439	3.63229e-05	0.000214711
CADAFUBG00000755	AFUB_007520	Na/H antiporter	565.144	1363.94	2.41343	1.27109	4.07134e-08	4.86732e-07
CADAFUBG00000757	AFUB_007540	ankyrin repeat protein; encoded by transcript AFUB_007540A	83.1635	30.229	0.363489	-1.46002	0.00140517	0.00528716
CADAFUBG00000761	AFUB_007580	6-phosphofructo-2-kinase 1; encoded by transcript AFUB_007580A	51894.5	25724.5	0.495708	-1.01244	3.38771e-06	2.60954e-05
CADAFUBG00000767	AFUB_007640	conserved hypothetical protein; encoded by transcript AFUB_007640A	3468.45	1529.24	0.440899	-1.18148	2.81521e-07	2.77786e-06
CADAFUBG00000768	AFUB_007650	tetracycline transporter	3039.55	1199.8	0.394731	-1.34106	7.63224e-08	8.6345e-07
CADAFUBG00000772	AFUB_007690	cytochrome P450	201.961	472.27	2.33842	1.22554	1.94501e-06	1.589e-05
CADAFUBG00000776	AFUB_007730	glutamate synthase Glt1	6486.5	13846.1	2.1346	1.09397	3.54707e-05	0.000210164
CADAFUBG00000777	AFUB_007740	conserved hypothetical protein; encoded by transcript AFUB_007740A	9157.98	4070.24	0.444447	-1.16992	0.00026106	0.00122409
CADAFUBG00000780	AFUB_007770	molecular chaperone Hsp70; encoded by transcript AFUB_007770A	135922	65821.5	0.484259	-1.04615	1.7888e-08	2.28145e-07
CADAFUBG00000783	AFUB_007800	coproporphyrinogen III oxidase	187043	80706	0.431483	-1.21262	1.71984e-07	1.80253e-06
CADAFUBG00000791	AFUB_007870	hypothetical protein; encoded by transcript AFUB_007870A	49.964	339.553	6.79594	2.76467	1.26771e-19	1.05095e-17
CADAFUBG00000792	AFUB_007880	MYB DNA-binding domain protein; encoded by transcript AFUB_007880A	156.321	970.596	6.20899	2.63436	1.01829e-20	9.62521e-19
CADAFUBG00000793	AFUB_007890	conserved hypothetical protein; encoded by transcript AFUB_007890A	508.645	1237.35	2.43264	1.28252	1.13028e-08	1.51815e-07
CADAFUBG00000799	AFUB_007950	conserved hypothetical protein; encoded by transcript AFUB_007950A	826.19	2632.11	3.18584	1.67168	1.15302e-12	3.37041e-11
CADAFUBG00000806	AFUB_008020	protein O-mannosyl transferase; encoded by transcript AFUB_008020A	4235.22	9471.5	2.23637	1.16116	0.0177077	0.0458748
CADAFUBG00000808	AFUB_008040	mitochondrial carrier protein	317.176	721.525	2.27484	1.18577	1.96494e-06	1.60399e-05
CADAFUBG00000839	AFUB_008350	WD repeat protein; encoded by transcript AFUB_008350A	3153.17	1477.25	0.468495	-1.09389	1.23659e-06	1.05544e-05
CADAFUBG00000843	AFUB_008390	conserved hypothetical protein; encoded by transcript AFUB_008390A	456.729	934.883	2.04691	1.03345	7.98397e-06	5.58436e-05
CADAFUBG00000853	AFUB_008490	conserved hypothetical protein; encoded by transcript AFUB_008490A	1366.44	3037.55	2.22297	1.15249	2.60324e-06	2.05536e-05
CADAFUBG00000858	AFUB_008540	amino acid permease	32.4792	86.4236	2.66089	1.41191	0.00673525	0.0204935
CADAFUBG00000866	AFUB_008620	ribosome biogenesis protein Erb1	1211.25	3472.85	2.86716	1.51962	1.88666e-12	5.34501e-11
CADAFUBG00000872	AFUB_008680	acetyltransferase	20.2441	108.259	5.34766	2.41891	6.91739e-08	7.89644e-07
CADAFUBG00000873	AFUB_008690	transmembrane glycoprotein	132.717	533.439	4.01937	2.00697	5.95126e-12	1.52769e-10
CADAFUBG00000878	AFUB_008740	nucleolus protein required for cell viability	490.014	1135.14	2.31654	1.21197	1.67705e-08	2.15797e-07
CADAFUBG00000886	AFUB_008820	pentatricopeptide repeat protein; encoded by transcript AFUB_008820A	709.744	1471.36	2.07308	1.05178	3.01931e-06	2.34361e-05
CADAFUBG00000900	AFUB_008960	GPI anchored serine-threonine rich protein; encoded by transcript AFUB_008960A	5358.32	2596.28	0.484533	-1.04533	2.0877e-06	1.69191e-05
CADAFUBG00000906	AFUB_009020	conserved hypothetical protein; encoded by transcript AFUB_009020A	376.495	1088.42	2.89093	1.53153	1.6861e-09	2.68133e-08
CADAFUBG00000927	AFUB_009220	La domain family; encoded by transcript AFUB_009220A	1301.12	4894.69	3.76189	1.91146	2.05e-08	2.57561e-07
CADAFUBG00000937	AFUB_009320	conserved hypothetical protein; encoded by transcript AFUB_009320A	807.046	370.043	0.458516	-1.12496	4.31153e-05	0.000249467
CADAFUBG00000938	AFUB_009330	conserved hypothetical protein; encoded by transcript AFUB_009330A	21729.8	6900.77	0.317572	-1.65484	0.000181965	0.000893397
CADAFUBG00000943	AFUB_009380	conserved hypothetical protein; encoded by transcript AFUB_009380A	57325.2	25344.9	0.442125	-1.17747	1.60382e-07	1.69853e-06
CADAFUBG00000949	AFUB_009440	reverse transcriptase	1175.02	420.413	0.357792	-1.48281	7.10931e-10	1.21459e-08
CADAFUBG00000950	AFUB_009450	hypothetical protein; encoded by transcript AFUB_009450A	733.511	3878.76	5.28794	2.40271	0.000107532	0.000562056
CADAFUBG00000955	AFUB_009500	hypothetical protein; encoded by transcript AFUB_009500A	3110.38	778.698	0.250355	-1.99795	2.93398e-16	1.46902e-14
CADAFUBG00000956	AFUB_009510	3-oxoacyl-(acyl-carrier-protein) reductase; encoded by transcript AFUB_009510A	842.185	378.329	0.449223	-1.15449	3.58371e-06	2.74588e-05
CADAFUBG00000958	AFUB_009530	UPF0261 domain protein; encoded by transcript AFUB_009530A	36.671	129.854	3.54104	1.82417	4.08394e-06	3.08938e-05
CADAFUBG00000961	AFUB_009560	conserved hypothetical protein; encoded by transcript AFUB_009560A	14.7979	491.2	33.194	5.05285	1.65377e-54	2.78771e-51
CADAFUBG00000962	AFUB_009570	conserved hypothetical protein; encoded by transcript AFUB_009570A	4.0234	26.0116	6.46508	2.69267	0.0052846	0.0165937
CADAFUBG00000963	AFUB_009580	conserved hypothetical protein; encoded by transcript AFUB_009580A	24.506	71.9292	2.93516	1.55344	0.0114927	0.0321007
CADAFUBG00000968	AFUB_009630	conserved hypothetical protein; encoded by transcript AFUB_009630A	9200.16	4307.78	0.468229	-1.09471	3.01893e-06	2.34361e-05
CADAFUBG00000971	AFUB_009660	hypothetical protein; encoded by transcript AFUB_009660A	49.9391	433.538	8.68134	3.11792	9.89261e-15	3.97039e-13
CADAFUBG00000973	AFUB_009680	pyridoxal reductase (AKR8)	1028.96	191.387	0.186	-2.42662	3.31513e-18	2.22048e-16
CADAFUBG00000984	AFUB_009790	MFS multidrug transporter	1522.09	744.72	0.489273	-1.03129	3.31744e-05	0.000198184
CADAFUBG00000986	AFUB_009810	ABC multidrug transporter	6888.9	36777	5.33859	2.41646	7.13692e-28	1.41535e-25
CADAFUBG00000991	AFUB_009860	conserved hypothetical protein; encoded by transcript AFUB_009860A	1006.67	2065.1	2.05142	1.03662	1.70605e-06	1.4206e-05
CADAFUBG00000998	AFUB_009930	Vesicle transport v-SNARE protein superfamily; encoded by transcript AFUB_009930A	4292.56	1830.18	0.426361	-1.22985	3.51576e-07	3.40924e-06
CADAFUBG00001003	AFUB_009980	GTP binding protein	881.733	2427.77	2.75341	1.46122	9.81488e-12	2.4755e-10
CADAFUBG00001009	AFUB_010040	conserved hypothetical protein; encoded by transcript AFUB_010040A	3591.4	1475.31	0.41079	-1.28353	2.83715e-08	3.51653e-07
CADAFUBG00001023	AFUB_010180	CCAAT-box-binding transcription factor; encoded by transcript AFUB_010180A	1061.19	3181.04	2.99761	1.58381	6.37453e-14	2.27014e-12
CADAFUBG00001025	AFUB_010200	glycine cleavage system T protein; encoded by transcript AFUB_010200A	1730.97	354.04	0.204532	-2.2896	1.48292e-19	1.20954e-17
CADAFUBG00001029	AFUB_010240	adenylylsulfate kinase; encoded by transcript AFUB_010240A	1434.19	682.717	0.47603	-1.07088	3.84487e-06	2.93266e-05
CADAFUBG00001048	AFUB_010430	short chain oxidoreductase/dehydrogenase	118.278	351.273	2.96988	1.57041	9.30897e-09	1.27231e-07
CADAFUBG00001050	AFUB_010450	xylitol dehydrogenase; encoded by transcript AFUB_010450A	6.97122	26.2853	3.77054	1.91477	0.00790257	0.0234389
CADAFUBG00001051	AFUB_010460	conserved hypothetical protein; encoded by transcript AFUB_010460A	54.4673	215.09	3.94897	1.98147	9.56076e-10	1.60361e-08
CADAFUBG00001052	AFUB_010470	MFS sugar transporter	70.3488	243.237	3.45759	1.78977	1.19939e-08	1.6067e-07
CADAFUBG00001059	AFUB_010540	calcium channel subunit Cch1; encoded by transcript AFUB_010540A	3939.24	9024.5	2.29092	1.19593	0.0111955	0.0313834
CADAFUBG00001061	AFUB_010560	60S ribosomal protein L6; encoded by transcript AFUB_010560A	40224.5	18210	0.45271	-1.14334	9.27283e-06	6.39737e-05
CADAFUBG00001062	AFUB_010570	Sterol desaturase family; encoded by transcript AFUB_010570A	1719.25	769.771	0.447736	-1.15928	3.59574e-06	2.75302e-05
CADAFUBG00001064	AFUB_010590	Sas10/Utp3 family protein; encoded by transcript AFUB_010590A	541.971	1414.63	2.61016	1.38414	3.05755e-07	2.99943e-06
CADAFUBG00001066	AFUB_010610	heat shock protein/chaperonin HSP78	39878.9	8538.21	0.214103	-2.22362	5.6107e-25	8.46965e-23
CADAFUBG00001085	AFUB_010800	versicolorin B synthase	128.896	267.246	2.07335	1.05196	0.002754	0.00945164
CADAFUBG00001099	AFUB_010940	conserved hypothetical protein; encoded by transcript AFUB_010940A	1284.6	576.257	0.448589	-1.15653	1.22748e-05	8.1871e-05
CADAFUBG00001101	AFUB_010960	2	1458.84	499.257	0.342228	-1.54697	2.37812e-09	3.66093e-08
CADAFUBG00001102	AFUB_010970	conserved hypothetical protein; encoded by transcript AFUB_010970A	1061.72	307.021	0.289173	-1.79	2.20496e-11	5.18626e-10
CADAFUBG00001121	AFUB_011160	conserved hypothetical protein; encoded by transcript AFUB_011160A	298.713	145.462	0.486962	-1.03812	0.000283514	0.00131595
CADAFUBG00001123	AFUB_011180	conserved hypothetical protein; encoded by transcript AFUB_011180A	1701.06	136.024	0.0799644	-3.6445	5.09026e-39	2.57415e-36
CADAFUBG00001140	AFUB_011350	PQ loop repeat protein; encoded by transcript AFUB_011350A	8402.22	3981.83	0.473902	-1.07734	2.62538e-07	2.61349e-06
CADAFUBG00001141	AFUB_011360	conserved histidine-rich protein; encoded by transcript AFUB_011360A	3006.53	987.279	0.328378	-1.60657	1.86692e-13	6.21329e-12
CADAFUBG00001145	AFUB_011400	mucin	4346.27	16061.5	3.69546	1.88575	8.13089e-09	1.12498e-07
CADAFUBG00001150	AFUB_011450	nuclear and cytoplasmic polyadenylated RNA-binding protein pub1; encoded by transcript AFUB_011450A	1447.35	3740.72	2.58454	1.36991	1.64028e-08	2.11874e-07
CADAFUBG00001154	AFUB_011490	conserved hypothetical protein; encoded by transcript AFUB_011490A	2945.17	1017.92	0.345622	-1.53273	1.72282e-09	2.73113e-08
CADAFUBG00001159	AFUB_011540	glycine cleavage system H protein; encoded by transcript AFUB_011540A	8827.51	3271.62	0.370617	-1.432	8.83212e-07	7.81523e-06
CADAFUBG00001164	AFUB_011590	arginine rich protein; encoded by transcript AFUB_011590A	263.608	613.047	2.3256	1.2176	5.44339e-07	5.05551e-06
CADAFUBG00001171	AFUB_011660	conserved hypothetical protein; encoded by transcript AFUB_011660A possible frameshift	233.559	106.214	0.454764	-1.13681	0.000764786	0.00315073
CADAFUBG00001174	AFUB_011690	conserved hypothetical protein; encoded by transcript AFUB_011690A	118.189	239.434	2.02585	1.01853	0.00141683	0.00532509
CADAFUBG00001176	AFUB_011710	MFS peptide transporter	734.178	319.304	0.434913	-1.2012	1.02521e-05	6.99661e-05
CADAFUBG00001177	AFUB_011720	mitochondrial hypoxia responsive domain protein; encoded by transcript AFUB_011720A	43804.9	13373.5	0.305297	-1.71172	7.90868e-14	2.76777e-12
CADAFUBG00001182	AFUB_011770	Acyl CoA binding protein	1002.97	403.975	0.402778	-1.31194	1.61835e-06	1.35497e-05
CADAFUBG00001193	AFUB_011880	salicylate hydroxylase	434.682	187.378	0.431069	-1.21401	6.32644e-06	4.54121e-05
CADAFUBG00001196	AFUB_011910	isoflavone reductase family protein CipA	118.191	47.8226	0.404621	-1.30536	0.00099079	0.00394211
CADAFUBG00001197	AFUB_011920	conserved hypothetical protein; encoded by transcript AFUB_011920A	363.991	173.892	0.477736	-1.06571	0.00189929	0.00689002
CADAFUBG00001199	AFUB_011940	conserved hypothetical protein; encoded by transcript AFUB_011940A	242.534	77.991	0.321567	-1.63681	3.72627e-05	0.000219881
CADAFUBG00001201	AFUB_011960	sexual development activator VeA; encoded by transcript AFUB_011960A	3694.29	8007.1	2.16743	1.11598	3.75974e-06	2.87206e-05
CADAFUBG00001202	AFUB_011970	hypothetical protein; encoded by transcript AFUB_011970A	30.7311	176.23	5.73459	2.51969	1.34869e-07	1.44345e-06
CADAFUBG00001203	AFUB_011980	isoflavone reductase family protein; encoded by transcript AFUB_011980A	125.358	328.574	2.62109	1.39017	7.77377e-06	5.44864e-05
CADAFUBG00001216	AFUB_012110	zinc metalloproteinase	1336.39	443.104	0.331567	-1.59263	4.78075e-11	1.04886e-09
CADAFUBG00001222	AFUB_012170	conserved hypothetical protein; encoded by transcript AFUB_012170A	1630.01	3604.6	2.21139	1.14496	0.0001184	0.000613474
CADAFUBG00001223	AFUB_012180	hypothetical protein; encoded by transcript AFUB_012180A	53.7991	5.31829	0.0988547	-3.33855	3.74767e-05	0.000221014
CADAFUBG00001236	AFUB_012310	nitrite reductase NiiA; encoded by transcript AFUB_012310A	15173.1	4222.48	0.278286	-1.84536	1.83937e-11	4.38759e-10
CADAFUBG00001245	AFUB_012400	glycogen phosphorylase GlpV/Gph1	4191.31	13541.6	3.23088	1.69193	2.79801e-07	2.76358e-06
CADAFUBG00001252	AFUB_012470	conserved hypothetical protein; encoded by transcript AFUB_012470A	2660.57	743.465	0.279438	-1.8394	3.08246e-08	3.76977e-07
CADAFUBG00001254	AFUB_012490	SNF2 family helicase/ATPase PasG	848.581	1741.52	2.05227	1.03722	1.13997e-05	7.66599e-05
CADAFUBG00001260	AFUB_012550	U3 small nucleolar ribonucleoprotein protein IMP4	284.569	791.723	2.78219	1.47622	3.03369e-10	5.64021e-09
CADAFUBG00001263	AFUB_012580	nucleoporin (Nup184)	2740.47	8408.36	3.06821	1.6174	9.72802e-05	0.000512978
CADAFUBG00001264	AFUB_012590	4-coumarate-CoA ligase	145.338	305.135	2.09948	1.07003	0.000469899	0.00205294
CADAFUBG00001274	AFUB_012690	conserved hypothetical protein; encoded by transcript AFUB_012690A	777.553	1711.54	2.20119	1.13828	0.000169932	0.000842498
CADAFUBG00001275	AFUB_012700	uridine permease Fui1	399.792	941.491	2.35495	1.2357	0.00619732	0.0190111
CADAFUBG00001277	AFUB_012720	conserved hypothetical protein; encoded by transcript AFUB_012720A	4193.46	37381.9	8.91434	3.15613	4.67858e-11	1.03317e-09
CADAFUBG00001279	AFUB_012740	1-phosphatidylinositol-4	2176.09	7216.95	3.31648	1.72965	4.54244e-05	0.000260887
CADAFUBG00001281	AFUB_012760	6-hexanolactone hydrolase	205.25	54.5621	0.265832	-1.91141	2.12455e-07	2.16174e-06
CADAFUBG00001284	AFUB_012790	GTP cyclohydrolase II	7051.01	2041.95	0.289596	-1.78788	1.74172e-15	7.7262e-14
CADAFUBG00001285	AFUB_012800	bZIP transcription factor	5971.83	2327.77	0.389791	-1.35923	1.3046e-11	3.24194e-10
CADAFUBG00001286	AFUB_012810	conserved hypothetical protein; encoded by transcript AFUB_012810A	2788.79	666.666	0.239052	-2.0646	2.04749e-16	1.05637e-14
CADAFUBG00001294	AFUB_012890	conserved hypothetical protein; encoded by transcript AFUB_012890A	21800.2	6982.91	0.320314	-1.64244	1.17553e-14	4.6262e-13
CADAFUBG00001299	AFUB_012940	cell wall proline rich protein	5880.02	19113.4	3.25057	1.70069	0.0011484	0.00444846
CADAFUBG00001310	AFUB_013050	conserved hypothetical protein; encoded by transcript AFUB_013050A	118.398	332.781	2.8107	1.49093	0.000436299	0.00192528
CADAFUBG00001316	AFUB_013110	oligopeptide transporter	2120.11	1007.86	0.475382	-1.07284	8.8591e-07	7.83225e-06
CADAFUBG00001317	AFUB_013120	glycerate dehydrogenase; encoded by transcript AFUB_013120A	3237.98	753.442	0.232689	-2.10353	3.85771e-09	5.71258e-08
CADAFUBG00001318	AFUB_013130	hypothetical protein; encoded by transcript AFUB_013130A	38.4737	13.8511	0.360016	-1.47387	0.0162713	0.042912
CADAFUBG00001320	AFUB_013150	phenol 2-monooxygenase	1639.14	14833.5	9.04955	3.17785	9.79763e-46	9.00848e-43
CADAFUBG00001321	AFUB_013160	conserved hypothetical protein; encoded by transcript AFUB_013160A	193.358	1076.42	5.56699	2.4769	4.26452e-23	5.45966e-21
CADAFUBG00001331	AFUB_013260	histone H4.1; encoded by transcript AFUB_013260A	66322.6	29601.6	0.446327	-1.16383	0.000915658	0.00367499
CADAFUBG00001333	AFUB_013280	MFS multidrug transporter	4866.95	999.144	0.205292	-2.28425	3.24674e-24	4.62501e-22
CADAFUBG00001336	AFUB_013310	threonine-rich protein; encoded by transcript AFUB_013310A	48.9476	13.2216	0.270116	-1.88835	0.0109098	0.0307053
CADAFUBG00001342	AFUB_013370	snoRNP assembly factor Naf1	236.067	1071.34	4.53831	2.18215	2.9792e-20	2.69032e-18
CADAFUBG00001344	AFUB_013390	DNA-directed RNA polymerase I subunit (Rpa190)	1432.24	4951.23	3.45699	1.78952	3.52773e-16	1.74899e-14
CADAFUBG00001346	AFUB_013410	RING zinc finger protein	1776.45	3695.91	2.08051	1.05694	0.00104021	0.00410004
CADAFUBG00001348	AFUB_013430	SUN domain protein (Adg3)	1968.59	860.883	0.437308	-1.19328	1.79702e-06	1.48489e-05
CADAFUBG00001350	AFUB_013450	DUF292 domian protein; encoded by transcript AFUB_013450A	835.905	412.415	0.493375	-1.01924	0.00016937	0.000840534
CADAFUBG00001358	AFUB_013530	blue light-inducible protein Bli-3; encoded by transcript AFUB_013530A	89.0758	222.293	2.49555	1.31936	2.46242e-05	0.000152604
CADAFUBG00001368	AFUB_013630	histidinol-phosphate aminotransferase; encoded by transcript AFUB_013630A	8187.09	2801.77	0.342219	-1.54701	6.21132e-11	1.32255e-09
CADAFUBG00001375	AFUB_013700	hypothetical protein; encoded by transcript AFUB_013700A	1638.3	625.184	0.381605	-1.38985	3.03411e-09	4.56651e-08
CADAFUBG00001378	AFUB_013730	DUF614 domain protein; encoded by transcript AFUB_013730A	20.1926	62.4387	3.09216	1.62861	0.00108505	0.00423978
CADAFUBG00001390	AFUB_013850	Fasciclin domain family; encoded by transcript AFUB_013850A	5365.85	12481.2	2.32605	1.21788	1.72569e-07	1.80679e-06
CADAFUBG00001393	AFUB_013880	ABC transporter	11942.1	36496.1	3.0561	1.61169	0.00858143	0.0251377
CADAFUBG00001395	AFUB_013900	2-deoxy-D-gluconate 3-dehydrogenase	1677.67	3620.37	2.15797	1.10968	0.0172119	0.0448547
CADAFUBG00001399	AFUB_013940	hydroxyisocaproate dehydrogenase	363.012	1127.67	3.10643	1.63526	0.0084783	0.024891
CADAFUBG00001407	AFUB_014020	aminotransferase	2026.86	1006.21	0.496439	-1.01031	3.28666e-07	3.20861e-06
CADAFUBG00001409	AFUB_014040	ankyrin repeat protein; encoded by transcript AFUB_014040A	505.37	1085.23	2.14739	1.10259	6.11275e-05	0.000340442
CADAFUBG00001410	AFUB_014050	pyridine nucleotide-disulphide oxidoreductase	115.566	37.9085	0.328026	-1.60812	0.000493555	0.00214241
CADAFUBG00001414	AFUB_014090	mannosidase MsdS; encoded by transcript AFUB_014090A	2567.05	670.169	0.261066	-1.93751	3.08013e-16	1.5346e-14
CADAFUBG00001416	AFUB_014110	U3 small nucleolar RNA-associated protein Utp11	245.974	683.058	2.77696	1.4735	8.50874e-05	0.000457635
CADAFUBG00001422	AFUB_014170	conserved hypothetical protein; encoded by transcript AFUB_014170A	209.775	475.655	2.26746	1.18108	0.000728984	0.00301675
CADAFUBG00001431	AFUB_014260	beta-glucosidase	819.965	1755.33	2.14074	1.09811	2.91875e-06	2.27956e-05
CADAFUBG00001436	AFUB_014310	tRNA dihydrouridine synthase	521.129	1365.36	2.62	1.38957	3.09673e-10	5.73633e-09
CADAFUBG00001439	AFUB_014340	conserved hypothetical protein; encoded by transcript AFUB_014340A	1295.48	466.006	0.359717	-1.47506	3.17195e-11	7.24177e-10
CADAFUBG00001443	AFUB_014380	Ser/Thr protein phosphatase superfamily; encoded by transcript AFUB_014380A	94.9205	232.126	2.44548	1.29012	1.76669e-05	0.000113306
CADAFUBG00001445	AFUB_014400	bZIP transcription factor	222.239	86.1709	0.38774	-1.36684	9.38485e-06	6.46583e-05
CADAFUBG00001460	AFUB_014550	ATP-dependent RNA helicase (Drs1)	655.923	1713.08	2.6117	1.38499	8.20396e-11	1.71791e-09
CADAFUBG00001464	AFUB_014590	SDA1 domain protein; encoded by transcript AFUB_014590A	577.695	1919.79	3.3232	1.73257	5.6995e-08	6.61823e-07
CADAFUBG00001470	AFUB_014650	EBP domain protein	84.9055	193.084	2.27411	1.1853	0.000109815	0.000573102
CADAFUBG00001475	AFUB_014700	alpha-amylase	1313.38	566.686	0.431473	-1.21266	4.86763e-06	3.61197e-05
CADAFUBG00001478	AFUB_014730	conserved hypothetical protein; encoded by transcript AFUB_014730A	1043.72	3231.75	3.09638	1.63058	0.00260556	0.00903091
CADAFUBG00001486	AFUB_014810	conserved hypothetical protein; encoded by transcript AFUB_014810A	2768.68	6092.76	2.2006	1.1379	0.00170632	0.00626414
CADAFUBG00001487	AFUB_014820	heat shock protein Hsp98/Hsp104/ClpA	133184	49192.9	0.369361	-1.4369	1.58629e-11	3.84742e-10
CADAFUBG00001503	AFUB_014980	lipase/esterase	1000.05	3449.63	3.44947	1.78638	0.00592256	0.0182885
CADAFUBG00001504	AFUB_014990	alpha-1	910.855	3744.3	4.11075	2.0394	0.0163262	0.0430088
CADAFUBG00001508	AFUB_015030	MFS multidrug transporter	970.501	4647.9	4.78918	2.25978	0.00807037	0.0238736
CADAFUBG00001511	AFUB_015060	urea amidolyase	1504.46	483.274	0.321228	-1.63833	5.52537e-13	1.69537e-11
CADAFUBG00001512	AFUB_015070	lactam utilization protein LamB; encoded by transcript AFUB_015070A	579.187	183.347	0.316559	-1.65945	1.69849e-09	2.69678e-08
CADAFUBG00001513	AFUB_015080	hypothetical protein; encoded by transcript AFUB_015080A	1729.1	671.871	0.388568	-1.36376	7.0506e-07	6.33301e-06
CADAFUBG00001514	AFUB_015090	homeobox and C2H2 transcription factor	16555.2	3226.98	0.194923	-2.35902	5.42071e-28	1.0965e-25
CADAFUBG00001515	AFUB_015100	hypothetical protein; encoded by transcript AFUB_015100A	2040.14	839.454	0.411469	-1.28114	1.35046e-09	2.1959e-08
CADAFUBG00001520	AFUB_015150	DEAD box RNA helicase HelA	711.339	1680.24	2.36208	1.24006	1.70281e-08	2.18556e-07
CADAFUBG00001525	AFUB_015200	laccase TilA	748.879	1788.67	2.38847	1.25609	0.000580888	0.00247746
CADAFUBG00001530	AFUB_015250	importin beta-1 subunit; encoded by transcript AFUB_015250A	2416.2	6745.17	2.79164	1.48111	0.00243212	0.00850276
CADAFUBG00001531	AFUB_015260	40S ribosomal protein S22; encoded by transcript AFUB_015260A	26703	12375.9	0.463464	-1.10947	0.00291709	0.00993047
CADAFUBG00001532	AFUB_015270	conserved hypothetical protein; encoded by transcript AFUB_015270A	131.694	40.1212	0.304654	-1.71476	9.84748e-05	0.000518467
CADAFUBG00001536	AFUB_015310	3-isopropylmalate dehydrogenase Leu2A; encoded by transcript AFUB_015310A	2140.63	807.713	0.377324	-1.40612	6.43288e-10	1.12176e-08
CADAFUBG00001542	AFUB_015370	conserved hypothetical protein; encoded by transcript AFUB_015370A	242.963	491.976	2.0249	1.01785	1.55621e-05	0.000101219
CADAFUBG00001543	AFUB_015380	C6 transcription factor	104.176	528.834	5.07634	2.34379	1.79826e-17	1.06986e-15
CADAFUBG00001548	AFUB_015430	importin beta-2 subunit	1053.21	2564.56	2.435	1.28392	0.000351745	0.00158819
CADAFUBG00001549	AFUB_015440	C6 transcription factor RosA-like	88.6384	795.063	8.96973	3.16507	1.10878e-14	4.38053e-13
CADAFUBG00001558	AFUB_015530	extracellular cell wall glucanase Crf1/allergen Asp F9; encoded by transcript AFUB_015530A	56371.7	21492.6	0.381266	-1.39113	1.68154e-10	3.31522e-09
CADAFUBG00001561	AFUB_015560	C6 transcription factor	3915.75	1940.77	0.495632	-1.01266	4.70559e-05	0.000269035
CADAFUBG00001566	AFUB_015610	xylitol dehydrogenase XdhB	57.1139	327.863	5.74051	2.52118	5.59034e-14	2.04118e-12
CADAFUBG00001567	AFUB_015620	mitochondrial F1F0-ATP synthase g subunit	10234.3	4498.34	0.439534	-1.18595	2.99447e-06	2.33329e-05
CADAFUBG00001568	AFUB_015630	ATP dependent RNA helicase (Rok1)	376.275	1759.18	4.67524	2.22504	7.83078e-23	9.6586e-21
CADAFUBG00001569	AFUB_015640	conserved hypothetical protein; encoded by transcript AFUB_015640A	1116.9	262.304	0.234849	-2.09019	4.08812e-15	1.70153e-13
CADAFUBG00001572	AFUB_015670	ribosome assembly protein Noc2	1207.9	2694.85	2.23101	1.1577	1.06062e-08	1.4322e-07
CADAFUBG00001581	AFUB_015760	GPI anchored protein	17.0399	39.8806	2.34042	1.22677	0.0165727	0.0434689
CADAFUBG00001583	AFUB_015780	ABC ATPase	298.142	5879.57	19.7207	4.30164	3.76894e-12	1.0005e-10
CADAFUBG00001584	AFUB_015790	conserved hypothetical protein; encoded by transcript AFUB_015790A	585.999	275.098	0.469451	-1.09095	0.0180486	0.0466028
CADAFUBG00001587	AFUB_015820	acid phosphatase	7844.32	2580.61	0.328979	-1.60393	4.64063e-12	1.2191e-10
CADAFUBG00001588	AFUB_015830	short chain dehydrogenase/reductase	670.151	287.685	0.429284	-1.22	1.49098e-05	9.75464e-05
CADAFUBG00001592	AFUB_015870	WD40 domain protein; encoded by transcript AFUB_015870A	297.669	710.244	2.38602	1.2546	4.5284e-08	5.37561e-07
CADAFUBG00001593	AFUB_015880	dihydrouridine synthase family protein	258.544	819.573	3.16996	1.66446	7.40576e-13	2.22922e-11
CADAFUBG00001596	AFUB_015910	MIF domain protein; encoded by transcript AFUB_015910A	173.624	616.352	3.54993	1.82779	9.81095e-06	6.73188e-05
CADAFUBG00001601	AFUB_015960	C2H2 type conidiation transcription factor BrlA; encoded by transcript AFUB_015960A	86.5496	748.472	8.6479	3.11235	0.00394238	0.012904
CADAFUBG00001602	AFUB_015970	ribonuclease T2	532.231	1305.96	2.45376	1.29499	3.3889e-08	4.12458e-07
CADAFUBG00001620	AFUB_016150	acetyltransferase	850.384	409.789	0.481888	-1.05323	0.000162648	0.000811957
CADAFUBG00001638	AFUB_016330	DEAD/DEAH box helicase	267.975	1175.19	4.38545	2.13272	8.85129e-19	6.44043e-17
CADAFUBG00001644	AFUB_016390	Sin3-associated polypeptide Sap18	1239.01	516.517	0.416879	-1.2623	4.73578e-07	4.46806e-06
CADAFUBG00001645	AFUB_016400	glutathione S-transferase	522.25	112.404	0.21523	-2.21605	1.86755e-13	6.21329e-12
CADAFUBG00001646	AFUB_016410	UDP-glucose dehydrogenase; encoded by transcript AFUB_016410A	1512.85	519.583	0.343447	-1.54184	5.5312e-11	1.19791e-09
CADAFUBG00001656	AFUB_016510	translation elongation factor eEF-1B gamma subunit	3046.01	792.232	0.260089	-1.94292	3.25532e-13	1.03535e-11
CADAFUBG00001658	AFUB_016530	voltage-gated K+ channel beta subunit (KCNAB)	1108.33	2827.48	2.55112	1.35113	0.000195744	0.000953181
CADAFUBG00001661	AFUB_016560	TfdA family taurine dioxygenase	1185.65	476.871	0.402201	-1.31401	0.000166619	0.000828718
CADAFUBG00001662	AFUB_016570	pyridine nucleotide-disulphide oxidoreductase	69460.3	20066.7	0.288895	-1.79138	1.33612e-17	8.19001e-16
CADAFUBG00001663	AFUB_016580	long-chain-fatty-acid-CoA ligase	14830.5	3294.87	0.222169	-2.17027	5.53919e-19	4.18085e-17
CADAFUBG00001665	AFUB_016600	conserved hypothetical protein; encoded by transcript AFUB_016600A	31.3202	1.43638	0.0458612	-4.44658	0.000103578	0.000543639
CADAFUBG00001670	AFUB_016650	hypothetical protein; encoded by transcript AFUB_016650A	198.532	90.3957	0.45532	-1.13505	0.000601829	0.00255149
CADAFUBG00001674	AFUB_016690	MFS lactose permease	100.882	216.479	2.14586	1.10156	0.000256612	0.00120715
CADAFUBG00001675	AFUB_016700	endo-arabinanase	37.5274	390.629	10.4092	3.37978	1.13463e-10	2.29974e-09
CADAFUBG00001676	AFUB_016710	dioxygenase	13.6553	74.9441	5.48829	2.45636	2.832e-06	2.21865e-05
CADAFUBG00001677	AFUB_016720	CP2 transcription factor	12570	4770.89	0.379547	-1.39765	9.24098e-09	1.26473e-07
CADAFUBG00001678	AFUB_016730	bZIP transcription factor (BACH2)	78.0875	600.642	7.69191	2.94334	2.30325e-05	0.000143354
CADAFUBG00001682	AFUB_016770	conserved hypothetical protein; encoded by transcript AFUB_016770A	3584.18	1727.54	0.481991	-1.05292	4.66735e-06	3.47867e-05
CADAFUBG00001687	AFUB_016820	C6 transcription factor	2096.67	530.399	0.252972	-1.98295	1.19914e-19	1.00232e-17
CADAFUBG00001690	AFUB_016850	glucokinase regulator family protein	74.5625	167.907	2.25189	1.17114	0.00350294	0.0116198
CADAFUBG00001691	AFUB_016870	D-lactate dehydrogenase (cytochrome)	197.227	893.307	4.52934	2.1793	5.78699e-19	4.27223e-17
CADAFUBG00001692	AFUB_016880	MFS transporter	102.359	288.976	2.82317	1.49731	3.98724e-07	3.82609e-06
CADAFUBG00001704	AFUB_017000	TPR domain protein; encoded by transcript AFUB_017000A	29.6076	107.141	3.61869	1.85547	0.00111678	0.0043476
CADAFUBG00001706	AFUB_017020	C6 transcription factor RegA; encoded by transcript AFUB_017020A	20.157	68.969	3.42159	1.77467	0.000650227	0.0027322
CADAFUBG00001708	AFUB_017040	histidinol dehydrogenase	75.6786	158.228	2.09078	1.06404	0.000805556	0.00329055
CADAFUBG00001712	AFUB_017080	short chain dehydrogenase	7.1221	46.4355	6.51992	2.70485	0.00435077	0.0140992
CADAFUBG00001715	AFUB_017200	carboxyvinyl-carboxyphosphonate phosphorylmutase; encoded by transcript AFUB_017200A	2.94213	20.1267	6.84085	2.77418	0.0156232	0.0414731
CADAFUBG00001721	AFUB_017260	neutral amino acid permease; encoded by transcript AFUB_017260A	12303.2	3850.64	0.312979	-1.67586	1.52361e-07	1.61697e-06
CADAFUBG00001727	AFUB_017320	conserved hypothetical protein; encoded by transcript AFUB_017320A	675.658	256.991	0.380356	-1.39458	4.28635e-07	4.08597e-06
CADAFUBG00001728	AFUB_017330	conserved hypothetical protein; encoded by transcript AFUB_017330A	8.81741	142.225	16.13	4.01168	6.925e-10	1.19115e-08
CADAFUBG00001738	AFUB_017430	GNAT family acetyltransferase	26.7505	163.223	6.10168	2.60921	4.3319e-12	1.14096e-10
CADAFUBG00001741	AFUB_017460	amidase family protein; encoded by transcript AFUB_017460A	17.5044	336.468	19.2219	4.26468	9.57326e-33	2.68955e-30
CADAFUBG00001745	AFUB_017500	conserved hypothetical protein; encoded by transcript AFUB_017500A	1170.19	358.317	0.306204	-1.70744	0.0142228	0.0383189
CADAFUBG00001747	AFUB_017520	short-chain dehydrogenase/reductase family protein	72.1977	27.9916	0.387708	-1.36696	0.00357927	0.0118264
CADAFUBG00001751	AFUB_017560	conserved hypothetical protein; encoded by transcript AFUB_017560A	2830.31	10487.4	3.70538	1.88962	4.64305e-07	4.39698e-06
CADAFUBG00001760	AFUB_017650	glutathione S-transferase	525.572	179.335	0.341219	-1.55123	8.44148e-09	1.16318e-07
CADAFUBG00001764	AFUB_017690	GDSL lipase/acylhydrolase family protein; encoded by transcript AFUB_017690A	26.7132	58.2155	2.17928	1.12385	0.0136234	0.0369204
CADAFUBG00001770	AFUB_017750	protein kinase	328.727	902.244	2.74466	1.45663	1.24593e-08	1.65806e-07
CADAFUBG00001775	AFUB_017800	aldehyde dehydrogenase	3168.79	521.219	0.164485	-2.60397	3.67575e-07	3.55076e-06
CADAFUBG00001777	AFUB_017820	conserved hypothetical protein; encoded by transcript AFUB_017820A	1472.6	4379.36	2.97389	1.57235	2.66653e-13	8.6718e-12
CADAFUBG00001779	AFUB_017840	pectate lyase A; encoded by transcript AFUB_017840A	8654.31	2626.04	0.303437	-1.72053	0.000227733	0.00109213
CADAFUBG00001780	AFUB_017850	salicylate hydroxylase; encoded by transcript AFUB_017850A	2122.03	1030.83	0.485776	-1.04164	7.83742e-05	0.000426859
CADAFUBG00001782	AFUB_017870	conserved hypothetical protein; encoded by transcript AFUB_017870A	2434.43	530.704	0.218	-2.1976	7.61264e-10	1.29838e-08
CADAFUBG00001787	AFUB_017920	MFS transporter	2.17775	69.9215	32.1073	5.00483	6.11162e-14	2.19195e-12
CADAFUBG00001788	AFUB_017930	conserved hypothetical protein; encoded by transcript AFUB_017930A	217.541	869.817	3.99841	1.99943	7.68463e-15	3.13397e-13
CADAFUBG00001789	AFUB_017940	hypothetical protein; encoded by transcript AFUB_017940A	666.912	226.124	0.339061	-1.56038	7.56704e-09	1.05563e-07
CADAFUBG00001790	AFUB_017950	conserved hypothetical protein; encoded by transcript AFUB_017950A	48.3517	293.926	6.07892	2.60381	1.4799e-14	5.77904e-13
CADAFUBG00001796	AFUB_018010	xylosidase/glycosyl hydrolase	57.9605	140.628	2.42627	1.27874	0.00443997	0.0143286
CADAFUBG00001797	AFUB_018020	hypothetical protein; encoded by transcript AFUB_018020A	312.026	795.221	2.54858	1.34969	0.00330233	0.0110303
CADAFUBG00001799	AFUB_018050	hypothetical protein; encoded by transcript AFUB_018050A	807.734	148.475	0.183816	-2.44366	2.48235e-18	1.685e-16
CADAFUBG00001804	AFUB_018100	myo-inositol-phosphate synthase	58124.7	20961.1	0.360622	-1.47144	1.01128e-12	2.99944e-11
CADAFUBG00001805	AFUB_018110	1-aminocyclopropane-1-carboxylate deaminase	470.654	142.551	0.302878	-1.72319	1.42877e-06	1.20824e-05
CADAFUBG00001818	AFUB_018240	C-4 methylsterol oxidase	479.764	1001.47	2.08743	1.06172	7.29524e-06	5.14692e-05
CADAFUBG00001819	AFUB_018250	1	3805.97	24296.2	6.38371	2.6744	5.67255e-07	5.23469e-06
CADAFUBG00001820	AFUB_018260	cellobiose dehydrogenase	137.086	382.566	2.7907	1.48062	0.0184354	0.0474202
CADAFUBG00001821	AFUB_018270	Cu-dependent DNA-binding protein	2167.81	792.463	0.36556	-1.45182	1.47862e-11	3.621e-10
CADAFUBG00001827	AFUB_018330	serine peptidase	7524.79	2286.95	0.303922	-1.71823	2.53763e-15	1.09682e-13
CADAFUBG00001831	AFUB_018370	polyketide synthase	309.346	1386.78	4.48295	2.16445	1.8351e-10	3.56927e-09
CADAFUBG00001832	AFUB_018380	conserved hypothetical protein; encoded by transcript AFUB_018380A	100.391	412.477	4.10871	2.03869	2.7746e-13	8.93705e-12
CADAFUBG00001842	AFUB_018480	short chain dehydrogenase/oxidoreductase	602.501	3777.46	6.26964	2.64838	4.8188e-05	0.000275041
CADAFUBG00001844	AFUB_018500	aldo-keto reductase	3812.74	1356.7	0.355833	-1.49073	5.23139e-13	1.62801e-11
CADAFUBG00001850	AFUB_018560	conserved hypothetical protein; encoded by transcript AFUB_018560A	487.11	1413.03	2.90084	1.53647	0.00132197	0.00501515
CADAFUBG00001852	AFUB_018580	ABC bile acid transporter	391.652	1020.87	2.60656	1.38215	2.45635e-07	2.45247e-06
CADAFUBG00001853	AFUB_018590	integral peroxisomal membrane peroxin	189.432	604.907	3.19326	1.67503	1.71631e-10	3.37063e-09
CADAFUBG00001854	AFUB_018600	protein kinase	1099.18	2501.65	2.27593	1.18646	0.00494741	0.0157303
CADAFUBG00001857	AFUB_018630	mitogen-activated protein kinase MAF1; encoded by transcript AFUB_018630A	3484.61	1717.96	0.493015	-1.0203	7.63378e-06	5.36167e-05
CADAFUBG00001863	AFUB_018690	conserved hypothetical protein; encoded by transcript AFUB_018690A	151.348	445.557	2.94392	1.55774	5.45711e-08	6.35866e-07
CADAFUBG00001868	AFUB_018740	conserved hypothetical protein; encoded by transcript AFUB_018740A	2377.51	5850.22	2.46065	1.29904	0.00118527	0.00456331
CADAFUBG00001872	AFUB_018780	GPI anchored protein	7373.42	2593.01	0.35167	-1.5077	7.43689e-09	1.04034e-07
CADAFUBG00001873	AFUB_018790	conserved hypothetical protein; encoded by transcript AFUB_018790A	14122.9	49582.2	3.51077	1.81179	1.82882e-16	9.55101e-15
CADAFUBG00001881	AFUB_018870	hypothetical pathogenicity factor; encoded by transcript AFUB_018870A frameshift	168.566	64.9675	0.385413	-1.37552	0.000182304	0.000894493
CADAFUBG00001884	AFUB_018900	conserved hypothetical protein; encoded by transcript AFUB_018900A	6484.92	3063.55	0.472412	-1.08188	2.85085e-05	0.000173278
CADAFUBG00001896	AFUB_019020	conserved hypothetical protein; encoded by transcript AFUB_019020A	8296.92	3922.37	0.47275	-1.08085	2.81982e-06	2.21083e-05
CADAFUBG00001900	AFUB_019060	nuclear protein (Sgd1)	246.855	1028.96	4.16829	2.05946	2.06753e-07	2.11223e-06
CADAFUBG00001906	AFUB_019120	MFS transporter	69.4972	168.098	2.41877	1.27427	0.000385247	0.00172102
CADAFUBG00001907	AFUB_019130	peptidyl-prolyl cis-trans isomerase Cpr7	14396.6	6412.22	0.445397	-1.16683	1.75799e-06	1.4586e-05
CADAFUBG00001918	AFUB_019240	CCCH zinc finger domain protein; encoded by transcript AFUB_019240A	438.995	911.512	2.07636	1.05406	2.15013e-05	0.00013482
CADAFUBG00001923	AFUB_019290	conserved hypothetical protein; encoded by transcript AFUB_019290A	349.603	1078.31	3.08439	1.62498	1.82209e-05	0.000116489
CADAFUBG00001928	AFUB_019340	conserved hypothetical protein; encoded by transcript AFUB_019340A	234.151	101.467	0.433342	-1.20642	0.0175653	0.0455526
CADAFUBG00001936	AFUB_019420	hypothetical protein; encoded by transcript AFUB_019420A	78.2935	158.209	2.02072	1.01487	0.00091461	0.00367224
CADAFUBG00001938	AFUB_019440	MYB DNA-binding domain protein; encoded by transcript AFUB_019440A	606.127	1444.1	2.38251	1.25248	0.00041322	0.00183383
CADAFUBG00001941	AFUB_019470	conserved hypothetical protein; encoded by transcript AFUB_019470A	1165.87	5817.83	4.99013	2.31908	1.82436e-08	2.32095e-07
CADAFUBG00001950	AFUB_019560	PA domain protein; encoded by transcript AFUB_019560A	32655.3	15795.4	0.483699	-1.04782	2.0854e-07	2.12619e-06
CADAFUBG00001951	AFUB_019570	conserved hypothetical protein; encoded by transcript AFUB_019570A	1252.73	522.604	0.417171	-1.26129	9.6671e-07	8.45788e-06
CADAFUBG00001954	AFUB_019600	conserved hypothetical protein; encoded by transcript AFUB_019600A	6313.58	1952.12	0.309194	-1.69341	1.2666e-15	5.77046e-14
CADAFUBG00001962	AFUB_019680	HAD superfamily hydrolase	3368.71	1335.75	0.396516	-1.33455	2.10388e-07	2.14286e-06
CADAFUBG00001975	AFUB_019810	60S ribosomal protein L24b; encoded by transcript AFUB_019810A	852.332	1722.79	2.02126	1.01526	1.03816e-06	9.02834e-06
CADAFUBG00001978	AFUB_019840	hypothetical protein; encoded by transcript AFUB_019840A	1620.07	521.722	0.322038	-1.6347	2.6953e-12	7.33316e-11
CADAFUBG00001980	AFUB_019860	protein-tyrosine phosphatase	3694.5	15700	4.24957	2.08732	1.45905e-08	1.90904e-07
CADAFUBG00001982	AFUB_019880	KH domain RNA-binding protein; encoded by transcript AFUB_019880A	3050.12	6644.46	2.17843	1.12329	1.84423e-06	1.52142e-05
CADAFUBG00001989	AFUB_019950	nuclear protein involved in pre-rRNA processing	159.993	378.547	2.36603	1.24247	3.91876e-05	0.000229498
CADAFUBG00001992	AFUB_019980	catechol dioxygenase	2522.29	1084.72	0.430054	-1.21741	3.33195e-07	3.24344e-06
CADAFUBG00001995	AFUB_020010	conserved hypothetical protein; encoded by transcript AFUB_020010A	240.668	97.7443	0.406137	-1.29996	0.00017289	0.000855066
CADAFUBG00001997	AFUB_020030	conserved hypothetical protein; encoded by transcript AFUB_020030A	200.056	518.631	2.59242	1.3743	1.83525e-07	1.89987e-06
CADAFUBG00001999	AFUB_020050	MYB DNA-binding domain protein; encoded by transcript AFUB_020050A	507.493	1595.87	3.14461	1.65288	1.65903e-09	2.64243e-08
CADAFUBG00002006	AFUB_020120	cactin	4697.28	1564.49	0.333063	-1.58613	1.24171e-12	3.6088e-11
CADAFUBG00002009	AFUB_020150	vacuolar ABC heavy metal transporter (Hmt1)	4309.91	12519.9	2.9049	1.53849	4.80367e-11	1.05161e-09
CADAFUBG00002013	AFUB_020190	conserved hypothetical protein; encoded by transcript AFUB_020190A	10.8514	46.8623	4.31856	2.11055	0.000813632	0.0033155
CADAFUBG00002019	AFUB_020250	C6 finger domain protein	172.976	74.8266	0.432584	-1.20895	0.000210611	0.00101871
CADAFUBG00002020	AFUB_020260	conserved hypothetical protein; encoded by transcript AFUB_020260A	102.588	244.464	2.38297	1.25276	0.000259968	0.0012201
CADAFUBG00002023	AFUB_020290	Bax Inhibitor family protein; encoded by transcript AFUB_020290A	9283.21	3774.96	0.406644	-1.29816	2.97453e-10	5.54041e-09
CADAFUBG00002031	AFUB_020370	conserved hypothetical protein; encoded by transcript AFUB_020370A	39977.3	13276.8	0.332109	-1.59027	1.77392e-09	2.80774e-08
CADAFUBG00002034	AFUB_020400	phytanoyl-CoA dioxygenase family protein; encoded by transcript AFUB_020400A	1236.69	486.219	0.393163	-1.3468	1.32271e-07	1.41715e-06
CADAFUBG00002046	AFUB_020520	conserved hypothetical protein; encoded by transcript AFUB_020520A	8738.74	2274.92	0.260326	-1.94161	9.40799e-20	8.06377e-18
CADAFUBG00002047	AFUB_020530	C6 transcription factor (Leu3)	3913.4	1784.19	0.455918	-1.13315	2.06448e-07	2.11124e-06
CADAFUBG00002048	AFUB_020540	hypothetical protein; encoded by transcript AFUB_020540A	967.604	270.037	0.279078	-1.84126	2.76796e-13	8.93705e-12
CADAFUBG00002049	AFUB_020550	conserved hypothetical protein; encoded by transcript AFUB_020550A	581.383	2394.77	4.1191	2.04233	0.00499711	0.0158634
CADAFUBG00002051	AFUB_020570	sugar transporter	1482.42	5475.43	3.69357	1.88502	0.000200934	0.000975637
CADAFUBG00002059	AFUB_020650	two-component osmosensing histidine kinase (Bos1)	5926.37	14918.6	2.51732	1.33189	1.38718e-07	1.47839e-06
CADAFUBG00002063	AFUB_020690	IMP dehydrogenase	4060.73	17248.8	4.24771	2.08669	8.37892e-24	1.11506e-21
CADAFUBG00002064	AFUB_020700	oxidoreductase	307.163	1134.14	3.69231	1.88452	1.08122e-14	4.30532e-13
CADAFUBG00002067	AFUB_020730	Golgi to endosome transport protein (Ent3)	6971.2	3478.96	0.499047	-1.00275	1.19736e-05	8.01463e-05
CADAFUBG00002070	AFUB_020760	conserved hypothetical protein; encoded by transcript AFUB_020760A	179.679	88.6421	0.493335	-1.01936	0.00412837	0.0134301
CADAFUBG00002073	AFUB_020790	peptidyl-prolyl cis-trans isomerase; encoded by transcript AFUB_020790A	35789.9	17575.2	0.491064	-1.02602	7.97065e-06	5.5789e-05
CADAFUBG00002085	AFUB_020910	mitochondrial import receptor subunit (Tom37)	4438.14	1731	0.390029	-1.35835	1.20322e-08	1.6097e-07
CADAFUBG00002094	AFUB_021000	small nucleolar ribonucleoprotein complex subunit	870.337	4092.3	4.70197	2.23327	2.57568e-21	2.63136e-19
CADAFUBG00002101	AFUB_021070	peptidase (PNG1)	1815.18	3813.76	2.10104	1.0711	5.12961e-06	3.7759e-05
CADAFUBG00002109	AFUB_021150	GPR/FUN34 family protein; encoded by transcript AFUB_021150A	5399.94	13165.4	2.43806	1.28573	4.00357e-09	5.88545e-08
CADAFUBG00002110	AFUB_021160	hypothetical protein; encoded by transcript AFUB_021160A	665.608	1662.61	2.49787	1.3207	1.23852e-08	1.65038e-07
CADAFUBG00002111	AFUB_021170	hypothetical protein; encoded by transcript AFUB_021170A	757.252	2191.31	2.89377	1.53295	2.29277e-09	3.54031e-08
CADAFUBG00002112	AFUB_021180	ENTH domain protein; encoded by transcript AFUB_021180A	1849.75	4366.08	2.36036	1.23901	5.6911e-09	8.11845e-08
CADAFUBG00002117	AFUB_021230	hypothetical protein; encoded by transcript AFUB_021230A	94.0291	47.0096	0.499947	-1.00015	0.00858223	0.0251377
CADAFUBG00002128	AFUB_021340	asparaginase	688.585	281.805	0.409252	-1.28894	1.749e-06	1.45353e-05
CADAFUBG00002133	AFUB_021390	salicylate hydroxylase	193.656	21.9059	0.113118	-3.1441	2.39538e-13	7.84041e-12
CADAFUBG00002135	AFUB_021410	conserved hypothetical protein; encoded by transcript AFUB_021410A	11903.5	5770.96	0.484811	-1.0445	6.06875e-07	5.52469e-06
CADAFUBG00002138	AFUB_021440	conserved hypothetical protein; encoded by transcript AFUB_021440A	1484.15	669.218	0.450909	-1.14909	3.6638e-07	3.54599e-06
CADAFUBG00002160	AFUB_021660	DUF967 domain protein; encoded by transcript AFUB_021660A	1120.08	451.449	0.403051	-1.31097	4.25937e-07	4.06408e-06
CADAFUBG00002176	AFUB_021820	WD repeat protein; encoded by transcript AFUB_021820A	392.804	1319.14	3.35826	1.74771	4.07226e-14	1.51422e-12
CADAFUBG00002178	AFUB_021840	pre-rRNA processing protein	229.291	470.211	2.05072	1.03613	9.86024e-06	6.75654e-05
CADAFUBG00002184	AFUB_021900	pyruvate dehydrogenase E1 component alpha subunit	434.048	997.504	2.29814	1.20047	2.40901e-07	2.40997e-06
CADAFUBG00002186	AFUB_021920	TAM domain methyltransferase	160.119	784.56	4.89985	2.29274	1.76937e-17	1.0589e-15
CADAFUBG00002194	AFUB_022000	Kelch repeats protein	767.863	1745.71	2.27347	1.18489	6.45979e-08	7.39913e-07
CADAFUBG00002195	AFUB_022010	tyrosine decarboxylase	3034.08	6698.38	2.20771	1.14255	9.97919e-09	1.35658e-07
CADAFUBG00002203	AFUB_022090	alternative oxidase AlxA	197003	74650.8	0.378933	-1.39999	3.93424e-09	5.80042e-08
CADAFUBG00002206	AFUB_022110	conserved hypothetical protein; encoded by transcript AFUB_022110A	977.207	231.14	0.236531	-2.0799	3.33455e-09	4.9964e-08
CADAFUBG00002216	AFUB_022220	MFS monosaccharide transporter	1566.39	711.634	0.454313	-1.13824	1.15432e-06	9.95289e-06
CADAFUBG00002223	AFUB_022290	salicylate hydroxylase	30.0124	92.8124	3.09247	1.62876	0.0011379	0.00441623
CADAFUBG00002229	AFUB_022350	calcium-proton exchanger	1819.03	255.336	0.140369	-2.8327	4.00083e-27	7.4934e-25
CADAFUBG00002230	AFUB_022360	vacuolar H+\/Ca2+ exchanger; encoded by transcript AFUB_022360A	2439.01	401.7	0.164698	-2.6021	4.62032e-26	7.66064e-24
CADAFUBG00002231	AFUB_022370	1	3758.35	10337	2.7504	1.45964	2.03916e-10	3.89868e-09
CADAFUBG00002232	AFUB_022380	MFS transporter	1766.05	486.974	0.275743	-1.8586	8.97856e-14	3.09929e-12
CADAFUBG00002239	AFUB_022450	pre-rRNA processing protein Esf1	494.666	1021.32	2.06467	1.04591	2.84138e-06	2.22428e-05
CADAFUBG00002251	AFUB_022570	conserved hypothetical protein; encoded by transcript AFUB_022570A	778.977	2009.46	2.57961	1.36716	1.79316e-10	3.49441e-09
CADAFUBG00002252	AFUB_022580	exonuclease	156.55	533.388	3.40715	1.76857	0.00132759	0.00503269
CADAFUBG00002257	AFUB_022630	RNA binding protein Jsn1	3403.71	9090.41	2.67073	1.41724	3.98098e-05	0.000232374
CADAFUBG00002259	AFUB_022650	conserved hypothetical protein; encoded by transcript AFUB_022650A	4163.22	11003.3	2.64298	1.40216	1.9026e-09	2.99267e-08
CADAFUBG00002264	AFUB_022700	differentiation regulator (Nrd1)	1511.48	4550.82	3.01085	1.59017	0.00635653	0.0194572
CADAFUBG00002265	AFUB_022710	conserved hypothetical protein; encoded by transcript AFUB_022710A	2079.08	893.031	0.429531	-1.21917	4.8784e-07	4.58126e-06
CADAFUBG00002269	AFUB_022750	conserved hypothetical protein; encoded by transcript AFUB_022750A	10728.3	3917.9	0.365192	-1.45327	1.2108e-06	1.03855e-05
CADAFUBG00002278	AFUB_022840	dienelactone hydrolase; encoded by transcript AFUB_022840A	8018.27	1216.97	0.151774	-2.72	1.12424e-30	2.84264e-28
CADAFUBG00002279	AFUB_022850	Riboflavin kinase	4110.84	1711.18	0.416261	-1.26444	1.12949e-07	1.23233e-06
CADAFUBG00002312	AFUB_023180	DUF907 domain protein; encoded by transcript AFUB_023180A	5196.2	13414.3	2.58156	1.36824	3.34863e-09	5.00267e-08
CADAFUBG00002340	AFUB_023460	pre-mRNA splicing factor (Srp1)	4385.68	2184.87	0.498182	-1.00525	1.3953e-05	9.18753e-05
CADAFUBG00002344	AFUB_023500	PX domain protein; encoded by transcript AFUB_023500A	905.806	2119.31	2.3397	1.22632	1.12893e-07	1.23233e-06
CADAFUBG00002365	AFUB_023710	palmitoyltransferase (SidR)	10678.3	5066.03	0.474422	-1.07576	9.61272e-07	8.42487e-06
CADAFUBG00002366	AFUB_023720	L-ornithine N5-oxygenase SidA; encoded by transcript AFUB_023720A	101304	33933.6	0.334969	-1.5779	1.69832e-13	5.72561e-12
CADAFUBG00002368	AFUB_023740	hypothetical protein; encoded by transcript AFUB_023740A	316.482	651.921	2.0599	1.04257	0.00140448	0.00528654
CADAFUBG00002377	AFUB_023830	hypothetical protein; encoded by transcript AFUB_023830A	25621.2	10041.7	0.39193	-1.35133	1.89275e-09	2.98182e-08
CADAFUBG00002386	AFUB_023920	APSES transcription factor StuA; encoded by transcript AFUB_023920A	3715.98	16198.3	4.35909	2.12403	0.000126545	0.000649026
CADAFUBG00002400	AFUB_024060	short chain dehydrogenase/reductase family protein; encoded by transcript AFUB_024060A	471.167	140.719	0.29866	-1.74342	1.01682e-09	1.69705e-08
CADAFUBG00002411	AFUB_024170	RNA polymerase II transcription factor SIII (Elongin) subunit A	2284.91	873.867	0.382452	-1.38665	1.80464e-08	2.29876e-07
CADAFUBG00002417	AFUB_024230	glycerol 3-phosphate dehydrogenase (GfdB)	422.512	167.057	0.39539	-1.33865	0.000173004	0.000855211
CADAFUBG00002422	AFUB_024280	U3 small nucleolar ribonucleoprotein subunit (Imp3)	184.227	401.34	2.1785	1.12334	2.68939e-05	0.000165152
CADAFUBG00002423	AFUB_024290	conserved hypothetical protein; encoded by transcript AFUB_024290A	367.225	1240.43	3.37786	1.75611	0.00464805	0.0148861
CADAFUBG00002426	AFUB_024320	glutathione S-transferase	3570.02	1448.31	0.405686	-1.30156	4.87616e-06	3.61565e-05
CADAFUBG00002433	AFUB_024390	ubiquitin C-terminal hydrolase	1816.61	7410.56	4.07933	2.02833	0.000610051	0.00258486
CADAFUBG00002445	AFUB_024510	pyridoxine; encoded by transcript AFUB_024510A	2038.72	966.314	0.473981	-1.0771	7.01189e-06	4.96279e-05
CADAFUBG00002453	AFUB_024590	acetyl-CoA carboxylase; encoded by transcript AFUB_024590A	16421	41828.1	2.54723	1.34893	0.00166711	0.00613383
CADAFUBG00002454	AFUB_024600	hypothetical protein; encoded by transcript AFUB_024600A	468.414	1452.78	3.10148	1.63296	0.00014953	0.000753534
CADAFUBG00002459	AFUB_024650	ZIP metal ion transporter	5145.02	2177.14	0.423154	-1.24074	6.80649e-11	1.4312e-09
CADAFUBG00002465	AFUB_024710	amino acid permease (Dip5)	1135.49	7102.77	6.25526	2.64507	6.71803e-13	2.03432e-11
CADAFUBG00002466	AFUB_024720	conserved hypothetical protein; encoded by transcript AFUB_024720A	207.815	1174.26	5.6505	2.49838	6.42801e-11	1.3601e-09
CADAFUBG00002474	AFUB_024800	dihydrofolate reductase	1338.4	526.067	0.393058	-1.34719	3.02381e-07	2.96921e-06
CADAFUBG00002475	AFUB_024810	voltage-gated chloride channel (ClcA)	8295.98	2552.94	0.307733	-1.70025	4.07735e-15	1.70153e-13
CADAFUBG00002479	AFUB_024850	isochorismatase family hydrolase	2272.28	896.051	0.39434	-1.34249	4.68127e-07	4.4249e-06
CADAFUBG00002483	AFUB_024890	conserved hypothetical protein; encoded by transcript AFUB_024890A	544.895	1200.64	2.20344	1.13976	0.00184233	0.00670263
CADAFUBG00002484	AFUB_024900	DNA ligase Cdc9	2496.85	5476.32	2.19329	1.1331	1.0308e-07	1.14064e-06
CADAFUBG00002489	AFUB_024950	DUF221 domain protein	5932.05	2490.82	0.419893	-1.25191	1.50928e-05	9.84827e-05
CADAFUBG00002507	AFUB_025130	mitochondrial carrier protein	2315.58	828.924	0.357977	-1.48206	2.25018e-10	4.25389e-09
CADAFUBG00002510	AFUB_025160	conserved hypothetical protein; encoded by transcript AFUB_025160A	143.622	41.6205	0.289793	-1.78691	1.50735e-05	9.84203e-05
CADAFUBG00002511	AFUB_025170	Mitochondrial ATP synthase epsilon chain domain-containing protein; encoded by transcript AFUB_025170A	6838.95	3000.37	0.438718	-1.18863	0.00156585	0.00580535
CADAFUBG00002513	AFUB_025190	C6 finger domain protein	13122.4	3178.18	0.242194	-2.04576	3.89108e-19	3.09877e-17
CADAFUBG00002514	AFUB_025200	fungal specific trascription factor	7177.14	2477.87	0.345245	-1.53431	1.0527e-10	2.14226e-09
CADAFUBG00002515	AFUB_025210	endo-beta-1	4263.38	1746.02	0.409539	-1.28793	2.75583e-07	2.73259e-06
CADAFUBG00002516	AFUB_025220	isochorismatase family protein; encoded by transcript AFUB_025220A	305.788	965.539	3.15755	1.6588	4.25525e-05	0.000246492
CADAFUBG00002520	AFUB_025260	cyclohexanone monooxygenase	9.78201	346.068	35.378	5.14478	1.17077e-18	8.22302e-17
CADAFUBG00002521	AFUB_025270	alpha-N-acetylglucosaminidase	3.92507	150.011	38.2188	5.25621	1.17674e-25	1.83101e-23
CADAFUBG00002530	AFUB_025360	eukaryotic translation initiation factor subunit eIF-4F	4929.43	14707.1	2.98353	1.57702	4.77674e-08	5.63076e-07
CADAFUBG00002543	AFUB_025490	conserved hypothetical protein; encoded by transcript AFUB_025490A	624.07	2655.28	4.25478	2.08908	6.29411e-18	4.02903e-16
CADAFUBG00002546	AFUB_025520	SNARE protein (Ufe1)	845.316	334.877	0.396156	-1.33586	0.000237497	0.00113304
CADAFUBG00002547	AFUB_025530	PB1 domain protein	3614.16	1363.62	0.377299	-1.40622	3.71234e-05	0.000219186
CADAFUBG00002549	AFUB_025550	superoxide dismutase copper chaperone Lys7	3755.99	1857.64	0.494582	-1.01572	1.81395e-05	0.000116042
CADAFUBG00002566	AFUB_025720	hypothetical protein; encoded by transcript AFUB_025720A	4.53221	24.353	5.37332	2.42581	0.00465818	0.0149138
CADAFUBG00002567	AFUB_025730	conserved hypothetical protein; encoded by transcript AFUB_025730A	427.481	2047.71	4.79017	2.26008	2.34543e-21	2.42058e-19
CADAFUBG00002572	AFUB_025780	conserved hypothetical protein; encoded by transcript AFUB_025780A	245.944	602.709	2.4506	1.29313	1.54442e-06	1.2956e-05
CADAFUBG00002577	AFUB_025830	nonsense-mediated mRNA decay protein (Nmd5)	3455.18	7278.12	2.10644	1.0748	2.39386e-06	1.90342e-05
CADAFUBG00002579	AFUB_025850	actin cytoskeleton protein (VIP1)	59500.5	28730.6	0.482863	-1.05031	2.22583e-06	1.78384e-05
CADAFUBG00002585	AFUB_025910	60S acidic ribosomal protein P2/allergen Asp F 8; encoded by transcript AFUB_025910A	26799.3	9948.54	0.371223	-1.42964	5.62401e-07	5.19464e-06
CADAFUBG00002592	AFUB_025980	conserved hypothetical protein; encoded by transcript AFUB_025980A	2885.41	1159.06	0.401698	-1.31582	1.61996e-08	2.10055e-07
CADAFUBG00002598	AFUB_026040	NAD binding Rossmann fold oxidoreductase	9337.66	2951.57	0.316093	-1.66158	6.78152e-10	1.17446e-08
CADAFUBG00002600	AFUB_026060	conserved hypothetical protein; encoded by transcript AFUB_026060A	719.516	306.749	0.426327	-1.22997	2.51367e-06	1.99086e-05
CADAFUBG00002622	AFUB_026280	conserved hypothetical protein; encoded by transcript AFUB_026280A similar to SP:Q09702: Negative regulator of differentiation 1; RNA binding protein Nrd1 [Schizosaccharomyces pombe]	106.178	374.404	3.5262	1.81812	0.000233475	0.00111596
CADAFUBG00002624	AFUB_026300	50S ribosomal protein L13; encoded by transcript AFUB_026300A	3273.08	1588.91	0.485449	-1.04261	8.82768e-05	0.000472397
CADAFUBG00002625	AFUB_026310	urate oxydase UaZ; encoded by transcript AFUB_026310A	7637.02	3511.34	0.459779	-1.12099	0.00652728	0.0199146
CADAFUBG00002638	AFUB_026440	mannitol-1-phosphate dehydrogenase; encoded by transcript AFUB_026440A	47070.8	18006.4	0.382539	-1.38632	6.41196e-10	1.12004e-08
CADAFUBG00002639	AFUB_026450	conserved hypothetical protein; encoded by transcript AFUB_026450A	1014.28	431.137	0.425065	-1.23424	8.97944e-07	7.91788e-06
CADAFUBG00002640	AFUB_026460	hypothetical protein; encoded by transcript AFUB_026460A	97.4146	18.6945	0.191906	-2.38152	3.24104e-05	0.000194539
CADAFUBG00002651	AFUB_026570	pentatricopeptide repeat protein; encoded by transcript AFUB_026570A	540.609	1350.18	2.49752	1.3205	4.00937e-09	5.88545e-08
CADAFUBG00002656	AFUB_026620	RTA1 domain protein	278.922	111.786	0.40078	-1.31912	0.00035046	0.0015831
CADAFUBG00002664	AFUB_026700	MFS alpha-glucoside transporter	2807.39	1310.58	0.46683	-1.09903	1.50419e-05	9.8278e-05
CADAFUBG00002668	AFUB_026740	alcohol dehydrogenase	2143.21	945.694	0.441251	-1.18033	9.489e-06	6.52869e-05
CADAFUBG00002672	AFUB_026780	dihydroorotate reductase PyrE	1690.02	560.01	0.331363	-1.59351	2.27247e-11	5.30803e-10
CADAFUBG00002673	AFUB_026790	triosephosphate isomerase; encoded by transcript AFUB_026790A	2653.21	630.548	0.237655	-2.07306	7.83421e-18	4.89106e-16
CADAFUBG00002675	AFUB_026810	conserved hypothetical protein; encoded by transcript AFUB_026810A	2850.66	1169.07	0.410105	-1.28593	2.90871e-08	3.60082e-07
CADAFUBG00002680	AFUB_026860	AMFR protein	3784.49	1052.8	0.278187	-1.84587	3.87336e-15	1.62553e-13
CADAFUBG00002682	AFUB_026880	conserved hypothetical protein; encoded by transcript AFUB_026880A	692.677	1729.98	2.49753	1.3205	0.0105792	0.0298906
CADAFUBG00002686	AFUB_026929	thioesterase family protein	177.35	85.1964	0.480385	-1.05774	0.00535125	0.0167926
CADAFUBG00002688	AFUB_026940	developmental regulator FlbA; encoded by transcript AFUB_026940A	1547.47	3628.42	2.34474	1.22943	0.000142864	0.000724639
CADAFUBG00002690	AFUB_026970	PHD finger and SET domain protein	1732.13	3538.52	2.04287	1.0306	0.00107072	0.00419337
CADAFUBG00002691	AFUB_026980	proline permease	66.1895	158.542	2.39528	1.26019	0.000556159	0.00238448
CADAFUBG00002693	AFUB_027000	UDP-N-acetylglucosamine-dolichyl-phosphate N-acetylglucosaminephosphate transferase	1308.67	437.382	0.33422	-1.58113	3.49758e-10	6.43174e-09
CADAFUBG00002694	AFUB_027010	aryl-alcohol dehydrogenase (AAD)	1380.32	470.708	0.341013	-1.5521	2.53849e-09	3.89005e-08
CADAFUBG00002703	AFUB_027100	ML domain protein	23428.6	10330.9	0.440954	-1.1813	1.91393e-07	1.97123e-06
CADAFUBG00002704	AFUB_027110	peroxisomal 3-ketoacyl-coA thiolase (Kat1)	1234.27	585.209	0.474135	-1.07663	8.35877e-05	0.000450643
CADAFUBG00002708	AFUB_027150	conserved hypothetical protein; encoded by transcript AFUB_027150A	103.174	381.111	3.69388	1.88514	0.000480829	0.00209195
CADAFUBG00002712	AFUB_027190	rRNA processing protein Rrp8	819.843	2566.03	3.1299	1.64612	6.30496e-11	1.33967e-09
CADAFUBG00002716	AFUB_027230	conserved hypothetical protein; encoded by transcript AFUB_027230A	300.478	124.816	0.415391	-1.26746	1.89831e-05	0.000120829
CADAFUBG00002717	AFUB_027240	acetylglutamate synthase; encoded by transcript AFUB_027240A	6422.71	1992.1	0.310165	-1.68889	1.08851e-12	3.20034e-11
CADAFUBG00002720	AFUB_027270	MFS monosaccharide transporter	91131.7	36709.8	0.402821	-1.31179	8.72018e-09	1.19831e-07
CADAFUBG00002721	AFUB_027280	hypothetical protein; encoded by transcript AFUB_027280A	1920.92	950.821	0.494983	-1.01455	2.84756e-05	0.000173278
CADAFUBG00002722	AFUB_027290	ketoreductase	4572.4	2232.46	0.488246	-1.03432	4.7255e-06	3.51424e-05
CADAFUBG00002723	AFUB_027300	ergosterol biosynthesis protein Erg28	1620.84	753.361	0.464795	-1.10533	4.20791e-06	3.17603e-05
CADAFUBG00002724	AFUB_027310	galactose-1-phosphate uridylyltransferase; encoded by transcript AFUB_027310A	3253.82	1575.09	0.484073	-1.0467	2.94927e-06	2.29984e-05
CADAFUBG00002738	AFUB_027450	HIT domain protein; encoded by transcript AFUB_027450A	585.367	227.885	0.389303	-1.36103	3.05422e-06	2.36526e-05
CADAFUBG00002743	AFUB_027500	mitochondrial DnaJ chaperone (Mdj1)	3501.07	1328.85	0.379554	-1.39762	3.58074e-09	5.31021e-08
CADAFUBG00002749	AFUB_027560	pre-rRNA processing protein Rrp12	617.104	2508.12	4.06433	2.02302	5.01467e-18	3.27215e-16
CADAFUBG00002753	AFUB_027600	conserved hypothetical protein; encoded by transcript AFUB_027600A	2383.47	1113.8	0.4673	-1.09758	3.6093e-05	0.000213476
CADAFUBG00002756	AFUB_027630	hypothetical protein; encoded by transcript AFUB_027630A	4442.16	1662.38	0.374228	-1.41801	1.34561e-08	1.7767e-07
CADAFUBG00002757	AFUB_027640	pyruvate dehydrogenase kinase; encoded by transcript AFUB_027640A	11716.2	4269.96	0.36445	-1.45621	3.79774e-10	6.90834e-09
CADAFUBG00002762	AFUB_027690	phospholipase A2 (PlaA)	7339.03	3383.31	0.461003	-1.11715	2.04634e-07	2.09481e-06
CADAFUBG00002763	AFUB_027700	conserved hypothetical protein; encoded by transcript AFUB_027700A	267.691	80.7704	0.30173	-1.72867	6.00711e-06	4.34592e-05
CADAFUBG00002772	AFUB_027780	mitochondrial phosphate transporter Pic2	1344.07	248.116	0.1846	-2.43752	1.44723e-17	8.81763e-16
CADAFUBG00002775	AFUB_027810	conserved hypothetical protein; encoded by transcript AFUB_027810A	414.589	1067.77	2.57549	1.36485	9.10927e-10	1.53808e-08
CADAFUBG00002780	AFUB_027860	conserved hypothetical protein; encoded by transcript AFUB_027860A	394.532	119.347	0.302503	-1.72498	1.08436e-08	1.46035e-07
CADAFUBG00002788	AFUB_027940	cytochrome c oxidase assembly protein Cox11	1819.68	696.622	0.382825	-1.38524	2.1855e-08	2.73905e-07
CADAFUBG00002806	AFUB_028120	conserved hypothetical protein; encoded by transcript AFUB_028120A	2976.32	1431.81	0.481066	-1.05569	2.83525e-05	0.000172745
CADAFUBG00002813	AFUB_028190	carnitine acetyl transferase; encoded by transcript AFUB_028190A	4182.18	1762.69	0.421476	-1.24648	1.65933e-08	2.13789e-07
CADAFUBG00002816	AFUB_028220	pterin-4-alpha-carbinolamine dehydratase family protein; encoded by transcript AFUB_028220A	2855.22	1042.19	0.365011	-1.45399	3.52737e-09	5.25418e-08
CADAFUBG00002821	AFUB_028270	NADPH-adrenodoxin reductase	2096	845.72	0.403492	-1.30939	5.75782e-08	6.67063e-07
CADAFUBG00002822	AFUB_028280	allergen Asp F13; encoded by transcript AFUB_028280A identical to rAsp f 13 (GI:3005841) [Aspergillus fumigatus]	6050.14	1819.49	0.300735	-1.73344	2.14981e-15	9.37206e-14
CADAFUBG00002824	AFUB_028300	DUF636 domain protein; encoded by transcript AFUB_028300A	104.257	1359.68	13.0417	3.70506	3.91223e-34	1.2764e-31
CADAFUBG00002826	AFUB_028320	conserved hypothetical protein; encoded by transcript AFUB_028320A	488.706	211.451	0.432676	-1.20864	2.75006e-05	0.000168061
CADAFUBG00002835	AFUB_028410	von Willebrand domain protein; encoded by transcript AFUB_028410A	2707.39	8848.74	3.26837	1.70857	0.00832645	0.0245021
CADAFUBG00002836	AFUB_028420	MFS monocarboxylate transporter	1127.09	276.862	0.245644	-2.02536	8.81653e-10	1.49364e-08
CADAFUBG00002837	AFUB_028430	hypothetical protein; encoded by transcript AFUB_028430A	62.6447	251.531	4.0152	2.00547	2.0427e-08	2.56964e-07
CADAFUBG00002838	AFUB_028440	hypothetical protein; encoded by transcript AFUB_028440A	59.9121	341.307	5.6968	2.51015	6.00522e-11	1.28953e-09
CADAFUBG00002839	AFUB_028450	polyketide synthase	28.4879	74.6505	2.62043	1.3898	0.00973437	0.0279538
CADAFUBG00002840	AFUB_028460	UDP-glucoronosyl and UDP-glucosyl transferase family protein	52.805	123.139	2.33196	1.22154	0.00269075	0.00927231
CADAFUBG00002844	AFUB_028500	pre-rRNA processing protein Tsr1	587.564	2324.73	3.95656	1.98425	6.43394e-19	4.71542e-17
CADAFUBG00002845	AFUB_028510	small nucleolar ribonucleoprotein complex subunit	296.159	600.385	2.02724	1.01952	0.00115696	0.00447303
CADAFUBG00002849	AFUB_028550	conserved hypothetical protein; encoded by transcript AFUB_028550A	2730.25	1095.66	0.401306	-1.31723	3.29184e-09	4.93972e-08
CADAFUBG00002852	AFUB_028580	conserved hypothetical protein; encoded by transcript AFUB_028580A	1255.61	2885.68	2.29822	1.20052	3.56505e-09	5.2947e-08
CADAFUBG00002857	AFUB_028630	cytochrome c oxidase polypeptide vib; encoded by transcript AFUB_028630A	11842.5	4321.69	0.364929	-1.45431	6.83267e-10	1.18129e-08
CADAFUBG00002860	AFUB_028660	phenylalanyl-tRNA synthetase alpha subunit (PodG)	1548.42	638.145	0.412125	-1.27884	8.7907e-07	7.78539e-06
CADAFUBG00002863	AFUB_028690	calcineurin binding protein	55050.2	15606.3	0.283491	-1.81862	2.37519e-17	1.38061e-15
CADAFUBG00002869	AFUB_028750	conserved hypothetical protein; encoded by transcript AFUB_028750A	548.322	257.752	0.470074	-1.08904	0.00133821	0.00506538
CADAFUBG00002872	AFUB_028780	conserved hypothetical protein; encoded by transcript AFUB_028780A	256.756	106.117	0.413298	-1.27474	1.46751e-05	9.6254e-05
CADAFUBG00002875	AFUB_028810	hypothetical protein; encoded by transcript AFUB_028810A	972.565	480.311	0.49386	-1.01783	0.000166811	0.000829053
CADAFUBG00002884	AFUB_028900	conserved hypothetical protein; encoded by transcript AFUB_028900A	70.2086	6.87262	0.0978886	-3.35272	1.43645e-06	1.21271e-05
CADAFUBG00002888	AFUB_028939	aminotransferase family protein	6133.59	1235.58	0.201444	-2.31155	4.7939e-22	5.32808e-20
CADAFUBG00002890	AFUB_028950	RING finger domain protein	5311.42	2520.49	0.474541	-1.0754	3.91831e-06	2.97968e-05
CADAFUBG00002892	AFUB_028970	conserved hypothetical protein; encoded by transcript AFUB_028970A	912.884	391.327	0.428671	-1.22206	1.03364e-05	7.04938e-05
CADAFUBG00002893	AFUB_028980	conserved hypothetical protein; encoded by transcript AFUB_028980A	595.556	256.263	0.430292	-1.21661	3.00832e-05	0.000182082
CADAFUBG00002897	AFUB_029020	GATA transcription factor (AreB)	495.164	1149.12	2.32069	1.21455	4.64038e-06	3.46348e-05
CADAFUBG00002899	AFUB_029040	membrane protein TMS1	6977.27	3175.04	0.455055	-1.13589	7.6187e-07	6.80703e-06
CADAFUBG00002902	AFUB_029070	chitin synthase	20259.9	46363.8	2.28846	1.19438	0.0143902	0.0386978
CADAFUBG00002909	AFUB_029140	hypothetical protein; encoded by transcript AFUB_029140A	1875.95	4491.27	2.39413	1.2595	3.29438e-05	0.000197048
CADAFUBG00002916	AFUB_029210	ribosome biogenesis protein (Bms1)	1295.49	3703.42	2.85869	1.51535	3.14242e-12	8.45277e-11
CADAFUBG00002917	AFUB_029220	conserved hypothetical protein; encoded by transcript AFUB_029220A	3217.2	723.762	0.224967	-2.15222	8.37107e-09	1.15505e-07
CADAFUBG00002919	AFUB_029240	mitochondrial pyruvate dehydrogenase kinase	2605.72	1002.02	0.384546	-1.37877	1.26111e-08	1.67387e-07
CADAFUBG00002920	AFUB_029250	conserved hypothetical protein; encoded by transcript AFUB_029250A	683.506	247.36	0.361899	-1.46634	1.30987e-07	1.40787e-06
CADAFUBG00002922	AFUB_029270	thiamine pyrophosphate enzyme	640.276	270.736	0.422842	-1.24181	7.375e-06	5.19073e-05
CADAFUBG00002923	AFUB_029280	aromatic aminotransferase Aro8	9770.08	2676.59	0.273958	-1.86798	1.8896e-11	4.48625e-10
CADAFUBG00002924	AFUB_029290	serine/threonin protein kinase	447.702	1133.65	2.53215	1.34036	0.000146204	0.000737877
CADAFUBG00002926	AFUB_029310	conserved hypothetical protein; encoded by transcript AFUB_029310A	849.134	307.727	0.362401	-1.46434	1.17825e-09	1.93769e-08
CADAFUBG00002928	AFUB_029330	ubiquitin conjugating enzyme	5395.92	1475.88	0.273518	-1.87029	1.85515e-15	8.19345e-14
CADAFUBG00002930	AFUB_029350	DNA-directed RNA polymerase I and III subunit Rpc40	398.112	2036.92	5.11645	2.35514	6.31549e-12	1.613e-10
CADAFUBG00002935	AFUB_029400	C2H2 finger domain protein FlbC; encoded by transcript AFUB_029400A	205.964	1206.46	5.85764	2.55032	2.22814e-06	1.78428e-05
CADAFUBG00002943	AFUB_029480	protein phosphatase regulatory subunit Gac1	3214.5	7964.61	2.47771	1.30901	1.63124e-07	1.71948e-06
CADAFUBG00002944	AFUB_029490	histone H4.2; encoded by transcript AFUB_029490A	10762.8	4799.15	0.445902	-1.1652	1.20341e-06	1.03409e-05
CADAFUBG00002945	AFUB_029500	mitochondrial carrier protein	4527.27	2246.9	0.496304	-1.0107	0.00011487	0.000596712
CADAFUBG00002947	AFUB_029520	annexin ANXC3.2; encoded by transcript AFUB_029520A	11253.4	4153.31	0.369071	-1.43803	5.16098e-12	1.34185e-10
CADAFUBG00002951	AFUB_029560	conserved hypothetical protein; encoded by transcript AFUB_029560A	2846.57	400.236	0.140603	-2.8303	9.36395e-29	2.1046e-26
CADAFUBG00002956	AFUB_029610	ATP dependent RNA helicase (Dbp9)	475.194	1824.27	3.839	1.94073	7.68577e-09	1.06924e-07
CADAFUBG00002959	AFUB_029640	conserved hypothetical protein; encoded by transcript AFUB_029640A	1590.57	4087.2	2.56965	1.36157	1.07519e-05	7.28853e-05
CADAFUBG00002960	AFUB_029650	ABC transporter	395.09	858.578	2.17312	1.11977	4.93086e-07	4.61766e-06
CADAFUBG00002962	AFUB_029670	conserved hypothetical protein; encoded by transcript AFUB_029670A	1136.32	429.25	0.377753	-1.40449	1.65444e-07	1.73693e-06
CADAFUBG00002966	AFUB_029710	extragenic suppressor of the bimD6 mutation; encoded by transcript AFUB_029710A	869.975	1856.53	2.13401	1.09356	2.53047e-06	2.00103e-05
CADAFUBG00002969	AFUB_029740	C6 finger domain protein	600.981	149.371	0.248545	-2.00842	1.05532e-12	3.12091e-11
CADAFUBG00002970	AFUB_029750	ubiquitin C-terminal hydrolase	2287.86	4999.89	2.1854	1.12789	0.00014986	0.000754824
CADAFUBG00002971	AFUB_029760	hypothetical protein; encoded by transcript AFUB_029760A	5479.59	240.898	0.0439628	-4.50757	1.0948e-39	5.82782e-37
CADAFUBG00002975	AFUB_029800	conserved hypothetical protein; encoded by transcript AFUB_029800A	484.243	1842.2	3.80429	1.92763	5.86124e-17	3.25717e-15
CADAFUBG00002978	AFUB_029830	mitochondrial dihydroxy acid dehydratase	4827.25	2400.41	0.497263	-1.00792	5.87364e-05	0.000328755
CADAFUBG00002988	AFUB_029930	phosphoribulokinase/uridine kinase family protein; encoded by transcript AFUB_029930A	156.428	420.596	2.68876	1.42694	6.9734e-08	7.9514e-07
CADAFUBG00002992	AFUB_029970	AT DNA binding protein	30.8019	111.744	3.62782	1.8591	7.00002e-06	4.95786e-05
CADAFUBG00002993	AFUB_029980	GPI anchored endo-1	935.775	6053.44	6.4689	2.69352	3.66307e-15	1.55665e-13
CADAFUBG00002994	AFUB_029990	conserved hypothetical protein; encoded by transcript AFUB_029990A	2828.54	789.368	0.279073	-1.84129	3.17689e-14	1.19446e-12
CADAFUBG00002995	AFUB_030000	prenyl cysteine carboxyl methyltransferase	593.568	212.062	0.357267	-1.48493	2.77858e-07	2.75245e-06
CADAFUBG00003003	AFUB_030080	oxidoreductase	1703.02	605.448	0.355515	-1.49202	4.78551e-10	8.56649e-09
CADAFUBG00003004	AFUB_030090	oxidoreductase	140.195	375.74	2.68012	1.4223	0.0153167	0.0407982
CADAFUBG00003005	AFUB_030100	oxidoreductase	25.4901	356.65	13.9917	3.8065	1.14823e-07	1.24873e-06
CADAFUBG00003009	AFUB_030140	hydrolase	562.085	240.839	0.428474	-1.22272	0.000133331	0.000681049
CADAFUBG00003013	AFUB_030180	dihydrodipicolinate synthetase family protein; encoded by transcript AFUB_030180A	141.284	69.0088	0.48844	-1.03375	0.00554059	0.0173003
CADAFUBG00003014	AFUB_030190	conserved hypothetical protein; encoded by transcript AFUB_030190A	384.089	64.5665	0.168103	-2.57258	4.01426e-16	1.96137e-14
CADAFUBG00003015	AFUB_030200	zinc/cadmium resistance protein; encoded by transcript AFUB_030200A	13326.7	6306.98	0.473258	-1.0793	5.55333e-07	5.13874e-06
CADAFUBG00003017	AFUB_030220	MFS monosaccharide transporter	9110.49	4352.39	0.477735	-1.06572	0.000811376	0.00331031
CADAFUBG00003022	AFUB_030270	cell wall glycosyl hydrolase YteR	554.067	175.074	0.315979	-1.6621	3.58088e-10	6.56106e-09
CADAFUBG00003024	AFUB_030290	protein kinase domain-containing protein; encoded by transcript AFUB_030290A	30.933	138.032	4.46229	2.15778	0.00141109	0.00530548
CADAFUBG00003039	AFUB_030440	HLH transcription factor (Hpa3)	919.177	2550.67	2.77494	1.47246	0.0123221	0.0339764
CADAFUBG00003049	AFUB_030540	pH-signalling protein PalC; encoded by transcript AFUB_030540A	992.498	379.101	0.381967	-1.38848	2.01342e-07	2.06529e-06
CADAFUBG00003052	AFUB_030570	protein kinase	3571.28	7974.43	2.23293	1.15894	1.21167e-06	1.03855e-05
CADAFUBG00003053	AFUB_030580	alanine racemase; encoded by transcript AFUB_030580A	501.691	1534.39	3.05843	1.61279	1.20134e-05	8.03063e-05
CADAFUBG00003057	AFUB_030620	Gamma-butyrobetaine hydroxylase subfamily	29708.4	14538.5	0.489374	-1.03099	5.76593e-06	4.18941e-05
CADAFUBG00003060	AFUB_030650	Mechanosensitive ion channel family; encoded by transcript AFUB_030650A	776.697	2861.08	3.68365	1.88113	0.000765868	0.0031539
CADAFUBG00003069	AFUB_030740	O-methyltransferase	14.8273	56.4488	3.80708	1.92869	0.00190974	0.00692048
CADAFUBG00003071	AFUB_030760	conserved hypothetical protein; encoded by transcript AFUB_030760A	132.591	291.628	2.19945	1.13715	0.000534358	0.00230567
CADAFUBG00003080	AFUB_030850	conserved hypothetical protein; encoded by transcript AFUB_030850A	8884.86	3217.91	0.362179	-1.46522	1.37324e-10	2.74485e-09
CADAFUBG00003089	AFUB_030940	conserved hypothetical protein; encoded by transcript AFUB_030940A	23.9399	3.00907	0.125692	-2.99203	0.00965824	0.0277689
CADAFUBG00003091	AFUB_030960	DUF636 domain protein; encoded by transcript AFUB_030960A	5298.51	486.402	0.0917998	-3.44536	2.73785e-44	2.30755e-41
CADAFUBG00003092	AFUB_030970	citrate synthase; encoded by transcript AFUB_030970A	108.966	17.2765	0.158549	-2.657	1.99797e-06	1.62832e-05
CADAFUBG00003094	AFUB_030990	conserved hypothetical protein; encoded by transcript AFUB_030990A	8.50929	30.238	3.55352	1.82925	0.0131859	0.0359079
CADAFUBG00003095	AFUB_031000	AflR-like C6 transcription factor	83.2546	188.423	2.26322	1.17837	0.000438789	0.00193205
CADAFUBG00003102	AFUB_031070	MFS sugar transporter	159.306	50.784	0.318783	-1.64935	5.52671e-05	0.000311231
CADAFUBG00003103	AFUB_031080	conserved hypothetical protein; encoded by transcript AFUB_031080A	458.825	138.431	0.301707	-1.72878	6.24159e-09	8.84138e-08
CADAFUBG00003104	AFUB_031090	sorbitol/xylulose reductase Sou1-like	10196.2	1985.77	0.194756	-2.36026	4.91526e-20	4.36078e-18
CADAFUBG00003113	AFUB_031180	conserved hypothetical protein; encoded by transcript AFUB_031180A	518.803	196.37	0.378506	-1.40161	6.70383e-06	4.77819e-05
CADAFUBG00003114	AFUB_031190	DDHD domain protein; encoded by transcript AFUB_031190A	4024.96	1812.7	0.450365	-1.15083	3.70569e-07	3.57627e-06
CADAFUBG00003120	AFUB_031250	conserved hypothetical protein; encoded by transcript AFUB_031250A	298.007	630.811	2.11677	1.08186	1.32307e-06	1.12261e-05
CADAFUBG00003121	AFUB_031260	mitochondrial DNA-directed RNA polymerase	2262.26	5811.52	2.5689	1.36115	2.81931e-09	4.26863e-08
CADAFUBG00003128	AFUB_031330	transcription initiation factor iia small chain; encoded by transcript AFUB_031330A	2276.39	1060.9	0.466043	-1.10147	1.30355e-05	8.63965e-05
CADAFUBG00003129	AFUB_031340	conserved hypothetical protein; encoded by transcript AFUB_031340A	466.344	155.454	0.333346	-1.58491	1.00528e-06	8.76498e-06
CADAFUBG00003139	AFUB_031440	C-type cyclin (Fic1)	558.079	1228.58	2.20144	1.13845	0.000141092	0.000716727
CADAFUBG00003145	AFUB_031500	HET-C domain protein HetC; encoded by transcript AFUB_031500A	2207.04	4881.4	2.21174	1.14518	4.19178e-05	0.000243374
CADAFUBG00003146	AFUB_031510	phytanoyl-CoA dioxygenase family protein; encoded by transcript AFUB_031510A	1652.5	588.122	0.355898	-1.49047	2.36407e-07	2.36735e-06
CADAFUBG00003150	AFUB_031550	RING finger protein	190.607	470.555	2.46871	1.30376	0.00918082	0.0266365
CADAFUBG00003167	AFUB_031720	rRNA biogenesis protein RRP5	1309.67	4946.91	3.77723	1.91733	7.73058e-18	4.85634e-16
CADAFUBG00003168	AFUB_031730	conserved hypothetical protein; encoded by transcript AFUB_031730A	333.845	779.677	2.33545	1.2237	2.65008e-07	2.6329e-06
CADAFUBG00003172	AFUB_031770	karyopherin alpha subunit	2897.6	7478.34	2.58087	1.36786	1.87915e-07	1.94134e-06
CADAFUBG00003181	AFUB_031860	hypothetical protein; encoded by transcript AFUB_031860A	131.598	296.514	2.25318	1.17196	0.000103747	0.000544244
CADAFUBG00003195	AFUB_032000	glucokinase	1520.18	322.713	0.212286	-2.23592	1.68634e-06	1.40607e-05
CADAFUBG00003204	AFUB_032090	conserved hypothetical protein; encoded by transcript AFUB_032090A	2804.46	6960.87	2.48207	1.31154	0.0127974	0.0350387
CADAFUBG00003205	AFUB_032100	conserved hypothetical protein; encoded by transcript AFUB_032100A	3515.36	891.345	0.253557	-1.97962	3.74409e-15	1.58443e-13
CADAFUBG00003206	AFUB_032110	hypothetical protein; encoded by transcript AFUB_032110A	2232.77	570.147	0.255354	-1.96943	5.13767e-14	1.88954e-12
CADAFUBG00003220	AFUB_032250	short chain dehydrogenase/reductase	24.2915	511.726	21.0661	4.39685	2.22773e-16	1.13223e-14
CADAFUBG00003221	AFUB_032260	alpha/beta superfamily hydrolase	42.8238	3126.43	73.0069	6.18996	2.30188e-12	6.4491e-11
CADAFUBG00003225	AFUB_032300	protein kinase	2681.72	1151.51	0.429394	-1.21963	1.25133e-08	1.66307e-07
CADAFUBG00003226	AFUB_032310	acyl-CoA dehydrogenase; encoded by transcript AFUB_032310A	2085.17	696.806	0.334172	-1.58134	6.01799e-06	4.35054e-05
CADAFUBG00003228	AFUB_032330	conserved hypothetical protein; encoded by transcript AFUB_032330A	169.317	490.535	2.89714	1.53463	1.29189e-08	1.71023e-07
CADAFUBG00003235	AFUB_032400	peroxisome biosynthesis protein (PAS10/Peroxin-12)	663.397	302.617	0.456162	-1.13238	6.0221e-06	4.35054e-05
CADAFUBG00003237	AFUB_032420	nonsense-mediated mRNA decay protein 3; encoded by transcript AFUB_032420A	894.839	3426.01	3.82864	1.93683	1.82655e-11	4.36731e-10
CADAFUBG00003238	AFUB_032430	conserved hypothetical protein; encoded by transcript AFUB_032430A	269.67	547.225	2.02924	1.02094	0.000202238	0.000981494
CADAFUBG00003255	AFUB_032600	actin monomer binding protein	5269.76	2630.26	0.499123	-1.00253	2.01833e-05	0.000127504
CADAFUBG00003256	AFUB_032610	succinate:fumarate antiporter (Acr1)	3317.14	438.048	0.132056	-2.92078	6.64027e-14	2.35077e-12
CADAFUBG00003266	AFUB_032710	nuclear export protein Noc3; encoded by transcript AFUB_032710A	630.273	1914.18	3.03706	1.60268	5.52668e-13	1.69537e-11
CADAFUBG00003267	AFUB_032720	60S ribosome biogenesis protein Nip7	168.63	627.002	3.71822	1.89461	4.64354e-06	3.46348e-05
CADAFUBG00003271	AFUB_032760	conserved hypothetical protein; encoded by transcript AFUB_032760A	2272.38	706.533	0.310922	-1.68537	1.80519e-11	4.32646e-10
CADAFUBG00003272	AFUB_032770	cell division control protein Cdc48; encoded by transcript AFUB_032770A	25277.8	55008	2.17614	1.12177	0.00249318	0.0086922
CADAFUBG00003280	AFUB_032850	conserved hypothetical protein; encoded by transcript AFUB_032850A	912.283	2603.15	2.85345	1.51271	1.05918e-12	3.12318e-11
CADAFUBG00003281	AFUB_032860	hypothetical protein; encoded by transcript AFUB_032860A	782.857	321.098	0.410162	-1.28574	7.71101e-07	6.88342e-06
CADAFUBG00003286	AFUB_032910	phosphoesterase	37.1584	95.5992	2.57274	1.36331	0.00225079	0.00795507
CADAFUBG00003289	AFUB_032940	hypothetical protein; encoded by transcript AFUB_032940A	65.303	235.896	3.61232	1.85293	9.5085e-08	1.06264e-06
CADAFUBG00003290	AFUB_032950	glutathione S-transferase; encoded by transcript AFUB_032950A	185.073	954.276	5.15623	2.36632	9.56877e-22	1.02956e-19
CADAFUBG00003293	AFUB_032980	conserved hypothetical protein; encoded by transcript AFUB_032980A	7644.97	1417.77	0.185451	-2.43089	1.92469e-27	3.67289e-25
CADAFUBG00003298	AFUB_033030	MFS monocarboxylate transporter (Mct)	273.915	696.04	2.54108	1.34544	3.46818e-07	3.36634e-06
CADAFUBG00003301	AFUB_033060	conserved hypothetical protein; encoded by transcript AFUB_033060A	135.877	564.072	4.15135	2.05358	0.000546696	0.00235489
CADAFUBG00003313	AFUB_033180	flavin-binding monooxygenase	114.524	653.74	5.70833	2.51307	2.12096e-05	0.000133156
CADAFUBG00003334	AFUB_033390	hypothetical protein; encoded by transcript AFUB_033390A	17.5673	0.872841	0.0496856	-4.33103	0.00787715	0.0234047
CADAFUBG00003336	AFUB_033410	PAF acetylhydrolase family protein; encoded by transcript AFUB_033410A	9.93403	40.2654	4.05328	2.01909	0.00402075	0.013135
CADAFUBG00003341	AFUB_033460	amino acid transporter	86.252	266.762	3.09282	1.62892	2.79098e-06	2.18991e-05
CADAFUBG00003342	AFUB_033470	C6 transcription factor	625.005	2250.6	3.60094	1.84837	7.5679e-14	2.6577e-12
CADAFUBG00003343	AFUB_033480	RTA1 domain protein	140.554	1316.7	9.36799	3.22774	3.9672e-16	1.94778e-14
CADAFUBG00003345	AFUB_033500	O-methyltransferase; encoded by transcript AFUB_033500A	2766.45	1311.16	0.473951	-1.07719	6.49894e-06	4.64853e-05
CADAFUBG00003346	AFUB_033510	hypothetical protein; encoded by transcript AFUB_033510A	2625.82	770.892	0.293581	-1.76817	5.43855e-14	1.99295e-12
CADAFUBG00003347	AFUB_033520	MFS transporter	5880.47	2103.5	0.35771	-1.48314	1.88874e-08	2.3956e-07
CADAFUBG00003353	AFUB_033580	C6 transcription factor	18.8118	186.393	9.90834	3.30864	3.86348e-09	5.71275e-08
CADAFUBG00003354	AFUB_033590	conserved hypothetical protein; encoded by transcript AFUB_033590A	39.8777	570.369	14.303	3.83824	4.70537e-07	4.44352e-06
CADAFUBG00003357	AFUB_033620	integral membrane protein; encoded by transcript AFUB_033620A	1575.21	3348.45	2.12571	1.08795	1.26869e-07	1.36942e-06
CADAFUBG00003367	AFUB_033720	catalase	908.645	287.31	0.316196	-1.66111	8.53615e-05	0.000458495
CADAFUBG00003368	AFUB_033730	tryptophan dimethylallyltransferase FgaPT2; encoded by transcript AFUB_033730A identical to tryptophan dimethylallyltransferase (GI:59806087) [Aspergillus fumigatus]	53.972	5.2187	0.0966927	-3.37045	9.09181e-05	0.000483463
CADAFUBG00003369	AFUB_033740	FAD binding oxidoreductase CpoX1; encoded by transcript AFUB_033740A	84.1459	14.6244	0.173798	-2.52452	3.73393e-06	2.8545e-05
CADAFUBG00003371	AFUB_033760	metalloproteinase	47.0929	4.03656	0.0857147	-3.54431	6.97161e-05	0.000383419
CADAFUBG00003376	AFUB_033900	hypothetical protein; encoded by transcript AFUB_033900A	2539.3	486.772	0.191696	-2.38311	5.53166e-13	1.69537e-11
CADAFUBG00003377	AFUB_033910	PKS-like enzyme	54.3748	11.9707	0.220152	-2.18343	3.86255e-05	0.000226732
CADAFUBG00003385	AFUB_033990	general amidase	289.246	114.737	0.396674	-1.33397	9.10899e-06	6.29722e-05
CADAFUBG00003400	AFUB_034140	hypothetical protein; encoded by transcript AFUB_034140A	29.675	77.6397	2.61633	1.38755	0.0113499	0.0317547
CADAFUBG00003407	AFUB_034210	methionine permease	14.8485	3.11181	0.209571	-2.25449	0.0056314	0.0175357
CADAFUBG00003409	AFUB_034230	DUF895 domain membrane protein; encoded by transcript AFUB_034230A	792.163	214.628	0.270939	-1.88396	5.92368e-11	1.28017e-09
CADAFUBG00003410	AFUB_034240	alpha/beta hydrolase	5375.73	2662.5	0.495282	-1.01368	4.2713e-06	3.21907e-05
CADAFUBG00003412	AFUB_034260	thioredoxin Trx1	405.672	190.47	0.469518	-1.09075	0.000345547	0.0015637
CADAFUBG00003413	AFUB_034270	lipase/esterase	205.11	89.2885	0.43532	-1.19985	0.000314332	0.00143756
CADAFUBG00003415	AFUB_034290	hypothetical protein; encoded by transcript AFUB_034290A	43.8196	123.638	2.82152	1.49647	0.00340419	0.0113294
CADAFUBG00003416	AFUB_034300	hypothetical protein; encoded by transcript AFUB_034300A	272.871	2064.67	7.56646	2.91962	1.1027e-26	1.95662e-24
CADAFUBG00003428	AFUB_034420	pathogenesis associated protein Pep2	30.2902	7.74861	0.255812	-1.96684	0.0187712	0.0481124
CADAFUBG00003430	AFUB_034440	pentafunctional AROM polypeptide	17.2711	2.1378	0.123779	-3.01416	0.00622185	0.0190806
CADAFUBG00003432	AFUB_034460	cytochrome P450 monooxygenase (Fum15)	46.1951	122.233	2.64601	1.40382	0.00888961	0.0259329
CADAFUBG00003439	AFUB_034530	aminotransferase	11.3087	35.7387	3.16028	1.66005	0.0163473	0.0430339
CADAFUBG00003442	AFUB_034560	hypothetical protein; encoded by transcript AFUB_034560A	8080.43	2359.05	0.291947	-1.77622	2.06846e-11	4.87655e-10
CADAFUBG00003443	AFUB_034570	conserved hypothetical protein; encoded by transcript AFUB_034570A	2198.5	534.63	0.243179	-2.03991	1.66629e-15	7.49015e-14
CADAFUBG00003444	AFUB_034580	LipA and NB-ARC domain protein; encoded by transcript AFUB_034580A	630.257	308.557	0.489573	-1.0304	3.98394e-05	0.000232374
CADAFUBG00003445	AFUB_034590	C4-dicarboxylate transporter/malic acid transport protein; encoded by transcript AFUB_034590A	193.009	64.6184	0.334795	-1.57865	1.08816e-05	7.36162e-05
CADAFUBG00003446	AFUB_034600	extracellular dioxygenase	555.546	145.619	0.262119	-1.9317	2.3667e-06	1.88479e-05
CADAFUBG00003447	AFUB_034610	extracellular endo-1	398.756	140.956	0.353489	-1.50026	9.49232e-07	8.3338e-06
CADAFUBG00003455	AFUB_034690	heat shock protein Hsp30/Hsp42	214297	57078.8	0.266353	-1.90859	9.34481e-07	8.21142e-06
CADAFUBG00003460	AFUB_034740	Ketol-acid reductoisomerase; encoded by transcript AFUB_034740A	121212	43049.9	0.355162	-1.49345	5.87855e-12	1.51287e-10
CADAFUBG00003467	AFUB_034810	chitin synthase G; encoded by transcript AFUB_034810A	4982.32	12760.2	2.5611	1.35676	6.35186e-08	7.29202e-07
CADAFUBG00003469	AFUB_034830	hypothetical protein; encoded by transcript AFUB_034830A	153.189	934.952	6.10324	2.60958	1.47703e-09	2.38256e-08
CADAFUBG00003472	AFUB_034860	DNA-directed RNA polymerase III largest subunit	1225.4	3592.98	2.93209	1.55193	3.94466e-11	8.84617e-10
CADAFUBG00003478	AFUB_034920	conserved hypothetical protein; encoded by transcript AFUB_034920A	1948.37	4149.83	2.12989	1.09078	0.000475827	0.00207347
CADAFUBG00003483	AFUB_034970	mismatched base pair and cruciform DNA recognition protein	7694.23	1669.86	0.217027	-2.20405	2.89367e-11	6.62141e-10
CADAFUBG00003484	AFUB_034980	Indoleamine 2	5521.37	599.727	0.108619	-3.20265	3.63489e-40	2.0424e-37
CADAFUBG00003486	AFUB_035000	BAR adaptor protein RVS167	18884.2	8134.6	0.430763	-1.21503	1.58771e-08	2.06286e-07
CADAFUBG00003493	AFUB_035070	conserved hypothetical protein; encoded by transcript AFUB_035070A	112.482	314.084	2.79231	1.48146	8.4517e-07	7.49829e-06
CADAFUBG00003494	AFUB_035080	F-box domain protein; encoded by transcript AFUB_035080A	476.835	1560.46	3.27253	1.71041	9.06136e-11	1.86274e-09
CADAFUBG00003501	AFUB_035149	conserved hypothetical protein; encoded by transcript AFUB_035149A	618.345	204.438	0.330622	-1.59675	3.49755e-09	5.21743e-08
CADAFUBG00003502	AFUB_035150	palmitoyl-protein thioesterase precursor; encoded by transcript AFUB_035150A	879.427	429.515	0.488403	-1.03386	2.49526e-05	0.000154166
CADAFUBG00003505	AFUB_035180	extracellular phytase	6538.05	1691.32	0.258689	-1.95071	1.38919e-08	1.82755e-07
CADAFUBG00003513	AFUB_035260	DUF1212 domain membrane protein Prm10	97.5285	1269.81	13.0199	3.70265	4.33495e-09	6.33579e-08
CADAFUBG00003514	AFUB_035270	conserved hypothetical protein; encoded by transcript AFUB_035270A	1798.79	4788.57	2.66211	1.41257	7.43571e-07	6.64941e-06
CADAFUBG00003521	AFUB_035340	LRP16 family protein; encoded by transcript AFUB_035340A	487.927	1239.64	2.54063	1.34518	4.20819e-09	6.15942e-08
CADAFUBG00003523	AFUB_035360	PH domain protein; encoded by transcript AFUB_035360A	5990.14	1956.11	0.326556	-1.6146	1.40962e-11	3.4858e-10
CADAFUBG00003530	AFUB_035430	conserved hypothetical protein; encoded by transcript AFUB_035430A	1522.38	657.721	0.432035	-1.21078	0.00058103	0.00247746
CADAFUBG00003532	AFUB_035450	HSP70 family protein; encoded by transcript AFUB_035450A	187.884	66.9323	0.356244	-1.48906	2.46966e-05	0.000152865
CADAFUBG00003534	AFUB_035470	oxidoreductase	45.0278	21.6107	0.479942	-1.05907	0.00832156	0.0244948
CADAFUBG00003544	AFUB_035570	cupin domain protein; encoded by transcript AFUB_035570A	295.786	659.087	2.22826	1.15592	0.000712934	0.0029576
CADAFUBG00003551	AFUB_035640	toxin biosynthesis protein	12.017	41.5885	3.46081	1.79111	0.0128072	0.0350561
CADAFUBG00003564	AFUB_035770	stomatin family protein; encoded by transcript AFUB_035770A	49096.1	14837.6	0.302216	-1.72635	3.08048e-15	1.3146e-13
CADAFUBG00003565	AFUB_035780	conserved hypothetical protein; encoded by transcript AFUB_035780A	5496.18	1934.28	0.351932	-1.50663	1.03703e-09	1.72225e-08
CADAFUBG00003570	AFUB_035830	ribose-phosphate pyrophosphokinase; encoded by transcript AFUB_035830A	1848.47	3766.81	2.0378	1.02701	5.72275e-07	5.2666e-06
CADAFUBG00003579	AFUB_035920	DEAD/DEAH box helicase (Sbp4)	464.679	1487.9	3.202	1.67897	9.64213e-14	3.30578e-12
CADAFUBG00003587	AFUB_036000	1	146.192	713.686	4.88184	2.28743	5.21967e-19	3.99937e-17
CADAFUBG00003589	AFUB_036020	conserved hypothetical protein; encoded by transcript AFUB_036020A	447.493	1345.29	3.00627	1.58798	6.05209e-11	1.29684e-09
CADAFUBG00003590	AFUB_036030	hypothetical protein; encoded by transcript AFUB_036030A	148.213	391.973	2.64466	1.40308	3.34916e-07	3.25393e-06
CADAFUBG00003591	AFUB_036040	conserved hypothetical protein; encoded by transcript AFUB_036040A	1475.78	12362.7	8.37704	3.06644	6.76422e-08	7.73907e-07
CADAFUBG00003593	AFUB_036060	methyltransferase	1302.14	614.813	0.472157	-1.08266	2.23043e-05	0.000139336
CADAFUBG00003596	AFUB_036090	extracellular serine-threonine rich protein; encoded by transcript AFUB_036090A	5849.57	19088.8	3.26328	1.70632	0.000250231	0.00118043
CADAFUBG00003597	AFUB_036100	conserved hypothetical protein; encoded by transcript AFUB_036100A	981.083	4449.56	4.53535	2.18121	0.00293548	0.00997629
CADAFUBG00003601	AFUB_036140	ubiquitin conjugating enzyme	756.651	1976.69	2.61242	1.38538	6.45721e-07	5.86777e-06
CADAFUBG00003610	AFUB_036230	cytochrome P450 monooxigenase GliC2; encoded by transcript AFUB_036230A similar to SirC (GI:46403057) [Leptosphaeria maculans] PMID: 15387811 similar to GliC (GI:56609356) [Aspergillus fumigatus]	133.479	325.829	2.44106	1.28751	6.64961e-06	4.74289e-05
CADAFUBG00003612	AFUB_036250	C6 transcription factor	808.376	1658.04	2.05107	1.03638	0.00177883	0.00649966
CADAFUBG00003614	AFUB_036270	nonribosomal peptide synthase GliP2; encoded by transcript AFUB_036270A similar to SirP (GI:46403055) [Leptosphaeria maculans] PMID: 15387811 similar to GliP (GI:56609357) [Aspergillus fumigatus] PMID: 15979823	34.8206	296.462	8.51398	3.08983	1.09118e-06	9.44879e-06
CADAFUBG00003615	AFUB_036280	O-methyltransferase GliM2; encoded by transcript AFUB_036280A similar to GB:AAS92548.1: SirM [Leptosphaeria maculans] similar to GliM (GI:56609355) [Aspergillus fumigatus] PMID: 15979823	23.1925	260.301	11.2235	3.48845	3.5576e-08	4.30917e-07
CADAFUBG00003616	AFUB_036290	MFS transporter	2145.18	551.262	0.256977	-1.96029	1.50015e-16	7.90238e-15
CADAFUBG00003623	AFUB_036360	transcriptional corepressor of histone genes (Hir3)	2767.32	6111.06	2.2083	1.14293	0.000139892	0.000711706
CADAFUBG00003634	AFUB_036470	DUF250 domain membrane protein; encoded by transcript AFUB_036470A	1706.17	3480.29	2.03982	1.02845	3.79526e-05	0.000223227
CADAFUBG00003648	AFUB_036610	conserved hypothetical protein; encoded by transcript AFUB_036610A	843.316	359.031	0.425737	-1.23197	7.53965e-08	8.53931e-07
CADAFUBG00003655	AFUB_036680	protein arginine methyltransferase RmtB; encoded by transcript AFUB_036680A	718.758	1856.93	2.58352	1.36934	5.3019e-09	7.59538e-08
CADAFUBG00003664	AFUB_036770	hypothetical protein; encoded by transcript AFUB_036770A	21.7767	52.7074	2.42036	1.27522	0.0149244	0.0398903
CADAFUBG00003668	AFUB_036810	stress response RCI peptide	19808.9	7485.49	0.377885	-1.40398	1.40328e-08	1.84322e-07
CADAFUBG00003677	AFUB_036900	glutathione peroxidase Hyr1	16743.2	4723.9	0.282139	-1.82552	6.13948e-10	1.07616e-08
CADAFUBG00003683	AFUB_036960	ABC transporter	18.2939	72.1589	3.94443	1.97982	0.000375317	0.00168335
CADAFUBG00003684	AFUB_036970	carboxypeptidase Y	65.2009	261.669	4.01327	2.00478	1.50818e-10	2.99093e-09
CADAFUBG00003686	AFUB_036990	RING finger domain protein	11124.5	5488.17	0.493339	-1.01935	0.00329819	0.0110201
CADAFUBG00003691	AFUB_037040	conserved hypothetical protein; encoded by transcript AFUB_037040A	2419.37	833.896	0.344675	-1.53669	2.95755e-12	8.01948e-11
CADAFUBG00003697	AFUB_037100	ADP-ribosylation factor 6	4248.39	2008.5	0.472767	-1.0808	1.4481e-05	9.50424e-05
CADAFUBG00003710	AFUB_037230	transcription regulator PAB1642	2166.41	1008.72	0.46562	-1.10278	4.99621e-07	4.67453e-06
CADAFUBG00003712	AFUB_037250	PHD finger domain protein	1872.34	871.017	0.465203	-1.10407	5.22804e-07	4.87433e-06
CADAFUBG00003716	AFUB_037290	thermolabile L-asparaginase	29.0418	129.914	4.47333	2.16135	7.15126e-05	0.000391809
CADAFUBG00003717	AFUB_037300	hypothetical protein; encoded by transcript AFUB_037300A	115.772	469.968	4.05943	2.02128	8.57615e-13	2.56625e-11
CADAFUBG00003718	AFUB_037310	F-box and WD40 domain protein	598.393	2384.27	3.98446	1.99438	2.85249e-17	1.63921e-15
CADAFUBG00003723	AFUB_037360	RNA exonuclease Rex2	1415.11	635.306	0.448944	-1.15539	1.48807e-06	1.25211e-05
CADAFUBG00003725	AFUB_037380	conserved hypothetical protein; encoded by transcript AFUB_037380A	392.409	857.644	2.18558	1.12802	2.00983e-06	1.63535e-05
CADAFUBG00003728	AFUB_037410	beta-N-acetylglucosaminidase	122.31	393.197	3.21476	1.68471	1.62611e-08	2.10583e-07
CADAFUBG00003732	AFUB_037450	conserved hypothetical protein; encoded by transcript AFUB_037450A	4373.29	9325.95	2.13248	1.09253	0.0073643	0.0220754
CADAFUBG00003739	AFUB_037520	hypothetical protein; encoded by transcript AFUB_037520A	795.445	386.298	0.485638	-1.04205	4.87948e-05	0.000278191
CADAFUBG00003743	AFUB_037560	nucleosome binding protein (Nhp6a)	7757.34	3143.96	0.405288	-1.30298	3.45393e-08	4.19869e-07
CADAFUBG00003746	AFUB_037590	conserved hypothetical protein; encoded by transcript AFUB_037590A	2579.92	976.331	0.378435	-1.40188	7.47677e-09	1.04448e-07
CADAFUBG00003749	AFUB_037620	LEA domain protein; encoded by transcript AFUB_037620A	6602.52	1966.69	0.29787	-1.74724	2.23577e-07	2.259e-06
CADAFUBG00003756	AFUB_037690	mitochondrial methylglutaconyl-CoA hydratase (Auh)	937.892	290.564	0.309805	-1.69057	8.66987e-11	1.80574e-09
CADAFUBG00003761	AFUB_037740	arginase	52299.4	18820.7	0.359866	-1.47447	2.26648e-10	4.27671e-09
CADAFUBG00003769	AFUB_037820	conserved hypothetical protein; encoded by transcript AFUB_037820A	467.802	174.134	0.372239	-1.4257	1.06373e-05	7.22104e-05
CADAFUBG00003771	AFUB_037840	transthyretin domain protein; encoded by transcript AFUB_037840A	1177.85	513.78	0.436201	-1.19694	6.72289e-07	6.08187e-06
CADAFUBG00003774	AFUB_037870	hypothetical protein; encoded by transcript AFUB_037870A	319.626	1118.35	3.49895	1.80692	2.895e-13	9.26583e-12
CADAFUBG00003776	AFUB_037890	conserved hypothetical protein; encoded by transcript AFUB_037890A	84.4951	217.577	2.57503	1.36459	2.5897e-05	0.000159417
CADAFUBG00003789	AFUB_038020	glutamate decarboxylase	3945.14	1931.82	0.489672	-1.03011	2.53458e-05	0.000156214
CADAFUBG00003790	AFUB_038030	rRNA processing protein Nop9	471.541	1170.56	2.48241	1.31174	4.31883e-05	0.000249604
CADAFUBG00003793	AFUB_038060	MAP kinase kinase kinase (Bck1)	2330.92	5190.2	2.22668	1.15489	0.00923667	0.0267372
CADAFUBG00003794	AFUB_038070	pyruvate decarboxylase PdcA	343966	87593.8	0.254658	-1.97336	1.37829e-16	7.33685e-15
CADAFUBG00003806	AFUB_038190	peroxisomal membrane protein receptor Pex19	1647.8	805.506	0.488838	-1.03257	1.5617e-05	0.000101511
CADAFUBG00003812	AFUB_038250	anion exchange family protein; encoded by transcript AFUB_038250A	241.691	733.411	3.0345	1.60146	1.98432e-10	3.81548e-09
CADAFUBG00003816	AFUB_038290	zinc knuckle transcription factor/splicing factor MSL5/ZFM1	24960.2	6058.36	0.242721	-2.04263	9.30323e-21	8.87669e-19
CADAFUBG00003822	AFUB_038350	conserved hypothetical protein; encoded by transcript AFUB_038350A	2724.81	881.843	0.323634	-1.62756	5.31251e-11	1.1555e-09
CADAFUBG00003823	AFUB_038360	RTA1 domain protein	7448.69	3464.08	0.46506	-1.10451	0.00608391	0.0187143
CADAFUBG00003829	AFUB_038420	RAB GTPase Vps21/Ypt51	9171.26	3842.96	0.419022	-1.2549	1.68091e-08	2.1602e-07
CADAFUBG00003833	AFUB_038460	Arp2/3 complex subunit Arc16	1392.17	577.233	0.414629	-1.27011	5.67856e-07	5.23546e-06
CADAFUBG00003861	AFUB_038740	conserved serine-rich protein; encoded by transcript AFUB_038740A	333.616	159.232	0.47729	-1.06706	0.0192163	0.0491911
CADAFUBG00003874	AFUB_038870	DNA replication protein	623.374	1260.69	2.02236	1.01604	3.70349e-05	0.000218792
CADAFUBG00003886	AFUB_038990	hypothetical protein; encoded by transcript AFUB_038990A	24.292	186.317	7.66989	2.93921	0.0082066	0.0242269
CADAFUBG00003889	AFUB_039020	conserved hypothetical protein; encoded by transcript AFUB_039020A	280.985	1389.91	4.94657	2.30643	8.22987e-05	0.000444642
CADAFUBG00003891	AFUB_039040	fructosyl amino acid oxidasesarcosine oxidase	3328.66	976.067	0.293231	-1.76989	2.07764e-14	7.98981e-13
CADAFUBG00003894	AFUB_039070	pre-RNA splicing factor Srp2	11711.4	4683.43	0.399902	-1.32228	4.05881e-10	7.34361e-09
CADAFUBG00003896	AFUB_039090	hypothetical protein; encoded by transcript AFUB_039090A	111.402	245.635	2.20494	1.14074	0.00112832	0.00438569
CADAFUBG00003897	AFUB_039100	serine/threonine protein kinase	944.711	2192.71	2.32104	1.21477	4.766e-07	4.4882e-06
CADAFUBG00003901	AFUB_039140	cyclin-like protein (Clg1)	642.911	6977.4	10.8528	3.44	0.0148519	0.0397282
CADAFUBG00003905	AFUB_039180	conserved hypothetical protein; encoded by transcript AFUB_039180A	27586.2	8498.87	0.308084	-1.6986	1.77943e-07	1.85287e-06
CADAFUBG00003914	AFUB_039270	GTPase activating protein Sar1	303.146	1026.31	3.38553	1.75938	3.93467e-07	3.78281e-06
CADAFUBG00003916	AFUB_039290	exosome complex exonuclease Rrp6	326.853	1062.23	3.24987	1.70038	7.32866e-12	1.8612e-10
CADAFUBG00003921	AFUB_039340	conserved hypothetical protein; encoded by transcript AFUB_039340A	7833.19	3220.29	0.411108	-1.28241	0.00215829	0.00767543
CADAFUBG00003922	AFUB_039350	C2H2 transcription factor	1371.16	2887.96	2.10622	1.07466	0.00014603	0.000737599
CADAFUBG00003931	AFUB_039440	hypothetical protein; encoded by transcript AFUB_039440A	1341.66	477.455	0.355868	-1.49059	7.73342e-06	5.42412e-05
CADAFUBG00003935	AFUB_039480	extracellular thaumatin domain protein	717.837	12883	17.9469	4.16567	5.31371e-26	8.6175e-24
CADAFUBG00003938	AFUB_039510	hypothetical protein; encoded by transcript AFUB_039510A	79.1006	167.963	2.12341	1.08638	0.000911051	0.00366086
CADAFUBG00003941	AFUB_039540	asparaginyl-tRNA synthetase Slm5	2055.46	795.325	0.386933	-1.36984	1.0337e-07	1.14136e-06
CADAFUBG00003948	AFUB_039610	DNA polymerase epsilon	1762.89	3857.48	2.18815	1.12971	6.15037e-06	4.42739e-05
CADAFUBG00003951	AFUB_039640	cytochrome P450	955.436	372.133	0.38949	-1.36034	1.03783e-06	9.02834e-06
CADAFUBG00003956	AFUB_039690	hypothetical protein; encoded by transcript AFUB_039690A similar to 4-carboxymuconolactone decarboxylase PcaC (GI:33598151) [Bordetella parapertussis]	16.1725	68.3179	4.22433	2.07872	3.89482e-05	0.000228493
CADAFUBG00003957	AFUB_039700	3-hydroxyisobutyrate dehydrogenase	11.2365	43.2147	3.84593	1.94333	0.00266654	0.00920458
CADAFUBG00003961	AFUB_039740	AMMECR1 family protein; encoded by transcript AFUB_039740A	10555.5	4839.52	0.458483	-1.12506	1.02986e-07	1.14064e-06
CADAFUBG00003962	AFUB_039750	regulatory factor Sgt1	990.646	450.53	0.454784	-1.13675	1.05883e-05	7.19692e-05
CADAFUBG00003966	AFUB_039790	PDCD2_C domain protein	283.046	719.84	2.54319	1.34664	1.22321e-06	1.04666e-05
CADAFUBG00003975	AFUB_039880	CAIB/BAIF family enzyme; encoded by transcript AFUB_039880A	1469.48	518.531	0.352867	-1.5028	0.00361298	0.0119222
CADAFUBG00003989	AFUB_040020	conserved hypothetical protein; encoded by transcript AFUB_040020A	3633.91	1798.4	0.494893	-1.01481	2.05482e-05	0.000129566
CADAFUBG00003991	AFUB_040040	RING finger domain protein; encoded by transcript AFUB_040040A	818.504	371.391	0.453744	-1.14005	2.72282e-05	0.000166799
CADAFUBG00003993	AFUB_040060	carboxylesterase	234.97	475.911	2.02541	1.01821	0.000141362	0.000717737
CADAFUBG00003996	AFUB_040090	conserved hypothetical protein; encoded by transcript AFUB_040090A	279.436	710.876	2.54397	1.34708	0.000220785	0.00106132
CADAFUBG00004002	AFUB_040150	epoxide hydrolase	584.649	1371.61	2.34604	1.23023	9.89241e-08	1.10261e-06
CADAFUBG00004009	AFUB_040220	conserved hypothetical protein; encoded by transcript AFUB_040220A	1273.37	450.881	0.354085	-1.49783	1.04546e-09	1.7334e-08
CADAFUBG00004010	AFUB_040230	conserved hypothetical protein; encoded by transcript AFUB_040230A	694.688	322.679	0.464495	-1.10626	2.69233e-06	2.12074e-05
CADAFUBG00004011	AFUB_040240	transcriptional regulator	1614.99	686.265	0.424936	-1.23468	5.86731e-07	5.38493e-06
CADAFUBG00004012	AFUB_040250	FAD dependent sulfhydryl oxidase Erv1	4109.29	829.566	0.201876	-2.30846	4.31973e-24	6.06803e-22
CADAFUBG00004033	AFUB_040460	coactivator bridging factor 1 (Mbf1)	2789.49	1381.74	0.495336	-1.01352	5.68206e-06	4.138e-05
CADAFUBG00004052	AFUB_040650	conserved hypothetical protein; encoded by transcript AFUB_040650A	1173.85	333.236	0.283883	-1.81663	5.96688e-09	8.48791e-08
CADAFUBG00004053	AFUB_040660	mitochondrial phosphate carrier protein	12391.7	6191.39	0.499639	-1.00104	5.12e-06	3.77157e-05
CADAFUBG00004056	AFUB_040690	SNF2 family helicase/ATPase	636.431	2417.73	3.79888	1.92558	5.80696e-17	3.24484e-15
CADAFUBG00004066	AFUB_040790	4-nitrophenylphosphatase; encoded by transcript AFUB_040790A	1727.41	5943.05	3.44044	1.78259	2.176e-06	1.74806e-05
CADAFUBG00004071	AFUB_040840	hypothetical protein; encoded by transcript AFUB_040840A	2257.76	1114.56	0.493658	-1.01842	0.000238254	0.00113454
CADAFUBG00004073	AFUB_040860	hypothetical protein; encoded by transcript AFUB_040860A	676.981	1832.19	2.70641	1.43638	9.40232e-10	1.58492e-08
CADAFUBG00004092	AFUB_041050	DUF1338 domain protein; encoded by transcript AFUB_041050A	71.2694	14.3303	0.201072	-2.31422	0.000158811	0.000795551
CADAFUBG00004093	AFUB_041060	C6 transcription factor (OTam)	578.396	2709.96	4.68531	2.22814	5.63408e-12	1.45365e-10
CADAFUBG00004103	AFUB_041160	alpha-ketoglutarate-dependent taurine dioxygenase; encoded by transcript AFUB_041160A	310.538	103.562	0.333492	-1.58428	0.0059238	0.0182885
CADAFUBG00004105	AFUB_041179	conserved hypothetical protein; encoded by transcript AFUB_041179A	184.227	782.28	4.24628	2.0862	8.9998e-17	4.94696e-15
CADAFUBG00004110	AFUB_041220	cell surface spherulin 4-like protein	1374.98	4455.89	3.24069	1.6963	8.47483e-14	2.95567e-12
CADAFUBG00004112	AFUB_041240	extracellular serine-rich protein	8828.88	17818.8	2.01824	1.0131	0.000149084	0.000751661
CADAFUBG00004113	AFUB_041250	glycosyl transferase	7124.88	51770	7.26609	2.86118	2.22081e-09	3.45027e-08
CADAFUBG00004115	AFUB_041270	conserved hypothetical protein; encoded by transcript AFUB_041270A	4.52271	19.1846	4.24185	2.08469	0.0160255	0.0423743
CADAFUBG00004123	AFUB_041350	acetyltransferase	709.393	324.787	0.457837	-1.12709	1.17038e-06	1.00828e-05
CADAFUBG00004125	AFUB_041370	conserved hypothetical protein; encoded by transcript AFUB_041370A	808.761	2471.46	3.05586	1.61158	0.00187294	0.00680419
CADAFUBG00004146	AFUB_041580	potassium channel	129.015	267.016	2.06965	1.04938	0.00129647	0.00493322
CADAFUBG00004152	AFUB_041630	hypothetical protein; encoded by transcript AFUB_041630A contains WD repeats similar to SP:Q00808: Vegetatible incompatibility protein HET-E [Podospora anserina]	188.628	533.802	2.82993	1.50077	4.03884e-07	3.8646e-06
CADAFUBG00004159	AFUB_041700	oligo-1	235.526	696.055	2.95532	1.56332	2.552e-09	3.90483e-08
CADAFUBG00004161	AFUB_041720	mitochondrial metallochaperone Sco1	4744.56	2141.79	0.451421	-1.14745	2.12844e-06	1.72079e-05
CADAFUBG00004164	AFUB_041750	essential protein Yae1	357.95	165.373	0.462001	-1.11403	0.000179053	0.000881667
CADAFUBG00004166	AFUB_041770	ABC multidrug transporter	4089.58	1618.2	0.395688	-1.33757	6.78892e-09	9.57644e-08
CADAFUBG00004178	AFUB_041890	conserved hypothetical protein; encoded by transcript AFUB_041890A	1832.61	805.152	0.439347	-1.18657	1.70658e-06	1.4206e-05
CADAFUBG00004192	AFUB_042030	annexin ANXC4; encoded by transcript AFUB_042030A	489.776	1269.67	2.59236	1.37427	2.33192e-06	1.86002e-05
CADAFUBG00004194	AFUB_042050	hypothetical protein; encoded by transcript AFUB_042050A	109.91	51.1363	0.465258	-1.1039	0.00948606	0.0273573
CADAFUBG00004201	AFUB_042120	C2H2 zinc finger domain protein	21.918	404.431	18.452	4.20571	1.26015e-16	6.74346e-15
CADAFUBG00004212	AFUB_042230	oxidoreductase	3884.22	1161.21	0.298955	-1.742	2.78912e-07	2.75938e-06
CADAFUBG00004226	AFUB_042370	Lipoyltransferase	1446.49	656.421	0.453804	-1.13986	6.95032e-06	4.93302e-05
CADAFUBG00004227	AFUB_042380	pyridoxamine phosphate oxidase	6369.38	2785.1	0.437264	-1.19342	2.79103e-07	2.75938e-06
CADAFUBG00004236	AFUB_042470	WD repeat protein; encoded by transcript AFUB_042470A	147.794	490.305	3.3175	1.7301	1.28272e-11	3.19542e-10
CADAFUBG00004263	AFUB_042740	conserved hypothetical protein; encoded by transcript AFUB_042740A	118.825	271.957	2.28872	1.19454	0.000615351	0.00260513
CADAFUBG00004264	AFUB_042750	RNA binding protein; encoded by transcript AFUB_042750A	443.725	900.926	2.03037	1.02174	0.00303774	0.0102628
CADAFUBG00004278	AFUB_042880	DNA lyase Apn2; encoded by transcript AFUB_042880A	4201.49	1919.61	0.456887	-1.13009	2.60033e-05	0.000159974
CADAFUBG00004287	AFUB_042970	multicopy suppressor of stt4 mutation; encoded by transcript AFUB_042970A	2573.88	6364.86	2.47286	1.30618	0.000357017	0.00160697
CADAFUBG00004291	AFUB_043010	glutaryl-CoA dehydrogenase	8401.49	2482.07	0.295432	-1.7591	5.80276e-14	2.10355e-12
CADAFUBG00004293	AFUB_043030	glyoxalase family protein; encoded by transcript AFUB_043030A	10899.4	26818.6	2.46057	1.29899	1.42722e-09	2.30958e-08
CADAFUBG00004302	AFUB_043120	conserved hypothetical protein; encoded by transcript AFUB_043120A	1445.69	2997.22	2.07322	1.05187	5.28204e-06	3.88528e-05
CADAFUBG00004307	AFUB_043170	exosome complex exonuclease Rrp4	351.493	711.299	2.02365	1.01696	6.50468e-06	4.64935e-05
CADAFUBG00004309	AFUB_043190	RNA binding protein Rnp24	316.678	942.691	2.97681	1.57377	0.000335202	0.0015196
CADAFUBG00004310	AFUB_043200	conserved hypothetical protein; encoded by transcript AFUB_043200A	1623.05	3319.17	2.04502	1.03211	0.00206984	0.00739991
CADAFUBG00004317	AFUB_043270	C6 transcription factor (Fcr1)	10668.2	4851.86	0.454798	-1.1367	1.23929e-07	1.33912e-06
CADAFUBG00004319	AFUB_043290	nicotinate-nucleotide pyrophosphorylase; encoded by transcript AFUB_043290A	2766.65	1164.29	0.420831	-1.24869	1.16025e-07	1.2591e-06
CADAFUBG00004323	AFUB_043330	conserved hypothetical protein; encoded by transcript AFUB_043330A	3412.49	946.944	0.277493	-1.84947	8.67469e-15	3.50943e-13
CADAFUBG00004324	AFUB_043340	MFS monocarboxylate transporter	720.52	318.085	0.441466	-1.17963	0.000160451	0.000802572
CADAFUBG00004332	AFUB_043420	conserved hypothetical protein; encoded by transcript AFUB_043420A	533.36	98.5286	0.184732	-2.43649	3.88602e-09	5.73769e-08
CADAFUBG00004338	AFUB_043480	oxysterol binding protein (Orp8)	252.943	664.09	2.62546	1.39257	0.00912904	0.0265319
CADAFUBG00004341	AFUB_043510	pre-rRNA processing protein Utp22; encoded by transcript AFUB_043510A	867.721	3504.05	4.03822	2.01372	1.38892e-19	1.14208e-17
CADAFUBG00004354	AFUB_043640	histone H2A; encoded by transcript AFUB_043640A	77322.2	35446.5	0.458426	-1.12524	0.000360491	0.00162045
CADAFUBG00004355	AFUB_043650	histone H2B; encoded by transcript AFUB_043650A	80632	33272.4	0.412645	-1.27703	7.25011e-08	8.22981e-07
CADAFUBG00004356	AFUB_043660	autophagy cysteine endopeptidase Atg4	34230.8	15325.4	0.447709	-1.15937	1.11159e-05	7.50008e-05
CADAFUBG00004358	AFUB_043680	C2H2 finger domain protein	666.119	1505.7	2.26041	1.17658	2.92268e-08	3.61369e-07
CADAFUBG00004359	AFUB_043690	snoRNA binding protein	1731.2	4256.41	2.45865	1.29786	4.96698e-10	8.8425e-09
CADAFUBG00004360	AFUB_043700	conserved hypothetical protein; encoded by transcript AFUB_043700A	1580.9	3637.68	2.30103	1.20228	6.17484e-09	8.75909e-08
CADAFUBG00004364	AFUB_043740	lipase/serine esterase	1315.81	2652.68	2.01601	1.0115	1.95936e-05	0.000124401
CADAFUBG00004367	AFUB_043770	fatty acid synthase alpha subunit FasA	33999.6	70096.3	2.06168	1.04382	2.27386e-06	1.81514e-05
CADAFUBG00004368	AFUB_043780	N2	939.878	2341.93	2.49174	1.31715	2.7747e-09	4.20739e-08
CADAFUBG00004372	AFUB_043820	mitochondrial enoyl reductase	6956.21	2752.4	0.395675	-1.33761	1.58599e-08	2.06286e-07
CADAFUBG00004375	AFUB_043850	rRNA processing protein Bystin	706.045	1981.08	2.80589	1.48846	3.0654e-08	3.75344e-07
CADAFUBG00004378	AFUB_043880	conserved hypothetical protein; encoded by transcript AFUB_043880A	159.767	328.16	2.05399	1.03843	8.96441e-05	0.000478701
CADAFUBG00004386	AFUB_043960	MFS transporter	258.359	710.758	2.75105	1.45998	4.1836e-09	6.13231e-08
CADAFUBG00004388	AFUB_043980	cytochrome P450 monooxygenase	53.9419	162.723	3.01663	1.59294	2.17254e-05	0.000136056
CADAFUBG00004390	AFUB_044000	conserved hypothetical protein; encoded by transcript AFUB_044000A	155.006	423.706	2.73348	1.45074	0.0082431	0.0243226
CADAFUBG00004393	AFUB_044030	cytochrome P450 monooxygenase	5.003	341.096	68.1783	6.09124	1.43384e-16	7.59258e-15
CADAFUBG00004396	AFUB_044060	C6 transcription factor	251.81	626.761	2.48902	1.31558	4.1285e-07	3.94666e-06
CADAFUBG00004397	AFUB_044070	secretory lipase	2.07419	59.3221	28.6002	4.83795	0.000699059	0.00291078
CADAFUBG00004398	AFUB_044080	spherulin	0.973904	221.154	227.08	7.82706	2.69719e-12	7.33316e-11
CADAFUBG00004400	AFUB_044100	3-hydroxyacyl-CoA dehydrogenase	7.59121	53.954	7.10743	2.82933	6.73042e-06	4.79039e-05
CADAFUBG00004402	AFUB_044120	conserved hypothetical protein; encoded by transcript AFUB_044120A	13.3187	109.723	8.23826	3.04234	2.75945e-10	5.18756e-09
CADAFUBG00004403	AFUB_044130	MFS nicotinic acid transporter Tna1	9.42904	49.432	5.24253	2.39026	0.000186528	0.000912699
CADAFUBG00004408	AFUB_044180	conserved hypothetical protein; encoded by transcript AFUB_044180A	354.757	1630.66	4.59655	2.20055	1.34001e-08	1.77162e-07
CADAFUBG00004409	AFUB_044190	conserved hypothetical protein; encoded by transcript AFUB_044190A	1.22807	11.7852	9.59647	3.2625	0.00818055	0.0241642
CADAFUBG00004411	AFUB_044210	metalloreductase transmembrane component	13.7555	90.7291	6.59582	2.72155	1.76663e-07	1.84393e-06
CADAFUBG00004414	AFUB_044240	hypothetical protein; encoded by transcript AFUB_044240A	13.6227	61.5339	4.51699	2.17536	2.07272e-05	0.000130532
CADAFUBG00004418	AFUB_044280	DOC family protein; encoded by transcript AFUB_044280A similar to death on curing protein (GI:16127593) [Caulobacter crescentus CB15] similar to Doc (GI:1359618) [Escherichia coli] PMID: 9157244	8850.06	3085.3	0.348619	-1.52028	4.66277e-12	1.22027e-10
CADAFUBG00004421	AFUB_044310	NACHT domain protein; encoded by transcript AFUB_044310A similar to SP:Q00808: Vegetatible incompatibility protein HET-E-1. {Podospora anserina;}	1077.32	2918.02	2.7086	1.43755	1.07475e-08	1.44934e-07
CADAFUBG00004426	AFUB_044360	conserved hypothetical protein; encoded by transcript AFUB_044360A	101.261	383.161	3.78391	1.91988	3.71792e-11	8.37485e-10
CADAFUBG00004429	AFUB_044390	conserved hypothetical protein; encoded by transcript AFUB_044390A	12386.8	5713.44	0.461251	-1.11638	0.00495697	0.0157557
CADAFUBG00004433	AFUB_044430	conserved hypothetical protein; encoded by transcript AFUB_044430A	7396.35	2108.04	0.285011	-1.81091	1.75931e-17	1.0589e-15
CADAFUBG00004434	AFUB_044440	D-aminopeptidase	138.547	2001.5	14.4464	3.85264	1.06151e-07	1.16444e-06
CADAFUBG00004436	AFUB_044460	conserved hypothetical protein; encoded by transcript AFUB_044460A	358.757	166.998	0.46549	-1.10318	0.000421408	0.00186771
CADAFUBG00004439	AFUB_044490	acetyltransferase	26219.5	8773.98	0.334636	-1.57934	7.34247e-12	1.8612e-10
CADAFUBG00004440	AFUB_044500	siderochrome-iron transporter MirB; encoded by transcript AFUB_044500A	78540.7	24023.3	0.30587	-1.70901	1.94261e-17	1.1357e-15
CADAFUBG00004445	AFUB_044550	hypothetical protein; encoded by transcript AFUB_044550A	100.697	32.1661	0.319434	-1.64641	0.000178489	0.000879315
CADAFUBG00004449	AFUB_044590	conserved hypothetical protein; encoded by transcript AFUB_044590A	4453.57	1827.32	0.410304	-1.28524	9.96972e-08	1.10806e-06
CADAFUBG00004452	AFUB_044620	carboxylesterase	132.593	365.27	2.75482	1.46196	3.96094e-08	4.74656e-07
CADAFUBG00004454	AFUB_044640	transferase family protein; encoded by transcript AFUB_044640A	7176.54	2323.7	0.323791	-1.62686	3.55652e-12	9.46595e-11
CADAFUBG00004455	AFUB_044650	67 kDa myosin-cross-reactive antigen family protein; encoded by transcript AFUB_044650A	6625.3	2298.07	0.346863	-1.52756	4.11537e-11	9.2086e-10
CADAFUBG00004457	AFUB_044670	fungal specific transcription factor	319.6	1126.2	3.52377	1.81712	8.65765e-10	1.46919e-08
CADAFUBG00004458	AFUB_044680	hypothetical protein; encoded by transcript AFUB_044680A	252.091	995.245	3.94796	1.98111	9.78202e-09	1.33157e-07
CADAFUBG00004466	AFUB_044760	cytochrome P450 monooxygenase	80.9532	8.03956	0.0993112	-3.3319	6.91413e-08	7.89644e-07
CADAFUBG00004467	AFUB_044770	conserved hypothetical protein; encoded by transcript AFUB_044770A	132.786	1228.28	9.25006	3.20946	5.87198e-08	6.7951e-07
CADAFUBG00004474	AFUB_044840	enoyl-CoA hydratase/isomerase family protein; encoded by transcript AFUB_044840A	6835.51	2468.26	0.361094	-1.46955	4.44945e-11	9.89048e-10
CADAFUBG00004476	AFUB_044860	siderophore biosynthesis lipase/esterase	4451.11	1997.34	0.448728	-1.15609	3.21919e-07	3.14883e-06
CADAFUBG00004484	AFUB_044940	RTA1 domain protein; encoded by transcript AFUB_044940A	63.2391	128.836	2.03728	1.02664	0.0150674	0.0402196
CADAFUBG00004486	AFUB_044960	conserved hypothetical protein; encoded by transcript AFUB_044960A	3938.56	10387.5	2.63739	1.39911	0.00208527	0.00744719
CADAFUBG00004489	AFUB_044990	conserved hypothetical protein; encoded by transcript AFUB_044990A	104.152	28.1154	0.269945	-1.88926	0.00410263	0.013355
CADAFUBG00004494	AFUB_045040	hypothetical protein; encoded by transcript AFUB_045040A	7.55748	70.5526	9.33547	3.22272	1.28157e-07	1.38039e-06
CADAFUBG00004496	AFUB_045060	MFS multidrug transporter	16.8922	69.9445	4.14064	2.04985	0.000246965	0.00116829
CADAFUBG00004501	AFUB_045110	HET domain protein; encoded by transcript AFUB_045110A	1125.63	2429.01	2.15791	1.10963	2.03666e-06	1.65452e-05
CADAFUBG00004503	AFUB_045130	alkaline ceramidase	171.358	393.458	2.29611	1.19919	3.32074e-06	2.55991e-05
CADAFUBG00004507	AFUB_045170	cell wall protein PhiA; encoded by transcript AFUB_045170A	1729.35	685.863	0.396601	-1.33424	1.59747e-09	2.56051e-08
CADAFUBG00004508	AFUB_045180	RNAse III	78.7059	15.903	0.202056	-2.30718	9.76951e-05	0.000514898
CADAFUBG00004510	AFUB_045200	conserved hypothetical protein; encoded by transcript AFUB_045200A	135.199	17.6811	0.130779	-2.9348	1.17575e-11	2.94344e-10
CADAFUBG00004513	AFUB_045230	hypothetical protein; encoded by transcript AFUB_045230A	130.336	11.8203	0.090691	-3.4629	0.00612747	0.0188311
CADAFUBG00004514	AFUB_045240	phosphate-repressible Na+/phosphate cotransporter Pho89	10134.9	699.091	0.0689782	-3.85772	3.94571e-12	1.04468e-10
CADAFUBG00004516	AFUB_045260	conserved hypothetical protein; encoded by transcript AFUB_045260A	54.2508	12.0394	0.221921	-2.17188	0.00127998	0.00487599
CADAFUBG00004517	AFUB_045270	metalloreductase	169.949	520.767	3.06426	1.61554	2.14802e-09	3.34748e-08
CADAFUBG00004522	AFUB_045320	extracellular soluble lytic transglycosylase	7.41805	38.3373	5.16811	2.36964	0.000601068	0.00255
CADAFUBG00004527	AFUB_045370	alpha-L-rhamnosidase C	64.0345	399.306	6.23579	2.64057	2.17656e-18	1.49753e-16
CADAFUBG00004537	AFUB_045470	amidohydrolase family protein; encoded by transcript AFUB_045470A	171.581	44.5882	0.259866	-1.94416	1.48282e-06	1.24873e-05
CADAFUBG00004538	AFUB_045480	hypothetical protein; encoded by transcript AFUB_045480A	135.975	40.4872	0.297755	-1.7478	8.18129e-05	0.000442253
CADAFUBG00004543	AFUB_045530	ABC multidrug transporter	85.498	288.707	3.37676	1.75564	0.000262519	0.00122979
CADAFUBG00004553	AFUB_045620	conserved hypothetical protein; encoded by transcript AFUB_045620A	85.3419	173.423	2.0321	1.02297	0.00151678	0.00563582
CADAFUBG00004558	AFUB_045670	conserved hypothetical protein; encoded by transcript AFUB_045670A	41.4697	348.391	8.40111	3.07058	7.56185e-06	5.31484e-05
CADAFUBG00004559	AFUB_045680	copper/iron-regulated glutamine amidotransferase	130.127	291.181	2.23766	1.16199	4.02824e-05	0.000234552
CADAFUBG00004566	AFUB_045750	alpha/beta hydrolase	21.8437	59.4962	2.72373	1.44558	0.0160223	0.0423743
CADAFUBG00004571	AFUB_045800	MSF multidrug transporter	2106.79	5781.46	2.74421	1.45639	9.05469e-05	0.000481742
CADAFUBG00004573	AFUB_045820	C6 transcription factor	221.722	547.622	2.46986	1.30443	3.24096e-07	3.16706e-06
CADAFUBG00004579	AFUB_045880	hypothetical protein; encoded by transcript AFUB_045880A	122.804	882.792	7.18865	2.84572	0.00849824	0.0249423
CADAFUBG00004580	AFUB_045890	hypothetical protein; encoded by transcript AFUB_045890A	51.756	377.76	7.29886	2.86767	0.00968146	0.0278256
CADAFUBG00004587	AFUB_045960	FAD dependent oxidoreductase superfamily; encoded by transcript AFUB_045960A	53.4679	116.85	2.18542	1.12791	0.0108034	0.03047
CADAFUBG00004593	AFUB_046020	pyrroline-5-carboxylate reductase; encoded by transcript AFUB_046020A	56.1543	128.831	2.29422	1.19801	0.000779435	0.00320065
CADAFUBG00004597	AFUB_046060	mycelial catalase Cat1; encoded by transcript AFUB_046060A	1320.51	3226.25	2.44319	1.28877	6.74162e-10	1.16955e-08
CADAFUBG00004602	AFUB_046110	aromatic-L-amino-acid decarboxylase; encoded by transcript AFUB_046110A	412.053	181.352	0.440117	-1.18404	1.83779e-05	0.000117344
CADAFUBG00004604	AFUB_046130	DUF427 domain protein; encoded by transcript AFUB_046130A	127.708	290.648	2.27588	1.18643	1.80718e-05	0.000115683
CADAFUBG00004611	AFUB_046200	BTB/POZ domain protein; encoded by transcript AFUB_046200A	21.623	169.552	7.84127	2.97109	2.8547e-07	2.81408e-06
CADAFUBG00004616	AFUB_046250	oxidoreductase	2.58963	18.9964	7.33559	2.87491	0.00793103	0.0235095
CADAFUBG00004617	AFUB_046260	short-chain dehydrogenase/reductase family protein	1.85516	191.993	103.491	6.69336	1.15485e-09	1.9023e-08
CADAFUBG00004619	AFUB_046280	hypothetical protein; encoded by transcript AFUB_046280A	3.97186	114.75	28.8907	4.85253	1.92881e-08	2.43545e-07
CADAFUBG00004620	AFUB_046290	short-chain dehydrogenase/reductase	13.8904	53.8728	3.87841	1.95546	0.000721915	0.00298994
CADAFUBG00004623	AFUB_046320	MFS allantoate transporter	1925.7	893.902	0.464197	-1.10719	0.000333478	0.00151518
CADAFUBG00004624	AFUB_046330	C2H2 transcription factor	2241.27	1108.93	0.494775	-1.01516	7.38684e-07	6.61155e-06
CADAFUBG00004625	AFUB_046340	MFS multidrug transporter	2442.34	608.707	0.249232	-2.00444	3.04723e-08	3.73572e-07
CADAFUBG00004629	AFUB_046390	cytochrome P450 monooxygenase	539.194	2831.3	5.25099	2.39259	5.36783e-26	8.6175e-24
CADAFUBG00004633	AFUB_046430	chromatin structure remodeling complex protein RSC3	414.267	838.699	2.02454	1.01759	4.59895e-05	0.000263385
CADAFUBG00004637	AFUB_046470	MFS multidrug transporter	67.0211	182.494	2.72293	1.44516	0.00668056	0.0203559
CADAFUBG00004640	AFUB_046500	hypothetical protein; encoded by transcript AFUB_046500A	11766.9	30819.9	2.6192	1.38913	0.000180146	0.000886184
CADAFUBG00004644	AFUB_046540	fungal specific transcription factor	43.0192	128.652	2.99057	1.58042	6.49253e-05	0.000358828
CADAFUBG00004647	AFUB_046570	porphyromonas-type peptidyl-arginine deiminase superfamily; encoded by transcript AFUB_046570A	2055.88	7047.09	3.42777	1.77727	1.83361e-17	1.08451e-15
CADAFUBG00004648	AFUB_046580	MFS transporter	317.596	1228.46	3.86799	1.95158	2.68763e-06	2.11868e-05
CADAFUBG00004649	AFUB_046590	amino acid permease; encoded by transcript AFUB_046590A	165.918	595.005	3.58614	1.84243	4.19554e-11	9.34662e-10
CADAFUBG00004650	AFUB_046600	F-box domain protein; encoded by transcript AFUB_046600A	74.3261	263.325	3.54283	1.8249	1.53234e-08	2.00234e-07
CADAFUBG00004653	AFUB_046630	alcohol dehydrogenase	9.00504	24.8306	2.75741	1.46331	0.0194465	0.049696
CADAFUBG00004662	AFUB_046720	MFS hexose transporter	204.531	731.236	3.57519	1.83802	1.81522e-12	5.15705e-11
CADAFUBG00004666	AFUB_046760	RTA1 domain protein	400.65	80.794	0.201657	-2.31002	2.19888e-13	7.2206e-12
CADAFUBG00004668	AFUB_046780	conserved hypothetical protein; encoded by transcript AFUB_046780A	783.933	218.004	0.27809	-1.84638	3.67051e-11	8.28652e-10
CADAFUBG00004670	AFUB_046800	salicylate hydroxylase	92.6858	296.554	3.19957	1.67788	1.89014e-08	2.3956e-07
CADAFUBG00004673	AFUB_046830	GMC oxidoreductase	46956.8	17985	0.383011	-1.38454	6.12402e-10	1.07532e-08
CADAFUBG00004680	AFUB_046900	integral membrane protein; encoded by transcript AFUB_046900A	929.82	3232.83	3.47684	1.79777	0.00349873	0.0116134
CADAFUBG00004681	AFUB_046910	alcohol dehydrogenase	101.331	290.309	2.86497	1.51852	0.0022457	0.00794163
CADAFUBG00004682	AFUB_046920	conserved hypothetical protein; encoded by transcript AFUB_046920A	563.345	3548.06	6.2982	2.65494	1.43413e-05	9.42409e-05
CADAFUBG00004683	AFUB_046930	conserved hypothetical protein; encoded by transcript AFUB_046930A	4.96263	43.2257	8.71024	3.12271	6.81196e-05	0.000375251
CADAFUBG00004686	AFUB_046960	DUF1212 domain membrane protein; encoded by transcript AFUB_046960A	2478.7	5049.8	2.03728	1.02664	1.12085e-05	7.54831e-05
CADAFUBG00004688	AFUB_046980	DUF341 domain oxidoreductase	100.901	387.917	3.84452	1.9428	2.04134e-12	5.76707e-11
CADAFUBG00004689	AFUB_046990	polyketide synthase	215.378	700.502	3.25243	1.70152	9.71494e-11	1.98901e-09
CADAFUBG00004690	AFUB_047000	ABC multidrug transporter	463.06	6319.2	13.6466	3.77047	3.59722e-08	4.35194e-07
CADAFUBG00004701	AFUB_047110	conserved hypothetical protein; encoded by transcript AFUB_047110A	94.1541	224.367	2.38298	1.25277	0.00241719	0.00846894
CADAFUBG00004704	AFUB_047140	hypothetical protein; encoded by transcript AFUB_047140A	17.3559	112.236	6.46671	2.69303	2.27731e-09	3.52182e-08
CADAFUBG00004707	AFUB_047170	ThiJ/PfpI family protein; encoded by transcript AFUB_047170A	59.1485	281.342	4.75655	2.24991	0.00504925	0.0160088
CADAFUBG00004708	AFUB_047180	integral membrane protein Pth11-like	61.5331	240.56	3.90943	1.96696	0.011594	0.0323214
CADAFUBG00004712	AFUB_047220	sarcosine oxidase	26.8127	85.967	3.2062	1.68087	0.000623472	0.0026329
CADAFUBG00004715	AFUB_047250	conserved hypothetical protein; encoded by transcript AFUB_047250A	77.2426	258.688	3.34904	1.74375	4.39866e-07	4.18514e-06
CADAFUBG00004716	AFUB_047260	GPI anchored cell wall protein	255.174	5914.76	23.1793	4.53476	2.66483e-09	4.05905e-08
CADAFUBG00004717	AFUB_047270	hypothetical protein; encoded by transcript AFUB_047270A	7.13087	96.169	13.4863	3.75342	3.41315e-12	9.10833e-11
CADAFUBG00004718	AFUB_047280	cell wall protein	394.974	1754.95	4.44321	2.1516	8.87088e-20	7.67161e-18
CADAFUBG00004723	AFUB_047330	conserved hypothetical protein; encoded by transcript AFUB_047330A	334.353	682.828	2.04224	1.03015	0.00990746	0.0283703
CADAFUBG00004726	AFUB_047360	conserved hypothetical protein; encoded by transcript AFUB_047360A	96.7411	1042.61	10.7773	3.42992	2.49693e-20	2.27513e-18
CADAFUBG00004727	AFUB_047370	RTA1 domain protein	44.6334	3717.01	83.2787	6.37988	5.65978e-16	2.68747e-14
CADAFUBG00004736	AFUB_047460	hypothetical protein; encoded by transcript AFUB_047460A	165.069	350.26	2.1219	1.08536	0.000266435	0.00124497
CADAFUBG00004737	AFUB_047470	C6 transcription factor	1046.53	2303.13	2.20074	1.13799	1.87283e-06	1.53748e-05
CADAFUBG00004739	AFUB_047490	alpha-1	9674.63	30160.8	3.11752	1.6404	0.000379562	0.00169712
CADAFUBG00004743	AFUB_047530	conserved hypothetical protein; encoded by transcript AFUB_047530A	159.112	555.896	3.49375	1.80477	0.000292682	0.00135106
CADAFUBG00004749	AFUB_047590	cholestenol delta-isomerase	2980.01	9546.09	3.20337	1.67959	2.4401e-12	6.74424e-11
CADAFUBG00004754	AFUB_047640	conserved hypothetical protein; encoded by transcript AFUB_047640A	176.889	968.408	5.47465	2.45277	1.18816e-05	7.95831e-05
CADAFUBG00004755	AFUB_047650	conserved hypothetical protein; encoded by transcript AFUB_047650A	79.387	591.929	7.45624	2.89845	0.0114169	0.0319244
CADAFUBG00004759	AFUB_047690	conserved hypothetical protein; encoded by transcript AFUB_047690A	7660.77	2752.51	0.3593	-1.47674	4.49707e-09	6.53497e-08
CADAFUBG00004760	AFUB_047700	DUF500 and UBA/TS-N domain protein; encoded by transcript AFUB_047700A	5798.61	1808.73	0.311925	-1.68073	1.69488e-15	7.58498e-14
CADAFUBG00004762	AFUB_047720	allergen Asp F4-like	8.38887	98.2905	11.7168	3.5505	0.000177158	0.000873613
CADAFUBG00004763	AFUB_047730	C6 transcription factor	66.9523	157.606	2.35401	1.23512	0.000480896	0.00209195
CADAFUBG00004768	AFUB_047780	aminopeptidase Y	3987.85	1022.57	0.256422	-1.96341	3.84343e-15	1.61968e-13
CADAFUBG00004769	AFUB_047790	conserved hypothetical protein; encoded by transcript AFUB_047790A	57.5107	170.064	2.95708	1.56417	0.005251	0.0165139
CADAFUBG00004776	AFUB_047860	conserved hypothetical protein; encoded by transcript AFUB_047860A	3.2609	28.4834	8.73482	3.12678	0.0033409	0.0111481
CADAFUBG00004784	AFUB_047940	GPI anchored cell wall protein	52.939	331.639	6.26455	2.64721	2.76123e-06	2.16993e-05
CADAFUBG00004791	AFUB_048010	conserved hypothetical protein; encoded by transcript AFUB_048010A	538.027	2831.78	5.26326	2.39596	2.86542e-10	5.3569e-09
CADAFUBG00004792	AFUB_048020	F-box domain protein; encoded by transcript AFUB_048020A	2019.67	1000.21	0.495236	-1.01381	2.46642e-05	0.000152758
CADAFUBG00004797	AFUB_048070	beta-galactosidase	450.925	200.383	0.444383	-1.17013	1.66521e-05	0.000107547
CADAFUBG00004798	AFUB_048080	phosphoketolase	44626.7	6620.24	0.148347	-2.75295	1.05349e-15	4.8653e-14
CADAFUBG00004801	AFUB_048110	glycosyl hydrolase	3039.48	10418.2	3.42762	1.77721	1.23014e-06	1.0517e-05
CADAFUBG00004802	AFUB_048120	conserved hypothetical protein; encoded by transcript AFUB_048120A	351.399	746.428	2.12416	1.08689	5.95937e-06	4.31756e-05
CADAFUBG00004803	AFUB_048130	endo-1	56.3029	11.6766	0.207389	-2.26959	8.66445e-05	0.000463908
CADAFUBG00004811	AFUB_048210	beta-glucosidase	230.56	688.247	2.98511	1.57778	0.0122533	0.0338144
CADAFUBG00004813	AFUB_048230	C6 finger domain protein	64.2189	147.38	2.29497	1.19847	0.00185598	0.00674509
CADAFUBG00004821	AFUB_048310	conserved hypothetical protein; encoded by transcript AFUB_048310A	10452.1	30504.2	2.91846	1.54521	1.37168e-07	1.46651e-06
CADAFUBG00004823	AFUB_048330	succinate-semialdehyde dehydrogenase	4.3429	29.0359	6.68583	2.74111	0.000817927	0.00332898
CADAFUBG00004825	AFUB_048350	2-dehydropantoate 2-reductase	132.698	304.844	2.29727	1.19992	6.45743e-05	0.000357473
CADAFUBG00004826	AFUB_048360	short chain alpha-hydroxy acid oxidase	52.2278	141.44	2.70813	1.4373	0.000110497	0.000576363
CADAFUBG00004829	AFUB_048390	FAD linked oxidase	4.29063	28.2842	6.59208	2.72073	0.00340795	0.0113382
CADAFUBG00004834	AFUB_048440	protein kinase	2046.44	4201.14	2.05291	1.03767	1.99075e-07	2.04411e-06
CADAFUBG00004839	AFUB_048490	mitochondrial chaperone (BCS1)	4.24598	21.3439	5.02686	2.32966	0.0113166	0.0316703
CADAFUBG00004840	AFUB_048500	hypothetical protein; encoded by transcript AFUB_048500A	641.64	249.164	0.388323	-1.36467	9.25963e-05	0.000491095
CADAFUBG00004842	AFUB_048520	hypothetical protein; encoded by transcript AFUB_048520A	580.842	1975.7	3.40144	1.76615	2.35369e-12	6.55792e-11
CADAFUBG00004847	AFUB_048580	hypothetical protein; encoded by transcript AFUB_048580A	64.4885	484.28	7.50956	2.90873	4.16044e-23	5.39471e-21
CADAFUBG00004848	AFUB_048590	hypothetical protein; encoded by transcript AFUB_048590A	25.9989	202.293	7.78082	2.95992	0.00133087	0.00504323
CADAFUBG00004849	AFUB_048600	hypothetical protein; encoded by transcript AFUB_048600A	15.8513	51.0645	3.22147	1.68772	0.00794791	0.0235526
CADAFUBG00004858	AFUB_048780	conserved hypothetical protein; encoded by transcript AFUB_048780A	75.5413	17.1218	0.226655	-2.14143	0.000789685	0.00323748
CADAFUBG00004866	AFUB_048860	conserved hypothetical protein; encoded by transcript AFUB_048860A	11.2754	65.4299	5.80287	2.53677	3.96236e-06	3.01054e-05
CADAFUBG00004873	AFUB_048930	exoinulinase InuD; encoded by transcript AFUB_048930A	2.02573	13.8663	6.84512	2.77508	0.0151312	0.0403685
CADAFUBG00004882	AFUB_049020	endoglycoceramidase	5.56121	50.8364	9.14126	3.19239	7.40218e-06	5.20623e-05
CADAFUBG00004889	AFUB_049090	integral membrane protein	46.89	10.9249	0.23299	-2.10166	3.21501e-05	0.000193206
CADAFUBG00004895	AFUB_049150	CRAL/TRIO domain protein; encoded by transcript AFUB_049150A	87.6938	719.575	8.20555	3.0366	8.71474e-14	3.01852e-12
CADAFUBG00004896	AFUB_049160	hypothetical protein; encoded by transcript AFUB_049160A	11.6735	57.2205	4.90173	2.29329	0.000140977	0.000716503
CADAFUBG00004897	AFUB_049170	hypothetical protein; encoded by transcript AFUB_049170A	3108.5	1306.28	0.420229	-1.25075	3.8497e-07	3.71172e-06
CADAFUBG00004898	AFUB_049180	GABA permease	2524.64	873.752	0.34609	-1.53078	7.05132e-13	2.12887e-11
CADAFUBG00004899	AFUB_049190	GNAT family acetyltransferase	6434.84	1939.95	0.301476	-1.72989	9.44155e-16	4.38036e-14
CADAFUBG00004900	AFUB_049200	H /K ATPase alpha subunit	2084.9	557.148	0.267231	-1.90384	9.63137e-19	6.90863e-17
CADAFUBG00004901	AFUB_049210	hypothetical protein; encoded by transcript AFUB_049210A	106.996	47.7068	0.445873	-1.16529	0.00011157	0.000581658
CADAFUBG00004905	AFUB_049250	ABC multidrug transporter	45506.7	121559	2.67124	1.41751	0.0117427	0.032637
CADAFUBG00004906	AFUB_049260	conserved hypothetical protein; encoded by transcript AFUB_049260A	664.662	1868.73	2.81156	1.49137	2.71226e-11	6.22036e-10
CADAFUBG00004907	AFUB_049270	conserved hypothetical protein; encoded by transcript AFUB_049270A	217	1275.89	5.8797	2.55574	3.70305e-16	1.82696e-14
CADAFUBG00004908	AFUB_049280	hypothetical protein; encoded by transcript AFUB_049280A	86.5572	297.84	3.44097	1.78281	4.84957e-08	5.70995e-07
CADAFUBG00004911	AFUB_049310	Ankyrin repeat protein; encoded by transcript AFUB_049310A	356.982	844.039	2.36437	1.24146	0.00952508	0.0274385
CADAFUBG00004912	AFUB_049320	conserved hypothetical protein; encoded by transcript AFUB_049320A	802.341	1874.99	2.3369	1.2246	1.94163e-06	1.58753e-05
CADAFUBG00004913	AFUB_049330	hypothetical protein; encoded by transcript AFUB_049330A	349.965	821.384	2.34704	1.23085	1.70868e-05	0.00010974
CADAFUBG00004914	AFUB_049340	G-protein signalling regulator	34.6588	352.352	10.1663	3.34572	3.44511e-26	5.8073e-24
CADAFUBG00004915	AFUB_049350	MBL2-like secreted peptide	15.5226	210.819	13.5815	3.76357	2.25959e-08	2.8284e-07
CADAFUBG00004916	AFUB_049360	transesterase (LovD)	277.104	2701.72	9.74983	3.28538	1.90818e-05	0.000121379
CADAFUBG00004917	AFUB_049370	amino acid permease	73.9284	586.448	7.93265	2.9878	7.71961e-06	5.41819e-05
CADAFUBG00004918	AFUB_049380	hypothetical protein; encoded by transcript AFUB_049380A	16.082	87.9727	5.47027	2.45161	3.30659e-07	3.22496e-06
CADAFUBG00004919	AFUB_049390	C6 transcription factor	27.5434	144.396	5.24251	2.39026	3.44293e-05	0.000204955
CADAFUBG00004920	AFUB_049400	feruloyl esterase	32.3939	129.277	3.99078	1.99667	1.07847e-05	7.30589e-05
CADAFUBG00004927	AFUB_049470	conserved hypothetical protein; encoded by transcript AFUB_049470A	260.589	1149.25	4.41022	2.14085	1.08733e-14	4.31264e-13
CADAFUBG00004930	AFUB_049500	glyceraldehyde 3-phosphate dehydrogenase	13453	1985.57	0.147594	-2.7603	5.13611e-19	3.97926e-17
CADAFUBG00004953	AFUB_049730	conserved hypothetical protein; encoded by transcript AFUB_049730A	1775.9	627.593	0.353395	-1.50065	0.000134336	0.000685507
CADAFUBG00004954	AFUB_049740	hypothetical protein; encoded by transcript AFUB_049740A	50.9496	13.8034	0.270924	-1.88404	0.0107013	0.0301942
CADAFUBG00004960	AFUB_049800	integral membrane protein; encoded by transcript AFUB_049800A	926.92	400.679	0.432269	-1.21	2.70801e-07	2.68781e-06
CADAFUBG00004961	AFUB_049810	RTA1 domain protein	9.98798	30.4262	3.04628	1.60705	0.0103825	0.0294719
CADAFUBG00004964	AFUB_049840	acid phosphatase AphA; encoded by transcript AFUB_049840A	33.5561	94.6928	2.82192	1.49668	0.00244826	0.00855326
CADAFUBG00004969	AFUB_049890	conserved hypothetical protein; encoded by transcript AFUB_049890A	495.627	139.268	0.280995	-1.83139	1.85305e-07	1.91634e-06
CADAFUBG00004974	AFUB_049940	NACHT domain protein; encoded by transcript AFUB_049940A SP:Q00808: Vegetatible incompatibility protein HET-E-1. {Podospora anserina;}	28.9912	316.345	10.9117	3.44781	4.27345e-17	2.4012e-15
CADAFUBG00004975	AFUB_049950	hypothetical protein; encoded by transcript AFUB_049950A	10.8312	136.25	12.5794	3.65299	5.00299e-06	3.69614e-05
CADAFUBG00004979	AFUB_049990	NADH-dependent flavin oxidoreductase	1971.82	453.225	0.22985	-2.12123	1.00832e-18	7.18178e-17
CADAFUBG00004981	AFUB_050010	peroxisomal copper amine oxidase; encoded by transcript AFUB_050010A	124.658	271.367	2.17689	1.12227	0.00194179	0.00701647
CADAFUBG00004982	AFUB_050020	amidohydrolase family protein; encoded by transcript AFUB_050020A	42.2294	137.91	3.26572	1.7074	0.0099832	0.0285287
CADAFUBG00004997	AFUB_050170	MFS multidrug transporter	1438.94	151.561	0.105328	-3.24704	5.21408e-35	1.75784e-32
CADAFUBG00005001	AFUB_050210	MFS transporter	694.521	279.089	0.401843	-1.31529	2.63976e-07	2.62522e-06
CADAFUBG00005002	AFUB_050220	DUF1445 domain protein; encoded by transcript AFUB_050220A	262.794	80.6634	0.306946	-1.70394	3.29597e-06	2.54469e-05
CADAFUBG00005004	AFUB_050240	cytochrome P450 phenylacetate 2-hydroxylase	3032.94	1114.63	0.367507	-1.44416	1.78244e-10	3.48024e-09
CADAFUBG00005006	AFUB_050260	MYB DNA-binding domain protein; encoded by transcript AFUB_050260A	1766.16	4247.15	2.40474	1.26588	0.00587514	0.0181883
CADAFUBG00005008	AFUB_050280	MATH and UCH domain protein	3284.07	8267.38	2.51742	1.33194	0.0116765	0.0324975
CADAFUBG00005009	AFUB_050290	nucleolar RNA methyltransferase (Nop2)	773.116	2169.78	2.80654	1.48879	3.02114e-08	3.70822e-07
CADAFUBG00005026	AFUB_050460	R3H domain protein	1709.62	4825.4	2.8225	1.49697	0.00102962	0.00406621
CADAFUBG00005031	AFUB_050510	BYS1 domain protein	11360	4539.82	0.399631	-1.32326	0.000556585	0.0023853
CADAFUBG00005034	AFUB_050540	aldehyde reductase (GliO)	421.367	166.765	0.395771	-1.33726	3.02539e-05	0.000182789
CADAFUBG00005041	AFUB_050610	NADH-ubiquinone oxidoreductase; encoded by transcript AFUB_050610A	3804.51	1817.11	0.477618	-1.06607	2.24134e-06	1.79201e-05
CADAFUBG00005042	AFUB_050620	UPF0047 domain protein; encoded by transcript AFUB_050620A	2885.44	1361.3	0.471782	-1.08381	1.98406e-05	0.000125574
CADAFUBG00005045	AFUB_050650	F-box domain protein; encoded by transcript AFUB_050650A	507.048	1201.23	2.36907	1.24432	1.64427e-07	1.7305e-06
CADAFUBG00005046	AFUB_050660	alpha-galactosidase; encoded by transcript AFUB_050660A	1163.01	503.987	0.433346	-1.20641	3.54997e-06	2.72416e-05
CADAFUBG00005051	AFUB_050710	cysteine synthase (o-acetylserine (thiol)-lyase) (csase); encoded by transcript AFUB_050710A	4110.84	1990.28	0.484155	-1.04646	3.9836e-06	3.02e-05
CADAFUBG00005052	AFUB_050720	sulfite oxidase	370.866	93.0006	0.250766	-1.99559	5.4348e-11	1.17956e-09
CADAFUBG00005061	AFUB_050810	endo-1	27.2355	69.4911	2.55149	1.35134	0.00633411	0.0193955
CADAFUBG00005063	AFUB_050830	peroxidase	7122.16	1157.33	0.162497	-2.62152	2.246e-28	4.8332e-26
CADAFUBG00005064	AFUB_050840	alpha/beta hydrolase	1289.55	599.688	0.465038	-1.10458	5.71431e-05	0.000321259
CADAFUBG00005065	AFUB_050850	conserved hypothetical protein; encoded by transcript AFUB_050850A	2170.46	20599.3	9.49076	3.24652	5.67106e-24	7.75097e-22
CADAFUBG00005066	AFUB_050860	major allergen Asp F1; encoded by transcript AFUB_050860A	2471.17	38765.8	15.6872	3.97152	1.60264e-67	5.40303e-64
CADAFUBG00005082	AFUB_051020	zinc-binding oxidoreductase	449.217	207.363	0.46161	-1.11526	0.000123269	0.000635124
CADAFUBG00005085	AFUB_051050	DNA replication licensing factor Mcm5	728.043	1684.6	2.31388	1.21031	5.31013e-08	6.20886e-07
CADAFUBG00005086	AFUB_051060	ribokinase; encoded by transcript AFUB_051060A	1267.49	465.003	0.366869	-1.44666	8.84166e-09	1.21336e-07
CADAFUBG00005094	AFUB_051140	cytochrome P450	159.526	488	3.05906	1.61309	1.38697e-05	9.13864e-05
CADAFUBG00005095	AFUB_051150	sporulation-specific N-formyltyrosine oxidase Dit2	172.55	7479.12	43.3446	5.43778	1.87437e-17	1.10217e-15
CADAFUBG00005096	AFUB_051160	conserved hypothetical protein; encoded by transcript AFUB_051160A	38.1057	9589.67	251.66	7.97533	1.78805e-35	6.45868e-33
CADAFUBG00005097	AFUB_051170	O-methyltransferase	20.6161	17048.4	826.947	9.69165	6.68241e-34	2.11206e-31
CADAFUBG00005098	AFUB_051180	hypothetical protein; encoded by transcript AFUB_051180A	3347.43	7330.6	2.18992	1.13088	1.42316e-08	1.8669e-07
CADAFUBG00005099	AFUB_051190	conserved hypothetical protein; encoded by transcript AFUB_051190A	198.365	3398.47	17.1324	4.09865	1.13143e-16	6.08685e-15
CADAFUBG00005100	AFUB_051200	pyoverdine/dityrosine biosynthesis protein	97.0266	42255	435.499	8.76653	1.00101e-24	1.48886e-22
CADAFUBG00005101	AFUB_051210	ThiJ/PfpI family protein; encoded by transcript AFUB_051210A	73.8881	12209.3	165.241	7.36842	7.24856e-23	9.05086e-21
CADAFUBG00005103	AFUB_051230	MFS multidrug transporter	1557.5	453.687	0.291292	-1.77946	1.11647e-09	1.8451e-08
CADAFUBG00005105	AFUB_051250	phosphoribosylformylglycinamidine synthase; encoded by transcript AFUB_051250A	2356.61	5759.14	2.44382	1.28914	0.000115796	0.00060121
CADAFUBG00005109	AFUB_051290	fatty acid elongase (Gns1)	1197.86	2624.58	2.19105	1.13162	2.4599e-07	2.45359e-06
CADAFUBG00005110	AFUB_051300	conserved hypothetical protein; encoded by transcript AFUB_051300A	358.522	865.854	2.41507	1.27206	0.00526702	0.0165437
CADAFUBG00005115	AFUB_051350	conserved hypothetical protein; encoded by transcript AFUB_051350A	1079.73	46.1792	0.0427694	-4.54728	7.14715e-49	8.03181e-46
CADAFUBG00005116	AFUB_051360	MFS sugar transporter	5063.43	1709.59	0.337635	-1.56646	2.39802e-12	6.66306e-11
CADAFUBG00005117	AFUB_051370	conserved hypothetical protein; encoded by transcript AFUB_051370A	1915.02	692.542	0.361638	-1.46738	1.30666e-05	8.65461e-05
CADAFUBG00005118	AFUB_051380	integral membrane protein	811.76	200.149	0.246561	-2.01998	1.18347e-13	4.03016e-12
CADAFUBG00005120	AFUB_051400	C6 transcription factor	1820.61	4035.26	2.21644	1.14824	0.000772858	0.00317744
CADAFUBG00005121	AFUB_051410	conserved hypothetical protein; encoded by transcript AFUB_051410A	234.269	590.353	2.51998	1.33341	1.61634e-06	1.3544e-05
CADAFUBG00005126	AFUB_051460	choline transport protein Ctr	1566.96	776.774	0.495722	-1.0124	0.00492801	0.0156834
CADAFUBG00005127	AFUB_051470	conserved hypothetical protein; encoded by transcript AFUB_051470A	6739.62	2433.19	0.361027	-1.46982	2.14336e-10	4.06716e-09
CADAFUBG00005128	AFUB_051480	hypothetical protein; encoded by transcript AFUB_051480A	657.806	254.031	0.38618	-1.37266	3.42933e-05	0.000204265
CADAFUBG00005132	AFUB_051520	conserved hypothetical protein; encoded by transcript AFUB_051520A	8278.81	32739.4	3.95461	1.98353	1.155e-07	1.25474e-06
CADAFUBG00005135	AFUB_051550	DnaJ domain protein; encoded by transcript AFUB_051550A	5880.85	2023.53	0.344087	-1.53915	2.46032e-12	6.78029e-11
CADAFUBG00005148	AFUB_051680	hypothetical protein; encoded by transcript AFUB_051680A	100.482	265.054	2.63782	1.39934	2.29416e-05	0.000142965
CADAFUBG00005152	AFUB_051720	disease resistance protein Aig2	645.912	222.473	0.344433	-1.53771	3.56404e-09	5.2947e-08
CADAFUBG00005155	AFUB_051750	pyruvate dehydrogenase kinase	3948.48	1918.49	0.485881	-1.04133	3.23599e-05	0.000194351
CADAFUBG00005164	AFUB_051840	conserved hypothetical protein; encoded by transcript AFUB_051840A	1352.48	631.938	0.467245	-1.09775	0.000112607	0.000586161
CADAFUBG00005186	AFUB_052060	thioredoxin reductase	373.804	801.836	2.14507	1.10103	3.01009e-05	0.000182082
CADAFUBG00005205	AFUB_052250	isopenicillin N-CoA epimerase	831.552	393.199	0.472849	-1.08055	9.33541e-07	8.21029e-06
CADAFUBG00005207	AFUB_052270	class III chitinase ChiA1; encoded by transcript AFUB_052270A	25501.3	123865	4.85719	2.28012	1.03335e-09	1.71896e-08
CADAFUBG00005209	AFUB_052290	L-PSP endoribonuclease family protein (Brt1)	104.145	311.095	2.98714	1.57876	1.55954e-07	1.65338e-06
CADAFUBG00005213	AFUB_052330	spindle pole body associated protein SnaD	2366.5	1115.6	0.471413	-1.08494	4.77586e-06	3.54648e-05
CADAFUBG00005214	AFUB_052340	conidiation-specific protein Con-10	560.177	210.212	0.37526	-1.41404	1.04272e-07	1.14881e-06
CADAFUBG00005219	AFUB_052390	DUF1665 domain protein; encoded by transcript AFUB_052390A	308.275	1023.06	3.31867	1.73061	0.000214695	0.00103599
CADAFUBG00005223	AFUB_052430	alcohol dehydrogenase	1537.82	675.798	0.439453	-1.18622	2.41362e-05	0.000149855
CADAFUBG00005225	AFUB_052450	protein kinase	261.574	1114.21	4.25962	2.09072	1.02522e-09	1.70825e-08
CADAFUBG00005228	AFUB_052480	LysM domain protein	303.613	114.768	0.378007	-1.40352	0.000249588	0.00117849
CADAFUBG00005229	AFUB_052490	aspartyl aminopeptidase; encoded by transcript AFUB_052490A	5394.57	1894.92	0.351265	-1.50937	8.8214e-11	1.82453e-09
CADAFUBG00005230	AFUB_052500	proteasome maturation ans ribosome synthesis protein Nop10	303.36	1543.67	5.08856	2.34726	4.90022e-21	4.90702e-19
CADAFUBG00005231	AFUB_052510	conserved hypothetical protein; encoded by transcript AFUB_052510A	335.678	712.065	2.12128	1.08493	0.0022394	0.00792339
CADAFUBG00005245	AFUB_052650	spindle pole protein Nnf1	748.736	303.177	0.404919	-1.3043	1.65007e-07	1.73481e-06
CADAFUBG00005251	AFUB_052710	HLH transcription factor (PalcA)	1574.95	4270.86	2.71175	1.43922	1.43565e-09	2.31952e-08
CADAFUBG00005257	AFUB_052770	homocysteine synthase CysD; encoded by transcript AFUB_052770A	9842.33	1896.91	0.19273	-2.37535	1.94101e-11	4.59751e-10
CADAFUBG00005269	AFUB_052890	hypothetical protein; encoded by transcript AFUB_052890A	62.7355	243.017	3.87368	1.9537	5.00187e-09	7.21668e-08
CADAFUBG00005270	AFUB_052900	hypothetical protein; encoded by transcript AFUB_052900A	46.0948	162.552	3.52647	1.81822	1.49107e-05	9.75464e-05
CADAFUBG00005271	AFUB_052910	hypothetical protein; encoded by transcript AFUB_052910A	50.5546	140.069	2.77064	1.47022	1.68825e-05	0.000108619
CADAFUBG00005275	AFUB_052950	cytokinesis regulator (Byr4)	2114.4	4904.69	2.31966	1.21392	5.98557e-07	5.45858e-06
CADAFUBG00005276	AFUB_052960	hypothetical protein; encoded by transcript AFUB_052960A	15.0466	102.148	6.78876	2.76315	5.68289e-06	4.138e-05
CADAFUBG00005293	AFUB_053130	conserved hypothetical protein; encoded by transcript AFUB_053130A	370.933	1073.23	2.89332	1.53273	3.36347e-11	7.66174e-10
CADAFUBG00005308	AFUB_053280	conserved hypothetical protein; encoded by transcript AFUB_053280A	671.79	1805.12	2.68703	1.42601	1.52612e-10	3.01828e-09
CADAFUBG00005309	AFUB_053290	Golgi GDP-mannose transporter; encoded by transcript AFUB_053290A	974.848	2599.81	2.66689	1.41516	2.4723e-09	3.79436e-08
CADAFUBG00005323	AFUB_053430	mitochondrial NADH kinase POS5	1695.45	684.018	0.403444	-1.30956	2.92262e-07	2.87542e-06
CADAFUBG00005334	AFUB_053540	SET and WW domain protein; encoded by transcript AFUB_053540A	800.83	1763.45	2.20203	1.13884	3.90057e-06	2.97066e-05
CADAFUBG00005336	AFUB_053560	conserved hypothetical protein; encoded by transcript AFUB_053560A	266.785	722.638	2.70868	1.43759	5.66009e-05	0.000318565
CADAFUBG00005337	AFUB_053570	conserved hypothetical protein; encoded by transcript AFUB_053570A	82.5899	328.386	3.9761	1.99135	2.14727e-06	1.73048e-05
CADAFUBG00005341	AFUB_053610	tRNA-Ala; anticodon TGC [Source: TRNASCAN-SE]	4.66904	21.2428	4.54971	2.18577	0.00885552	0.0258559
CADAFUBG00005343	AFUB_053630	ABC multidrug transporter Mdr1; encoded by transcript AFUB_053630A	1722.07	5603.59	3.25399	1.70221	1.08843e-15	4.98115e-14
CADAFUBG00005354	AFUB_053740	sexual development transcription factor SteA; encoded by transcript AFUB_053740A	4198.47	12084.3	2.87827	1.5252	4.55226e-11	1.00968e-09
CADAFUBG00005358	AFUB_053780	alcohol dehydrogenase	203277	18396.4	0.0904994	-3.46595	1.5821e-43	1.14296e-40
CADAFUBG00005361	AFUB_053810	conserved hypothetical protein; encoded by transcript AFUB_053810A	151.427	347.081	2.29207	1.19665	5.19597e-05	0.000294409
CADAFUBG00005362	AFUB_053820	MFS transporter	50.9472	174.64	3.42785	1.7773	7.73373e-07	6.89762e-06
CADAFUBG00005374	AFUB_053940	hypothetical protein; encoded by transcript AFUB_053940A	155.116	710.276	4.579	2.19503	1.5853e-12	4.54214e-11
CADAFUBG00005383	AFUB_054030	conserved hypothetical protein; encoded by transcript AFUB_054030A	4567.34	9806.54	2.1471	1.10239	3.19493e-05	0.000192114
CADAFUBG00005386	AFUB_054060	ribosome biogenesis GTPase Lsg1	594.827	1997.32	3.35781	1.74752	1.20909e-14	4.73981e-13
CADAFUBG00005387	AFUB_054070	low-temperature viability protein ltv1; encoded by transcript AFUB_054070A	404.891	1162.49	2.87111	1.52161	1.43543e-11	3.52378e-10
CADAFUBG00005390	AFUB_054100	filamentation protein (Rhf1)	1361.37	3221.23	2.36618	1.24256	1.63136e-07	1.71948e-06
CADAFUBG00005393	AFUB_054130	MFS multidrug transporter	838.252	243.467	0.290446	-1.78366	5.77384e-13	1.76425e-11
CADAFUBG00005395	AFUB_054150	SNF2 family helicase/ATPase	472.051	1235.65	2.61763	1.38826	2.02326e-05	0.000127736
CADAFUBG00005398	AFUB_054180	hypothetical protein; encoded by transcript AFUB_054180A	124.541	45.7934	0.367696	-1.44342	0.000979634	0.00390387
CADAFUBG00005401	AFUB_054210	conserved hypothetical protein; encoded by transcript AFUB_054210A	159.63	73.1554	0.458282	-1.12569	0.00476924	0.0152356
CADAFUBG00005403	AFUB_054230	integral membrane protein; encoded by transcript AFUB_054230A	39.6438	85.0711	2.14589	1.10158	0.0178464	0.046187
CADAFUBG00005411	AFUB_054310	protein kinase (Gcn2)	4629.99	9547.04	2.062	1.04404	1.13362e-05	7.6284e-05
CADAFUBG00005424	AFUB_054440	hypothetical protein; encoded by transcript AFUB_054440A	56.4151	140.636	2.49287	1.31781	0.000144939	0.000734057
CADAFUBG00005426	AFUB_054460	DUF636 domain protein; encoded by transcript AFUB_054460A	5572.48	2027.74	0.363884	-1.45845	0.000251209	0.00118394
CADAFUBG00005437	AFUB_054570	HPP family protein; encoded by transcript AFUB_054570A	1526.84	613.188	0.401605	-1.31615	1.08814e-07	1.19235e-06
CADAFUBG00005438	AFUB_054580	ABC transporter	3407.4	7839.73	2.30079	1.20213	3.34171e-07	3.24981e-06
CADAFUBG00005452	AFUB_054720	DUF636 domain protein; encoded by transcript AFUB_054720A	270.105	122.867	0.454885	-1.13642	0.00318265	0.0106835
CADAFUBG00005456	AFUB_054760	conserved hypothetical protein; encoded by transcript AFUB_054760A	75.7208	347.949	4.59516	2.20012	3.26456e-05	0.000195835
CADAFUBG00005460	AFUB_054800	DUF300 domain protein	137.648	403.183	2.9291	1.55046	1.79446e-07	1.85954e-06
CADAFUBG00005467	AFUB_054870	poly(ADP)-ribose polymerase PARP	821.205	7022.97	8.55202	3.09627	2.83704e-15	1.22101e-13
CADAFUBG00005469	AFUB_054890	DnaJ domain protein Psi	25621.6	8739.01	0.34108	-1.55182	5.47069e-12	1.41873e-10
CADAFUBG00005483	AFUB_055030	conserved hypothetical protein; encoded by transcript AFUB_055030A	4723.86	1796.41	0.380284	-1.39485	1.12834e-08	1.51755e-07
CADAFUBG00005489	AFUB_055090	conserved hypothetical protein; encoded by transcript AFUB_055090A	453.156	190.323	0.419995	-1.25156	0.00358066	0.0118272
CADAFUBG00005494	AFUB_055140	Rab small monomeric GTPase Rab7	5012.59	1441.85	0.287645	-1.79764	1.38024e-15	6.25998e-14
CADAFUBG00005496	AFUB_055160	DUF1212 domain membrane protein; encoded by transcript AFUB_055160A	1136.35	385.096	0.338888	-1.56112	1.90064e-08	2.40589e-07
CADAFUBG00005506	AFUB_055260	conserved hypothetical protein; encoded by transcript AFUB_055260A	667.707	229.675	0.343976	-1.53962	4.37724e-09	6.38837e-08
CADAFUBG00005510	AFUB_055300	pentatricopeptide repeat protein; encoded by transcript AFUB_055300A	3721.7	1783.49	0.479214	-1.06126	1.11445e-06	9.6256e-06
CADAFUBG00005514	AFUB_055340	DUF914 domain membrane protein; encoded by transcript AFUB_055340A	759.789	2118.24	2.78793	1.4792	1.21461e-10	2.452e-09
CADAFUBG00005521	AFUB_055420	ssDNA binding protein	9334.01	3304.07	0.353982	-1.49825	1.23557e-10	2.48936e-09
CADAFUBG00005526	AFUB_055470	conserved hypothetical protein; encoded by transcript AFUB_055470A	598.841	286.072	0.477708	-1.0658	0.000493815	0.00214262
CADAFUBG00005528	AFUB_055490	C2H2 finger and ankyrin domain protein	2031.03	4544.19	2.23738	1.16181	2.3912e-08	2.98575e-07
CADAFUBG00005530	AFUB_055510	hypothetical protein; encoded by transcript AFUB_055510A	625.697	2611.8	4.17423	2.06151	0.0141272	0.0380818
CADAFUBG00005541	AFUB_055620	pyridoxine biosynthesis protein; encoded by transcript AFUB_055620A	9609.08	4333.46	0.450975	-1.14888	1.23239e-06	1.05273e-05
CADAFUBG00005542	AFUB_055630	conserved hypothetical protein; encoded by transcript AFUB_055630A	2239.63	734.825	0.3281	-1.60779	1.86848e-10	3.62721e-09
CADAFUBG00005544	AFUB_055650	arginine biosynthesis bifunctional protein ArgJ; encoded by transcript AFUB_055650A	3004.57	1180.92	0.393041	-1.34725	2.82503e-09	4.2709e-08
CADAFUBG00005548	AFUB_055690	cyclin domain protein; encoded by transcript AFUB_055690A	2667.67	574.883	0.2155	-2.21424	2.85604e-21	2.8886e-19
CADAFUBG00005549	AFUB_055700	autophagocytosis protein Aut1	9686.97	4543.76	0.469059	-1.09216	2.24867e-06	1.79645e-05
CADAFUBG00005557	AFUB_055780	hypothetical protein; encoded by transcript AFUB_055780A	5235.22	1019.64	0.194765	-2.36019	2.46855e-22	2.86976e-20
CADAFUBG00005576	AFUB_055970	nuclear distribution protein RO10	654.366	300.152	0.458691	-1.12441	3.79622e-05	0.000223227
CADAFUBG00005582	AFUB_056030	conserved hypothetical protein; encoded by transcript AFUB_056030A	646.063	190.729	0.295217	-1.76015	2.68568e-09	4.08465e-08
CADAFUBG00005597	AFUB_056180	conserved hypothetical protein; encoded by transcript AFUB_056180A	15475.3	4715.97	0.304742	-1.71434	1.59227e-15	7.18937e-14
CADAFUBG00005598	AFUB_056190	conserved hypothetical protein; encoded by transcript AFUB_056190A	5519	1195.52	0.216619	-2.20677	4.51902e-24	6.26101e-22
CADAFUBG00005601	AFUB_056220	mitochondrial GTPase (YlqF)	317.71	668.111	2.10289	1.07238	0.00216304	0.00768694
CADAFUBG00005613	AFUB_056340	epoxide hydrolase	315.532	1408.37	4.46347	2.15817	0.000805374	0.00329055
CADAFUBG00005639	AFUB_056600	RNA binding protein	634.017	185.255	0.292192	-1.77501	2.81992e-10	5.28161e-09
CADAFUBG00005642	AFUB_056630	ATP binding protein	12.9484	63.8839	4.93373	2.30268	0.0129982	0.0354636
CADAFUBG00005647	AFUB_056680	polysaccharide deacetylase family protein; encoded by transcript AFUB_056680A	36.0598	184.203	5.10826	2.35283	1.27436e-06	1.08401e-05
CADAFUBG00005652	AFUB_056730	ABC bile acid transporter	5441.14	20297.4	3.73037	1.89932	1.20311e-05	8.03718e-05
CADAFUBG00005662	AFUB_056830	NAD-dependent 15-hydroxyprostaglandin dehydrogenase; encoded by transcript AFUB_056830A	578.422	2809.3	4.85684	2.28002	1.23513e-22	1.50508e-20
CADAFUBG00005666	AFUB_056870	CipC-like antibiotic response protein	11927.5	5242.04	0.43949	-1.1861	3.29316e-05	0.000197048
CADAFUBG00005667	AFUB_056880	Phospholipase/Carboxylesterase superfamily; encoded by transcript AFUB_056880A	1865.52	868.27	0.46543	-1.10336	2.68231e-05	0.000164817
CADAFUBG00005668	AFUB_056890	conserved hypothetical protein; encoded by transcript AFUB_056890A	2506.66	1251.17	0.499137	-1.00249	2.01372e-05	0.000127292
CADAFUBG00005670	AFUB_056910	conserved hypothetical protein; encoded by transcript AFUB_056910A	461.491	218.894	0.47432	-1.07607	7.72989e-05	0.000421684
CADAFUBG00005674	AFUB_056950	hypothetical protein; encoded by transcript AFUB_056950A	871.319	267.14	0.306592	-1.70561	2.43373e-11	5.6716e-10
CADAFUBG00005678	AFUB_056990	eukaryotic translation initiation factor eIF-4A subunit	5511.46	2303.87	0.418015	-1.25837	9.99673e-08	1.10984e-06
CADAFUBG00005680	AFUB_057010	ABC transporter	1259.7	4009.53	3.18293	1.67036	3.21533e-12	8.62595e-11
CADAFUBG00005698	AFUB_057190	conserved fungal protein; encoded by transcript AFUB_057190A	2016.68	5300.27	2.62822	1.39409	3.60837e-10	6.58756e-09
CADAFUBG00005706	AFUB_057270	flavin containing polyamine oxidase	340.476	883.375	2.59453	1.37547	4.36716e-08	5.20253e-07
CADAFUBG00005713	AFUB_057340	conserved hypothetical protein; encoded by transcript AFUB_057340A	297.025	143.289	0.482416	-1.05165	0.00287999	0.00982036
CADAFUBG00005720	AFUB_057410	tRNA exportin	1274.45	2724.24	2.13758	1.09598	1.0447e-05	7.11643e-05
CADAFUBG00005724	AFUB_057450	hypothetical protein; encoded by transcript AFUB_057450A	453.957	115.53	0.254495	-1.97429	1.1637e-08	1.56096e-07
CADAFUBG00005729	AFUB_057500	nitroreductase family protein	711.591	209.407	0.29428	-1.76474	0.000121158	0.000625839
CADAFUBG00005733	AFUB_057540	MFS transporter of unkown specificity; encoded by transcript AFUB_057540A	243.811	105.096	0.431056	-1.21405	0.000832987	0.00338619
CADAFUBG00005736	AFUB_057570	GPI anchored protein	125.294	351.06	2.80189	1.4864	2.24455e-07	2.2656e-06
CADAFUBG00005748	AFUB_057690	3-demethylubiquinone-9 3-methyltransferase	7.89666	186.026	23.5575	4.55811	1.48173e-10	2.95003e-09
CADAFUBG00005758	AFUB_057790	conserved hypothetical protein; encoded by transcript AFUB_057790A	71.1275	158.894	2.23394	1.15959	0.00126523	0.0048348
CADAFUBG00005759	AFUB_057800	hypothetical protein; encoded by transcript AFUB_057800A	46.0499	332.616	7.22293	2.85258	4.97862e-08	5.84829e-07
CADAFUBG00005760	AFUB_057810	conserved hypothetical protein; encoded by transcript AFUB_057810A	35.1733	756.99	21.5217	4.42772	1.20444e-51	1.74024e-48
CADAFUBG00005761	AFUB_057820	alcohol dehydrogenase	49.5769	2491.23	50.2498	5.65105	1.76356e-30	4.3504e-28
CADAFUBG00005763	AFUB_057840	conserved hypothetical protein; encoded by transcript AFUB_057840A	9583.98	2975.34	0.310449	-1.68757	3.01157e-14	1.13653e-12
CADAFUBG00005764	AFUB_057850	heat shock protein Hsp20/Hsp26	8651.93	2842.37	0.328525	-1.60593	4.55854e-09	6.61479e-08
CADAFUBG00005766	AFUB_057870	fructose-bisphosphate aldolase	53.6891	22.5722	0.420424	-1.25008	0.015714	0.0416814
CADAFUBG00005773	AFUB_057940	actin-binding protein Fragmin	61.0133	272.261	4.46232	2.15779	2.44057e-12	6.74424e-11
CADAFUBG00005785	AFUB_058060	riboflavin aldehyde-forming enzyme; encoded by transcript AFUB_058060A	125.334	23.8366	0.190185	-2.39452	1.04488e-05	7.11643e-05
CADAFUBG00005787	AFUB_058080	amidase	2755.87	6830.11	2.47839	1.3094	3.94442e-08	4.73237e-07
CADAFUBG00005788	AFUB_058090	ABC transporter	8515.85	49302.1	5.78945	2.53343	5.35156e-13	1.6603e-11
CADAFUBG00005790	AFUB_058110	hypothetical protein; encoded by transcript AFUB_058110A	309.521	130.089	0.42029	-1.25054	0.000804002	0.00328685
CADAFUBG00005796	AFUB_058170	ATP synthase F1	78958.2	38685	0.489943	-1.02931	1.79263e-06	1.48369e-05
CADAFUBG00005823	AFUB_058440	ribosome biogenesis protein Urb1	773.586	2262.56	2.92477	1.54832	6.48077e-13	1.96836e-11
CADAFUBG00005827	AFUB_058480	DNA replication licensing factor Mcm6	1657.46	5054.48	3.04954	1.60859	2.0926e-13	6.894e-12
CADAFUBG00005828	AFUB_058490	conserved hypothetical protein; encoded by transcript AFUB_058490A	1239.82	2894.56	2.33467	1.22322	2.89562e-07	2.85164e-06
CADAFUBG00005831	AFUB_058520	conserved hypothetical protein; encoded by transcript AFUB_058520A	78298.3	11731.4	0.149829	-2.73861	2.55056e-28	5.37423e-26
CADAFUBG00005841	AFUB_058620	ATP dependent RNA helicase (Dbp7)	308.274	657.151	2.13171	1.09201	1.08338e-06	9.38928e-06
CADAFUBG00005845	AFUB_058660	conserved hypothetical protein; encoded by transcript AFUB_058660A	491.759	989.858	2.01289	1.00927	1.01451e-05	6.92827e-05
CADAFUBG00005846	AFUB_058670	DUF775 domain protein; encoded by transcript AFUB_058670A	12716.5	2173.27	0.170902	-2.54876	8.59658e-21	8.28056e-19
CADAFUBG00005847	AFUB_058680	thiamin pyrophosphokinase-related protein; encoded by transcript AFUB_058680A	5846.55	1291.92	0.220972	-2.17807	1.8512e-11	4.40541e-10
CADAFUBG00005852	AFUB_058730	oxidoreductase	52.9145	159.821	3.02037	1.59472	6.46467e-05	0.000357679
CADAFUBG00005854	AFUB_058750	hypothetical protein; encoded by transcript AFUB_058750A	7.47769	38.9774	5.21249	2.38197	0.000440113	0.00193704
CADAFUBG00005861	AFUB_058820	scramblase family protein; encoded by transcript AFUB_058820A	1320.2	450.887	0.341531	-1.54991	3.75889e-10	6.84998e-09
CADAFUBG00005868	AFUB_058890	thioredoxin TrxA; encoded by transcript AFUB_058890A	31306.3	13712.3	0.438005	-1.19098	6.11877e-08	7.05528e-07
CADAFUBG00005869	AFUB_058900	conserved hypothetical protein; encoded by transcript AFUB_058900A	2485.6	5602.86	2.25412	1.17257	5.40987e-05	0.000305332
CADAFUBG00005878	AFUB_058980	polysaccharide deacetylase (NodB)	257.572	117.033	0.454371	-1.13806	0.000553314	0.00237329
CADAFUBG00005879	AFUB_058990	conserved hypothetical protein; encoded by transcript AFUB_058990A	1781.66	4470.35	2.5091	1.32717	2.78577e-08	3.45708e-07
CADAFUBG00005882	AFUB_059020	arginine metabolism regulation protein iii; encoded by transcript AFUB_059020A	1204.58	3058.17	2.53878	1.34414	5.10383e-09	7.3533e-08
CADAFUBG00005892	AFUB_059120	tRNA(m5U54)methyltransferase; encoded by transcript AFUB_059120A	288.336	1068.43	3.70551	1.88967	4.96613e-10	8.8425e-09
CADAFUBG00005899	AFUB_059190	pre-mRNA splicing factor RNA helicase (Prp43)	970.741	2570.63	2.64811	1.40496	8.7164e-11	1.81022e-09
CADAFUBG00005901	AFUB_059210	secretory pathway protein Ssp120	2400.43	1159.45	0.483017	-1.04985	2.69209e-05	0.000165217
CADAFUBG00005907	AFUB_059270	DNA mismatch repair protein Mlh1	260.852	628.843	2.41073	1.26947	6.12981e-05	0.000341205
CADAFUBG00005910	AFUB_059300	RIO1 family protein kinase	550.553	1329.48	2.4148	1.2719	6.90586e-06	4.90835e-05
CADAFUBG00005920	AFUB_059400	mitochondrial carrier protein (Pet8)	291.567	76.3863	0.261985	-1.93244	1.63209e-07	1.71948e-06
CADAFUBG00005922	AFUB_059420	WD repeat protein; encoded by transcript AFUB_059420A	3351.58	7214.74	2.15263	1.1061	0.000274305	0.00127532
CADAFUBG00005924	AFUB_059440	Rho guanyl nucleotide exchange factor	15288.9	33317.8	2.17921	1.12381	0.00974991	0.0279905
CADAFUBG00005949	AFUB_059690	rRNA methyltransferase Spb1	1608.69	3923.87	2.43917	1.28639	9.25738e-05	0.000491095
CADAFUBG00005967	AFUB_059870	oxidoreductase	395.884	954.62	2.41136	1.26985	1.74928e-07	1.8296e-06
CADAFUBG00005970	AFUB_059900	rRNA processing protein (Ebp2)	846.623	1803.48	2.1302	1.09099	0.00444371	0.0143315
CADAFUBG00005993	AFUB_060130	2-amino-3-carboxymuconate-6-semialdehyde decarboxylase	76.9138	453.015	5.8899	2.55824	2.62211e-09	4.00605e-08
CADAFUBG00005994	AFUB_060140	oxidoreductase	85.3105	235.518	2.76072	1.46504	0.000153995	0.000774495
CADAFUBG00005998	AFUB_060180	adenylate-forming enzyme AfeA; encoded by transcript AFUB_060180A	3222.06	205.34	0.0637294	-3.9719	8.01335e-20	7.04757e-18
CADAFUBG00005999	AFUB_060190	integral membrane protein TmpA; encoded by transcript AFUB_060190A	759.073	374.638	0.493547	-1.01874	4.32685e-05	0.000249925
CADAFUBG00006000	AFUB_060200	conserved hypothetical protein; encoded by transcript AFUB_060200A	14923.9	5266.36	0.352882	-1.50274	5.67817e-10	1.00057e-08
CADAFUBG00006005	AFUB_060250	solid-state culture expressed protein (Aos23)	1062.09	381.859	0.359537	-1.47579	2.77016e-08	3.44194e-07
CADAFUBG00006007	AFUB_060270	conserved hypothetical protein; encoded by transcript AFUB_060270A	770.002	256.29	0.332843	-1.58709	2.35265e-09	3.62723e-08
CADAFUBG00006023	AFUB_060430	CCCH zinc finger DNA binding protein; encoded by transcript AFUB_060430A	47.0229	143.515	3.05203	1.60977	3.35216e-05	0.00020014
CADAFUBG00006025	AFUB_060450	Kelch repeat protein; encoded by transcript AFUB_060450A	6696.15	2628.38	0.392521	-1.34916	0.000286011	0.00132511
CADAFUBG00006029	AFUB_060490	mitochondrial inner membrane protease subunit 1	1383.71	517.469	0.373973	-1.41899	4.49489e-08	5.3484e-07
CADAFUBG00006031	AFUB_060510	hydroxyacylglutathione hydrolase	1057.11	2346.45	2.21968	1.15035	0.000214596	0.00103599
CADAFUBG00006033	AFUB_060530	conserved hypothetical protein; encoded by transcript AFUB_060530A	780.972	2805.98	3.59293	1.84516	1.21526e-08	1.62367e-07
CADAFUBG00006038	AFUB_060580	NAD+ kinase	3572.1	1784.42	0.499543	-1.00132	1.58336e-05	0.000102786
CADAFUBG00006048	AFUB_060680	bZIP transcription factor (Atf21)	40.9953	274.413	6.69377	2.74282	5.22156e-16	2.50289e-14
CADAFUBG00006055	AFUB_060750	translation initiation factor eif-2b delta subunit; encoded by transcript AFUB_060750A	3208.13	1522.56	0.474593	-1.07524	4.67928e-06	3.485e-05
CADAFUBG00006060	AFUB_060800	alpha-1	178.429	484.117	2.71321	1.44	3.96642e-07	3.80972e-06
CADAFUBG00006061	AFUB_060810	conserved hypothetical protein; encoded by transcript AFUB_060810A	2272.06	1135.94	0.499961	-1.00011	0.000506852	0.0021926
CADAFUBG00006066	AFUB_060860	conserved hypothetical protein; encoded by transcript AFUB_060860A	256.573	550.889	2.14711	1.10239	0.000186879	0.000913971
CADAFUBG00006071	AFUB_060910	thioesterase family protein; encoded by transcript AFUB_060910A	94.7144	42.1306	0.444817	-1.16872	0.00579781	0.0179654
CADAFUBG00006072	AFUB_060920	alpha-1	1395.61	451.475	0.323496	-1.62818	4.85435e-11	1.06041e-09
CADAFUBG00006074	AFUB_060940	MFS monocarboxylic acid transporter	3003.56	1068.13	0.355622	-1.49159	5.97881e-11	1.28659e-09
CADAFUBG00006093	AFUB_061130	conserved hypothetical protein; encoded by transcript AFUB_061130A	109.655	315.044	2.87305	1.52258	4.97788e-06	3.68298e-05
CADAFUBG00006094	AFUB_061140	conserved hypothetical protein; encoded by transcript AFUB_061140A	484.385	1771.46	3.65714	1.87072	7.02321e-07	6.31402e-06
CADAFUBG00006097	AFUB_061170	60S acidic ribosomal protein P0	335.253	780.759	2.32887	1.21963	1.47557e-05	9.67204e-05
CADAFUBG00006114	AFUB_061340	EF-hand superfamily Ca2+-modulated protein; encoded by transcript AFUB_061340A	799.203	370.486	0.463569	-1.10914	2.99765e-06	2.33397e-05
CADAFUBG00006115	AFUB_061350	thioredoxin	1809.19	783.841	0.433255	-1.20671	6.12472e-08	7.05528e-07
CADAFUBG00006119	AFUB_061400	hypothetical protein; encoded by transcript AFUB_061400A	8.10833	31.4846	3.883	1.95717	0.0121157	0.0334805
CADAFUBG00006122	AFUB_061430	carboxylesterase	10516.3	5253.62	0.49957	-1.00124	5.85133e-06	4.24232e-05
CADAFUBG00006123	AFUB_061440	conserved hypothetical protein; encoded by transcript AFUB_061440A	4039.79	1501.9	0.371777	-1.42749	1.7908e-07	1.85766e-06
CADAFUBG00006127	AFUB_061480	protein phosphatase	7581.06	1622.23	0.213985	-2.22442	2.26544e-15	9.83376e-14
CADAFUBG00006128	AFUB_061490	calcium binding protein Caleosin	10319.9	3268.56	0.316726	-1.65869	1.67909e-05	0.000108167
CADAFUBG00006136	AFUB_061580	NUDIX domain	20674.8	4300.48	0.208006	-2.2653	1.65123e-21	1.73964e-19
CADAFUBG00006143	AFUB_061650	FAD dependent oxidoreductase superfamily; encoded by transcript AFUB_061650A	1963.38	527.766	0.268805	-1.89537	5.94785e-14	2.1408e-12
CADAFUBG00006144	AFUB_061660	WD domain	3526.04	984.311	0.279154	-1.84086	5.27998e-16	2.51895e-14
CADAFUBG00006145	AFUB_061670	conserved hypothetical protein; encoded by transcript AFUB_061670A	3478.08	1364	0.392171	-1.35045	5.62666e-08	6.54115e-07
CADAFUBG00006160	AFUB_061820	NmrA-like family protein; encoded by transcript AFUB_061820A	3.95881	18.5398	4.68319	2.22749	0.00678426	0.0206116
CADAFUBG00006161	AFUB_061830	hypothetical protein; encoded by transcript AFUB_061830A	90.0194	279.908	3.10942	1.63665	7.07628e-07	6.34537e-06
CADAFUBG00006162	AFUB_061840	lipase	9.42523	138.635	14.7089	3.87862	1.77201e-10	3.46656e-09
CADAFUBG00006164	AFUB_061860	hypothetical protein; encoded by transcript AFUB_061860A	175.9	61.9721	0.352314	-1.50507	8.51345e-05	0.000457635
CADAFUBG00006165	AFUB_061870	conserved hypothetical protein; encoded by transcript AFUB_061870A	333.87	161.329	0.483211	-1.04928	0.000244086	0.00115792
CADAFUBG00006169	AFUB_061910	glucose repressible protein Grg1	50980.1	11341.9	0.222476	-2.16828	3.8545e-10	6.98645e-09
CADAFUBG00006170	AFUB_061920	hypothetical protein; encoded by transcript AFUB_061920A	183.418	77.322	0.421561	-1.24619	0.00287097	0.00979324
CADAFUBG00006173	AFUB_061950	ThiJ/PfpI family protein; encoded by transcript AFUB_061950A	169.359	76.4979	0.45169	-1.1466	0.012399	0.0341585
CADAFUBG00006174	AFUB_061960	DNA repair family protein; encoded by transcript AFUB_061960A	281.47	132.72	0.471525	-1.08459	0.00097065	0.00387417
CADAFUBG00006178	AFUB_062000	C6 transcription factor	675.164	120.631	0.178668	-2.48464	5.97326e-08	6.90377e-07
CADAFUBG00006179	AFUB_062010	alpha	1177.43	265.782	0.22573	-2.14733	8.26932e-15	3.35887e-13
CADAFUBG00006182	AFUB_062040	conserved hypothetical protein; encoded by transcript AFUB_062040A	4056.99	578.388	0.142566	-2.8103	6.75069e-30	1.62563e-27
CADAFUBG00006183	AFUB_062050	12-oxophytodienoate reductase	3006.95	1026.71	0.341448	-1.55026	3.55608e-11	8.06417e-10
CADAFUBG00006184	AFUB_062060	oxidoreductase	1297.57	521.693	0.402053	-1.31454	2.29841e-07	2.31304e-06
CADAFUBG00006194	AFUB_062170	MFS transporter	383.37	1023.85	2.67067	1.4172	4.55895e-06	3.41431e-05
CADAFUBG00006202	AFUB_062250	conserved hypothetical protein; encoded by transcript AFUB_062250A	77.4207	17.3273	0.223807	-2.15967	0.000308109	0.00141197
CADAFUBG00006205	AFUB_062280	carboxypeptidase Y	51.9791	346.479	6.66574	2.73676	1.09572e-19	9.23506e-18
CADAFUBG00006212	AFUB_062350	conserved hypothetical protein; encoded by transcript AFUB_062350A	182940	89368.8	0.488514	-1.03353	0.00695862	0.0210465
CADAFUBG00006216	AFUB_062390	conserved hypothetical protein; encoded by transcript AFUB_062390A	227.963	543.413	2.38377	1.25325	1.4229e-06	1.2053e-05
CADAFUBG00006217	AFUB_062400	aldo-keto reductase (AKR13)	249.682	553.974	2.21872	1.14973	9.15007e-05	0.000486049
CADAFUBG00006227	AFUB_062500	glyoxalase family protein; encoded by transcript AFUB_062500A	485.131	97.6154	0.201215	-2.31319	1.71289e-10	3.37045e-09
CADAFUBG00006229	AFUB_062520	hypothetical protein; encoded by transcript AFUB_062520A	39.2844	151.538	3.85746	1.94765	1.27063e-06	1.08175e-05
CADAFUBG00006231	AFUB_062540	cytochrome P450 oxygenase	176.769	654.812	3.70435	1.88922	2.64806e-12	7.2385e-11
CADAFUBG00006232	AFUB_062550	terpene synthase family protein; encoded by transcript AFUB_062550A	68.2379	188.811	2.76695	1.4683	3.30295e-05	0.000197435
CADAFUBG00006233	AFUB_062560	AhpC/TSA family thioredoxin peroxidase	154.585	356.185	2.30414	1.20423	1.2633e-05	8.38939e-05
CADAFUBG00006242	AFUB_062940	conserved hypothetical protein; encoded by transcript AFUB_062940A	1038.18	512.292	0.493454	-1.01901	8.6457e-05	0.000463395
CADAFUBG00006245	AFUB_062970	U3 small nucleolar ribonucleoprotein protein Mpp10; encoded by transcript AFUB_062970A	1041.59	3565.45	3.4231	1.7753	2.18697e-07	2.21865e-06
CADAFUBG00006247	AFUB_062990	conserved hypothetical protein; encoded by transcript AFUB_062990A	15364.3	7400.09	0.481641	-1.05397	0.0125511	0.0344984
CADAFUBG00006248	AFUB_063000	NADH-ubiquinone oxidoreductase 21 kDa subunit	9359.64	4531.93	0.484199	-1.04633	7.2975e-06	5.14692e-05
CADAFUBG00006251	AFUB_063030	conserved hypothetical protein; encoded by transcript AFUB_063030A	626.302	1647.91	2.63117	1.3957	8.06377e-10	1.37301e-08
CADAFUBG00006257	AFUB_063090	hypothetical protein; encoded by transcript AFUB_063090A	364.488	165.566	0.454242	-1.13847	0.000544584	0.00234679
CADAFUBG00006260	AFUB_063120	peptide alpha-N-acetyltransferase Nat2	1602.72	758.841	0.473471	-1.07865	9.33618e-05	0.000494636
CADAFUBG00006264	AFUB_063160	MFS multidrug transporter	8.02351	26.8336	3.34438	1.74174	0.013355	0.0363196
CADAFUBG00006267	AFUB_063190	MFS myo-inositol transporter	799.592	1943.95	2.43118	1.28166	7.78211e-09	1.08116e-07
CADAFUBG00006275	AFUB_063270	protein kinase Scy1	892.446	2154.29	2.41391	1.27137	3.00737e-08	3.70031e-07
CADAFUBG00006276	AFUB_063280	branched-chain amino acid aminotransferase	5957.34	2316.32	0.388818	-1.36283	1.21805e-08	1.62525e-07
CADAFUBG00006277	AFUB_063290	conserved hypothetical protein; encoded by transcript AFUB_063290A	1607.43	4700.14	2.92401	1.54795	2.23555e-11	5.24601e-10
CADAFUBG00006285	AFUB_063370	ribosome biogenesis (Nop4)	433.844	2077.63	4.7889	2.25969	1.45475e-18	1.01471e-16
CADAFUBG00006287	AFUB_063390	hypothetical protein; encoded by transcript AFUB_063390A	48.3363	133.951	2.77122	1.47052	0.000442684	0.0019475
CADAFUBG00006288	AFUB_063400	conserved hypothetical protein; encoded by transcript AFUB_063400A	43.6344	145.949	3.3448	1.74192	1.68675e-05	0.000108592
CADAFUBG00006292	AFUB_063440	4F5 domain protein; encoded by transcript AFUB_063440A	1090.31	457.407	0.419518	-1.25319	0.00146498	0.00547352
CADAFUBG00006295	AFUB_063470	ribosomal biogenesis protein Gar2; encoded by transcript AFUB_063470A	857.867	1827.06	2.12978	1.0907	2.95099e-05	0.000179042
CADAFUBG00006296	AFUB_063480	conserved hypothetical protein; encoded by transcript AFUB_063480A	266.729	557.833	2.09139	1.06446	0.00030364	0.00139465
CADAFUBG00006300	AFUB_063520	pH signal transduction protein PalA	5239.43	2183.37	0.416718	-1.26286	1.44175e-08	1.88885e-07
CADAFUBG00006301	AFUB_063530	conserved hypothetical protein; encoded by transcript AFUB_063530A	4669.18	1517.38	0.324978	-1.62159	2.92017e-10	5.44918e-09
CADAFUBG00006305	AFUB_063560	dDENN domain protein; encoded by transcript AFUB_063560A	586.124	1338.68	2.28395	1.19153	0.0168434	0.0440305
CADAFUBG00006326	AFUB_063770	GPI anchored cell wall protein	5234.91	2016.91	0.38528	-1.37602	0.000500175	0.00216743
CADAFUBG00006337	AFUB_063880	hypothetical protein; encoded by transcript AFUB_063880A	1277.02	2765.32	2.16544	1.11466	6.38792e-06	4.57884e-05
CADAFUBG00006344	AFUB_063950	HLH DNA binding domain protein	138.517	1749.89	12.633	3.65912	0.0120771	0.033392
CADAFUBG00006345	AFUB_063960	14-alpha sterol demethylase Cyp51A; encoded by transcript AFUB_063960A	14363.4	33371.6	2.32338	1.21623	9.82584e-08	1.09689e-06
CADAFUBG00006356	AFUB_064070	hypothetical protein; encoded by transcript AFUB_064070A	6.89498	81.2605	11.7855	3.55894	2.23049e-07	2.25591e-06
CADAFUBG00006361	AFUB_064120	conserved hypothetical protein; encoded by transcript AFUB_064120A	13599	6540.4	0.480948	-1.05605	2.14561e-06	1.73048e-05
CADAFUBG00006372	AFUB_064230	killer toxin sensitivity protein (IKI3)	829.166	1719.03	2.0732	1.05186	9.75222e-06	6.69612e-05
CADAFUBG00006373	AFUB_064240	cytochrome c subunit	20098.2	8759.84	0.435852	-1.19809	6.8718e-07	6.19994e-06
CADAFUBG00006378	AFUB_064290	conserved hypothetical protein; encoded by transcript AFUB_064290A	1009.44	2073.47	2.05407	1.03849	1.64189e-05	0.000106109
CADAFUBG00006379	AFUB_064300	mitochondrial acetolactate synthase small subunit	8526.45	2320.99	0.272211	-1.8772	5.14517e-16	2.47801e-14
CADAFUBG00006382	AFUB_064330	pentatricopeptide repeat protein; encoded by transcript AFUB_064330A	534.153	1181.4	2.21173	1.14517	5.78398e-07	5.3181e-06
CADAFUBG00006403	AFUB_064540	integral membrane protein; encoded by transcript AFUB_064540A	604.831	282.876	0.467694	-1.09636	0.000211145	0.0010208
CADAFUBG00006408	AFUB_064590	small nucleolar ribonucleoprotein complex subunit	416.098	1488.1	3.57632	1.83848	3.6162e-08	4.36969e-07
CADAFUBG00006412	AFUB_064630	small nucleolar ribonucleoprotein complex subunit	868.502	2073.31	2.38722	1.25533	1.2881e-09	2.10467e-08
CADAFUBG00006414	AFUB_064650	MYB and HSA domain protein; encoded by transcript AFUB_064650A	2254.29	5478.58	2.43029	1.28113	0.00559774	0.0174363
CADAFUBG00006415	AFUB_064660	60S ribosome biogenesis protein Mak11	282.602	1053.32	3.72721	1.8981	2.03117e-05	0.000128155
CADAFUBG00006422	AFUB_064720	microtubule associated protein (Ytm1)	346.264	1061.91	3.06677	1.61672	2.59649e-10	4.89029e-09
CADAFUBG00006425	AFUB_064750	ATP dependent RNA helicase (Dbp1)	2954.95	8632.72	2.92144	1.54668	6.70062e-07	6.07804e-06
CADAFUBG00006438	AFUB_064880	mevalonate kinase; encoded by transcript AFUB_064880A	221.125	703.797	3.1828	1.6703	5.01962e-10	8.90675e-09
CADAFUBG00006442	AFUB_064920	methionyl-tRNA synthetase	1797.78	845.794	0.470465	-1.08784	1.67189e-05	0.000107841
CADAFUBG00006456	AFUB_065060	conserved hypothetical protein; encoded by transcript AFUB_065060A	151.146	714.696	4.72852	2.24139	2.20503e-18	1.50687e-16
CADAFUBG00006457	AFUB_065070	hypothetical protein; encoded by transcript AFUB_065070A	41.335	117.184	2.83498	1.50334	0.00072179	0.00298994
CADAFUBG00006472	AFUB_065220	protease inhibitor (Tfs1)	48.8638	132.261	2.70672	1.43655	4.51864e-05	0.000259668
CADAFUBG00006477	AFUB_065270	succinate-semialdehyde dehydrogenase Uga2	8619.72	3665.95	0.425298	-1.23346	4.92339e-07	4.61494e-06
CADAFUBG00006479	AFUB_065290	ribosome biogenesis protein Pescadillo	1082.34	4240.49	3.91789	1.97008	1.34283e-09	2.18702e-08
CADAFUBG00006483	AFUB_065330	aldehyde reductase	602.667	241.321	0.400422	-1.32041	6.59034e-07	5.98336e-06
CADAFUBG00006486	AFUB_065360	conserved hypothetical protein; encoded by transcript AFUB_065360A	312.806	147.012	0.469978	-1.08934	0.0025466	0.00885095
CADAFUBG00006487	AFUB_065370	YeeE/YedE family integral membrane protein; encoded by transcript AFUB_065370A	296.83	117.734	0.396638	-1.3341	0.000114309	0.00059471
CADAFUBG00006498	AFUB_065480	conserved hypothetical protein; encoded by transcript AFUB_065480A	6838.65	3320.67	0.485574	-1.04224	5.5732e-07	5.15241e-06
CADAFUBG00006499	AFUB_065490	hypothetical protein; encoded by transcript AFUB_065490A	548.002	1217.15	2.22106	1.15125	4.37632e-06	3.28715e-05
CADAFUBG00006500	AFUB_065500	conserved hypothetical protein; encoded by transcript AFUB_065500A	63.3464	204.805	3.23309	1.69291	3.96484e-06	3.01054e-05
CADAFUBG00006501	AFUB_065510	conserved hypothetical protein; encoded by transcript AFUB_065510A	217.643	763.136	3.50637	1.80998	5.391e-13	1.66742e-11
CADAFUBG00006507	AFUB_065570	conserved hypothetical protein; encoded by transcript AFUB_065570A	610.306	1261.71	2.06734	1.04778	1.11789e-05	7.53757e-05
CADAFUBG00006521	AFUB_065710	conserved hypothetical protein; encoded by transcript AFUB_065710A	228.786	2095.68	9.16	3.19535	6.17541e-11	1.31768e-09
CADAFUBG00006522	AFUB_065720	phytase; encoded by transcript AFUB_065720A	137.434	364.176	2.64983	1.4059	1.44836e-06	1.22072e-05
CADAFUBG00006527	AFUB_065770	conserved hypothetical protein; encoded by transcript AFUB_065770A	446.973	151.24	0.338364	-1.56335	2.13607e-06	1.72558e-05
CADAFUBG00006536	AFUB_065860	phospho-2-dehydro-3-deoxyheptonate aldolase	690.286	2793.49	4.04686	2.0168	5.66125e-19	4.21014e-17
CADAFUBG00006541	AFUB_065910	DUF757 domain protein; encoded by transcript AFUB_065910A	3331.57	1506.67	0.452241	-1.14484	0.00230854	0.00812406
CADAFUBG00006543	AFUB_065930	telomere length regulator protein (Rif1)	1291.76	3723.51	2.88251	1.52732	2.06415e-10	3.93903e-09
CADAFUBG00006554	AFUB_066040	nucleolar GTPase	1193.22	2429.92	2.03644	1.02605	5.24024e-05	0.000296585
CADAFUBG00006556	AFUB_066060	GPI anchored cell wall protein	955.205	2538.05	2.65707	1.40984	2.00278e-05	0.00012668
CADAFUBG00006559	AFUB_066090	molybdenum cofactor sulfurase protein (HxB)	992.779	2860.96	2.88177	1.52695	0.0030009	0.0101611
CADAFUBG00006579	AFUB_066290	S-adenosyl-methionine-sterol-C-methyltransferas; encoded by transcript AFUB_066290A	1808.26	858.204	0.474603	-1.07521	0.00312818	0.0105286
CADAFUBG00006580	AFUB_066300	conserved hypothetical protein; encoded by transcript AFUB_066300A	286.806	61.7897	0.21544	-2.21464	6.39071e-09	9.02733e-08
CADAFUBG00006581	AFUB_066310	phosphate transporter; encoded by transcript AFUB_066310A	825.888	111.093	0.134514	-2.89417	1.19382e-24	1.7499e-22
CADAFUBG00006587	AFUB_066370	conserved hypothetical protein; encoded by transcript AFUB_066370A	6405.97	3190.58	0.498064	-1.0056	0.014093	0.0380401
CADAFUBG00006592	AFUB_066420	hypothetical protein; encoded by transcript AFUB_066420A	7.60594	29.8291	3.92181	1.97152	0.0077575	0.0230966
CADAFUBG00006595	AFUB_066450	extracellular dipeptidyl-peptidase Dpp4; encoded by transcript AFUB_066450A	12260.2	5700.3	0.464943	-1.10487	4.26106e-08	5.08212e-07
CADAFUBG00006596	AFUB_066460	conserved hypothetical protein; encoded by transcript AFUB_066460A	32373	7936.7	0.245164	-2.02818	5.62478e-22	6.1171e-20
CADAFUBG00006597	AFUB_066470	conserved hypothetical protein; encoded by transcript AFUB_066470A	458.564	164.522	0.358775	-1.47885	0.000327444	0.00149179
CADAFUBG00006598	AFUB_066480	ATP synthase subunit ATP9	119305	59574.6	0.499346	-1.00189	1.22798e-05	8.1871e-05
CADAFUBG00006605	AFUB_066550	carbonic anhydrase	63.241	21.1877	0.335031	-1.57763	0.00646485	0.0197539
CADAFUBG00006606	AFUB_066560	sodium P-type ATPase	1297.52	2607.15	2.00934	1.00672	0.0149848	0.0400202
CADAFUBG00006607	AFUB_066570	hypothetical protein; encoded by transcript AFUB_066570A	655.466	272.121	0.415156	-1.26827	1.73635e-06	1.4442e-05
CADAFUBG00006618	AFUB_066680	ZIP Zinc transporter	21402.6	4524.01	0.211377	-2.24211	8.53496e-14	2.96641e-12
CADAFUBG00006619	AFUB_066690	major allergen Asp F2; encoded by transcript AFUB_066690A	39295.4	7604.06	0.19351	-2.36952	4.66921e-12	1.22027e-10
CADAFUBG00006636	AFUB_066890	hypothetical protein; encoded by transcript AFUB_066890A	53.701	111.21	2.0709	1.05026	0.00922292	0.0267203
CADAFUBG00006640	AFUB_066930	histone acetyltransferase subunit (Yaf9)	1945.51	818.294	0.420607	-1.24946	1.76153e-07	1.84051e-06
CADAFUBG00006642	AFUB_066950	kynureninase	301.084	797.538	2.64889	1.40539	8.00196e-09	1.10913e-07
CADAFUBG00006648	AFUB_067010	cell wall biogenesis protein Ecm15	656.154	263.87	0.402146	-1.31421	4.8957e-07	4.59324e-06
CADAFUBG00006650	AFUB_067030	conserved hypothetical protein; encoded by transcript AFUB_067030A	29.8326	86.7812	2.90894	1.54049	0.00124796	0.00477198
CADAFUBG00006664	AFUB_067170	conserved hypothetical protein; encoded by transcript AFUB_067170A	194.134	461.456	2.377	1.24914	8.8557e-06	6.13469e-05
CADAFUBG00006665	AFUB_067180	class I alpha-mannosidase; encoded by transcript AFUB_067180A	1124.9	3092.36	2.74901	1.45891	3.60416e-10	6.58756e-09
CADAFUBG00006666	AFUB_067190	conserved hypothetical protein; encoded by transcript AFUB_067190A	30.8886	98.6947	3.19518	1.6759	0.0117561	0.032665
CADAFUBG00006668	AFUB_067210	FAD binding domain protein; encoded by transcript AFUB_067210A	25241	9489.78	0.375966	-1.41132	4.14103e-11	9.24556e-10
CADAFUBG00006669	AFUB_067220	hypothetical protein; encoded by transcript AFUB_067220A	344.831	771.896	2.23848	1.16252	0.000273348	0.00127169
CADAFUBG00006670	AFUB_067230	homeobox transcription factor	1484.44	3294	2.21902	1.14992	0.000616182	0.00260696
CADAFUBG00006673	AFUB_067260	glucoamylase/glucan 1	81.4359	358.469	4.40185	2.13811	0.0008617	0.00349588
CADAFUBG00006675	AFUB_067280	C6 transcription factor (AmyR)	78.2695	188.275	2.40547	1.26632	0.000199045	0.000966927
CADAFUBG00006678	AFUB_067310	NAD binding Rossmann fold oxidoreductase	15672.9	4452.88	0.284114	-1.81546	3.96897e-18	2.62367e-16
CADAFUBG00006682	AFUB_067350	conserved hypothetical protein; encoded by transcript AFUB_067350A	643.274	2767.57	4.30232	2.10512	0.000503122	0.00217926
CADAFUBG00006686	AFUB_067390	phosphotransmitter protein Ypd1	3701.59	10563.3	2.85374	1.51285	6.15829e-11	1.31681e-09
CADAFUBG00006692	AFUB_067450	polyubiquitin UbiD/Ubi4	282924	120142	0.424645	-1.23567	2.79126e-05	0.00017027
CADAFUBG00006698	AFUB_067510	aspartate aminotransferase	20238.2	8261.84	0.408229	-1.29255	2.00371e-08	2.52687e-07
CADAFUBG00006708	AFUB_067610	mitochondrial chaperone Frataxin	3775.06	1308.19	0.346535	-1.52893	8.98678e-11	1.85117e-09
CADAFUBG00006712	AFUB_067650	small nucleolar ribonucleoprotein complex component (Utp5)	1716.83	4225.35	2.46113	1.29932	1.89667e-10	3.66786e-09
CADAFUBG00006713	AFUB_067660	conserved hypothetical protein; encoded by transcript AFUB_067660A	147.564	462.574	3.13473	1.64834	1.88022e-05	0.000119827
CADAFUBG00006716	AFUB_067690	GTPase activating protein (Gyp5)	1668.36	4281.77	2.56646	1.35978	4.56821e-09	6.61932e-08
CADAFUBG00006717	AFUB_067700	conserved hypothetical protein; encoded by transcript AFUB_067700A	1212.17	385.211	0.317787	-1.65387	0.00195392	0.00704775
CADAFUBG00006718	AFUB_067710	4-hydroxyphenylpyruvate dioxygenase	1053.76	451.993	0.428934	-1.22117	8.36571e-06	5.83523e-05
CADAFUBG00006732	AFUB_067850	fatty acid oxygenase PpoA	1151.82	10166.4	8.82637	3.14182	8.44802e-10	1.43602e-08
CADAFUBG00006734	AFUB_067870	phosphoribosyl diphosphate synthase isoform 4; encoded by transcript AFUB_067870A	966.005	2235.86	2.31454	1.21073	4.04915e-08	4.84652e-07
CADAFUBG00006739	AFUB_067920	conserved hypothetical protein; encoded by transcript AFUB_067920A	907.827	430.39	0.474088	-1.07677	0.000168587	0.000837057
CADAFUBG00006740	AFUB_067930	conserved hypothetical protein; encoded by transcript AFUB_067930A	141.72	324.159	2.28732	1.19366	2.89144e-05	0.00017564
CADAFUBG00006741	AFUB_067940	conserved hypothetical protein; encoded by transcript AFUB_067940A	628.33	1688.35	2.68704	1.42602	9.70561e-06	6.66865e-05
CADAFUBG00006749	AFUB_068010	3-ketoacyl-coA thiolase peroxisomal A precursor; encoded by transcript AFUB_068010A	2260.54	894.036	0.395497	-1.33826	1.58195e-08	2.06183e-07
CADAFUBG00006756	AFUB_068080	SET domain protein; encoded by transcript AFUB_068080A	270.856	623.984	2.30375	1.20398	1.47879e-07	1.57271e-06
CADAFUBG00006774	AFUB_068260	conserved hypothetical protein; encoded by transcript AFUB_068260A	646.404	1881.98	2.91146	1.54174	1.51874e-11	3.70132e-10
CADAFUBG00006776	AFUB_068280	carbonic anhydrase family protein; encoded by transcript AFUB_068280A	25520.4	7277.47	0.285163	-1.81014	6.48832e-15	2.6676e-13
CADAFUBG00006777	AFUB_068290	aldo-keto reductase	1982.51	872.059	0.439877	-1.18483	2.58392e-07	2.57476e-06
CADAFUBG00006782	AFUB_068340	fructose-1	33583.9	7964.35	0.237148	-2.07614	1.88569e-06	1.54678e-05
CADAFUBG00006798	AFUB_068500	C2H2 finger domain protein	1444.88	4412.49	3.05387	1.61064	2.0637e-12	5.814e-11
CADAFUBG00006801	AFUB_068530	mannose-1-phosphate guanylyltransferase; encoded by transcript AFUB_068530A	3748.25	7559.3	2.01676	1.01204	5.03337e-06	3.71588e-05
CADAFUBG00006806	AFUB_068580	conserved hypothetical protein; encoded by transcript AFUB_068580A	22046.8	9755.68	0.442498	-1.17626	9.93959e-08	1.10593e-06
CADAFUBG00006809	AFUB_068610	Mn superoxide dismutase (SodB)	16875.2	7405.92	0.438865	-1.18815	2.30006e-05	0.000143244
CADAFUBG00006810	AFUB_068620	conserved hypothetical protein; encoded by transcript AFUB_068620A	611.3	278.794	0.456067	-1.13268	7.97207e-05	0.000433027
CADAFUBG00006813	AFUB_068650	conserved hypothetical protein; encoded by transcript AFUB_068650A	1973.64	4629.89	2.34586	1.23012	3.47867e-06	2.67553e-05
CADAFUBG00006817	AFUB_068690	conserved hypothetical protein; encoded by transcript AFUB_068690A	1803.52	862.34	0.478142	-1.06449	8.99474e-06	6.22249e-05
CADAFUBG00006820	AFUB_068720	oxidoreductase	1913.88	886.512	0.463202	-1.11029	1.60552e-07	1.69856e-06
CADAFUBG00006822	AFUB_068740	glycerol dehydrogenase (GldB)	8883.44	2435.6	0.274173	-1.86684	2.0576e-16	1.05637e-14
CADAFUBG00006844	AFUB_068960	metallothionein-I gene transcription activator; encoded by transcript AFUB_068960A	239.828	546.744	2.27974	1.18887	1.21504e-06	1.04055e-05
CADAFUBG00006858	AFUB_069100	TPR domain protein; encoded by transcript AFUB_069100A	399.801	1134.87	2.8386	1.50518	1.14414e-07	1.24697e-06
CADAFUBG00006860	AFUB_069120	conserved hypothetical protein; encoded by transcript AFUB_069120A	166.707	355.125	2.13023	1.09101	2.71152e-05	0.000166208
CADAFUBG00006866	AFUB_069180	hypothetical protein; encoded by transcript AFUB_069180A	171.683	431.268	2.512	1.32884	4.79877e-07	4.51067e-06
CADAFUBG00006867	AFUB_069190	DNA replication helicase Dna2	1176.47	2734.51	2.32433	1.21682	1.04727e-07	1.15132e-06
CADAFUBG00006877	AFUB_069290	Alkaline phytoceramidase	4613.47	2093.46	0.453771	-1.13996	1.25263e-06	1.06793e-05
CADAFUBG00006878	AFUB_069300	mitochondrial carrier protein	3357.5	1056.95	0.314804	-1.66747	4.77773e-11	1.04886e-09
CADAFUBG00006893	AFUB_069450	conserved hypothetical protein; encoded by transcript AFUB_069450A	20682.2	5462.58	0.26412	-1.92074	2.47952e-11	5.76502e-10
CADAFUBG00006894	AFUB_069460	conserved hypothetical protein; encoded by transcript AFUB_069460A	92.8362	317.149	3.41622	1.7724	3.88596e-08	4.66777e-07
CADAFUBG00006911	AFUB_069630	conserved hypothetical protein; encoded by transcript AFUB_069630A	3412.91	1267.65	0.371427	-1.42885	3.58157e-11	8.10381e-10
CADAFUBG00006916	AFUB_069680	SAM binding motif containing protein; encoded by transcript AFUB_069680A	2771.62	1222.04	0.440911	-1.18144	2.09938e-06	1.69865e-05
CADAFUBG00006917	AFUB_069690	NADH-ubiquinone oxidoreductase complex 1/LYR family protein; encoded by transcript AFUB_069690A	784.377	218.69	0.278807	-1.84266	1.99229e-09	3.1192e-08
CADAFUBG00006929	AFUB_069810	ubiquitin C-terminal hydrolase CreB; encoded by transcript AFUB_069810A	1293.45	2813.91	2.1755	1.12135	2.89767e-06	2.26484e-05
CADAFUBG00006933	AFUB_069850	vacuolar targeting protein Atg24	4297.59	1857.96	0.432326	-1.20981	8.25929e-08	9.30228e-07
CADAFUBG00006941	AFUB_069930	citrate lyase beta subunit	449.467	218.902	0.487025	-1.03793	0.000219545	0.00105636
CADAFUBG00006943	AFUB_069950	conserved hypothetical protein; encoded by transcript AFUB_069950A	315.858	1357.32	4.29724	2.10341	9.89835e-18	6.14183e-16
CADAFUBG00006944	AFUB_069960	zinc knuckle transcription factor (CnjB)	48.067	227.703	4.73721	2.24404	1.63126e-11	3.94701e-10
CADAFUBG00006955	AFUB_070070	TPR repeat protein; encoded by transcript AFUB_070070A	3740.8	1244.11	0.332578	-1.58824	6.88575e-11	1.44486e-09
CADAFUBG00006961	AFUB_070130	hypothetical protein; encoded by transcript AFUB_070130A	32.0894	79.54	2.4787	1.30958	0.00880355	0.0257339
CADAFUBG00006977	AFUB_070290	conserved hypothetical protein; encoded by transcript AFUB_070290A	198.324	85.5393	0.431311	-1.2132	0.00171825	0.00629694
CADAFUBG00006984	AFUB_070360	chromatin remodeling complex subunit (Chd3)	652.119	1377.77	2.11275	1.07913	1.63121e-05	0.000105554
CADAFUBG00006985	AFUB_070370	RNA methyltransferase	164.123	647.67	3.94625	1.98048	5.83097e-14	2.10623e-12
CADAFUBG00006991	AFUB_070430	isocitrate lyase AcuD; encoded by transcript AFUB_070430A	9217.75	1007.06	0.109252	-3.19427	1.31421e-10	2.64133e-09
CADAFUBG00006992	AFUB_070440	oxidoreductase	310.661	82.31	0.264951	-1.9162	6.01451e-09	8.54364e-08
CADAFUBG00007000	AFUB_070520	C2H2 finger domain protein	615.897	2033.14	3.30111	1.72295	1.01585e-07	1.12657e-06
CADAFUBG00007016	AFUB_070680	penicillolysin/deuterolysin metalloprotease	81.8463	272.789	3.33294	1.73679	0.000300829	0.00138299
CADAFUBG00007017	AFUB_070690	conserved hypothetical protein; encoded by transcript AFUB_070690A	292.088	949.098	3.24935	1.70015	1.37866e-07	1.47201e-06
CADAFUBG00007019	AFUB_070710	glycosyl hydrolase	1396.86	249.099	0.178328	-2.48739	5.72981e-18	3.69116e-16
CADAFUBG00007027	AFUB_070790	conserved hypothetical protein; encoded by transcript AFUB_070790A	37.1881	185	4.97472	2.31462	8.57435e-06	5.9602e-05
CADAFUBG00007028	AFUB_070800	conserved hypothetical protein; encoded by transcript AFUB_070800A	590.389	1549.61	2.62472	1.39217	3.02705e-09	4.56267e-08
CADAFUBG00007029	AFUB_070810	MFS transporter	117.178	255.024	2.17639	1.12193	0.000641604	0.00270383
CADAFUBG00007033	AFUB_070850	ubiquitin conjugating enzyme	1014.12	2961.95	2.92072	1.54632	0.00171644	0.00629547
CADAFUBG00007035	AFUB_070870	2-dehydropantoate 2-reductase; encoded by transcript AFUB_070870A	681.176	1378	2.02298	1.01648	4.30925e-05	0.000249467
CADAFUBG00007038	AFUB_070900	conserved hypothetical protein; encoded by transcript AFUB_070900A	122.672	573.634	4.67615	2.22532	1.95689e-14	7.58312e-13
CADAFUBG00007041	AFUB_070930	short chain dehydrogenase/reductase family protein; encoded by transcript AFUB_070930A	184.388	438.222	2.37663	1.24892	6.78032e-05	0.000373712
CADAFUBG00007048	AFUB_071000	hypothetical protein; encoded by transcript AFUB_071000A	2289.38	1047.27	0.457449	-1.12832	0.000123986	0.000637271
CADAFUBG00007051	AFUB_071030	metalloreductase	745.078	206.987	0.277805	-1.84785	3.01074e-12	8.14187e-11
CADAFUBG00007054	AFUB_071060	conserved hypothetical protein; encoded by transcript AFUB_071060A	571.525	1254.84	2.19559	1.13461	1.70893e-05	0.00010974
CADAFUBG00007064	AFUB_071160	hypothetical protein; encoded by transcript AFUB_071160A	7741.25	16182.6	2.09044	1.06381	1.09281e-06	9.45479e-06
CADAFUBG00007080	AFUB_071320	conserved hypothetical protein; encoded by transcript AFUB_071320A	31.128	766.925	24.6377	4.6228	0.000471349	0.0020575
CADAFUBG00007083	AFUB_071350	conserved hypothetical protein; encoded by transcript AFUB_071350A	9.37395	128.735	13.7333	3.7796	5.91449e-10	1.04033e-08
CADAFUBG00007087	AFUB_071390	MFS transporter	4724.23	1613.12	0.341457	-1.55022	1.4061e-11	3.48561e-10
CADAFUBG00007088	AFUB_071400	O-methyltransferase	14201.9	4131.61	0.29092	-1.7813	2.69926e-14	1.0257e-12
CADAFUBG00007089	AFUB_071410	hypothetical protein; encoded by transcript AFUB_071410A	12081.9	4859.52	0.402216	-1.31396	1.85651e-05	0.000118465
CADAFUBG00007092	AFUB_071440	conserved hypothetical protein; encoded by transcript AFUB_071440A	173.172	689.347	3.9807	1.99302	5.67856e-10	1.00057e-08
CADAFUBG00007099	AFUB_071510	chromate transporter	196.954	513.756	2.6085	1.38322	0.000239381	0.00113827
CADAFUBG00007102	AFUB_071540	integral membrane protein; encoded by transcript AFUB_071540A	1807.38	4600.04	2.54513	1.34774	6.31371e-10	1.10479e-08
CADAFUBG00007103	AFUB_071550	squalene-hopene-cyclase	1032.62	5628.54	5.45073	2.44645	1.88165e-27	3.65981e-25
CADAFUBG00007105	AFUB_071569	capsule polysaccharide biosynthesis protein	6873.73	18791.8	2.73386	1.45094	7.02139e-12	1.78877e-10
CADAFUBG00007106	AFUB_071570	hypothetical protein; encoded by transcript AFUB_071570A	376.651	853.717	2.2666	1.18053	1.22746e-05	8.1871e-05
CADAFUBG00007107	AFUB_071580	hypothetical protein; encoded by transcript AFUB_071580A	136.621	392.634	2.8739	1.52301	1.64548e-08	2.12276e-07
CADAFUBG00007110	AFUB_071610	conserved hypothetical protein; encoded by transcript AFUB_071610A	189.421	57.0873	0.301378	-1.73035	8.86995e-07	7.83499e-06
CADAFUBG00007117	AFUB_071680	secreted glycosyl hydrolase	2014.46	911.986	0.452719	-1.14331	6.02795e-06	4.35166e-05
CADAFUBG00007129	AFUB_071800	polyketide synthase	68.7326	213.742	3.10976	1.6368	5.30876e-06	3.89643e-05
CADAFUBG00007132	AFUB_071830	C6 transcription factor	80.2893	211.83	2.63833	1.39963	0.00509144	0.0161175
CADAFUBG00007136	AFUB_071870	FAD binding oxidoreductase	161.016	65.6202	0.407538	-1.29499	0.000917673	0.00368161
CADAFUBG00007137	AFUB_071880	low affinity iron transporter	622.548	202.44	0.32518	-1.62069	4.39071e-10	7.92993e-09
CADAFUBG00007138	AFUB_071890	ribokinase; encoded by transcript AFUB_071890A	7576.38	476.535	0.0628974	-3.99085	1.80964e-58	3.66055e-55
CADAFUBG00007140	AFUB_071910	MFS quinate transporter	20901.9	498.133	0.0238319	-5.39096	2.5975e-41	1.75141e-38
CADAFUBG00007145	AFUB_071960	MFS transporter	61.0694	174.094	2.85076	1.51134	0.0184578	0.0474655
CADAFUBG00007147	AFUB_071980	GNAT family acetyltransferase	74.5202	1396	18.7331	4.22752	4.6345e-07	4.393e-06
CADAFUBG00007150	AFUB_072010	hypothetical protein; encoded by transcript AFUB_072010A	14.2133	57.7809	4.06527	2.02335	0.000373408	0.00167553
CADAFUBG00007151	AFUB_072020	hypothetical protein; encoded by transcript AFUB_072020A	0.367231	15.5785	42.4214	5.40672	0.000330851	0.00150528
CADAFUBG00007154	AFUB_072050	cytochrome P450 monooxygenase	6.95703	28.5536	4.10429	2.03713	0.0104795	0.0296805
CADAFUBG00007155	AFUB_072060	short chain dehydrogenase	3.20199	30.6804	9.58168	3.26028	6.15345e-05	0.000342332
CADAFUBG00007156	AFUB_072070	cytochrome P450 monooxygenase	4.31131	27.1581	6.29928	2.65519	0.00121322	0.00466026
CADAFUBG00007157	AFUB_072080	transferase family protein; encoded by transcript AFUB_072080A	12.2707	52.0809	4.24433	2.08554	0.0114686	0.0320423
CADAFUBG00007159	AFUB_072100	transferase family protein; encoded by transcript AFUB_072100A	32.0611	10.6523	0.33225	-1.58966	0.00929234	0.0268752
CADAFUBG00007160	AFUB_072110	extracellular 3-ketosteroid 1-dehydrogenase	297.262	54.1527	0.182171	-2.45663	2.57374e-11	5.92957e-10
CADAFUBG00007161	AFUB_072210	U6 snRNA-associated Sm-like protein LSm6	2438.62	888.18	0.364214	-1.45714	1.23275e-05	8.21346e-05
CADAFUBG00007174	AFUB_072340	mitochondrion biogenesis protein (Mdm31)	1297.06	2693.03	2.07625	1.05398	4.30088e-07	4.09596e-06
CADAFUBG00007175	AFUB_072350	rRNA processing protein (Rrp20)	957.9	1945.76	2.03128	1.02239	3.90871e-06	2.97462e-05
CADAFUBG00007177	AFUB_072370	proteasome component Pre4	21431	10058.7	0.469354	-1.09125	3.60926e-05	0.000213476
CADAFUBG00007178	AFUB_072380	fumarylacetoacetate hydrolase family protein; encoded by transcript AFUB_072380A	6555.55	2271.12	0.346442	-1.52931	2.37533e-06	1.89017e-05
CADAFUBG00007179	AFUB_072390	heat shock protein Hsp30-like	50238.8	11510.4	0.229114	-2.12586	7.18067e-07	6.43271e-06
CADAFUBG00007183	AFUB_072430	extracellular triacylglycerol lipase	1751.81	858.478	0.490051	-1.029	6.22494e-06	4.4747e-05
CADAFUBG00007185	AFUB_072450	conserved hypothetical protein; encoded by transcript AFUB_072450A	103.194	391.488	3.79371	1.92361	2.18875e-09	3.40569e-08
CADAFUBG00007186	AFUB_072460	hypothetical protein; encoded by transcript AFUB_072460A	130.475	407.883	3.12614	1.64438	3.51666e-05	0.000208975
CADAFUBG00007189	AFUB_072490	conserved hypothetical protein; encoded by transcript AFUB_072490A	168.545	338.115	2.00607	1.00438	0.000123955	0.000637271
CADAFUBG00007192	AFUB_072520	DnaJ chaperone (Caj1)	2214.74	1036.39	0.467953	-1.09557	1.19964e-05	8.02459e-05
CADAFUBG00007197	AFUB_072570	FK506 suppressor Sfk1	4907.91	1461.69	0.297823	-1.74748	4.06934e-13	1.27818e-11
CADAFUBG00007224	AFUB_072840	conserved hypothetical protein; encoded by transcript AFUB_072840A	4727.37	2075.07	0.438948	-1.18788	6.7167e-07	6.08171e-06
CADAFUBG00007225	AFUB_072850	methionyl-tRNA formyltransferase family protein	1704.73	696.973	0.408847	-1.29037	5.26759e-07	4.90123e-06
CADAFUBG00007226	AFUB_072860	short chain dehydrogenase/reductase family protein; encoded by transcript AFUB_072860A	482.993	234.6	0.485721	-1.0418	0.000120989	0.000625287
CADAFUBG00007232	AFUB_072925	conserved hypothetical protein; encoded by transcript AFUB_072925A	958.257	2853.22	2.97751	1.57411	5.99073e-07	5.45858e-06
CADAFUBG00007238	AFUB_072980	Na+/H+ antiporter	335.277	732.605	2.18508	1.12768	3.76509e-05	0.000221912
CADAFUBG00007250	AFUB_073100	IZH family channel protein (Izh3)	998.661	2248.71	2.25173	1.17103	0.000154382	0.00077567
CADAFUBG00007254	AFUB_073140	conserved hypothetical protein; encoded by transcript AFUB_073140A	225.259	521.984	2.31726	1.21242	0.000124001	0.000637271
CADAFUBG00007256	AFUB_073160	sreptomyces cyclase/dehydrase family protein; encoded by transcript AFUB_073160A	819.113	394.662	0.481817	-1.05344	0.000280562	0.00130285
CADAFUBG00007272	AFUB_073320	conserved hypothetical protein; encoded by transcript AFUB_073320A	115.373	231.754	2.00875	1.0063	0.00107211	0.00419632
CADAFUBG00007276	AFUB_073360	isocitrate dehydrogenase LysB; encoded by transcript AFUB_073360A	3852.72	1362.46	0.353636	-1.49966	2.12914e-10	4.04777e-09
CADAFUBG00007277	AFUB_073370	conserved hypothetical protein; encoded by transcript AFUB_073370A	669.879	320.503	0.478449	-1.06356	0.000240484	0.00114244
CADAFUBG00007280	AFUB_073400	hypothetical protein; encoded by transcript AFUB_073400A	4793.55	2101.55	0.438412	-1.18964	6.95811e-06	4.93509e-05
CADAFUBG00007286	AFUB_073460	WD repeat protein; encoded by transcript AFUB_073460A	429.532	911.036	2.121	1.08474	1.96946e-05	0.000124806
CADAFUBG00007287	AFUB_073470	DNA excision repair protein Rad2; encoded by transcript AFUB_073470A	391.602	1030.72	2.63207	1.3962	0.000717839	0.0029755
CADAFUBG00007288	AFUB_073480	cell wall integrity signaling protein Lsp1	3678.84	1494.62	0.406274	-1.29948	1.04906e-08	1.42023e-07
CADAFUBG00007299	AFUB_073590	dynamin GTPase	456.615	922.903	2.02119	1.0152	2.52361e-05	0.000155728
CADAFUBG00007306	AFUB_073660	chromosomal organization and DNA repair protein Mms21	2749.47	1122.89	0.408402	-1.29194	1.61744e-07	1.70938e-06
CADAFUBG00007310	AFUB_073700	peroxisomal biogenesis factor (PEX11)	2014.51	928.895	0.461101	-1.11684	4.18647e-06	3.16221e-05
CADAFUBG00007313	AFUB_073730	alanine aminotransferase	79948.2	33481	0.418783	-1.25572	1.63321e-08	2.11231e-07
CADAFUBG00007314	AFUB_073740	Copper fist DNA binding domain protein; encoded by transcript AFUB_073740A	5957.51	12692.3	2.13047	1.09117	0.0145305	0.0389715
CADAFUBG00007318	AFUB_073780	integral membrane protein	44.8869	12.43	0.276917	-1.85247	0.00685289	0.0207827
CADAFUBG00007321	AFUB_073810	Smr domain protein; encoded by transcript AFUB_073810A	180.438	447.964	2.48265	1.31188	4.9963e-06	3.6939e-05
CADAFUBG00007322	AFUB_073820	hypothetical protein; encoded by transcript AFUB_073820A	119.959	358.061	2.98487	1.57767	0.0129407	0.0353257
CADAFUBG00007326	AFUB_073860	DUF500 and SH3 domain protein; encoded by transcript AFUB_073860A	7809.49	3715.2	0.475729	-1.07179	1.4961e-07	1.58944e-06
CADAFUBG00007330	AFUB_073900	PH domain protein; encoded by transcript AFUB_073900A	8575.79	3881.98	0.452667	-1.14348	1.77247e-07	1.84812e-06
CADAFUBG00007333	AFUB_073930	lactoylglutathione lyase; encoded by transcript AFUB_073930A	9490.97	4591.18	0.483742	-1.04769	6.46294e-06	4.62606e-05
CADAFUBG00007336	AFUB_073960	calpain-like protein; encoded by transcript AFUB_073960A	923.488	9368.76	10.145	3.34269	4.10839e-47	4.15523e-44
CADAFUBG00007338	AFUB_073980	oxidoreductase	1160.79	390.726	0.336604	-1.57087	1.39686e-12	4.02501e-11
CADAFUBG00007347	AFUB_074070	glycosyl hydrolase	425.503	150.981	0.354828	-1.49481	0.00116687	0.00450275
CADAFUBG00007352	AFUB_074120	cytochrome P450 monooxygenase	46.6203	135.252	2.90115	1.53662	0.000307687	0.00141068
CADAFUBG00007360	AFUB_074200	HEAT repeat protein (DRIM)	1039.03	3629.37	3.49304	1.80448	1.84269e-06	1.52139e-05
CADAFUBG00007362	AFUB_074220	conserved hypothetical protein; encoded by transcript AFUB_074220A	268.689	766.921	2.8543	1.51314	6.95261e-09	9.78007e-08
CADAFUBG00007364	AFUB_074240	ankyrin repeat protein; encoded by transcript AFUB_074240A	194.623	85.1775	0.437654	-1.19214	2.42218e-05	0.000150294
CADAFUBG00007366	AFUB_074260	DNA-directed RNA polymerase I subunit beta (Rpa2)	1207.02	3054.58	2.53067	1.33952	5.29492e-09	7.59538e-08
CADAFUBG00007368	AFUB_074280	conserved hypothetical protein; encoded by transcript AFUB_074280A	1710.83	331.239	0.193613	-2.36875	1.18321e-20	1.10805e-18
CADAFUBG00007375	AFUB_074350	conserved hypothetical protein; encoded by transcript AFUB_074350A	480.082	3475.52	7.23942	2.85587	0.000322478	0.00147115
CADAFUBG00007377	AFUB_074370	conserved hypothetical protein; encoded by transcript AFUB_074370A	2423.28	1155.57	0.476864	-1.06835	2.2383e-06	1.79099e-05
CADAFUBG00007383	AFUB_074430	glycerol kinase	1359.6	3573.44	2.62831	1.39413	6.97886e-09	9.80337e-08
CADAFUBG00007388	AFUB_074480	adenylate cyclase AcyA; encoded by transcript AFUB_074480A identical to adenylate cyclase acyA (GI:27524348) [Aspergillus fumigatus] PMID: 12734751	6018.74	12446.1	2.06789	1.04816	0.00360186	0.0118894
CADAFUBG00007395	AFUB_074550	protein kinase	369.385	101.367	0.274422	-1.86553	1.04849e-08	1.42023e-07
CADAFUBG00007405	AFUB_074650	DUF455 domain protein; encoded by transcript AFUB_074650A	417.171	192	0.460244	-1.11953	0.000131052	0.000670781
CADAFUBG00007409	AFUB_074690	6-phosphogluconate dehydrogenase	617.386	147.151	0.238346	-2.06887	5.01391e-12	1.30698e-10
CADAFUBG00007410	AFUB_074700	3-dehydroshikimate dehydratase	515.398	200.229	0.388494	-1.36404	4.03645e-07	3.8646e-06
CADAFUBG00007416	AFUB_074760	cellular morphogenesis protein (Bud22)	157.143	376.422	2.39541	1.26028	2.77787e-06	2.18132e-05
CADAFUBG00007421	AFUB_074810	ubiquinone biosynthesis methlytransferase Coq5	7866.71	3541.65	0.450207	-1.15134	2.44361e-06	1.93993e-05
CADAFUBG00007425	AFUB_074850	thioesterase family protein; encoded by transcript AFUB_074850A	598.633	152.121	0.254114	-1.97645	3.53463e-05	0.000209796
CADAFUBG00007426	AFUB_074860	ATP dependent RNA helicase	460.198	1196.97	2.60098	1.37906	1.96338e-10	3.78241e-09
CADAFUBG00007430	AFUB_074900	hypothetical protein; encoded by transcript AFUB_074900A	1640.67	587.833	0.358289	-1.4808	2.97887e-08	3.67418e-07
CADAFUBG00007440	AFUB_075000	hypothetical protein; encoded by transcript AFUB_075000A	36.6475	133.995	3.65633	1.8704	2.7264e-05	0.000166917
CADAFUBG00007442	AFUB_075020	3'(2')	2715.64	7223.54	2.65998	1.41141	5.57604e-08	6.48977e-07
CADAFUBG00007444	AFUB_075040	conserved hypothetical protein; encoded by transcript AFUB_075040A	2184.22	747.759	0.342346	-1.54647	4.73809e-10	8.49665e-09
CADAFUBG00007453	AFUB_075130	ubiquitin conjugating enzyme Ubc8	32713.1	14914.4	0.455916	-1.13316	0.00011253	0.000586061
CADAFUBG00007455	AFUB_075150	3-methyl-2-oxobutanoate hydroxymethyltransferase PanB; encoded by transcript AFUB_075150A similar to 3-methyl-2-oxobutanoate hydroxymethyltransferase (Ketopantoate hydroxymethyltransferase PanB (GI:5001995) [Emericella nidulans] PMID: 10503542; (2.1.2.11)	4280.21	1057.63	0.247098	-2.01684	2.43246e-16	1.2301e-14
CADAFUBG00007459	AFUB_075190	SIR2 family histone deacetylase	285.996	616.727	2.15642	1.10864	3.06828e-05	0.000185159
CADAFUBG00007464	AFUB_075240	hypothetical protein; encoded by transcript AFUB_075240A	64.8757	217.962	3.35968	1.74832	3.93351e-07	3.78281e-06
CADAFUBG00007466	AFUB_075260	NACHT and WD domain protein; encoded by transcript AFUB_075260A similar to SP:Q00808: Vegetatible incompatibility protein HET-E-1. {Podospora anserina;} contains NACHT and four WD domains	76.2849	221.283	2.90075	1.53643	7.04424e-06	4.9822e-05
CADAFUBG00007467	AFUB_075270	hypothetical protein; encoded by transcript AFUB_075270A	2954.08	7507.96	2.54155	1.34571	8.71983e-09	1.19831e-07
CADAFUBG00007468	AFUB_075280	hypothetical protein; encoded by transcript AFUB_075280A	5410.2	1458.68	0.269617	-1.89102	4.17223e-17	2.37067e-15
CADAFUBG00007471	AFUB_075310	conserved hypothetical protein; encoded by transcript AFUB_075310A	198.937	87.4061	0.439367	-1.1865	0.00191533	0.0069358
CADAFUBG00007476	AFUB_075360	cell surface metalloreductase	186.27	46.1168	0.247581	-2.01403	1.01004e-05	6.90242e-05
CADAFUBG00007480	AFUB_075400	conserved hypothetical protein; encoded by transcript AFUB_075400A	90.2796	324.961	3.5995	1.8478	1.12764e-09	1.86051e-08
CADAFUBG00007485	AFUB_075450	conserved hypothetical protein; encoded by transcript AFUB_075450A	40309.5	8299.34	0.20589	-2.28005	7.09475e-24	9.56751e-22
CADAFUBG00007486	AFUB_075460	hypothetical protein; encoded by transcript AFUB_075460A	39.1585	219.103	5.59528	2.48421	1.72459e-11	4.14311e-10
CADAFUBG00007490	AFUB_075500	PDA-like cytochrome P450 monooxygenase	33.9258	818.004	24.1116	4.59165	1.31854e-07	1.41418e-06
CADAFUBG00007497	AFUB_075570	lipase/esterase family protein; encoded by transcript AFUB_075570A	5275.26	2621.44	0.496931	-1.00888	1.40285e-05	9.22527e-05
CADAFUBG00007500	AFUB_075600	RTA1 domain protein	0.352504	211.21	599.172	9.22683	7.98866e-30	1.87901e-27
CADAFUBG00007504	AFUB_075640	zinc alcohol dehydrogenase	813.85	348.176	0.427814	-1.22494	3.57958e-06	2.7448e-05
CADAFUBG00007517	AFUB_075770	methyltransferase GliN; encoded by transcript AFUB_075770A	5.48925	32.3024	5.88467	2.55696	0.00181719	0.00661832
CADAFUBG00007519	AFUB_075790	thioredoxin reductase GliT; encoded by transcript AFUB_075790A	2293.59	658.599	0.287147	-1.80014	3.47521e-11	7.8985e-10
CADAFUBG00007522	AFUB_075820	geranylgeranyl diphosphate synthase	105.457	312.451	2.96282	1.56697	1.19011e-06	1.02354e-05
CADAFUBG00007527	AFUB_075870	transcription factor AATF/Che-1	386.455	819.27	2.11996	1.08404	2.14501e-06	1.73048e-05
CADAFUBG00007528	AFUB_075880	conserved hypothetical protein; encoded by transcript AFUB_075880A	200.566	43.4522	0.216648	-2.20658	1.79065e-09	2.82979e-08
CADAFUBG00007532	AFUB_075920	hypothetical protein; encoded by transcript AFUB_075920A	179.862	379.324	2.10897	1.07654	0.00105115	0.00413347
CADAFUBG00007536	AFUB_075960	NAD binding Rossmann fold oxidoreductase	83.458	170.034	2.03736	1.0267	0.0183531	0.0472684
CADAFUBG00007537	AFUB_075970	glutaminase	216.601	645.397	2.97966	1.57515	6.96545e-06	4.93683e-05
CADAFUBG00007542	AFUB_076020	oxidoreductase	17.65	170.638	9.66791	3.2732	6.14121e-16	2.87557e-14
CADAFUBG00007544	AFUB_076040	importin beta-4 subunit	1822.36	6747.83	3.7028	1.88862	2.73434e-17	1.58029e-15
CADAFUBG00007554	AFUB_076140	PEX11 domain protein; encoded by transcript AFUB_076140A	760.391	294.803	0.387699	-1.36699	2.72011e-06	2.14095e-05
CADAFUBG00007555	AFUB_076150	conserved hypothetical protein; encoded by transcript AFUB_076150A	15141.5	4486.53	0.296307	-1.75483	9.02767e-08	1.01338e-06
CADAFUBG00007556	AFUB_076160	D-isomer specific 2-hydroxyacid dehydrogenase family protein; encoded by transcript AFUB_076160A	2139.86	486.632	0.227413	-2.13661	5.86452e-16	2.77167e-14
CADAFUBG00007557	AFUB_076170	MFS monocarboxylate transporter	6988.95	1077.51	0.154173	-2.69737	5.89632e-31	1.52911e-28
CADAFUBG00007558	AFUB_076180	zinc-binding oxidoreductase ToxD	4268.7	773.628	0.181233	-2.46408	2.28734e-25	3.50517e-23
CADAFUBG00007561	AFUB_076210	hypothetical protein; encoded by transcript AFUB_076210A	23.535	77.4635	3.29142	1.71871	0.00107628	0.00420939
CADAFUBG00007577	AFUB_076370	ribosome biogenesis protein (Rrb1)	775.972	1663.25	2.14344	1.09993	4.76475e-07	4.4882e-06
CADAFUBG00007590	AFUB_076500	conserved hypothetical protein; encoded by transcript AFUB_076500A	39957.2	13645.7	0.341507	-1.55001	2.54481e-11	5.87631e-10
CADAFUBG00007592	AFUB_076520	zinc finger protein ZPR1; encoded by transcript AFUB_076520A	12577.4	5872.24	0.46689	-1.09885	2.08584e-06	1.69176e-05
CADAFUBG00007594	AFUB_076540	conserved hypothetical protein; encoded by transcript AFUB_076540A	252.595	733.257	2.9029	1.5375	7.13282e-09	9.99187e-08
CADAFUBG00007595	AFUB_076550	conserved hypothetical protein; encoded by transcript AFUB_076550A	341.652	756.478	2.21418	1.14677	1.85445e-06	1.52676e-05
CADAFUBG00007614	AFUB_076740	chaperonin	3274.33	1623.37	0.495785	-1.01221	1.30948e-05	8.66758e-05
CADAFUBG00007616	AFUB_076760	alpha-ketoglutarate-dependent taurine dioxygenase; encoded by transcript AFUB_076760A	771.872	2722.01	3.5265	1.81824	7.11172e-05	0.000389853
CADAFUBG00007619	AFUB_076790	conserved hypothetical protein; encoded by transcript AFUB_076790A	177.646	549.396	3.09264	1.62884	0.000392017	0.0017474
CADAFUBG00007623	AFUB_076830	MFS amine transporter	1502.04	6457.27	4.29899	2.104	8.96512e-07	7.91215e-06
CADAFUBG00007624	AFUB_076840	carboxylesterase	235.749	978.794	4.15186	2.05376	2.93009e-15	1.25572e-13
CADAFUBG00007629	AFUB_076890	conserved hypothetical protein; encoded by transcript AFUB_076890A	35.8893	102.264	2.84942	1.51067	0.000908858	0.00365349
CADAFUBG00007635	AFUB_076950	extracellular protein	67.1984	267.482	3.98048	1.99294	1.4882e-10	2.9571e-09
CADAFUBG00007636	AFUB_076960	hypothetical protein; encoded by transcript AFUB_076960A	110.548	324.059	2.93138	1.55158	7.65978e-08	8.65598e-07
CADAFUBG00007648	AFUB_077080	DnaJ domain protein; encoded by transcript AFUB_077080A	382.233	1080.84	2.82769	1.49962	9.88195e-11	2.01911e-09
CADAFUBG00007649	AFUB_077090	DEAD box RNA helicase (Hca4)	274.274	1244.57	4.53768	2.18195	8.38276e-21	8.15224e-19
CADAFUBG00007652	AFUB_077120	amino acid permease	670.053	223.197	0.333103	-1.58596	0.0103451	0.0293991
CADAFUBG00007654	AFUB_077140	ATP dependent RNA helicase (Dbp10)	418.982	1331.06	3.17688	1.66761	1.69577e-13	5.72561e-12
CADAFUBG00007656	AFUB_077160	MATE efflux family protein subfamily	3657.56	1550.96	0.424044	-1.23771	2.31787e-07	2.328e-06
CADAFUBG00007660	AFUB_077200	conserved hypothetical protein; encoded by transcript AFUB_077200A	428.198	149.742	0.349703	-1.5158	2.40131e-05	0.000149182
CADAFUBG00007664	AFUB_077240	TBC domain protein	3900.31	1885.07	0.483311	-1.04898	2.26881e-07	2.28781e-06
CADAFUBG00007669	AFUB_077290	synaptobrevin-like protein Sybl1	3182.42	1479.79	0.464991	-1.10473	3.83616e-06	2.92822e-05
CADAFUBG00007673	AFUB_077330	bifunctional pyrimidine biosynthesis protein (PyrABCN)	5206.93	13639.8	2.61954	1.38931	7.03203e-05	0.000386322
CADAFUBG00007685	AFUB_077450	pyridoxamine phosphate oxidase family protein; encoded by transcript AFUB_077450A	245.77	561.549	2.28485	1.1921	4.57446e-05	0.000262279
CADAFUBG00007689	AFUB_077490	phenol 2-monooxygenase	171.345	391.821	2.28674	1.1933	0.0005728	0.00244546
CADAFUBG00007699	AFUB_077590	alpha/beta hydrolase	637.436	257.378	0.403771	-1.30839	1.29774e-06	1.10205e-05
CADAFUBG00007700	AFUB_077600	carboxy-cis	175.492	72.756	0.414584	-1.27026	0.00046384	0.00203174
CADAFUBG00007704	AFUB_077640	formyltetrahydrofolate deformylase	3038.53	1493.34	0.491468	-1.02483	3.3193e-06	2.55991e-05
CADAFUBG00007705	AFUB_077650	amidohydrolase	237.388	92.5944	0.390054	-1.35825	0.00011202	0.000583702
CADAFUBG00007706	AFUB_077660	flavin-containing amine oxidasedehydrogenase	72.0961	30.0775	0.417187	-1.26124	0.00154916	0.00574559
CADAFUBG00007713	AFUB_077730	nucleoside-diphosphate-sugar epimerase family protein; encoded by transcript AFUB_077730A	14.7178	126.099	8.5678	3.09893	2.26747e-11	5.30803e-10
CADAFUBG00007714	AFUB_077740	C6 transcription factor	22.5931	305.725	13.5318	3.75828	9.45572e-13	2.8128e-11
CADAFUBG00007719	AFUB_077810	RTA1 domain protein	2.26658	24.4694	10.7957	3.43239	0.000228367	0.00109465
CADAFUBG00007725	AFUB_077870	hypothetical protein; encoded by transcript AFUB_077870A	101.013	232.994	2.30657	1.20575	0.000882131	0.0035602
CADAFUBG00007726	AFUB_077880	conserved hypothetical protein; encoded by transcript AFUB_077880A	115.378	517.051	4.48137	2.16394	2.80526e-13	9.00711e-12
CADAFUBG00007737	AFUB_077980	hypothetical protein; encoded by transcript AFUB_077980A	9.82097	52.8573	5.38209	2.42817	2.198e-05	0.000137395
CADAFUBG00007747	AFUB_078080	HET domain protein; encoded by transcript AFUB_078080A	226.262	565.972	2.50141	1.32274	2.09132e-06	1.69348e-05
CADAFUBG00007754	AFUB_078160	C6 transcription factor	4499.7	1109.29	0.246525	-2.02019	6.02343e-16	2.83354e-14
CADAFUBG00007757	AFUB_078190	conserved hypothetical protein; encoded by transcript AFUB_078190A	180.749	79.6794	0.440828	-1.18171	0.000348614	0.00157617
CADAFUBG00007760	AFUB_078220	conserved hypothetical protein; encoded by transcript AFUB_078220A	50742.3	8942.6	0.176235	-2.50442	4.49785e-22	5.05459e-20
CADAFUBG00007761	AFUB_078230	isochorismatase family hydrolase	104815	37019.2	0.353185	-1.5015	1.32531e-10	2.65429e-09
CADAFUBG00007763	AFUB_078250	glycerophosphoryl diester phosphodiesterase family protein; encoded by transcript AFUB_078250A	3817.75	947.368	0.248148	-2.01073	3.11109e-18	2.0977e-16
CADAFUBG00007774	AFUB_078360	class I alpha-mannosidase 1A; encoded by transcript AFUB_078360A	2639.93	13050.7	4.9436	2.30556	5.52008e-06	4.03397e-05
CADAFUBG00007778	AFUB_078400	1	30416.3	101472	3.33611	1.73817	0.00515554	0.0162795
CADAFUBG00007789	AFUB_078510	AhpC/TSA family protein; encoded by transcript AFUB_078510A	3359.73	1235.64	0.367778	-1.44309	9.39588e-09	1.28246e-07
CADAFUBG00007790	AFUB_078520	stress response regulator/HFS transcription factor	715.263	1448.45	2.02506	1.01796	6.52309e-05	0.00036032
CADAFUBG00007793	AFUB_078550	mitochondrial carrier protein	439.624	1012.06	2.30211	1.20296	6.20109e-07	5.64009e-06
CADAFUBG00007804	AFUB_078660	40S ribosomal protein S10b; encoded by transcript AFUB_078660A	13425.6	5981.87	0.445556	-1.16632	4.6011e-06	3.44105e-05
CADAFUBG00007805	AFUB_078670	beta-alanine synthase	323.652	740.348	2.28748	1.19376	1.05031e-06	9.12617e-06
CADAFUBG00007834	AFUB_078960	hypothetical protein; encoded by transcript AFUB_078960A	256.076	1329.95	5.19357	2.37673	2.05548e-22	2.41734e-20
CADAFUBG00007850	AFUB_079120	arsenite efflux transporter (ArsB)	215.473	526.488	2.44341	1.2889	9.63802e-07	8.43974e-06
CADAFUBG00007851	AFUB_079130	arsenic methyltransferase Cyt19	256.279	1369.51	5.34381	2.41787	0.00130074	0.0049476
CADAFUBG00007863	AFUB_079250	high affinity zinc ion transporter	893.637	246.455	0.275789	-1.85836	3.34347e-12	8.94599e-11
CADAFUBG00007864	AFUB_079260	endonuclease/exonuclease/phosphatase family protein; encoded by transcript AFUB_079260A	1026.11	443.442	0.432158	-1.21037	0.000583726	0.00248791
CADAFUBG00007865	AFUB_079270	GrpB domain protein; encoded by transcript AFUB_079270A	657.665	1819.86	2.76716	1.4684	6.06212e-05	0.000337995
CADAFUBG00007867	AFUB_079290	short-chain dehydrogenase/reductase family protein	21.247	112.156	5.27869	2.40018	0.000156182	0.000783156
CADAFUBG00007872	AFUB_079340	hypothetical protein; encoded by transcript AFUB_079340A	58.0313	13.2399	0.228151	-2.13194	0.00242341	0.00848405
CADAFUBG00007880	AFUB_079420	glutathione S-transferase	916.321	330.647	0.360841	-1.47056	3.55171e-08	4.3072e-07
CADAFUBG00007881	AFUB_079430	conserved hypothetical protein; encoded by transcript AFUB_079430A	1814.99	736.873	0.405994	-1.30047	8.12861e-07	7.23067e-06
CADAFUBG00007882	AFUB_079440	conserved hypothetical protein; encoded by transcript AFUB_079440A	450.503	136.098	0.302102	-1.72689	0.000205376	0.000996244
CADAFUBG00007884	AFUB_079460	oxidoreductase	153.646	768.458	5.00147	2.32235	1.35246e-20	1.25493e-18
CADAFUBG00007887	AFUB_079490	GPI anchored protein	63.3445	21.8095	0.344299	-1.53827	0.0059874	0.0184567
CADAFUBG00007889	AFUB_079520	cytochrome P450 monooxygenase	12.7486	51.2391	4.01918	2.0069	0.00137937	0.00520751
CADAFUBG00007899	AFUB_079620	conserved hypothetical protein; encoded by transcript AFUB_079620A	48.6392	6.99372	0.143788	-2.79799	0.000377548	0.00169037
CADAFUBG00007902	AFUB_079650	5'-nucleotidase	36.0073	651.707	18.0993	4.17786	2.99186e-07	2.94069e-06
CADAFUBG00007903	AFUB_079660	conserved hypothetical protein; encoded by transcript AFUB_079660A	66.0341	157.741	2.38878	1.25627	0.000469538	0.00205225
CADAFUBG00007910	AFUB_079730	conserved hypothetical protein; encoded by transcript AFUB_079730A	2.76019	20.6074	7.46594	2.90032	0.00380269	0.0124709
CADAFUBG00007911	AFUB_079740	monooxygenase	4.41319	74.3522	16.8477	4.07448	0.000294775	0.00136011
CADAFUBG00007915	AFUB_079780	MFS multidrug transporter	44.2285	158.121	3.5751	1.83798	1.89135e-06	1.55017e-05
CADAFUBG00007917	AFUB_079800	guanyl-specific ribonuclease	140.789	41.1346	0.292172	-1.77511	0.000470253	0.0020536
CADAFUBG00007923	AFUB_079860	fungal specific transcription factor	92.6588	206.544	2.22908	1.15645	0.000296598	0.00136727
CADAFUBG00007924	AFUB_079870	hypothetical protein; encoded by transcript AFUB_079870A	6.78646	44.616	6.57426	2.71683	7.75726e-05	0.000422948
CADAFUBG00007925	AFUB_079880	C6 transcription factor	2.58963	16.2154	6.26169	2.64655	0.0145994	0.0391147
CADAFUBG00007926	AFUB_079890	monocarboxylate transporter	3.83671	22.125	5.76667	2.52774	0.0105631	0.0298672
CADAFUBG00007927	AFUB_079900	F-box domain domain protein; encoded by transcript AFUB_079900A	88.2834	490.3	5.5537	2.47345	1.05361e-19	8.95476e-18
CADAFUBG00007930	AFUB_080020	hypothetical protein; encoded by transcript AFUB_080020A	262.751	108.756	0.413915	-1.27259	0.00521268	0.0164189
CADAFUBG00007934	AFUB_080060	BTB/POZ domain protein; encoded by transcript AFUB_080060A	141.454	743.07	5.25308	2.39316	2.44282e-14	9.35859e-13
CADAFUBG00007939	AFUB_080110	hypothetical protein; encoded by transcript AFUB_080110A	164.351	621.44	3.78118	1.91883	1.78885e-06	1.48177e-05
CADAFUBG00007942	AFUB_080140	hypothetical protein; encoded by transcript AFUB_080140A	1682.75	642.671	0.381918	-1.38866	3.2711e-10	6.03721e-09
CADAFUBG00007943	AFUB_080150	hypothetical protein; encoded by transcript AFUB_080150A	221.332	69.6746	0.314797	-1.6675	9.98007e-06	6.82939e-05
CADAFUBG00007951	AFUB_080230	Ankyrin repeat protein; encoded by transcript AFUB_080230A similar to GB:CAE45806.1: hypothetical protein {Homo sapiens;}	259.626	635.08	2.44613	1.2905	6.96189e-07	6.26446e-06
CADAFUBG00007953	AFUB_080250	hypothetical protein; encoded by transcript AFUB_080250A	305.494	93.1259	0.304837	-1.71389	1.041e-07	1.14817e-06
CADAFUBG00007964	AFUB_080360	conserved hypothetical protein; encoded by transcript AFUB_080360A	105.521	232.272	2.20119	1.13829	0.000231843	0.00110973
CADAFUBG00007965	AFUB_080370	MFS transporter	5.16666	64.5465	12.4929	3.64304	1.35316e-08	1.78433e-07
CADAFUBG00007968	AFUB_080400	HET domain protein; encoded by transcript AFUB_080400A	666.711	2272.86	3.40906	1.76937	1.94826e-13	6.43944e-12
CADAFUBG00007970	AFUB_080420	nucleoside-diphosphate-sugar epimerase	327.444	940.259	2.87151	1.52181	1.37974e-07	1.47201e-06
CADAFUBG00007990	AFUB_080630	conserved hypothetical protein; encoded by transcript AFUB_080630A	13.4441	173.024	12.8698	3.68592	3.98757e-19	3.1508e-17
CADAFUBG00007991	AFUB_080640	conserved hypothetical protein; encoded by transcript AFUB_080640A	99.1953	37	0.373002	-1.42275	0.0168507	0.0440381
CADAFUBG00007993	AFUB_080660	aconitase family protein; encoded by transcript AFUB_080660A	367.779	175.428	0.476993	-1.06796	0.000504716	0.00218523
CADAFUBG00007994	AFUB_080670	AhpC/TSA family thioredoxin peroxidase	5481.68	1504.96	0.274543	-1.8649	2.05658e-15	9.00443e-14
CADAFUBG00007998	AFUB_080710	extracellular proline-serine rich protein; encoded by transcript AFUB_080710A	6285.57	960.611	0.152828	-2.71002	1.16849e-31	3.11002e-29
CADAFUBG00007999	AFUB_080720	elastinolytic metalloproteinase Mep; encoded by transcript AFUB_080720A	699.497	186.917	0.267215	-1.90392	2.32242e-12	6.48865e-11
CADAFUBG00008007	AFUB_080800	ankyrin repeat protein; encoded by transcript AFUB_080800A	249.359	762.913	3.05949	1.61329	1.00553e-11	2.52493e-10
CADAFUBG00008008	AFUB_080810	glycosyl hydrolase	13.1862	79.4577	6.02584	2.59116	0.000661762	0.00277605
CADAFUBG00008010	AFUB_080830	hypothetical protein; encoded by transcript AFUB_080830A	81.7795	176.426	2.15733	1.10925	0.00375327	0.0123409
CADAFUBG00008013	AFUB_080860	K+/H+ antiporter	1298.67	3184.88	2.45241	1.2942	0.000988479	0.00393602
CADAFUBG00008016	AFUB_080890	pectin methylesterase	2362.43	955.247	0.40435	-1.30633	1.87404e-10	3.63103e-09
CADAFUBG00008019	AFUB_080920	conserved hypothetical protein; encoded by transcript AFUB_080920A	39.6695	982.776	24.7741	4.63076	1.20709e-36	4.69558e-34
CADAFUBG00008023	AFUB_080960	dihydrofolate reductase family protein; encoded by transcript AFUB_080960A	41.3374	150.888	3.65015	1.86796	2.17088e-07	2.20666e-06
CADAFUBG00008030	AFUB_081030	conserved hypothetical protein; encoded by transcript AFUB_081030A	324.22	768.203	2.36939	1.24451	5.16556e-08	6.04682e-07
CADAFUBG00008032	AFUB_081050	UDP-glucose	1045.2	362.284	0.346618	-1.52858	4.47098e-09	6.51578e-08
CADAFUBG00008037	AFUB_081100	acyl-CoA thioesterase	10.874	49.9888	4.59709	2.20072	0.00332915	0.0111125
CADAFUBG00008043	AFUB_081160	MFS transporter	14.3532	0.581894	0.0405411	-4.62447	0.0132991	0.036187
CADAFUBG00008050	AFUB_081229	carbonate dehydratase	9395.14	1360.43	0.144801	-2.78785	1.38955e-08	1.82755e-07
CADAFUBG00008051	AFUB_081230	carbonic anhydrase family protein; encoded by transcript AFUB_081230A	3223.89	1173.93	0.364134	-1.45746	1.35274e-09	2.19608e-08
CADAFUBG00008052	AFUB_081240	ornithine decarboxylase	3.97922	26.9547	6.77387	2.75998	0.000995358	0.00395407
CADAFUBG00008062	AFUB_081340	conserved hypothetical protein; encoded by transcript AFUB_081340A	1190.12	9.81458	0.00824668	-6.92197	9.35712e-16	4.36119e-14
CADAFUBG00008064	AFUB_081360	MFS multidrug transporter	368.031	44.0927	0.119807	-3.06121	0.00126581	0.0048348
CADAFUBG00008065	AFUB_081370	conserved hypothetical protein; encoded by transcript AFUB_081370A	93.8497	7.81308	0.083251	-3.58639	1.7598e-05	0.000112935
CADAFUBG00008070	AFUB_081420	hypothetical protein; encoded by transcript AFUB_081420A	82.381	19.8583	0.241054	-2.05257	0.00102572	0.00405507
CADAFUBG00008078	AFUB_081500	C6 transcription factor	585.681	1691.6	2.88826	1.5302	2.24153e-09	3.47713e-08
CADAFUBG00008081	AFUB_081530	conserved hypothetical protein; encoded by transcript AFUB_081530A	31438.3	11648	0.370505	-1.43243	0.00566012	0.0176035
CADAFUBG00008083	AFUB_081550	conserved hypothetical protein; encoded by transcript AFUB_081550A	1335.27	651.32	0.487781	-1.03569	0.000567867	0.00242645
CADAFUBG00008084	AFUB_081560	toxin biosynthesis protein (Tri7)	511.923	1450.9	2.83421	1.50295	1.99915e-10	3.8367e-09
CADAFUBG00008088	AFUB_081600	conserved hypothetical protein; encoded by transcript AFUB_081600A	27.7631	101.101	3.64156	1.86456	1.60869e-05	0.00010423
CADAFUBG00008101	AFUB_081730	DUF1295 domain protein; encoded by transcript AFUB_081730A contains a DUF1295 domain	19.8752	55.62	2.79846	1.48463	0.0170927	0.0446016
CADAFUBG00008102	AFUB_081740	cellobiose dehydrogenase	2003.96	942.136	0.470138	-1.08884	3.24417e-06	2.50853e-05
CADAFUBG00008105	AFUB_081770	NACHT and Ankyrin domain protein; encoded by transcript AFUB_081770A similar to vegetatible incompatibility protein HET-E-1 (GI:3023956) [Podospora anserina] PMID: 9435787	91.0233	201.097	2.2093	1.14359	0.00209336	0.00747343
CADAFUBG00008108	AFUB_081800	C6 finger domain protein	10.6854	35.4844	3.32085	1.73155	0.0145352	0.0389738
CADAFUBG00008124	AFUB_081960	conserved hypothetical protein; encoded by transcript AFUB_081960A	83829.7	34550.5	0.412151	-1.27876	0.00099685	0.00395844
CADAFUBG00008125	AFUB_081970	oxidoreductase	6280.96	3042.28	0.484365	-1.04583	4.50288e-06	3.37599e-05
CADAFUBG00008126	AFUB_081980	acetyl-coA hydrolase Ach1	8727.43	2828.08	0.324046	-1.62573	2.93465e-13	9.36312e-12
CADAFUBG00008129	AFUB_082010	conserved hypothetical protein; encoded by transcript AFUB_082010A	1837.99	682.027	0.371072	-1.43023	6.48784e-10	1.1294e-08
CADAFUBG00008130	AFUB_082020	fumarate reductase Osm1	9964.57	4348.35	0.436381	-1.19634	2.52537e-05	0.000155741
CADAFUBG00008135	AFUB_082070	CCCH zinc finger protein; encoded by transcript AFUB_082070A	7303.23	2778.88	0.3805	-1.39403	6.68867e-10	1.16236e-08
CADAFUBG00008136	AFUB_082079	hypothetical protein; encoded by transcript AFUB_082079A	297.469	670.046	2.25249	1.17152	5.9521e-05	0.000332411
CADAFUBG00008137	AFUB_082080	bZIP transcription factor	5100.89	10787.7	2.11486	1.08056	0.00266146	0.00919332
CADAFUBG00008140	AFUB_082110	ribosome biogenesis protein Noc4	299.672	1357.59	4.53023	2.17959	2.39386e-20	2.20105e-18
CADAFUBG00008141	AFUB_082120	conserved hypothetical protein; encoded by transcript AFUB_082120A	254.087	103.847	0.408706	-1.29086	7.2911e-05	0.000399254
CADAFUBG00008154	AFUB_082250	RNA interference and gene silencing protein (Qde2)	1249.98	3805.74	3.04464	1.60627	4.66484e-07	4.41349e-06
CADAFUBG00008155	AFUB_082260	C6 transcription factor	1741.28	4788.88	2.75021	1.45954	2.01292e-10	3.85581e-09
CADAFUBG00008157	AFUB_082280	peroxisomal targeting signal-1 receptor (PEX5)	4755.17	2230.99	0.469171	-1.09181	1.44393e-06	1.21801e-05
CADAFUBG00008158	AFUB_082290	2-hydroxyphytanoyl-CoA lyase	1527.85	627.082	0.410433	-1.28478	4.60059e-07	4.36905e-06
CADAFUBG00008159	AFUB_082300	acetamidase	115.573	239.31	2.07064	1.05008	0.00915844	0.0265957
CADAFUBG00008165	AFUB_082360	oxidoreductin; encoded by transcript AFUB_082360A	51944.4	9545.88	0.183771	-2.44402	1.0372e-25	1.6391e-23
CADAFUBG00008167	AFUB_082380	conserved hypothetical protein; encoded by transcript AFUB_082380A	64.9467	156.965	2.41682	1.27311	0.000348908	0.00157679
CADAFUBG00008186	AFUB_082570	LEA domain protein; encoded by transcript AFUB_082570A	117.49	1768.67	15.0538	3.91206	0.00688142	0.0208621
CADAFUBG00008189	AFUB_082600	conserved hypothetical protein; encoded by transcript AFUB_082600A	6725.47	3020.63	0.449133	-1.15478	3.87699e-08	4.66253e-07
CADAFUBG00008202	AFUB_082730	peroxisomal membrane protein (PmpP24)	1724.8	589.135	0.341568	-1.54976	5.63295e-10	9.96008e-09
CADAFUBG00008209	AFUB_082800	xylosidase	288.862	113.359	0.392435	-1.34948	3.98175e-05	0.000232374
CADAFUBG00008215	AFUB_082860	RNA-3'-phosphate cyclase family protein; encoded by transcript AFUB_082860A	239.669	541.771	2.26049	1.17664	3.28269e-05	0.000196689
CADAFUBG00008216	AFUB_082870	C4-dicarboxylate transporter/malic acid transport protein	3534.44	427.018	0.120816	-3.04912	5.53338e-37	2.23858e-34
CADAFUBG00008220	AFUB_082910	conserved hypothetical protein; encoded by transcript AFUB_082910A	10441.6	2773.72	0.265643	-1.91244	8.47152e-17	4.68202e-15
CADAFUBG00008228	AFUB_082990	pirin	1142.45	234.641	0.205383	-2.28361	6.90658e-18	4.39328e-16
CADAFUBG00008243	AFUB_083140	RNA binding protein	369.942	1055.66	2.85357	1.51277	2.50354e-11	5.80751e-10
CADAFUBG00008250	AFUB_083210	conserved hypothetical protein; encoded by transcript AFUB_083210A	277.174	615.103	2.21919	1.15004	2.17686e-05	0.000136242
CADAFUBG00008255	AFUB_083260	C2H2 finger domain protein	434.409	1081.12	2.48871	1.3154	2.44539e-05	0.000151641
CADAFUBG00008262	AFUB_083330	rRNA maturation protein (Nop14)	380.849	1569.39	4.12078	2.04292	1.0436e-17	6.43595e-16
CADAFUBG00008270	AFUB_083410	MFS transporter	434.674	1161.28	2.67162	1.41771	3.02009e-08	3.70822e-07
CADAFUBG00008278	AFUB_083490	glucosamine-6-phosphate deaminase	609.737	246.214	0.403804	-1.30827	2.32692e-07	2.33477e-06
CADAFUBG00008280	AFUB_083510	NDT80_PhoG domain protein PcaG; encoded by transcript AFUB_083510A	1553.52	4355.05	2.80335	1.48715	1.55499e-08	2.02932e-07
CADAFUBG00008289	AFUB_083600	C6 finger domain protein	1958.4	4977.2	2.54146	1.34566	1.1524e-05	7.73927e-05
CADAFUBG00008290	AFUB_083610	conserved hypothetical protein; encoded by transcript AFUB_083610A	659.347	220.298	0.334116	-1.58158	4.95445e-09	7.15847e-08
CADAFUBG00008300	AFUB_083710	hypothetical protein; encoded by transcript AFUB_083710A	1713.4	708.031	0.413231	-1.27498	5.50947e-07	5.10282e-06
CADAFUBG00008302	AFUB_083730	AMP deaminase	2298.85	4709.18	2.0485	1.03457	1.84898e-06	1.52409e-05
CADAFUBG00008304	AFUB_083750	dynamin-like GTPase Dnm1	3229.99	6735.44	2.08528	1.06024	1.1651e-07	1.26301e-06
CADAFUBG00008312	AFUB_083830	mitochondrial ornithine carrier protein (AmcA)	10521	4681.37	0.444956	-1.16827	4.12909e-08	4.93054e-07
CADAFUBG00008316	AFUB_083870	protein phosphatase type 1 complex subunit Hex2/Reg1	1605.76	4801.11	2.98993	1.58011	1.00608e-11	2.52493e-10
CADAFUBG00008318	AFUB_083890	repressor protein; encoded by transcript AFUB_083890A	314.049	850.306	2.70756	1.43699	1.25976e-09	2.06169e-08
CADAFUBG00008320	AFUB_083910	hypothetical protein; encoded by transcript AFUB_083910A	130.74	58.7088	0.449048	-1.15506	0.00602982	0.0185649
CADAFUBG00008323	AFUB_083940	ABC multidrug transporter	901.863	1998.37	2.21582	1.14784	1.31417e-07	1.41099e-06
CADAFUBG00008325	AFUB_083960	extracellular exo-polygalacturonase	40.7199	162.968	4.00218	2.00079	5.22904e-07	4.87433e-06
CADAFUBG00008327	AFUB_083980	cytochrome P450 monooxygenase	15.5938	94.1062	6.03483	2.59331	2.34859e-07	2.35418e-06
CADAFUBG00008330	AFUB_084010	flavin-binding monooxygenase	100.444	280.278	2.79038	1.48046	2.02078e-06	1.64294e-05
CADAFUBG00008331	AFUB_084020	glyceraldehyde-3-phosphate dehydrogenase	608.007	256.725	0.422241	-1.24386	1.36956e-05	9.04161e-05
CADAFUBG00008333	AFUB_084040	hypothetical protein; encoded by transcript AFUB_084040A	4.13647	26.1128	6.31283	2.65829	0.0179732	0.0464439
CADAFUBG00008335	AFUB_084060	arylsulfatase	214.965	107.017	0.497834	-1.00626	0.00509749	0.0161282
CADAFUBG00008343	AFUB_084140	conserved hypothetical protein; encoded by transcript AFUB_084140A	50166	14131.4	0.281692	-1.82781	3.53044e-10	6.48038e-09
CADAFUBG00008359	AFUB_084300	aldehyde dehydrogenase ALDH; encoded by transcript AFUB_084300A	20.5845	48.2924	2.34605	1.23024	0.0116368	0.032414
CADAFUBG00008365	AFUB_084360	conserved hypothetical protein; encoded by transcript AFUB_084360A	9.55375	136.083	14.244	3.83228	5.41809e-06	3.97091e-05
CADAFUBG00008369	AFUB_084400	alpha-ketoglutarate-dependent taurine dioxygenase; encoded by transcript AFUB_084400A	50.1584	11.0838	0.220975	-2.17804	0.00567885	0.0176509
CADAFUBG00008370	AFUB_084410	proline permease	3015.89	604.75	0.200521	-2.31817	3.46515e-22	3.98256e-20
CADAFUBG00008372	AFUB_084430	GABA permease GabA; encoded by transcript AFUB_084430A similar to GB:CAB43936.1: GABA permease gabA [Emericella nidulans] PMID: 10320578	3546.88	1129.61	0.318479	-1.65073	1.06217e-15	4.88311e-14
CADAFUBG00008373	AFUB_084440	C6 finger domain protein	738.549	344.306	0.466193	-1.101	4.23482e-06	3.19396e-05
CADAFUBG00008374	AFUB_084450	aldehyde dehydrogenase family protein; encoded by transcript AFUB_084450A	223.208	57.4522	0.257393	-1.95795	4.5588e-10	8.20422e-09
CADAFUBG00008375	AFUB_084460	acetylornithine aminotransferase	204.122	48.6147	0.238165	-2.06996	1.31623e-10	2.64133e-09
CADAFUBG00008378	AFUB_084490	conserved hypothetical protein; encoded by transcript AFUB_084490A	1278.75	3221.68	2.5194	1.33308	2.35701e-08	2.9467e-07
CADAFUBG00008387	AFUB_084580	conserved hypothetical protein; encoded by transcript AFUB_084580A	157.173	502.783	3.19891	1.67758	9.1467e-09	1.25352e-07
CADAFUBG00008389	AFUB_084600	MFS sugar transporter	564.428	250.885	0.444495	-1.16976	1.96654e-05	0.0001247
CADAFUBG00008400	AFUB_084710	conserved hypothetical protein; encoded by transcript AFUB_084710A	640.907	1987.11	3.10046	1.63248	4.05466e-13	1.27753e-11
CADAFUBG00008403	AFUB_084740	conserved hypothetical protein; encoded by transcript AFUB_084740A possible frameshift	8646.82	2362.9	0.273269	-1.87161	1.9173e-16	9.94437e-15
CADAFUBG00008412	AFUB_084820	nitrilase	65.4464	26.0116	0.397449	-1.33116	0.00409304	0.0133281
CADAFUBG00008413	AFUB_084830	conserved hypothetical protein; encoded by transcript AFUB_084830A	21.4408	282.187	13.1612	3.71822	1.8768e-22	2.23317e-20
CADAFUBG00008416	AFUB_084860	glycosyl transferase family protein; encoded by transcript AFUB_084860A	6937.66	3238.92	0.466861	-1.09893	2.12427e-05	0.000133281
CADAFUBG00008418	AFUB_084880	antigenic thaumatin domain protein	1592.15	3360.52	2.11068	1.07771	0.00649614	0.0198435
CADAFUBG00008419	AFUB_084890	haloalkane dehalogenase family protein; encoded by transcript AFUB_084890A	18.2258	68.6455	3.7664	1.91319	8.11652e-05	0.000439457
CADAFUBG00008423	AFUB_084930	bifunctional catalase-peroxidase Cat2; encoded by transcript AFUB_084930A	779.551	2135.61	2.73953	1.45393	1.90394e-10	3.67489e-09
CADAFUBG00008424	AFUB_084940	hypothetical protein; encoded by transcript AFUB_084940A	45.5869	1142.93	25.0715	4.64797	2.17255e-10	4.11483e-09
CADAFUBG00008428	AFUB_084980	pyridine nucleotide-disulphide oxidoreductase family protein; encoded by transcript AFUB_084980A	212.24	50.2409	0.236717	-2.07876	3.16781e-10	5.85726e-09
CADAFUBG00008436	AFUB_085060	oxidoreductase	2.34282	19.3791	8.27171	3.04819	0.00240378	0.0084299
CADAFUBG00008438	AFUB_085080	HHE domain protein; encoded by transcript AFUB_085080A	61.7493	290.652	4.70697	2.2348	0.00144971	0.00542046
CADAFUBG00008440	AFUB_085100	conserved hypothetical protein; encoded by transcript AFUB_085100A	11.6674	41.415	3.54965	1.82768	0.0103452	0.0293991
CADAFUBG00008443	AFUB_085130	potassium channel	170.825	53.325	0.312162	-1.67963	2.35626e-06	1.87795e-05
CADAFUBG00008447	AFUB_085170	C6 finger domain protein	36.9451	92.0821	2.4924	1.31754	0.01726	0.0449685
CADAFUBG00008449	AFUB_085190	quinone oxidoreductase	146.341	324.042	2.21429	1.14685	2.0625e-05	0.000129969
CADAFUBG00008450	AFUB_085200	class V chitinase ChiB1; encoded by transcript AFUB_085200A	129.097	323.496	2.50584	1.3253	9.35901e-05	0.000495586
CADAFUBG00008451	AFUB_085210	mitochondrial carrier protein (Pet8)	475.72	3502.22	7.36193	2.88008	0.000238567	0.00113547
CADAFUBG00008453	AFUB_085230	NB-ARC and TPR domain protein; encoded by transcript AFUB_085230A	5.48878	35.6501	6.49508	2.69935	0.00135819	0.00513522
CADAFUBG00008456	AFUB_085260	hypothetical protein; encoded by transcript AFUB_085260A	35.9063	144.6	4.02714	2.00976	3.99251e-06	3.02248e-05
CADAFUBG00008458	AFUB_085280	hypothetical protein; encoded by transcript AFUB_085280A	164.5	13.3762	0.0813142	-3.62035	8.67697e-11	1.80574e-09
CADAFUBG00008464	AFUB_085340	beta-lactamase	18.9427	106.115	5.60188	2.48591	1.7402e-08	2.22789e-07
CADAFUBG00008466	AFUB_085360	hypothetical protein; encoded by transcript AFUB_085360A	442.452	2418.78	5.46676	2.45069	0.0183153	0.0471831
CADAFUBG00008469	AFUB_085390	NRPS-like enzyme	54.1571	123.721	2.28449	1.19187	0.0156105	0.0414503
CADAFUBG00008475	AFUB_085440	tartrate dehydrogenase	216.128	476.594	2.20514	1.14087	7.99848e-05	0.000433995
CADAFUBG00008478	AFUB_085470	alpha-galactosidase C	27.7434	84.7419	3.05449	1.61093	0.000890819	0.00358811
CADAFUBG00008479	AFUB_085480	conserved hypothetical protein; encoded by transcript AFUB_085480A	416.686	200.556	0.481313	-1.05495	0.000143329	0.000726267
CADAFUBG00008481	AFUB_085500	Melibiase subfamily	11.8505	84.3482	7.11768	2.83141	3.35474e-08	4.08794e-07
CADAFUBG00008482	AFUB_085510	thioredoxin	543.851	1238.66	2.27757	1.18749	0.00071165	0.00295469
CADAFUBG00008483	AFUB_085520	conserved hypothetical protein; encoded by transcript AFUB_085520A	29.4651	269.247	9.13782	3.19185	5.144e-22	5.65504e-20
CADAFUBG00008492	AFUB_085610	conserved hypothetical protein; encoded by transcript AFUB_085610A	2350.46	5915.59	2.51678	1.33158	8.16784e-06	5.70508e-05
CADAFUBG00008495	AFUB_085640	MFS multidrug transporter	434.531	1553.07	3.57413	1.83759	2.14841e-16	1.09743e-14
CADAFUBG00008505	AFUB_085740	conserved hypothetical protein; encoded by transcript AFUB_085740A	4005.51	1643.42	0.410289	-1.28529	1.50152e-06	1.26133e-05
CADAFUBG00008517	AFUB_085860	secreted antimicrobial peptide	567.926	6217.75	10.9482	3.45262	3.32447e-19	2.66854e-17
CADAFUBG00008527	AFUB_085960	cell surface protein Mas1	580.777	228.862	0.394061	-1.34351	0.00163877	0.00604248
CADAFUBG00008531	AFUB_085990	translation elongation factor eEF-1	157.623	3129.19	19.8524	4.31124	4.33553e-16	2.09806e-14
CADAFUBG00008532	AFUB_086000	alpha/beta hydrolase	63.4637	1127.99	17.7738	4.15168	1.00028e-08	1.35796e-07
CADAFUBG00008533	AFUB_086010	cytochrome P450 oxidoreductase	173.704	8077.35	46.5008	5.53918	2.02167e-09	3.1603e-08
CADAFUBG00008534	AFUB_086020	methyltransferase SirN-like	805.937	11496.7	14.265	3.83441	5.87071e-09	8.36287e-08
CADAFUBG00008535	AFUB_086030	hybrid NRPS/PKS enzyme	1313.76	51375	39.1052	5.28929	0.00259415	0.00900077
CADAFUBG00008536	AFUB_086040	alpha/beta hydrolase	210.282	5716.13	27.1832	4.76464	1.70477e-13	5.72825e-12
CADAFUBG00008537	AFUB_086050	integral membrane protein; encoded by transcript AFUB_086050A	29.9057	635.976	21.266	4.41048	0.000773155	0.00317744
CADAFUBG00008538	AFUB_086060	cytochrome P450 oxidoreductase OrdA-like	154.945	3264.9	21.0713	4.39721	0.000257739	0.00121144
CADAFUBG00008539	AFUB_086070	acetate-CoA ligase	237.713	6843.72	28.7898	4.84749	1.00845e-10	2.05634e-09
CADAFUBG00008540	AFUB_086080	PKS-like enzyme	60.7341	526.931	8.67604	3.11704	0.00192816	0.00697186
CADAFUBG00008541	AFUB_086090	phytanoyl-CoA dioxygenase family protein; encoded by transcript AFUB_086090A	195.749	4079.98	20.8429	4.38149	1.97147e-09	3.09138e-08
CADAFUBG00008544	AFUB_086120	hypothetical protein; encoded by transcript AFUB_086120A	457.555	2344.06	5.12301	2.35699	5.98628e-06	4.33395e-05
CADAFUBG00008545	AFUB_086130	steroid monooxygenase	5515.84	21014.7	3.80988	1.92975	0.0114435	0.0319812
CADAFUBG00008546	AFUB_086140	conserved hypothetical protein; encoded by transcript AFUB_086140A	198.469	2134.54	10.755	3.42694	1.23567e-07	1.33664e-06
CADAFUBG00008547	AFUB_086150	C6 finger transcription factor	256.552	1600.99	6.2404	2.64164	5.89529e-07	5.39593e-06
CADAFUBG00008548	AFUB_086160	methionine aminopeptidase	1481.25	5158.01	3.48221	1.80001	0.000162885	0.000812336
CADAFUBG00008549	AFUB_086170	conserved hypothetical protein; encoded by transcript AFUB_086170A	112.75	1586.6	14.0718	3.81474	2.43791e-07	2.43647e-06
CADAFUBG00008550	AFUB_086180	O-methyltransferase	222.614	3177.53	14.2737	3.83529	5.3016e-06	3.894e-05
CADAFUBG00008551	AFUB_086190	DltD N-terminal domain protein; encoded by transcript AFUB_086190A	60.7955	1037.63	17.0675	4.09318	9.54959e-10	1.60361e-08
CADAFUBG00008552	AFUB_086200	polyketide synthase	266.39	7933.29	29.7807	4.89631	0.00268272	0.00925096
CADAFUBG00008553	AFUB_086210	NlpC/P60-like cell-wall peptidase	71.5723	3097.17	43.2733	5.43541	2.09617e-10	3.99259e-09
CADAFUBG00008554	AFUB_086220	conserved hypothetical protein; encoded by transcript AFUB_086220A	350.881	1176.54	3.35311	1.7455	1.66536e-12	4.75804e-11
CADAFUBG00008556	AFUB_086240	conserved hypothetical protein; encoded by transcript AFUB_086240A	58.4296	129.1	2.2095	1.14372	0.0164989	0.0433317
CADAFUBG00008558	AFUB_086260	short-chain dehydrogenase	79.6699	211.07	2.6493	1.40561	0.0124016	0.0341585
CADAFUBG00008559	AFUB_086270	polyketide synthase	12.2526	46.596	3.80294	1.92711	0.00301968	0.0102178
CADAFUBG00008560	AFUB_086280	F-box domain and ankyrin repeat protein; encoded by transcript AFUB_086280A	319.032	677.677	2.12417	1.0869	0.00019071	0.000930458
CADAFUBG00008562	AFUB_086300	cytochrome P450 monooxygenase	20.5047	70.2601	3.42653	1.77675	0.00130326	0.00495348
CADAFUBG00008564	AFUB_086320	cytochrome P450	19.6973	85.6714	4.3494	2.12081	1.36351e-05	9.00755e-05
CADAFUBG00008565	AFUB_086330	prenyltransferase FtmPT1; encoded by transcript AFUB_086330A	58.4581	15.3226	0.262113	-1.93174	0.001856	0.00674509
CADAFUBG00008572	AFUB_086400	hypothetical protein; encoded by transcript AFUB_086400A	73.9853	183.012	2.47363	1.30663	1.91719e-05	0.000121876
CADAFUBG00008573	AFUB_086410	hypothetical protein; encoded by transcript AFUB_086410A	90.8746	182.105	2.00391	1.00282	0.00165382	0.00609354
CADAFUBG00008578	AFUB_086660	secretory lipase	6.03581	58.5913	9.70728	3.27907	0.000265058	0.00123968
CADAFUBG00008579	AFUB_086670	metallo-beta-lactamase domain protein; encoded by transcript AFUB_086670A	22.9492	453.275	19.7512	4.30387	8.00535e-09	1.10913e-07
CADAFUBG00008580	AFUB_086680	C6 transcription factor	158.711	474.058	2.98692	1.57866	5.38356e-09	7.69058e-08
CADAFUBG00008581	AFUB_086690	FAD-dependent monooxygenase	650.787	1332.54	2.04758	1.03392	5.11054e-06	3.76735e-05
CADAFUBG00008582	AFUB_086700	polyketide synthase	105.576	3260.04	30.8785	4.94853	7.5037e-18	4.74328e-16
CADAFUBG00008583	AFUB_086710	dimethylallyl tryptophan synthase	233.102	2729.72	11.7104	3.54972	1.09413e-07	1.19763e-06
CADAFUBG00008584	AFUB_086720	NAD dependent epimerase/dehydratase	57.0112	483.066	8.47318	3.0829	0.00378163	0.0124139
CADAFUBG00008585	AFUB_086730	hypothetical protein; encoded by transcript AFUB_086730A	0.367231	11.5755	31.5209	4.97824	0.00240897	0.00844518
CADAFUBG00008586	AFUB_086740	conserved hypothetical protein; encoded by transcript AFUB_086740A	265.524	914.078	3.44255	1.78348	0.000690462	0.0028812
CADAFUBG00008594	AFUB_086820	squalene-hopene-cyclase	6.98053	28.3728	4.06456	2.0231	0.00625902	0.0191771
CADAFUBG00008601	AFUB_086890	extracelular proline-glycine rich protein; encoded by transcript AFUB_086890A	433.897	158.879	0.366168	-1.44942	3.92698e-07	3.78262e-06
CADAFUBG00008602	AFUB_086900	esterase	1078.91	481.686	0.446455	-1.16341	2.31051e-07	2.32292e-06
CADAFUBG00008604	AFUB_086920	conserved hypothetical protein; encoded by transcript AFUB_086920A	11581.9	3893.31	0.336156	-1.5728	8.09758e-13	2.43023e-11
CADAFUBG00008608	AFUB_086960	GNAT family acetyltransferase	2429.05	656.804	0.270396	-1.88686	4.61059e-08	5.46036e-07
CADAFUBG00008609	AFUB_086970	MFS multidrug transporter	2980.99	966.589	0.324251	-1.62482	8.16411e-09	1.12803e-07
CADAFUBG00008613	AFUB_087010	hypothetical protein; encoded by transcript AFUB_087010A	105.917	283.15	2.67332	1.41863	4.10416e-06	3.10236e-05
CADAFUBG00008614	AFUB_087020	GABA permease	99.6537	264.861	2.65782	1.41024	3.36779e-05	0.000200839
CADAFUBG00008616	AFUB_087040	conserved hypothetical protein; encoded by transcript AFUB_087040A	74.459	185.869	2.49626	1.31977	0.000198926	0.000966812
CADAFUBG00008623	AFUB_087110	conserved hypothetical protein; encoded by transcript AFUB_087110A	88.1717	184.116	2.08815	1.06222	0.00160375	0.00592848
CADAFUBG00008624	AFUB_087120	NACHT and Ankyrin domain protein; encoded by transcript AFUB_087120A	287.521	967.092	3.36355	1.74998	0.000694764	0.00289647
CADAFUBG00008626	AFUB_087140	NACHT and WD domain protein; encoded by transcript AFUB_087140A contains one NACHT and 12 WD domains similar to beta transducin-like protein HET-D2Y (GI:17225210) [Podospora anserina]	255.276	1916.89	7.5091	2.90864	7.09165e-10	1.21362e-08
CADAFUBG00008637	AFUB_087250	chitin binding domain protein Peritrophin-A	1.65468	12.3471	7.46195	2.89955	0.0116249	0.0323897
CADAFUBG00008638	AFUB_087260	hypothetical protein; encoded by transcript AFUB_087260A	71.6752	211.981	2.95752	1.56439	0.000590757	0.0025147
CADAFUBG00008641	AFUB_087290	oxalate/formate antiporter	357.952	768.141	2.14593	1.1016	1.89833e-05	0.000120829
CADAFUBG00008642	AFUB_087300	conserved hypothetical protein; encoded by transcript AFUB_087300A	149.872	26.8121	0.1789	-2.48277	2.18706e-07	2.21865e-06
CADAFUBG00008645	AFUB_087330	phosphoglycolate phosphatase	2675.11	1098.65	0.410694	-1.28387	1.84177e-09	2.90603e-08
CADAFUBG00008646	AFUB_087340	C6 transcription factor	2852.51	1327.62	0.465423	-1.10339	5.97954e-08	6.90377e-07
CADAFUBG00008647	AFUB_087350	MFS monocarboxylate transporter	1023.55	284.95	0.278394	-1.8448	6.13632e-14	2.19303e-12
CADAFUBG00008658	AFUB_087460	RNA exonuclease	65.8459	156.529	2.3772	1.24926	0.00425706	0.0138221
CADAFUBG00008665	AFUB_087520	isoamyl alcohol oxidase	811.69	275.993	0.340022	-1.5563	3.05328e-10	5.66622e-09
CADAFUBG00008667	AFUB_087540	MFS monosaccharide transporter	2397.14	592.015	0.246967	-2.01761	9.33125e-07	8.21029e-06
CADAFUBG00008675	AFUB_087620	cytidine deaminase	232.838	4420.48	18.9852	4.24681	5.61227e-18	3.63862e-16
CADAFUBG00008676	AFUB_087630	salicylate hydroxylase; encoded by transcript AFUB_087630A	73.1576	548.848	7.50227	2.90733	1.46891e-24	2.12237e-22
CADAFUBG00008679	AFUB_087660	proline permease PrnB; encoded by transcript AFUB_087660A	3115.44	1365.61	0.438335	-1.18989	0.000920388	0.00369104
CADAFUBG00008690	AFUB_087760	extracellular lipase	90.2706	14.6029	0.161768	-2.628	3.0395e-06	2.35748e-05
CADAFUBG00008700	AFUB_087860	DNA damage response protein RcaA; encoded by transcript AFUB_087860A	2599.73	1163.13	0.447404	-1.16035	1.86831e-06	1.53616e-05
CADAFUBG00008715	AFUB_088010	conserved hypothetical protein; encoded by transcript AFUB_088010A	29.3361	75.2749	2.56594	1.35949	0.00247578	0.00863748
CADAFUBG00008716	AFUB_088020	cytochrome P450 monooxygenase	346.894	1135	3.27189	1.71012	8.25902e-11	1.72586e-09
CADAFUBG00008718	AFUB_088040	integral membrane protein	242.678	487.346	2.0082	1.0059	0.00065749	0.00276042
CADAFUBG00008721	AFUB_088070	hypothetical protein; encoded by transcript AFUB_088070A	73.7675	36.8705	0.499821	-1.00052	0.0156668	0.0415671
CADAFUBG00008723	AFUB_088090	BolA domain protein; encoded by transcript AFUB_088090A	2032.38	852.9	0.419655	-1.25272	1.05796e-06	9.18474e-06
CADAFUBG00008724	AFUB_088100	AMP-binding enzyme	2318.68	703.078	0.303224	-1.72155	8.92182e-13	2.66181e-11
CADAFUBG00008726	AFUB_088120	mitochondrial exoribonuclease Cyt-4	409.206	871.791	2.13045	1.09116	8.37682e-06	5.83895e-05
CADAFUBG00008731	AFUB_088170	cystathionine gamma-synthase; encoded by transcript AFUB_088170A	4517.41	1768.21	0.39142	-1.35321	6.81135e-09	9.5947e-08
CADAFUBG00008737	AFUB_088230	polyketide synthase	113.998	39.3375	0.345071	-1.53503	7.07173e-05	0.000388082
CADAFUBG00008738	AFUB_088240	MFS transporter Fmp42	2972.47	956.148	0.321668	-1.63636	3.34088e-09	4.99847e-08
CADAFUBG00008740	AFUB_088260	acetamidase	2134.67	773.858	0.362518	-1.46388	1.63079e-06	1.36425e-05
CADAFUBG00008741	AFUB_088270	conserved hypothetical protein; encoded by transcript AFUB_088270A	658.885	113.744	0.172631	-2.53424	1.589e-09	2.55098e-08
CADAFUBG00008747	AFUB_088330	DUF218 domain protein; encoded by transcript AFUB_088330A	118.456	320.529	2.70589	1.4361	3.32171e-07	3.23658e-06
CADAFUBG00008748	AFUB_088340	hypothetical protein; encoded by transcript AFUB_088340A	28.4361	70.5091	2.47957	1.31009	0.00258112	0.00895862
CADAFUBG00008749	AFUB_088350	conserved hypothetical protein; encoded by transcript AFUB_088350A	30.8549	104.693	3.39309	1.7626	0.00522706	0.0164488
CADAFUBG00008760	AFUB_088460	C6 transcription factor	86.2738	297.364	3.44675	1.78524	0.00288086	0.00982036
CADAFUBG00008774	AFUB_088600	triacylglycerol lipase	926.534	439.53	0.474381	-1.07588	6.33191e-05	0.000351487
CADAFUBG00008778	AFUB_088640	RNA polymerase I subunit Rpa43	577.856	1344.31	2.32638	1.21809	4.86366e-08	5.71989e-07
CADAFUBG00008782	AFUB_088680	conserved hypothetical protein; encoded by transcript AFUB_088680A	5693.87	1506.95	0.264662	-1.91777	1.04309e-16	5.70263e-15
CADAFUBG00008790	AFUB_088760	ribosomal small subunit assembly protein	241.984	906.496	3.7461	1.90539	6.87248e-05	0.000378379
CADAFUBG00008805	AFUB_088910	L-PSP endoribonuclease family protein (Hmf1)	6218.25	2946.06	0.473776	-1.07772	9.79566e-07	8.56294e-06
CADAFUBG00008807	AFUB_088930	conserved hypothetical protein; encoded by transcript AFUB_088930A	4380.59	2101.15	0.479649	-1.05995	4.93092e-05	0.000280649
CADAFUBG00008808	AFUB_088940	SNF2 family helicase/ATPase (Swr1)	2300.24	4741.67	2.06138	1.04361	4.01774e-05	0.000234075
CADAFUBG00008810	AFUB_088960	hypothetical protein; encoded by transcript AFUB_088960A	971.158	263.826	0.271661	-1.88012	9.52439e-14	3.27652e-12
CADAFUBG00008811	AFUB_088970	alcohol dehydrogenase	560.307	204.832	0.365571	-1.45178	4.34635e-06	3.2732e-05
CADAFUBG00008814	AFUB_089000	extracellular serine-rich protein	1696.08	468.231	0.276067	-1.85691	1.91304e-15	8.41238e-14
CADAFUBG00008818	AFUB_089040	polysaccharide synthase Cps1	1119.56	4183.79	3.73699	1.90188	1.26033e-05	8.37518e-05
CADAFUBG00008823	AFUB_089090	xylitol dehydrogenase; encoded by transcript AFUB_089090A	1090.49	2307.14	2.11569	1.08113	5.45967e-07	5.06133e-06
CADAFUBG00008828	AFUB_089140	WD repeat protein; encoded by transcript AFUB_089140A	1259.11	3339.59	2.65234	1.40726	4.69654e-11	1.03488e-09
CADAFUBG00008835	AFUB_089210	SacI domain and endonuclease/exonuclease/phosphatase family protein; encoded by transcript AFUB_089210A	511.086	1272.06	2.48893	1.31553	4.49154e-09	6.53497e-08
CADAFUBG00008837	AFUB_089230	diacylglycerol acyltransferase type 2A; encoded by transcript AFUB_089230A	239.038	620.876	2.59739	1.37706	5.87795e-07	5.38493e-06
CADAFUBG00008838	AFUB_089240	kinesin family protein (KipA)	605.13	1489.7	2.46179	1.29971	9.46246e-08	1.05867e-06
CADAFUBG00008847	AFUB_089330	ARF GTPase activator (Csx2)	1349.58	3236.57	2.3982	1.26195	2.69647e-05	0.000165386
CADAFUBG00008849	AFUB_089350	DNA excision repair protein Rad16	632.218	1631.08	2.57993	1.36733	1.00545e-09	1.68085e-08
CADAFUBG00008852	AFUB_089380	oxidoreductase	4290.34	1511.38	0.352276	-1.50522	7.05578e-10	1.20953e-08
CADAFUBG00008853	AFUB_089390	DNA-directed RNA polymerase II subunit RPB11a	774.594	1581.75	2.04203	1.03001	3.17994e-06	2.46074e-05
CADAFUBG00008859	AFUB_089450	conserved hypothetical protein; encoded by transcript AFUB_089450A	1099.98	493.478	0.448625	-1.15642	9.96649e-07	8.69724e-06
CADAFUBG00008863	AFUB_089490	thioesterase family protein; encoded by transcript AFUB_089490A	389.965	156.661	0.40173	-1.3157	1.25335e-06	1.06793e-05
CADAFUBG00008867	AFUB_089530	conserved hypothetical protein; encoded by transcript AFUB_089530A	14.614	47.1286	3.2249	1.68925	0.00218646	0.00775109
CADAFUBG00008868	AFUB_089540	conserved hypothetical protein; encoded by transcript AFUB_089540A	136.385	650.752	4.77143	2.25442	4.91409e-18	3.22734e-16
CADAFUBG00008870	AFUB_089560	hypothetical protein; encoded by transcript AFUB_089560A	26.1645	89.774	3.43114	1.77869	0.000247518	0.00117036
CADAFUBG00008871	AFUB_089570	hexokinase	1004.81	2109.83	2.09974	1.07021	6.07852e-06	4.38056e-05
CADAFUBG00008874	AFUB_089600	phospho-2-dehydro-3-deoxyheptonate aldolase; encoded by transcript AFUB_089600A	2508.35	6795.28	2.70907	1.4378	1.49249e-11	3.64615e-10
CADAFUBG00008875	AFUB_089610	hypothetical protein; encoded by transcript AFUB_089610A	291.891	1222.45	4.18803	2.06627	1.18695e-06	1.02169e-05
CADAFUBG00008876	AFUB_089620	3-ketoacyl-CoA thiolase (POT1)	896.916	327.088	0.364681	-1.45529	2.54364e-06	2.00988e-05
CADAFUBG00008881	AFUB_089670	topoisomerase family protein TRF4	438.645	881.031	2.00853	1.00614	4.1857e-05	0.000243198
CADAFUBG00008885	AFUB_089710	C6 transcription factor	177.429	556.817	3.13824	1.64996	9.832e-06	6.74175e-05
CADAFUBG00008895	AFUB_089810	3'-5' exonuclease/helicase (Wrn)	104.802	219.141	2.09099	1.06419	0.00115112	0.00445518
CADAFUBG00008910	AFUB_089960	conserved hypothetical protein; encoded by transcript AFUB_089960A	1832.33	669.219	0.365229	-1.45313	1.74859e-10	3.42737e-09
CADAFUBG00008912	AFUB_089980	ribosome biogenesis protein (Rrs1)	551.198	1299.52	2.35763	1.23734	0.000376099	0.00168536
CADAFUBG00008913	AFUB_089990	Rho GTPase activator (Bem2)	1166.03	2712.83	2.32655	1.21819	3.13014e-07	3.06766e-06
CADAFUBG00008918	AFUB_090040	ATP phosphoribosyltransferase; encoded by transcript AFUB_090040A	1115.43	538.538	0.482807	-1.05048	6.91613e-06	4.9122e-05
CADAFUBG00008920	AFUB_090060	conserved hypothetical protein; encoded by transcript AFUB_090060A	1876.53	647.937	0.345284	-1.53415	0.00062265	0.00263053
CADAFUBG00008923	AFUB_090090	serine/threonine protein kinase	1714.94	58.0367	0.0338417	-4.88505	5.91263e-63	1.49501e-59
CADAFUBG00008924	AFUB_090100	hypothetical protein; encoded by transcript AFUB_090100A	225.973	35.6192	0.157626	-2.66542	8.75513e-08	9.83882e-07
CADAFUBG00008925	AFUB_090110	Na/K ATPase alpha 1 subunit	2060.78	215.308	0.104479	-3.25871	1.6312e-37	7.17303e-35
CADAFUBG00008928	AFUB_090140	Rho guanyl nucleotide exchange factor	3541.59	11917	3.36486	1.75055	0.000819665	0.00333471
CADAFUBG00008929	AFUB_090150	Ulp1 protease family protein; encoded by transcript AFUB_090150A	5249.64	2107.61	0.401478	-1.31661	5.00762e-08	5.86872e-07
CADAFUBG00008930	AFUB_090160	conserved hypothetical protein; encoded by transcript AFUB_090160A	319.345	125.237	0.392168	-1.35046	8.59284e-06	5.96895e-05
CADAFUBG00008946	AFUB_090320	hypothetical protein; encoded by transcript AFUB_090320A	466.572	1133.35	2.4291	1.28042	6.94237e-07	6.25804e-06
CADAFUBG00008947	AFUB_090330	5-Methylcytosine G/T mismatch-specific DNA glycosylase	680.216	1685.91	2.47849	1.30946	9.97086e-10	1.66962e-08
CADAFUBG00008951	AFUB_090370	C6 transcription factor	671.263	1601.92	2.38642	1.25485	6.36911e-08	7.30353e-07
CADAFUBG00008953	AFUB_090390	hypothetical protein; encoded by transcript AFUB_090390A	14.0653	48.619	3.45667	1.78938	0.0068012	0.0206569
CADAFUBG00008955	AFUB_090410	dimethyladenosine transferase; encoded by transcript AFUB_090410A	414.261	1103.9	2.66475	1.414	4.52613e-10	8.15994e-09
CADAFUBG00008957	AFUB_090430	sterol glucosyltransferase	1094.48	5154.04	4.70913	2.23546	1.07634e-16	5.82147e-15
CADAFUBG00008958	AFUB_090440	C6 transcription factor	54.9716	318.202	5.78849	2.53319	5.75532e-08	6.67063e-07
CADAFUBG00008959	AFUB_090450	MFS multidrug transporter	39.5347	204.595	5.17508	2.37158	7.23021e-08	8.21645e-07
CADAFUBG00008960	AFUB_090460	phosphatidylglycerol specific phospholipase C	2.63976	24.8279	9.40537	3.23348	0.00131663	0.00499864
CADAFUBG00008963	AFUB_090490	alkaline serine protease (PR1)	96.6698	42.5149	0.439795	-1.1851	0.00708119	0.0213597
CADAFUBG00008966	AFUB_090520	N-acetyltransferase	1736.7	200.573	0.115491	-3.11415	1.31507e-12	3.80018e-11
CADAFUBG00008969	AFUB_090550	dUTP diphosphatase Dut	284.332	598.464	2.10481	1.07369	5.83244e-05	0.000326811
[truncated: 297 more rows]

## Sheet: Tab2 ∆nctA +itra DEGs
Supplementary Data 2: List of differentially expressed genes identified by RNA-seq in the nctA null and the nctB null mutants.
Tab 2: DESeq differential expression analysis in the nctA null mutant 0.5 mg/L itraconazole conditions.
			∆nctA/WT 0.5 mg/L Itraconazole condition
CADRE gene ID	AFUB gene ID	Gene description	baseMean WT	baseMean ∆nctA	foldChange	log2FoldChange	p-value	FDR
CADAFUBG00000001	AFUB_000010	dynamin family GTPase	31.6187	122.594	3.87726	1.95504	2.40576e-11	2.27274e-10
CADAFUBG00000002	AFUB_000020	conserved hypothetical protein; encoded by transcript AFUB_000020A	82.5111	870.616	10.5515	3.39938	8.49363e-92	3.42463e-89
CADAFUBG00000003	AFUB_000030	cytochrome P450 monooxygenase	38.1254	153.136	4.01664	2.00599	1.95969e-14	2.50364e-13
CADAFUBG00000004	AFUB_000040	hypothetical protein; encoded by transcript AFUB_000040A	216.267	590.691	2.73131	1.44959	7.30034e-21	1.57913e-19
CADAFUBG00000005	AFUB_000050	RTM1-like protein	25.4582	305.477	11.9992	3.58486	4.86619e-50	4.90512e-48
CADAFUBG00000006	AFUB_000060	RTM1-like protein	5.10621	144.476	28.2942	4.82243	1.46e-36	7.54705e-35
CADAFUBG00000019	AFUB_000190	C6 finger domain protein	1.98445	19.7737	9.96436	3.31678	0.000119496	0.000438007
CADAFUBG00000026	AFUB_000260	monooxygenase	96.9035	16.2221	0.167404	-2.57859	7.39303e-15	9.88352e-14
CADAFUBG00000028	AFUB_000280	beta-glucosidase	107.407	267.177	2.48751	1.3147	1.4205e-11	1.38344e-10
CADAFUBG00000032	AFUB_000320	hypothetical protein; encoded by transcript AFUB_000320A	9.82708	33.4688	3.40577	1.76798	0.000667192	0.00208149
CADAFUBG00000037	AFUB_000370	extracelular cellulose binding protein (Cip2)	278.306	91.0007	0.326981	-1.61272	2.31258e-17	3.76588e-16
CADAFUBG00000047	AFUB_000470	conserved hypothetical protein; encoded by transcript AFUB_000470A	520.396	1921.28	3.69195	1.88438	4.63905e-52	5.02814e-50
CADAFUBG00000066	AFUB_000660	CFEM domain protein; encoded by transcript AFUB_000660A	840.427	296.143	0.352372	-1.50483	1.01195e-27	3.31184e-26
CADAFUBG00000067	AFUB_000670	hypothetical protein; encoded by transcript AFUB_000670A	138.498	68.7747	0.496576	-1.00991	0.00371631	0.00984506
CADAFUBG00000069	AFUB_000690	conserved hypothetical protein; encoded by transcript AFUB_000690A	1450.68	215.593	0.148615	-2.75035	3.9439e-48	3.64721e-46
CADAFUBG00000070	AFUB_000700	FAD binding domain protein; encoded by transcript AFUB_000700A	627.04	153.391	0.244627	-2.03134	3.00951e-38	1.74344e-36
CADAFUBG00000072	AFUB_000720	acyltransferase	15.3196	46.5618	3.03935	1.60376	0.000282176	0.000951283
CADAFUBG00000077	AFUB_000770	UbiA-like prenyltransferase	271.117	117.428	0.433127	-1.20714	1.28336e-10	1.10567e-09
CADAFUBG00000083	AFUB_000830	adenylate-forming enzyme	13.0155	47.0914	3.61811	1.85524	2.92904e-05	0.000120117
CADAFUBG00000094	AFUB_000940	flavin-binding monooxygenase	1217.06	600.478	0.493386	-1.01921	1.72872e-16	2.61252e-15
CADAFUBG00000099	AFUB_000990	ferric-chelate reductase	865.227	5450.86	6.29992	2.65533	1.70059e-08	1.16959e-07
CADAFUBG00000100	AFUB_001000	conserved hypothetical protein; encoded by transcript AFUB_001000A	4277.27	19954.7	4.66529	2.22197	9.97159e-20	1.94794e-18
CADAFUBG00000101	AFUB_001010	hypothetical protein; encoded by transcript AFUB_001010A	27.1073	167.778	6.18942	2.6298	1.00399e-05	4.48789e-05
CADAFUBG00000125	AFUB_001250	conserved hypothetical protein; encoded by transcript AFUB_001250A	1447.48	603.596	0.416998	-1.26189	1.16007e-24	3.19802e-23
CADAFUBG00000126	AFUB_001260	glutamate decarboxylase; encoded by transcript AFUB_001260A	12620.9	5549.74	0.439725	-1.18533	9.19544e-29	3.20727e-27
CADAFUBG00000130	AFUB_001300	nitrilase; encoded by transcript AFUB_001300A	778.02	295.037	0.379215	-1.39891	6.84145e-23	1.70276e-21
CADAFUBG00000131	AFUB_001310	choline sulfatase	595.203	1264.92	2.1252	1.0876	4.6269e-17	7.32169e-16
CADAFUBG00000136	AFUB_001360	conserved hypothetical protein; encoded by transcript AFUB_001360A	395.355	188.113	0.475807	-1.07155	6.98543e-11	6.22574e-10
CADAFUBG00000137	AFUB_001370	conserved hypothetical protein; encoded by transcript AFUB_001370A	4038.35	407.29	0.100855	-3.30964	2.00222e-83	6.11587e-81
CADAFUBG00000175	AFUB_001750	cytosolic large ribosomal subunit protein L7A; encoded by transcript AFUB_001750A	3277.52	1538.23	0.469326	-1.09134	7.5202e-22	1.72281e-20
CADAFUBG00000185	AFUB_001850	vacuole-associated enzyme activator complex component (Vac14)	959.576	2209.85	2.30294	1.20348	7.86227e-18	1.33645e-16
CADAFUBG00000191	AFUB_001910	hypothetical protein; encoded by transcript AFUB_001910A	352.112	168.384	0.478212	-1.06428	2.87104e-10	2.3878e-09
CADAFUBG00000202	AFUB_002020	conserved hypothetical protein; encoded by transcript AFUB_002020A	3507.17	1103.88	0.314751	-1.66772	2.28099e-48	2.16909e-46
CADAFUBG00000213	AFUB_002130	glycosyl hydrolase	74.0405	26.6374	0.359769	-1.47486	0.000111483	0.000411027
CADAFUBG00000228	AFUB_002280	dienelactone hydrolase family protein; encoded by transcript AFUB_002280A	69.2397	190.555	2.75211	1.46054	1.24621e-10	1.07826e-09
CADAFUBG00000250	AFUB_002500	F-box domain protein; encoded by transcript AFUB_002500A	674.593	336.235	0.498426	-1.00455	4.03011e-13	4.59541e-12
CADAFUBG00000251	AFUB_002510	DUF221 domain protein	1246.56	2753.9	2.2092	1.14353	7.99821e-23	1.98088e-21
CADAFUBG00000284	AFUB_002840	conserved hypothetical protein; encoded by transcript AFUB_002840A	316.332	667.451	2.10997	1.07722	4.21943e-07	2.34077e-06
CADAFUBG00000291	AFUB_002910	MFS sugar transporter	247.406	629.367	2.54386	1.34702	3.75867e-12	3.89387e-11
CADAFUBG00000297	AFUB_002970	RNA polymerase I specific transcription initiation factor RRN3 superfamily; encoded by transcript AFUB_002970A	190.72	441.742	2.31618	1.21175	1.8468e-14	2.36541e-13
CADAFUBG00000316	AFUB_003160	conserved hypothetical protein; encoded by transcript AFUB_003160A	163.41	465.851	2.85081	1.51137	5.33469e-06	2.50343e-05
CADAFUBG00000320	AFUB_003200	NADH-quinone oxidoreductase	262.705	129.005	0.491065	-1.02601	2.29184e-08	1.54114e-07
CADAFUBG00000335	AFUB_003350	salicylate hydroxylase	11508	4326.03	0.375917	-1.41151	8.1764e-21	1.76107e-19
CADAFUBG00000341	AFUB_003410	dolichol phosphate-mannose biosynthesis regulatory protein Dpm2	392.023	195.725	0.499269	-1.00211	7.90915e-10	6.25779e-09
CADAFUBG00000353	AFUB_003530	conserved hypothetical protein; encoded by transcript AFUB_003530A	467.11	230.69	0.493866	-1.01781	4.96508e-11	4.49264e-10
CADAFUBG00000358	AFUB_003580	esterase	313.028	1325.81	4.23544	2.08251	1.49756e-53	1.77593e-51
CADAFUBG00000360	AFUB_003600	DUF636 domain protein; encoded by transcript AFUB_003600A	119.608	289.785	2.42278	1.27666	5.56432e-12	5.67696e-11
CADAFUBG00000361	AFUB_003610	MFS transporter	2433.5	8845.9	3.63505	1.86198	7.01859e-55	9.30887e-53
CADAFUBG00000364	AFUB_003630	MYB family conidiophore development protein FlbD	10.4159	51.0385	4.90003	2.29279	0.000814453	0.00249762
CADAFUBG00000399	AFUB_003980	acid phosphatase PHOa; encoded by transcript AFUB_003980A	60.5232	14.8549	0.245441	-2.02655	1.188e-07	7.14504e-07
CADAFUBG00000400	AFUB_003990	conserved hypothetical protein; encoded by transcript AFUB_003990A	8.52797	33.1783	3.89053	1.95997	0.000190224	0.00066394
CADAFUBG00000405	AFUB_004040	GPI anchored serine-threonine rich protein; encoded by transcript AFUB_004040A	5860.99	1946.87	0.332175	-1.58998	2.33112e-47	2.02566e-45
CADAFUBG00000408	AFUB_004070	acid phosphatase	387.85	158.423	0.408463	-1.29172	5.17947e-12	5.3058e-11
CADAFUBG00000411	AFUB_004100	conserved hypothetical protein; encoded by transcript AFUB_004100A	353.075	173.487	0.49136	-1.02515	2.29771e-09	1.74142e-08
CADAFUBG00000412	AFUB_004110	conserved hypothetical protein; encoded by transcript AFUB_004110A	76.7999	263.667	3.43317	1.77954	6.09626e-16	8.85451e-15
CADAFUBG00000416	AFUB_004150	glutamate carboxypeptidase	532.036	1364.46	2.5646	1.35874	1.15956e-26	3.6187e-25
CADAFUBG00000439	AFUB_004380	conserved hypothetical protein; encoded by transcript AFUB_004380A	3803.84	1255.15	0.329968	-1.5996	1.94523e-38	1.1334e-36
CADAFUBG00000444	AFUB_004430	Eukaryotic translation initiation factor eIF-5A; encoded by transcript AFUB_004430A	17170.1	8552.96	0.49813	-1.00541	3.02658e-21	6.70505e-20
CADAFUBG00000447	AFUB_004460	conserved hypothetical protein; encoded by transcript AFUB_004460A	149.336	362.618	2.4282	1.27989	6.6813e-13	7.44995e-12
CADAFUBG00000448	AFUB_004470	C2H2 transcription factor	379.17	1073.06	2.83003	1.50082	4.28218e-29	1.50925e-27
CADAFUBG00000451	AFUB_004490	C6 finger domain protein	113.009	535.347	4.73722	2.24404	1.6032e-10	1.36489e-09
CADAFUBG00000453	AFUB_004510	aspartate aminotransferase	338.835	71.5917	0.211288	-2.24272	5.20949e-20	1.04605e-18
CADAFUBG00000460	AFUB_004580	hypothetical protein; encoded by transcript AFUB_004580A	130.312	60.8349	0.466842	-1.09899	6.30515e-05	0.000243883
CADAFUBG00000465	AFUB_004630	conserved hypothetical protein; encoded by transcript AFUB_004630A	878.398	2075.39	2.3627	1.24043	5.03474e-06	2.37483e-05
CADAFUBG00000466	AFUB_004640	hypothetical protein; encoded by transcript AFUB_004640A	348.495	797.319	2.28789	1.19402	3.74089e-17	5.98542e-16
CADAFUBG00000467	AFUB_004650	integral membrane protein	1702.47	446.917	0.262511	-1.92955	1.03334e-52	1.17034e-50
CADAFUBG00000489	AFUB_004870	Ribosomal L18ae protein family; encoded by transcript AFUB_004870A	2861.5	1399.04	0.488918	-1.03234	1.15766e-19	2.2484e-18
CADAFUBG00000494	AFUB_004920	conserved hypothetical protein; encoded by transcript AFUB_004920A	107.332	646.363	6.02209	2.59026	1.71974e-53	1.99252e-51
CADAFUBG00000519	AFUB_005170	transcription factor AbaA; encoded by transcript AFUB_005170A similar to GB:AAA33286.1: abaA protein [Emericella nidulans]	44.1946	103.779	2.34822	1.23157	3.47227e-05	0.000140621
CADAFUBG00000541	AFUB_005390	sulfate transporter	876.1	3925.03	4.48012	2.16354	4.92802e-45	3.88082e-43
CADAFUBG00000542	AFUB_005400	protein mitochondrial targeting protein (Mas1)	10305.1	5026	0.487719	-1.03588	2.04818e-22	4.951e-21
CADAFUBG00000543	AFUB_005410	cytosine deaminase	1026.34	435.046	0.423883	-1.23826	2.66491e-08	1.78008e-07
CADAFUBG00000544	AFUB_005420	uroporphyrinogen decarboxylase; encoded by transcript AFUB_005420A	954.657	458.614	0.480397	-1.0577	8.6693e-16	1.23253e-14
CADAFUBG00000550	AFUB_005480	COPII-coated vesicle membrane protein Erv46	271.328	588.136	2.16762	1.11611	1.28323e-13	1.52715e-12
CADAFUBG00000572	AFUB_005700	conserved hypothetical protein; encoded by transcript AFUB_005700A	56.1037	145.277	2.58944	1.37264	1.1919e-08	8.37237e-08
CADAFUBG00000574	AFUB_005720	conserved hypothetical protein; encoded by transcript AFUB_005720A possible frameshift	1865.11	929.319	0.498265	-1.00501	1.71351e-16	2.59342e-15
CADAFUBG00000586	AFUB_005840	40S ribosomal protein S12; encoded by transcript AFUB_005840A	2561.22	1248.99	0.487655	-1.03607	1.6189e-19	3.11422e-18
CADAFUBG00000593	AFUB_005910	cysteine dioxygenase; encoded by transcript AFUB_005910A	39.4442	92.8119	2.35299	1.2345	2.18346e-05	9.15344e-05
CADAFUBG00000596	AFUB_005940	conserved hypothetical protein; encoded by transcript AFUB_005940A	1653.65	607.724	0.367504	-1.44417	3.5207e-32	1.48488e-30
CADAFUBG00000613	AFUB_006100	vacuolar sorting receptor (Mrl1)	1712.94	3930.12	2.29437	1.1981	1.06805e-26	3.34345e-25
CADAFUBG00000619	AFUB_006160	beta-glucosidase	510.997	1389.44	2.71908	1.44312	5.90856e-30	2.18964e-28
CADAFUBG00000625	AFUB_006220	TBP associated factor (Mot1)	5196.73	13207.5	2.54151	1.34568	7.08686e-12	7.12285e-11
CADAFUBG00000652	AFUB_006490	conserved hypothetical protein; encoded by transcript AFUB_006490A	1430.27	377.343	0.263827	-1.92234	2.45831e-50	2.52855e-48
CADAFUBG00000656	AFUB_006530	L-serine dehydratase	4206.48	870.109	0.20685	-2.27334	3.74333e-30	1.41852e-28
CADAFUBG00000676	AFUB_006730	pathogenesis associated protein Cap20	847.391	1952.9	2.3046	1.20452	1.72068e-24	4.7004e-23
CADAFUBG00000699	AFUB_006960	high expression lethality protein Hel10	224384	85773.4	0.382261	-1.38737	7.23794e-41	4.707e-39
CADAFUBG00000709	AFUB_007060	conserved hypothetical protein; encoded by transcript AFUB_007060A	299.738	85.3294	0.28468	-1.81259	1.17409e-13	1.40223e-12
CADAFUBG00000715	AFUB_007120	lanthionine synthetase C family protein	60.9433	128.076	2.10157	1.07146	0.00133433	0.00389855
CADAFUBG00000728	AFUB_007250	hypothetical protein; encoded by transcript AFUB_007250A	54.5797	25.5535	0.468186	-1.09485	0.00216637	0.00605071
CADAFUBG00000729	AFUB_007260	mitochondrial export translocase Oxa2	84.76	38.7754	0.457473	-1.12824	0.000122911	0.000448731
CADAFUBG00000734	AFUB_007310	conserved hypothetical protein; encoded by transcript AFUB_007310A	240.572	637.54	2.6501	1.40605	8.70462e-21	1.87084e-19
CADAFUBG00000743	AFUB_007400	conserved hypothetical protein; encoded by transcript AFUB_007400A	61.2827	28.2847	0.461544	-1.11546	0.000765982	0.00235903
CADAFUBG00000772	AFUB_007690	cytochrome P450	81.059	162.121	2.00004	1.00003	1.53393e-05	6.60769e-05
CADAFUBG00000780	AFUB_007770	molecular chaperone Hsp70; encoded by transcript AFUB_007770A	56645.4	20765.9	0.366594	-1.44774	3.43503e-44	2.56482e-42
CADAFUBG00000791	AFUB_007870	hypothetical protein; encoded by transcript AFUB_007870A	63.1966	172.488	2.72938	1.44858	2.32658e-10	1.94945e-09
CADAFUBG00000799	AFUB_007950	conserved hypothetical protein; encoded by transcript AFUB_007950A	580.353	1350.02	2.32621	1.21798	3.06403e-22	7.30153e-21
CADAFUBG00000832	AFUB_008280	meiotic recombination protein Ski8/Rec14	142.189	318.731	2.24159	1.16453	9.26654e-11	8.15779e-10
CADAFUBG00000872	AFUB_008680	acetyltransferase	16.0854	42.1052	2.61761	1.38825	0.0161182	0.0361369
CADAFUBG00000887	AFUB_008830	conserved hypothetical protein; encoded by transcript AFUB_008830A	87.5602	190.149	2.17164	1.11878	2.12754e-07	1.24179e-06
CADAFUBG00000896	AFUB_008920	aminotransferase	3085.08	1283.55	0.416052	-1.26516	9.43473e-30	3.43329e-28
CADAFUBG00000906	AFUB_009020	conserved hypothetical protein; encoded by transcript AFUB_009020A	302.215	647.154	2.14137	1.09854	7.34899e-14	8.9466e-13
CADAFUBG00000919	AFUB_009150	ankyrin repeat protein; encoded by transcript AFUB_009150A	921.375	458.325	0.497436	-1.00742	6.80151e-07	3.64677e-06
CADAFUBG00000920	AFUB_009160	hypothetical protein; encoded by transcript AFUB_009160A	240.741	107.27	0.445583	-1.16623	4.85142e-08	3.09704e-07
CADAFUBG00000937	AFUB_009320	conserved hypothetical protein; encoded by transcript AFUB_009320A	1360.89	227.716	0.167328	-2.57925	1.94915e-80	5.61354e-78
CADAFUBG00000938	AFUB_009330	conserved hypothetical protein; encoded by transcript AFUB_009330A	8932.8	3578.12	0.40056	-1.31991	3.74554e-34	1.73188e-32
CADAFUBG00000943	AFUB_009380	conserved hypothetical protein; encoded by transcript AFUB_009380A	36248.6	15526.2	0.428325	-1.22322	1.05769e-31	4.35166e-30
CADAFUBG00000947	AFUB_009420	mitochondrial carrier protein	109.285	305.969	2.79973	1.48529	4.33667e-15	5.8676e-14
CADAFUBG00000949	AFUB_009440	reverse transcriptase	194.781	63.9968	0.328557	-1.60578	0.000166952	0.000592563
CADAFUBG00000958	AFUB_009530	UPF0261 domain protein; encoded by transcript AFUB_009530A	19.8048	47.9202	2.41962	1.27478	0.00155304	0.00446382
CADAFUBG00000960	AFUB_009550	integral membrane protein; encoded by transcript AFUB_009550A	131.175	276.271	2.10612	1.07459	5.33246e-09	3.89784e-08
CADAFUBG00000961	AFUB_009560	conserved hypothetical protein; encoded by transcript AFUB_009560A	216.71	1394.08	6.43291	2.68547	1.57892e-71	3.38627e-69
CADAFUBG00000962	AFUB_009570	conserved hypothetical protein; encoded by transcript AFUB_009570A	17.5489	79.5951	4.53562	2.1813	1.22477e-09	9.47485e-09
CADAFUBG00000964	AFUB_009590	conserved hypothetical protein; encoded by transcript AFUB_009590A	89.0684	32.6107	0.366131	-1.44957	1.19189e-06	6.15482e-06
CADAFUBG00000973	AFUB_009680	pyridoxal reductase (AKR8)	170.312	67.5507	0.396628	-1.33414	2.59169e-09	1.95394e-08
CADAFUBG00000985	AFUB_009800	nonribosomal peptide synthase Pes1; encoded by transcript AFUB_009800A	41482.3	91840.6	2.21397	1.14664	0.00112909	0.00334742
CADAFUBG00000986	AFUB_009810	ABC multidrug transporter	1732.35	10850.8	6.26365	2.647	4.38642e-123	3.6846e-120
CADAFUBG00000993	AFUB_009880	conserved hypothetical protein; encoded by transcript AFUB_009880A	175.211	357.917	2.04278	1.03053	3.16488e-10	2.62352e-09
CADAFUBG00000998	AFUB_009930	Vesicle transport v-SNARE protein superfamily; encoded by transcript AFUB_009930A	2147.23	1000.13	0.465775	-1.10229	9.8111e-22	2.22238e-20
CADAFUBG00001008	AFUB_010030	conserved hypothetical protein; encoded by transcript AFUB_010030A	1069.33	2570.15	2.40352	1.26515	1.86769e-28	6.40352e-27
CADAFUBG00001025	AFUB_010200	glycine cleavage system T protein; encoded by transcript AFUB_010200A	410.566	108.075	0.263233	-1.92559	3.51317e-15	4.78551e-14
CADAFUBG00001040	AFUB_010350	ammonium transporter	60.0401	144.232	2.40226	1.26439	4.0058e-07	2.23579e-06
CADAFUBG00001048	AFUB_010430	short chain oxidoreductase/dehydrogenase	46.1661	93.8947	2.03385	1.02421	0.00668083	0.0166114
CADAFUBG00001066	AFUB_010610	heat shock protein/chaperonin HSP78	15379.2	3679.2	0.239233	-2.06351	1.46634e-79	3.9948e-77
CADAFUBG00001102	AFUB_010970	conserved hypothetical protein; encoded by transcript AFUB_010970A	248.65	120.647	0.485209	-1.04332	3.83467e-08	2.49861e-07
CADAFUBG00001107	AFUB_011020	MFS quinate transporter QutD; encoded by transcript AFUB_011020A	9.46145	29.3876	3.10604	1.63508	0.00426324	0.0110814
CADAFUBG00001121	AFUB_011160	conserved hypothetical protein; encoded by transcript AFUB_011160A	169.403	83.8187	0.494788	-1.01512	4.06136e-06	1.9476e-05
CADAFUBG00001123	AFUB_011180	conserved hypothetical protein; encoded by transcript AFUB_011180A	131.405	40.9561	0.311679	-1.68187	1.52471e-10	1.30316e-09
CADAFUBG00001140	AFUB_011350	PQ loop repeat protein; encoded by transcript AFUB_011350A	5102.83	2201.76	0.431478	-1.21264	7.37445e-16	1.0589e-14
CADAFUBG00001141	AFUB_011360	conserved histidine-rich protein; encoded by transcript AFUB_011360A	2582.47	350.65	0.135781	-2.88065	3.79568e-117	2.94311e-114
CADAFUBG00001145	AFUB_011400	mucin	2748.64	7728.26	2.81166	1.49142	9.75279e-06	4.36537e-05
CADAFUBG00001150	AFUB_011450	nuclear and cytoplasmic polyadenylated RNA-binding protein pub1; encoded by transcript AFUB_011450A	685.645	1507.79	2.19909	1.13691	4.15563e-20	8.41139e-19
CADAFUBG00001176	AFUB_011710	MFS peptide transporter	193.573	75.716	0.391149	-1.35421	1.09283e-07	6.60591e-07
CADAFUBG00001177	AFUB_011720	mitochondrial hypoxia responsive domain protein; encoded by transcript AFUB_011720A	18729.9	4428.86	0.23646	-2.08033	1.15355e-42	8.07484e-41
CADAFUBG00001192	AFUB_011870	conserved hypothetical protein; encoded by transcript AFUB_011870A	181.53	82.8949	0.456646	-1.13085	0.00172409	0.00490789
CADAFUBG00001193	AFUB_011880	salicylate hydroxylase	849.636	178.479	0.210066	-2.25109	5.41256e-54	6.65349e-52
CADAFUBG00001194	AFUB_011890	hypothetical protein; encoded by transcript AFUB_011890A	136.159	15.8471	0.116387	-3.103	2.53355e-14	3.21235e-13
CADAFUBG00001195	AFUB_011900	hypothetical protein; encoded by transcript AFUB_011900A	108.276	15.6683	0.144706	-2.7888	2.39798e-18	4.23321e-17
CADAFUBG00001196	AFUB_011910	isoflavone reductase family protein CipA	78.6282	17.9964	0.22888	-2.12734	0.000160233	0.000570926
CADAFUBG00001197	AFUB_011920	conserved hypothetical protein; encoded by transcript AFUB_011920A	211.564	94.5236	0.446786	-1.16235	1.7301e-06	8.77233e-06
CADAFUBG00001198	AFUB_011930	oxidoreductase CipA-like	597.134	103.169	0.172773	-2.53305	2.68888e-37	1.44941e-35
CADAFUBG00001202	AFUB_011970	hypothetical protein; encoded by transcript AFUB_011970A	19.7727	77.4734	3.91821	1.97019	4.21369e-08	2.7216e-07
CADAFUBG00001216	AFUB_012110	zinc metalloproteinase	1207.56	329.501	0.272864	-1.87374	2.40785e-45	1.94169e-43
CADAFUBG00001236	AFUB_012310	nitrite reductase NiiA; encoded by transcript AFUB_012310A	1757.98	647.785	0.368482	-1.44033	2.68739e-27	8.54538e-26
CADAFUBG00001237	AFUB_012320	nitrate transporter CrnA; encoded by transcript AFUB_012320A	22.9657	99.9707	4.35305	2.12203	2.76443e-07	1.58416e-06
CADAFUBG00001242	AFUB_012370	60S ribosomal protein L5	7097.45	2615.4	0.368498	-1.44027	1.35154e-39	8.20695e-38
CADAFUBG00001252	AFUB_012470	conserved hypothetical protein; encoded by transcript AFUB_012470A	665.626	298.632	0.448648	-1.15634	8.34557e-16	1.18986e-14
CADAFUBG00001272	AFUB_012670	copper-activated transcription factor GRISEA	158.172	319.633	2.02079	1.01492	7.39774e-09	5.34547e-08
CADAFUBG00001275	AFUB_012700	uridine permease Fui1	133.015	493.654	3.71127	1.89191	8.02e-29	2.81678e-27
CADAFUBG00001284	AFUB_012790	GTP cyclohydrolase II	2993.3	1033.28	0.345197	-1.53451	1.19722e-40	7.68661e-39
CADAFUBG00001285	AFUB_012800	bZIP transcription factor	4841.86	2021.72	0.41755	-1.25998	5.98842e-31	2.37651e-29
CADAFUBG00001286	AFUB_012810	conserved hypothetical protein; encoded by transcript AFUB_012810A	975.524	191.242	0.19604	-2.35078	3.89559e-19	7.33973e-18
CADAFUBG00001294	AFUB_012890	conserved hypothetical protein; encoded by transcript AFUB_012890A	3929.8	1241.55	0.315932	-1.66231	1.13261e-30	4.44228e-29
CADAFUBG00001307	AFUB_013020	conserved hypothetical protein; encoded by transcript AFUB_013020A	27.2533	69.5268	2.55114	1.35114	6.92595e-05	0.000265855
CADAFUBG00001309	AFUB_013040	conserved hypothetical protein; encoded by transcript AFUB_013040A	582.921	1309.56	2.24654	1.16771	1.66712e-20	3.49368e-19
CADAFUBG00001317	AFUB_013120	glycerate dehydrogenase; encoded by transcript AFUB_013120A	1789.04	403.228	0.225388	-2.14952	6.55336e-14	8.03624e-13
CADAFUBG00001320	AFUB_013150	phenol 2-monooxygenase	27479.5	61243	2.22868	1.15619	2.08758e-08	1.41322e-07
CADAFUBG00001321	AFUB_013160	conserved hypothetical protein; encoded by transcript AFUB_013160A	2005.29	5519.34	2.75239	1.46068	2.74841e-15	3.77438e-14
CADAFUBG00001352	AFUB_013470	conserved hypothetical protein; encoded by transcript AFUB_013470A	496.388	1018.77	2.05237	1.03729	2.42854e-15	3.35338e-14
CADAFUBG00001358	AFUB_013530	blue light-inducible protein Bli-3; encoded by transcript AFUB_013530A	34.1059	85.507	2.5071	1.32602	8.27284e-06	3.75293e-05
CADAFUBG00001359	AFUB_013540	F-box domain protein; encoded by transcript AFUB_013540A	3613.16	1670.1	0.462226	-1.11333	3.15983e-23	7.98273e-22
CADAFUBG00001375	AFUB_013700	hypothetical protein; encoded by transcript AFUB_013700A	463.99	157.223	0.338851	-1.56128	3.45703e-22	8.2186e-21
CADAFUBG00001393	AFUB_013880	ABC transporter	14845.7	35186.7	2.37015	1.24498	6.49703e-12	6.58191e-11
CADAFUBG00001395	AFUB_013900	2-deoxy-D-gluconate 3-dehydrogenase	424.825	1248.97	2.93995	1.55579	0.00340748	0.00910347
CADAFUBG00001399	AFUB_013940	hydroxyisocaproate dehydrogenase	113.872	339.21	2.97888	1.57477	0.003616	0.00959697
CADAFUBG00001407	AFUB_014020	aminotransferase	1627.18	784.68	0.482232	-1.0522	1.13684e-18	2.06847e-17
CADAFUBG00001442	AFUB_014370	conserved hypothetical protein; encoded by transcript AFUB_014370A	13453	3674.68	0.273149	-1.87224	8.93578e-17	1.38573e-15
CADAFUBG00001459	AFUB_014540	conserved hypothetical protein; encoded by transcript AFUB_014540A	121.84	255.17	2.0943	1.06647	2.83252e-08	1.88336e-07
CADAFUBG00001465	AFUB_014600	conserved hypothetical protein; encoded by transcript AFUB_014600A	54.281	198.9	3.66426	1.87352	1.46998e-10	1.25999e-09
CADAFUBG00001466	AFUB_014610	Hsp70 family chaperone Lhs1/Orp150	617.045	1380.11	2.23664	1.16133	3.83373e-20	7.77544e-19
CADAFUBG00001470	AFUB_014650	EBP domain protein	33.9195	74.1238	2.18529	1.12782	0.000304016	0.00101844
CADAFUBG00001475	AFUB_014700	alpha-amylase	443.668	195.712	0.441123	-1.18075	5.19686e-13	5.853e-12
CADAFUBG00001478	AFUB_014730	conserved hypothetical protein; encoded by transcript AFUB_014730A	593.207	2305.81	3.88702	1.95866	3.74389e-57	5.3912e-55
CADAFUBG00001481	AFUB_014760	conserved hypothetical protein; encoded by transcript AFUB_014760A	955.37	411.118	0.430323	-1.21651	7.61474e-20	1.49623e-18
CADAFUBG00001487	AFUB_014820	heat shock protein Hsp98/Hsp104/ClpA	53320.8	16877.7	0.316532	-1.65958	2.15145e-56	3.01203e-54
CADAFUBG00001494	AFUB_014890	homoserine acetyltransferase family protein; encoded by transcript AFUB_014890A	686.985	276.334	0.402242	-1.31387	3.61646e-12	3.75814e-11
CADAFUBG00001508	AFUB_015030	MFS multidrug transporter	183.315	528.388	2.88241	1.52727	0.013238	0.0305213
CADAFUBG00001511	AFUB_015060	urea amidolyase	1254.06	295.702	0.235796	-2.08439	3.67735e-56	5.07777e-54
CADAFUBG00001512	AFUB_015070	lactam utilization protein LamB; encoded by transcript AFUB_015070A	453.965	89.4941	0.197139	-2.34272	6.84333e-40	4.23195e-38
CADAFUBG00001513	AFUB_015080	hypothetical protein; encoded by transcript AFUB_015080A	1234.04	378.743	0.306912	-1.7041	9.8412e-36	4.91085e-34
CADAFUBG00001514	AFUB_015090	homeobox and C2H2 transcription factor	20356.9	2004.92	0.0984884	-3.3439	2.5303e-79	6.71196e-77
CADAFUBG00001522	AFUB_015170	conserved hypothetical protein; encoded by transcript AFUB_015170A	212.603	498.02	2.34249	1.22804	2.55537e-15	3.51888e-14
CADAFUBG00001525	AFUB_015200	laccase TilA	235.131	665.562	2.8306	1.50111	1.20537e-23	3.12344e-22
CADAFUBG00001527	AFUB_015220	conserved hypothetical protein; encoded by transcript AFUB_015220A	56.1719	16.3006	0.290192	-1.78492	0.000173253	0.000612982
CADAFUBG00001531	AFUB_015260	40S ribosomal protein S22; encoded by transcript AFUB_015260A	4062.02	1557.75	0.383493	-1.38273	9.22468e-35	4.38608e-33
CADAFUBG00001532	AFUB_015270	conserved hypothetical protein; encoded by transcript AFUB_015270A	46.358	22.0195	0.474988	-1.07404	0.00718293	0.0176983
CADAFUBG00001539	AFUB_015340	RNA splicing factor (Pad-1)	3154.15	1088.65	0.345148	-1.53471	8.29351e-41	5.35889e-39
CADAFUBG00001543	AFUB_015380	C6 transcription factor	90.7551	415.734	4.58083	2.19561	1.36844e-32	5.94564e-31
CADAFUBG00001549	AFUB_015440	C6 transcription factor RosA-like	182.982	712.378	3.89316	1.96094	8.16679e-06	3.71318e-05
CADAFUBG00001558	AFUB_015530	extracellular cell wall glucanase Crf1/allergen Asp F9; encoded by transcript AFUB_015530A	19120.7	8876.54	0.464238	-1.10706	1.77358e-26	5.45051e-25
CADAFUBG00001559	AFUB_015540	conserved hypothetical protein; encoded by transcript AFUB_015540A	44.3341	97.5556	2.20046	1.13781	9.8225e-05	0.000365354
CADAFUBG00001564	AFUB_015590	alpha-glucosidase	181.944	553.059	3.03973	1.60394	1.72613e-23	4.41608e-22
CADAFUBG00001566	AFUB_015610	xylitol dehydrogenase XdhB	65.1246	170.48	2.61776	1.38833	1.12779e-07	6.80318e-07
CADAFUBG00001583	AFUB_015780	ABC ATPase	121.576	494.876	4.07052	2.02521	7.17515e-14	8.74553e-13
CADAFUBG00001592	AFUB_015870	WD40 domain protein; encoded by transcript AFUB_015870A	126.829	295.293	2.32827	1.21926	1.1643e-10	1.01173e-09
CADAFUBG00001612	AFUB_016070	MFS transporter	146.884	334.885	2.27992	1.18899	7.30334e-11	6.49186e-10
CADAFUBG00001631	AFUB_016260	hypothetical protein; encoded by transcript AFUB_016260A	385.371	117.683	0.305377	-1.71134	8.97355e-23	2.21699e-21
CADAFUBG00001634	AFUB_016290	hypothetical protein; encoded by transcript AFUB_016290A	16.0555	58.5065	3.64401	1.86553	0.00093897	0.00283803
CADAFUBG00001635	AFUB_016300	MFS multidrug transporter	31.7683	83.457	2.62705	1.39344	7.25589e-06	3.32452e-05
CADAFUBG00001644	AFUB_016390	Sin3-associated polypeptide Sap18	358.341	160.965	0.449196	-1.15458	1.84618e-11	1.77742e-10
CADAFUBG00001656	AFUB_016510	translation elongation factor eEF-1B gamma subunit	1010.46	224.754	0.222427	-2.1686	2.61419e-32	1.11657e-30
CADAFUBG00001657	AFUB_016520	F-box domain protein; encoded by transcript AFUB_016520A	111.797	50.1788	0.448837	-1.15574	1.55042e-05	6.67119e-05
CADAFUBG00001669	AFUB_016640	conidial hydrophobin RodB; encoded by transcript AFUB_016640A	17.1373	138.452	8.07896	3.01417	2.49974e-05	0.000103437
CADAFUBG00001673	AFUB_016680	conserved hypothetical protein; encoded by transcript AFUB_016680A	1757.49	635.958	0.361857	-1.46651	1.32283e-19	2.55442e-18
CADAFUBG00001675	AFUB_016700	endo-arabinanase	153.165	802.261	5.23789	2.38899	4.49803e-22	1.05197e-20
CADAFUBG00001676	AFUB_016710	dioxygenase	24.7925	151.539	6.11229	2.61171	5.68977e-20	1.13346e-18
CADAFUBG00001678	AFUB_016730	bZIP transcription factor (BACH2)	53.0646	291.896	5.50076	2.45963	2.87832e-15	3.94651e-14
CADAFUBG00001680	AFUB_016750	3-oxoacyl-(acyl-carrier-protein) reductase	3.47	16.0086	4.61344	2.20584	0.0150187	0.0340504
CADAFUBG00001684	AFUB_016790	hypothetical protein; encoded by transcript AFUB_016790A	18.7207	40.8309	2.18106	1.12503	0.00610559	0.0153172
CADAFUBG00001687	AFUB_016820	C6 transcription factor	5689.41	2065.93	0.363119	-1.46149	1.75274e-18	3.13256e-17
CADAFUBG00001691	AFUB_016870	D-lactate dehydrogenase (cytochrome)	98.7793	240.755	2.4373	1.28528	1.11735e-08	7.88164e-08
CADAFUBG00001705	AFUB_017010	FAD/FMN-containing protein; encoded by transcript AFUB_017010A	28.7342	104.744	3.64526	1.86602	7.69833e-08	4.78122e-07
CADAFUBG00001706	AFUB_017020	C6 transcription factor RegA; encoded by transcript AFUB_017020A	9.34426	42.9043	4.59151	2.19897	3.97337e-06	1.90868e-05
CADAFUBG00001707	AFUB_017030	short chain dehydrogenase	8.04152	22.4943	2.79727	1.48402	0.0132926	0.0306402
CADAFUBG00001710	AFUB_017060	MFS transporter	427.141	123.554	0.289258	-1.78957	1.53878e-26	4.74339e-25
CADAFUBG00001711	AFUB_017070	FAD binding oxidoreductase	80.2344	23.0975	0.287875	-1.79649	4.06198e-08	2.63649e-07
CADAFUBG00001714	AFUB_017190	MFS transporter	48.5486	19.1492	0.394435	-1.34214	0.0118421	0.0275995
CADAFUBG00001720	AFUB_017250	glutathione-dependent formaldehyde dehydrogenase; encoded by transcript AFUB_017250A	38.0499	10.772	0.283102	-1.82061	0.00471817	0.0121479
CADAFUBG00001721	AFUB_017260	neutral amino acid permease; encoded by transcript AFUB_017260A	4427.44	1564.32	0.353323	-1.50094	6.64941e-41	4.35234e-39
CADAFUBG00001727	AFUB_017320	conserved hypothetical protein; encoded by transcript AFUB_017320A	201.483	86.3523	0.428583	-1.22235	3.4755e-09	2.5912e-08
CADAFUBG00001728	AFUB_017330	conserved hypothetical protein; encoded by transcript AFUB_017330A	28.9019	59.147	2.04647	1.03314	0.0221143	0.0476267
CADAFUBG00001730	AFUB_017350	conserved hypothetical protein; encoded by transcript AFUB_017350A	20.1108	47.6542	2.36959	1.24464	0.00363306	0.0096397
CADAFUBG00001734	AFUB_017390	beta-alanine synthase	1552.5	765.199	0.492883	-1.02068	7.52865e-17	1.1784e-15
CADAFUBG00001738	AFUB_017430	GNAT family acetyltransferase	10.8262	76.7574	7.08997	2.82578	1.55021e-12	1.66768e-11
CADAFUBG00001741	AFUB_017460	amidase family protein; encoded by transcript AFUB_017460A	19.9161	139.678	7.01334	2.8101	1.09434e-19	2.13365e-18
CADAFUBG00001743	AFUB_017480	RTA1 domain protein; encoded by transcript AFUB_017480A	78.3363	23.0668	0.294459	-1.76386	6.60748e-08	4.14458e-07
CADAFUBG00001754	AFUB_017590	DUF1275 domain protein; encoded by transcript AFUB_017590A	8.00937	21.9828	2.74464	1.45662	0.0153345	0.0346573
CADAFUBG00001760	AFUB_017650	glutathione S-transferase	479.026	91.6726	0.191373	-2.38554	1.17199e-18	2.12477e-17
CADAFUBG00001765	AFUB_017700	beta-N-hexosaminidase	1.60042	12.3993	7.74755	2.95374	0.00604396	0.0151852
CADAFUBG00001770	AFUB_017750	protein kinase	153.024	388.98	2.54195	1.34594	6.38188e-16	9.22946e-15
CADAFUBG00001774	AFUB_017790	alpha-amylase	609.304	215.92	0.354372	-1.49667	1.40943e-07	8.40157e-07
CADAFUBG00001775	AFUB_017800	aldehyde dehydrogenase	534.967	176.539	0.33	-1.59946	4.76083e-14	5.92459e-13
CADAFUBG00001777	AFUB_017820	conserved hypothetical protein; encoded by transcript AFUB_017820A	1074.67	2608.91	2.42765	1.27956	6.54125e-13	7.30186e-12
CADAFUBG00001787	AFUB_017920	MFS transporter	16.1028	53.1219	3.29893	1.722	0.000250017	0.000852272
CADAFUBG00001788	AFUB_017930	conserved hypothetical protein; encoded by transcript AFUB_017930A	98.7507	300.451	3.04252	1.60527	1.47993e-16	2.26712e-15
CADAFUBG00001798	AFUB_018030	NACHT domain protein; encoded by transcript AFUB_018030A similar to vegetatible incompatibility protein HET-E-1 (GI:3023956) [Podospora anserina] PMID: 9435787	2774.38	1266.07	0.456342	-1.13181	4.43097e-11	4.04567e-10
CADAFUBG00001799	AFUB_018050	hypothetical protein; encoded by transcript AFUB_018050A	4272.75	546.247	0.127844	-2.96754	5.54834e-137	9.32122e-134
CADAFUBG00001804	AFUB_018100	myo-inositol-phosphate synthase	10264.8	4525.32	0.440858	-1.18161	4.75428e-28	1.59213e-26
CADAFUBG00001805	AFUB_018110	1-aminocyclopropane-1-carboxylate deaminase	109.059	29.983	0.274923	-1.8629	0.000200587	0.000697212
CADAFUBG00001809	AFUB_018150	GPI-anchor biosynthesis protein (Pig-F)	247.173	117.078	0.473669	-1.07805	0.00333661	0.00894734
CADAFUBG00001821	AFUB_018270	Cu-dependent DNA-binding protein	1157.27	416.992	0.360325	-1.47263	1.41268e-30	5.5193e-29
CADAFUBG00001827	AFUB_018330	serine peptidase	3816.53	1399.05	0.366577	-1.44781	1.84871e-37	1.00188e-35
CADAFUBG00001828	AFUB_018340	HLH transcription factor	6351.73	14388.3	2.26526	1.17968	1.56588e-06	7.97576e-06
CADAFUBG00001834	AFUB_018400	potassium/sodium P-type ATPase	16972.1	7743.34	0.456239	-1.13214	1.39339e-26	4.32166e-25
CADAFUBG00001840	AFUB_018460	GNAT family N-acetyltransferase	1262.39	265.404	0.21024	-2.24989	7.02749e-11	6.2577e-10
CADAFUBG00001842	AFUB_018480	short chain dehydrogenase/oxidoreductase	406.139	2210.12	5.44178	2.44408	3.09776e-30	1.18278e-28
CADAFUBG00001843	AFUB_018490	cyanovirin-N family protein; encoded by transcript AFUB_018490A	172.638	71.7564	0.415648	-1.26657	3.4752e-08	2.28209e-07
CADAFUBG00001844	AFUB_018500	aldo-keto reductase	3412.8	1166.71	0.341864	-1.54851	5.02677e-42	3.42363e-40
CADAFUBG00001846	AFUB_018520	mitochondrial carrier protein	225.21	95.4509	0.423831	-1.23844	5.08226e-10	4.10161e-09
CADAFUBG00001852	AFUB_018580	ABC bile acid transporter	357.745	752.276	2.10283	1.07233	5.30913e-14	6.57445e-13
CADAFUBG00001853	AFUB_018590	integral peroxisomal membrane peroxin	96.3569	327.015	3.39379	1.7629	1.73858e-20	3.63587e-19
CADAFUBG00001863	AFUB_018690	conserved hypothetical protein; encoded by transcript AFUB_018690A	103.775	266.173	2.56492	1.35891	1.21642e-12	1.32271e-11
CADAFUBG00001870	AFUB_018760	conserved hypothetical protein; encoded by transcript AFUB_018760A	29.669	90.8121	3.06084	1.61393	7.03427e-05	0.000269602
CADAFUBG00001875	AFUB_018810	sulfate transporter	107.015	233.004	2.17731	1.12255	5.11065e-09	3.73841e-08
CADAFUBG00001876	AFUB_018820	methionine aminopeptidase	25011.8	11052.4	0.441888	-1.17825	2.03423e-28	6.92737e-27
CADAFUBG00001878	AFUB_018840	GMC oxidoreductase; encoded by transcript AFUB_018840A	43.3438	206.868	4.77271	2.25481	1.58963e-09	1.22037e-08
CADAFUBG00001891	AFUB_018970	low molecular weight phosphotyrosine protein phosphatase	5372.84	1601.08	0.297996	-1.74664	1.09737e-54	1.40019e-52
CADAFUBG00001907	AFUB_019130	peptidyl-prolyl cis-trans isomerase Cpr7	4410.2	1803.38	0.408911	-1.29014	8.16746e-24	2.14956e-22
CADAFUBG00001908	AFUB_019140	aminoacyl-tRNA hydrolase	364.708	139.635	0.382867	-1.38508	9.54273e-16	1.35099e-14
CADAFUBG00001910	AFUB_019160	C2H2 finger domain protein	4310.25	2090.8	0.485076	-1.04372	1.51237e-21	3.40284e-20
CADAFUBG00001934	AFUB_019400	cortical patch protein SUR7	3064.61	6382.35	2.0826	1.05838	2.24465e-22	5.40002e-21
CADAFUBG00001936	AFUB_019420	hypothetical protein; encoded by transcript AFUB_019420A	19.1576	48.3524	2.52393	1.33567	0.00140845	0.00409442
CADAFUBG00001941	AFUB_019470	conserved hypothetical protein; encoded by transcript AFUB_019470A	981.586	2728.4	2.77958	1.47487	1.19909e-36	6.26262e-35
CADAFUBG00001952	AFUB_019580	conserved hypothetical protein; encoded by transcript AFUB_019580A	26.4412	53.0595	2.0067	1.00482	0.00652479	0.0162596
CADAFUBG00001954	AFUB_019600	conserved hypothetical protein; encoded by transcript AFUB_019600A	8774.97	2130.93	0.242842	-2.04191	1.01567e-78	2.55949e-76
CADAFUBG00001957	AFUB_019630	casein kinase I	19761.5	9543.97	0.482957	-1.05003	6.23109e-24	1.64423e-22
CADAFUBG00001968	AFUB_019740	hypothetical protein; encoded by transcript AFUB_019740A	55.1479	159.978	2.90089	1.53649	3.45432e-10	2.84473e-09
CADAFUBG00001976	AFUB_019820	conserved hypothetical protein; encoded by transcript AFUB_019820A	142.764	291.697	2.04321	1.03084	5.62877e-09	4.1055e-08
CADAFUBG00001980	AFUB_019860	protein-tyrosine phosphatase	3713.26	9873.72	2.65905	1.41091	9.72482e-11	8.53886e-10
CADAFUBG00001986	AFUB_019920	TBC domain protein	3201.43	1442.28	0.450512	-1.15036	7.44382e-25	2.0785e-23
CADAFUBG00001997	AFUB_020030	conserved hypothetical protein; encoded by transcript AFUB_020030A	171.859	772.183	4.49312	2.16772	1.41336e-45	1.14892e-43
CADAFUBG00002000	AFUB_020060	nucleoside transporter	669.377	316.351	0.472605	-1.08129	3.7073e-08	2.42188e-07
CADAFUBG00002006	AFUB_020120	cactin	2981.76	624.126	0.209315	-2.25625	7.93232e-79	2.0502e-76
CADAFUBG00002009	AFUB_020150	vacuolar ABC heavy metal transporter (Hmt1)	1666.67	4250.26	2.55015	1.35058	4.45993e-20	9.00924e-19
CADAFUBG00002013	AFUB_020190	conserved hypothetical protein; encoded by transcript AFUB_020190A	4.89124	22.601	4.62072	2.20812	0.000932392	0.00281984
CADAFUBG00002020	AFUB_020260	conserved hypothetical protein; encoded by transcript AFUB_020260A	24.3304	61.0935	2.51099	1.32826	0.00032429	0.00107918
CADAFUBG00002031	AFUB_020370	conserved hypothetical protein; encoded by transcript AFUB_020370A	11137.3	4570.37	0.410364	-1.28502	3.27685e-33	1.46153e-31
CADAFUBG00002034	AFUB_020400	phytanoyl-CoA dioxygenase family protein; encoded by transcript AFUB_020400A	284.867	129.174	0.453453	-1.14097	2.29851e-08	1.5446e-07
CADAFUBG00002046	AFUB_020520	conserved hypothetical protein; encoded by transcript AFUB_020520A	7789.25	1392.21	0.178735	-2.4841	2.09571e-109	1.1736e-106
CADAFUBG00002063	AFUB_020690	IMP dehydrogenase	1586.62	3659.83	2.30669	1.20582	1.06003e-23	2.761e-22
CADAFUBG00002075	AFUB_020810	exosome complex endonuclease 1/ribosomal RNA processing protein	43.3413	95.3955	2.20103	1.13818	0.0170443	0.0379349
CADAFUBG00002083	AFUB_020890	carboxyphosphonoenolpyruvate phosphonomutase	597.803	278.408	0.465719	-1.10247	5.82738e-14	7.18971e-13
CADAFUBG00002093	AFUB_020990	G1/S-specific cyclin	1322.61	3318.05	2.50872	1.32695	1.10097e-19	2.14243e-18
CADAFUBG00002100	AFUB_021060	conserved hypothetical protein; encoded by transcript AFUB_021060A	3158.38	1441.44	0.456384	-1.13168	8.7164e-24	2.28806e-22
CADAFUBG00002109	AFUB_021150	GPR/FUN34 family protein; encoded by transcript AFUB_021150A	1425.56	4232.04	2.96868	1.56982	4.09015e-38	2.34254e-36
CADAFUBG00002110	AFUB_021160	hypothetical protein; encoded by transcript AFUB_021160A	453.222	1345.21	2.9681	1.56954	1.46751e-34	6.84839e-33
CADAFUBG00002111	AFUB_021170	hypothetical protein; encoded by transcript AFUB_021170A	481.852	1819.58	3.77623	1.91695	7.35913e-52	7.89149e-50
CADAFUBG00002112	AFUB_021180	ENTH domain protein; encoded by transcript AFUB_021180A	661.634	1973.88	2.98334	1.57693	4.8108e-38	2.7091e-36
CADAFUBG00002121	AFUB_021270	4-hydroxyphenylpyruvate dioxygenase	7459.54	240.094	0.0321862	-4.95742	8.57494e-55	1.12254e-52
CADAFUBG00002122	AFUB_021280	conserved hypothetical protein; encoded by transcript AFUB_021280A	2515.11	280.607	0.111568	-3.164	7.16071e-22	1.64794e-20
CADAFUBG00002123	AFUB_021290	homogentisate 1	1864.35	236.052	0.126614	-2.98149	1.06836e-29	3.87375e-28
CADAFUBG00002124	AFUB_021300	fumarylacetoacetate hydrolase FahA; encoded by transcript AFUB_021300A	729.942	100.792	0.138082	-2.8564	2.72583e-15	3.74848e-14
CADAFUBG00002125	AFUB_021310	maleylacetoacetate isomerase MaiA; encoded by transcript AFUB_021310A	435.475	73.989	0.169904	-2.55721	1.91638e-33	8.58539e-32
CADAFUBG00002130	AFUB_021360	lipase/esterase	96.7834	202.895	2.09639	1.06791	6.49085e-07	3.50069e-06
CADAFUBG00002135	AFUB_021410	conserved hypothetical protein; encoded by transcript AFUB_021410A	5080.42	1747.99	0.344064	-1.53925	6.3538e-28	2.10679e-26
CADAFUBG00002136	AFUB_021420	LaeA-like methyltransferase	159.584	73.674	0.461663	-1.11509	4.47444e-07	2.46596e-06
CADAFUBG00002152	AFUB_021580	conserved hypothetical protein; encoded by transcript AFUB_021580A	44.7677	101.196	2.26046	1.17662	2.21633e-05	9.28152e-05
CADAFUBG00002186	AFUB_021920	TAM domain methyltransferase	73.729	259.212	3.51574	1.81383	1.11681e-13	1.34017e-12
CADAFUBG00002203	AFUB_022090	alternative oxidase AlxA	54889.3	15749.8	0.286938	-1.80119	2.35371e-66	4.56257e-64
CADAFUBG00002206	AFUB_022110	conserved hypothetical protein; encoded by transcript AFUB_022110A	1048.02	134.484	0.128323	-2.96215	3.87603e-14	4.84744e-13
CADAFUBG00002215	AFUB_022210	NF-X1 finger and helicase domain protein	22.8301	47.3107	2.0723	1.05123	0.00691342	0.0171096
CADAFUBG00002223	AFUB_022290	salicylate hydroxylase	40.1355	84.9255	2.11597	1.08132	0.00404563	0.010578
CADAFUBG00002229	AFUB_022350	calcium-proton exchanger	378.489	110.686	0.292442	-1.77378	8.76195e-19	1.60583e-17
CADAFUBG00002230	AFUB_022360	vacuolar H+\/Ca2+ exchanger; encoded by transcript AFUB_022360A	647.8	149.248	0.230392	-2.11784	4.07155e-31	1.63511e-29
CADAFUBG00002232	AFUB_022380	MFS transporter	547.071	251.278	0.459316	-1.12244	3.13473e-14	3.95966e-13
CADAFUBG00002257	AFUB_022630	RNA binding protein Jsn1	2067.93	4326.98	2.09242	1.06517	2.67892e-07	1.53691e-06
CADAFUBG00002259	AFUB_022650	conserved hypothetical protein; encoded by transcript AFUB_022650A	2544.52	6021.53	2.36647	1.24274	3.59041e-14	4.51264e-13
CADAFUBG00002272	AFUB_022780	agmatinase	141.139	48.2335	0.341743	-1.54901	8.6005e-10	6.76233e-09
CADAFUBG00002278	AFUB_022840	dienelactone hydrolase; encoded by transcript AFUB_022840A	2935.28	570.891	0.194493	-2.36221	2.98991e-86	1.03925e-83
CADAFUBG00002286	AFUB_022920	ammonium transporter MeaA; encoded by transcript AFUB_022920A	229.215	671.544	2.92975	1.55078	6.0754e-18	1.04327e-16
CADAFUBG00002312	AFUB_023180	DUF907 domain protein; encoded by transcript AFUB_023180A	2879.02	6837.22	2.37485	1.24783	5.48317e-30	2.0395e-28
CADAFUBG00002338	AFUB_023440	60S ribosomal protein L18; encoded by transcript AFUB_023440A	7003.77	3457.94	0.493726	-1.01822	1.84791e-18	3.2968e-17
CADAFUBG00002340	AFUB_023460	pre-mRNA splicing factor (Srp1)	1504.05	662.858	0.440717	-1.18208	1.91596e-22	4.64251e-21
CADAFUBG00002344	AFUB_023500	PX domain protein; encoded by transcript AFUB_023500A	435.76	1010.59	2.31914	1.21359	4.59231e-19	8.60418e-18
CADAFUBG00002357	AFUB_023630	beta-1	188.955	571.861	3.02645	1.59762	2.59063e-17	4.21186e-16
CADAFUBG00002359	AFUB_023650	short chain dehydrogenase/reductase	239.925	516.291	2.15189	1.1056	1.27996e-11	1.2502e-10
CADAFUBG00002362	AFUB_023680	conserved hypothetical protein; encoded by transcript AFUB_023680A	778.477	341.775	0.43903	-1.18761	6.98875e-17	1.0973e-15
CADAFUBG00002363	AFUB_023690	RNA binding protein	3534.25	604.118	0.170932	-2.5485	3.96853e-25	1.1174e-23
CADAFUBG00002370	AFUB_023760	cytochrome b5	161.487	355.254	2.19989	1.13743	0.000282829	0.000953165
CADAFUBG00002377	AFUB_023830	hypothetical protein; encoded by transcript AFUB_023830A	6138.38	2497.47	0.406861	-1.29739	8.95374e-33	3.9585e-31
CADAFUBG00002380	AFUB_023860	conserved hypothetical protein; encoded by transcript AFUB_023860A	296.035	125.123	0.422664	-1.24242	9.04985e-12	8.96976e-11
CADAFUBG00002381	AFUB_023870	competence/damage-inducible protein CinA	2266	1088.51	0.480367	-1.05779	5.29391e-20	1.06063e-18
CADAFUBG00002386	AFUB_023920	APSES transcription factor StuA; encoded by transcript AFUB_023920A	1982.19	5475.32	2.76226	1.46585	2.21649e-25	6.25832e-24
CADAFUBG00002387	AFUB_023930	myo-inositol transporter; encoded by transcript AFUB_023930A	28.3659	84.5434	2.98045	1.57553	2.28211e-06	1.13767e-05
CADAFUBG00002400	AFUB_024060	short chain dehydrogenase/reductase family protein; encoded by transcript AFUB_024060A	143.007	55.7774	0.390031	-1.35834	4.69512e-08	3.00488e-07
CADAFUBG00002404	AFUB_024100	conserved hypothetical protein; encoded by transcript AFUB_024100A	8193.35	2985.82	0.364421	-1.45632	1.06108e-17	1.78558e-16
CADAFUBG00002405	AFUB_024119	hypothetical protein; encoded by transcript AFUB_024119A	635.684	264.756	0.41649	-1.26365	4.30285e-06	2.05753e-05
CADAFUBG00002411	AFUB_024170	RNA polymerase II transcription factor SIII (Elongin) subunit A	881.678	438.577	0.497435	-1.00742	4.16641e-14	5.1977e-13
CADAFUBG00002412	AFUB_024180	flotillin domain protein; encoded by transcript AFUB_024180A	3813.61	247.935	0.0650132	-3.94312	6.08859e-210	6.1373e-206
CADAFUBG00002419	AFUB_024247	NADP-dependent malic enzyme MaeA; encoded by transcript AFUB_024247A	683.795	237.87	0.347867	-1.52339	2.04886e-07	1.19779e-06
CADAFUBG00002426	AFUB_024320	glutathione S-transferase	2075.44	891.684	0.429636	-1.21881	3.44389e-12	3.59363e-11
CADAFUBG00002465	AFUB_024710	amino acid permease (Dip5)	680.333	2536.66	3.72856	1.89862	3.7209e-24	9.97518e-23
CADAFUBG00002466	AFUB_024720	conserved hypothetical protein; encoded by transcript AFUB_024720A	129.648	466.118	3.59527	1.8461	9.79282e-13	1.07062e-11
CADAFUBG00002467	AFUB_024730	conserved hypothetical protein; encoded by transcript AFUB_024730A	185.484	694.603	3.7448	1.90489	2.18707e-20	4.53615e-19
CADAFUBG00002468	AFUB_024740	nickel transport protein	63.0919	156.114	2.47438	1.30707	2.48336e-05	0.000102886
CADAFUBG00002475	AFUB_024810	voltage-gated chloride channel (ClcA)	6177.18	1429.92	0.231484	-2.11102	4.94593e-80	1.38486e-77
CADAFUBG00002483	AFUB_024890	conserved hypothetical protein; encoded by transcript AFUB_024890A	245.868	668.568	2.71921	1.44319	3.91972e-15	5.3249e-14
CADAFUBG00002484	AFUB_024900	DNA ligase Cdc9	1241.6	2654.88	2.13828	1.09645	4.1108e-21	9.04734e-20
CADAFUBG00002493	AFUB_024990	phenylalanine ammonia-lyase; encoded by transcript AFUB_024990A	174.704	75.0377	0.429513	-1.21922	3.5018e-08	2.29507e-07
CADAFUBG00002497	AFUB_025030	adenosine deaminase; encoded by transcript AFUB_025030A	279.973	124.445	0.444489	-1.16978	3.41905e-10	2.81799e-09
CADAFUBG00002503	AFUB_025090	60S ribosomal protein L10; encoded by transcript AFUB_025090A	9021.3	3060.86	0.339293	-1.5594	2.4358e-47	2.09853e-45
CADAFUBG00002509	AFUB_025150	antigenic mitochondrial protein HSP60	5770.84	2287.03	0.396308	-1.3353	5.45833e-35	2.62e-33
CADAFUBG00002513	AFUB_025190	C6 finger domain protein	1607.45	731.675	0.455177	-1.1355	1.10352e-20	2.35666e-19
CADAFUBG00002514	AFUB_025200	fungal specific trascription factor	1420.16	634.177	0.446553	-1.1631	2.56117e-21	5.69904e-20
CADAFUBG00002516	AFUB_025220	isochorismatase family protein; encoded by transcript AFUB_025220A	46.2188	209.212	4.52656	2.17842	1.23217e-20	2.6093e-19
CADAFUBG00002520	AFUB_025260	cyclohexanone monooxygenase	34.0587	161.53	4.7427	2.24571	2.37431e-06	1.18013e-05
CADAFUBG00002521	AFUB_025270	alpha-N-acetylglucosaminidase	10.1927	33.6965	3.30595	1.72506	0.0023466	0.00650901
CADAFUBG00002539	AFUB_025450	UDP-N-acetylmuramate dehydrogenase	8.76003	32.4429	3.70351	1.88889	0.00883487	0.0212797
CADAFUBG00002547	AFUB_025530	PB1 domain protein	1202.74	457.868	0.380687	-1.39332	2.05022e-27	6.58161e-26
CADAFUBG00002579	AFUB_025850	actin cytoskeleton protein (VIP1)	34636.7	16857.3	0.486689	-1.03893	4.77293e-24	1.27278e-22
CADAFUBG00002585	AFUB_025910	60S acidic ribosomal protein P2/allergen Asp F 8; encoded by transcript AFUB_025910A	3673.29	1251.32	0.340654	-1.55362	1.86905e-42	1.29041e-40
CADAFUBG00002588	AFUB_025940	adhesin	68.6874	32.5869	0.474423	-1.07576	0.00178063	0.00505457
CADAFUBG00002598	AFUB_026040	NAD binding Rossmann fold oxidoreductase	3202.65	1051.61	0.328355	-1.60667	2.0568e-22	4.95994e-21
CADAFUBG00002625	AFUB_026310	urate oxydase UaZ; encoded by transcript AFUB_026310A	3300.89	742.477	0.224932	-2.15244	3.2643e-32	1.38253e-30
CADAFUBG00002638	AFUB_026440	mannitol-1-phosphate dehydrogenase; encoded by transcript AFUB_026440A	9896.94	4472.94	0.451952	-1.14576	3.25356e-13	3.76531e-12
CADAFUBG00002639	AFUB_026450	conserved hypothetical protein; encoded by transcript AFUB_026450A	380.461	142.762	0.375235	-1.41413	1.70878e-13	2.01928e-12
CADAFUBG00002656	AFUB_026620	RTA1 domain protein	264.556	73.3752	0.277352	-1.85021	1.10965e-12	1.21184e-11
CADAFUBG00002664	AFUB_026700	MFS alpha-glucoside transporter	972.319	450.096	0.46291	-1.1112	2.64211e-17	4.28023e-16
CADAFUBG00002668	AFUB_026740	alcohol dehydrogenase	588.484	205.869	0.349829	-1.51528	2.47991e-23	6.29659e-22
CADAFUBG00002672	AFUB_026780	dihydroorotate reductase PyrE	367.201	166.081	0.45229	-1.14468	1.61304e-11	1.56341e-10
CADAFUBG00002673	AFUB_026790	triosephosphate isomerase; encoded by transcript AFUB_026790A	715.879	220.439	0.307928	-1.69934	5.84842e-31	2.33012e-29
CADAFUBG00002682	AFUB_026880	conserved hypothetical protein; encoded by transcript AFUB_026880A	298.644	664.315	2.22444	1.15344	0.00393033	0.0103252
CADAFUBG00002691	AFUB_026980	proline permease	28.2589	89.6223	3.17147	1.66515	2.36569e-07	1.36824e-06
CADAFUBG00002692	AFUB_026990	nuclear pore protein (SEH1)	260.364	630.371	2.42112	1.27567	9.55018e-18	1.6152e-16
CADAFUBG00002703	AFUB_027100	ML domain protein	8643.92	3919.85	0.453481	-1.14089	1.28288e-26	3.99118e-25
CADAFUBG00002708	AFUB_027150	conserved hypothetical protein; encoded by transcript AFUB_027150A	116.331	257.183	2.21079	1.14456	1.32252e-09	1.02082e-08
CADAFUBG00002726	AFUB_027330	MFS multidrug transporter	16.2669	40.5411	2.49225	1.31745	0.00403204	0.0105484
CADAFUBG00002727	AFUB_027340	conserved hypothetical protein; encoded by transcript AFUB_027340A	48.1514	100.628	2.08982	1.06338	0.000112829	0.000415534
CADAFUBG00002761	AFUB_027680	Exocyst complex component Exo70	304.173	764.192	2.51236	1.32904	4.93761e-20	9.93436e-19
CADAFUBG00002763	AFUB_027700	conserved hypothetical protein; encoded by transcript AFUB_027700A	86.8262	40.4592	0.465979	-1.10166	0.000110806	0.00040883
CADAFUBG00002764	AFUB_027710	conserved hypothetical protein; encoded by transcript AFUB_027710A	31.8523	63.8942	2.00595	1.00429	0.00190114	0.00536319
CADAFUBG00002780	AFUB_027860	conserved hypothetical protein; encoded by transcript AFUB_027860A	148.594	66.1619	0.445252	-1.16731	5.49583e-07	2.99611e-06
CADAFUBG00002795	AFUB_028010	conserved hypothetical protein; encoded by transcript AFUB_028010A	17.1685	2.39477	0.139487	-2.8418	0.000605835	0.00191137
CADAFUBG00002815	AFUB_028210	MFS multidrug transporter	89.2273	691.146	7.74591	2.95343	1.61193e-17	2.67681e-16
CADAFUBG00002822	AFUB_028280	allergen Asp F13; encoded by transcript AFUB_028280A identical to rAsp f 13 (GI:3005841) [Aspergillus fumigatus]	17354.4	2455.92	0.141516	-2.82096	5.26533e-112	3.12203e-109
CADAFUBG00002823	AFUB_028290	integral membrane protein; encoded by transcript AFUB_028290A	414.994	189.812	0.457385	-1.12852	2.44243e-09	1.84417e-08
CADAFUBG00002824	AFUB_028300	DUF636 domain protein; encoded by transcript AFUB_028300A	113.702	276.531	2.43208	1.28219	5.87505e-12	5.98791e-11
CADAFUBG00002826	AFUB_028320	conserved hypothetical protein; encoded by transcript AFUB_028320A	1778.72	304.977	0.171459	-2.54406	2.33108e-87	9.03743e-85
CADAFUBG00002827	AFUB_028330	hypothetical protein; encoded by transcript AFUB_028330A	53.0711	24.7121	0.465642	-1.10271	0.00623102	0.0156008
CADAFUBG00002828	AFUB_028340	HET domain protein; encoded by transcript AFUB_028340A	155.477	58.9129	0.378917	-1.40004	1.21556e-09	9.41081e-09
CADAFUBG00002829	AFUB_028350	MFS monocarboxylate transporter	35.1625	6.90379	0.196339	-2.34858	5.36063e-06	2.51326e-05
CADAFUBG00002832	AFUB_028380	methyltransferase	235.701	83.6842	0.355043	-1.49393	3.34613e-10	2.76467e-09
CADAFUBG00002836	AFUB_028420	MFS monocarboxylate transporter	714.504	185.002	0.258923	-1.9494	7.51026e-08	4.68172e-07
CADAFUBG00002840	AFUB_028460	UDP-glucoronosyl and UDP-glucosyl transferase family protein	35.3119	74.89	2.12081	1.08462	0.00126603	0.00371733
CADAFUBG00002849	AFUB_028550	conserved hypothetical protein; encoded by transcript AFUB_028550A	576.772	272.67	0.472751	-1.08085	3.51997e-13	4.05037e-12
CADAFUBG00002852	AFUB_028580	conserved hypothetical protein; encoded by transcript AFUB_028580A	573.922	1261.48	2.19801	1.1362	6.67195e-19	1.23401e-17
CADAFUBG00002863	AFUB_028690	calcineurin binding protein	32515.9	9085.44	0.279415	-1.83952	1.65806e-39	1.00079e-37
CADAFUBG00002869	AFUB_028750	conserved hypothetical protein; encoded by transcript AFUB_028750A	235.833	72.5547	0.307653	-1.70062	4.54459e-06	2.16593e-05
CADAFUBG00002875	AFUB_028810	hypothetical protein; encoded by transcript AFUB_028810A	534.036	143.631	0.268953	-1.89457	2.39307e-11	2.26499e-10
CADAFUBG00002888	AFUB_028939	aminotransferase family protein	4745.9	675.056	0.14224	-2.8136	5.9598e-15	7.99931e-14
CADAFUBG00002889	AFUB_028940	conserved hypothetical protein; encoded by transcript AFUB_028940A	214.277	36.3865	0.169811	-2.558	7.4916e-09	5.40941e-08
CADAFUBG00002898	AFUB_029030	MFS transporter	67.6903	194.694	2.87625	1.52419	0.0213698	0.0462403
CADAFUBG00002917	AFUB_029220	conserved hypothetical protein; encoded by transcript AFUB_029220A	1853.17	365.031	0.196977	-2.3439	3.17106e-20	6.48362e-19
CADAFUBG00002922	AFUB_029270	thiamine pyrophosphate enzyme	401.299	109.93	0.273935	-1.8681	9.5042e-13	1.04294e-11
CADAFUBG00002923	AFUB_029280	aromatic aminotransferase Aro8	9473.62	1325.43	0.139907	-2.83746	1.75089e-54	2.20612e-52
CADAFUBG00002928	AFUB_029330	ubiquitin conjugating enzyme	1468.07	604.677	0.411885	-1.27969	1.09534e-25	3.1727e-24
CADAFUBG00002930	AFUB_029350	DNA-directed RNA polymerase I and III subunit Rpc40	185.244	371.215	2.00392	1.00283	1.8897e-08	1.2914e-07
CADAFUBG00002935	AFUB_029400	C2H2 finger domain protein FlbC; encoded by transcript AFUB_029400A	241.588	659.007	2.72782	1.44775	2.7721e-06	1.36174e-05
CADAFUBG00002943	AFUB_029480	protein phosphatase regulatory subunit Gac1	1341.93	3599.48	2.68232	1.42348	2.44108e-36	1.24273e-34
CADAFUBG00002947	AFUB_029520	annexin ANXC3.2; encoded by transcript AFUB_029520A	10808.7	2674.43	0.247434	-2.01489	2.17271e-44	1.64668e-42
CADAFUBG00002951	AFUB_029560	conserved hypothetical protein; encoded by transcript AFUB_029560A	5849.41	729.033	0.124634	-3.00424	4.83409e-137	9.32122e-134
CADAFUBG00002971	AFUB_029760	hypothetical protein; encoded by transcript AFUB_029760A	265.405	55.7436	0.210032	-2.25132	3.88689e-27	1.23207e-25
CADAFUBG00002982	AFUB_029870	CBF/NF-Y family transcription factor	680.816	1.15911	0.00170253	-9.19811	4.47941e-205	2.25762e-201
CADAFUBG00002993	AFUB_029980	GPI anchored endo-1	409.718	1908.73	4.65865	2.21991	5.59624e-34	2.56409e-32
CADAFUBG00003000	AFUB_030050	cytochrome p450	421.273	209.263	0.496741	-1.00944	2.21935e-10	1.86271e-09
CADAFUBG00003003	AFUB_030080	oxidoreductase	1824.85	685.022	0.375386	-1.41355	1.12949e-18	2.05881e-17
CADAFUBG00003005	AFUB_030100	oxidoreductase	65.1147	524.501	8.05504	3.00989	5.72316e-58	8.3608e-56
CADAFUBG00003006	AFUB_030110	endoglucanase	4485.66	1038.17	0.231443	-2.11127	1.19999e-76	2.813e-74
CADAFUBG00003009	AFUB_030140	hydrolase	125.51	21.1524	0.168532	-2.56891	3.80318e-18	6.58695e-17
CADAFUBG00003011	AFUB_030160	endoglucanase	352.314	87.8423	0.24933	-2.00387	1.07496e-27	3.50667e-26
CADAFUBG00003020	AFUB_030250	conserved hypothetical protein; encoded by transcript AFUB_030250A	11505.8	5015.97	0.435951	-1.19776	2.25668e-29	8.15317e-28
CADAFUBG00003022	AFUB_030270	cell wall glycosyl hydrolase YteR	1920.49	276.194	0.143814	-2.79772	1.98004e-46	1.66324e-44
CADAFUBG00003023	AFUB_030280	F-box domain protein; encoded by transcript AFUB_030280A	67.2778	22.8065	0.338989	-1.56069	3.78805e-06	1.82609e-05
CADAFUBG00003037	AFUB_030420	conserved hypothetical protein; encoded by transcript AFUB_030420A	16.4028	38.0111	2.31736	1.21248	0.00736998	0.0181105
CADAFUBG00003060	AFUB_030650	Mechanosensitive ion channel family; encoded by transcript AFUB_030650A	618.054	1647.28	2.66526	1.41428	9.59273e-17	1.48533e-15
CADAFUBG00003073	AFUB_030780	hypothetical protein; encoded by transcript AFUB_030780A	43.5336	112.699	2.58879	1.37228	4.64152e-06	2.20379e-05
CADAFUBG00003074	AFUB_030790	ABC multidrug transporter	17388.4	41446.5	2.38357	1.25312	7.76921e-34	3.52764e-32
CADAFUBG00003078	AFUB_030830	hypothetical protein; encoded by transcript AFUB_030830A	3504.4	1207.97	0.344701	-1.53658	6.59019e-26	1.94237e-24
CADAFUBG00003079	AFUB_030840	conserved hypothetical protein; encoded by transcript AFUB_030840A	7928.94	2539.12	0.320234	-1.6428	2.1242e-47	1.87824e-45
CADAFUBG00003082	AFUB_030870	conserved hypothetical protein; encoded by transcript AFUB_030870A	264.342	783.392	2.96355	1.56733	1.53447e-27	4.97346e-26
CADAFUBG00003089	AFUB_030940	conserved hypothetical protein; encoded by transcript AFUB_030940A	102.891	24.8059	0.24109	-2.05236	1.0345e-09	8.07103e-09
CADAFUBG00003090	AFUB_030950	hypothetical protein; encoded by transcript AFUB_030950A	866.819	290.712	0.335378	-1.57614	6.18559e-18	1.06039e-16
CADAFUBG00003091	AFUB_030960	DUF636 domain protein; encoded by transcript AFUB_030960A	544.093	188.544	0.346529	-1.52895	5.734e-23	1.43066e-21
CADAFUBG00003092	AFUB_030970	citrate synthase; encoded by transcript AFUB_030970A	45.8991	6.41784	0.139825	-2.8383	1.16374e-08	8.18597e-08
CADAFUBG00003095	AFUB_031000	AflR-like C6 transcription factor	34.868	126.825	3.63728	1.86286	9.59927e-12	9.47704e-11
CADAFUBG00003129	AFUB_031340	conserved hypothetical protein; encoded by transcript AFUB_031340A	151.592	74.3964	0.490766	-1.02689	1.08764e-05	4.82334e-05
CADAFUBG00003146	AFUB_031510	phytanoyl-CoA dioxygenase family protein; encoded by transcript AFUB_031510A	1382.11	298.999	0.216336	-2.20866	4.33317e-32	1.81238e-30
CADAFUBG00003147	AFUB_031520	TAM domain methyltransferase	361.907	123.935	0.342449	-1.54604	6.6315e-12	6.70467e-11
CADAFUBG00003150	AFUB_031550	RING finger protein	128.071	341.898	2.66959	1.41662	3.21207e-06	1.56414e-05
CADAFUBG00003154	AFUB_031590	hypothetical protein; encoded by transcript AFUB_031590A	375.557	1011.46	2.69322	1.42933	9.46286e-26	2.77437e-24
CADAFUBG00003159	AFUB_031640	nucleotide binding protein Nbp35	1785.53	829.137	0.464364	-1.10667	1.30244e-20	2.74657e-19
CADAFUBG00003161	AFUB_031660	3' exoribonuclease family protein; encoded by transcript AFUB_031660A	120.19	32.7232	0.272263	-1.87693	2.40053e-11	2.26992e-10
CADAFUBG00003181	AFUB_031860	hypothetical protein; encoded by transcript AFUB_031860A	73.7513	149.014	2.0205	1.01471	0.00144189	0.00417772
CADAFUBG00003184	AFUB_031890	chromosome condensation protein (CrcB)	404.08	186.965	0.462693	-1.11187	2.93334e-12	3.06722e-11
CADAFUBG00003196	AFUB_032010	hypothetical protein; encoded by transcript AFUB_032010A	771.973	318.023	0.411961	-1.27942	6.51916e-20	1.29357e-18
CADAFUBG00003205	AFUB_032100	conserved hypothetical protein; encoded by transcript AFUB_032100A	774.779	377.024	0.486622	-1.03913	1.68556e-14	2.16765e-13
CADAFUBG00003215	AFUB_032200	phospholipase D (PLD)	74230.7	35621.1	0.479871	-1.05928	1.06848e-13	1.28524e-12
CADAFUBG00003216	AFUB_032210	cyanate hydratase	5469.14	2289.81	0.418679	-1.25608	1.82078e-30	7.05904e-29
CADAFUBG00003221	AFUB_032260	alpha/beta superfamily hydrolase	2193.84	6189.63	2.82136	1.49639	1.52051e-42	1.05701e-40
CADAFUBG00003228	AFUB_032330	conserved hypothetical protein; encoded by transcript AFUB_032330A	96.6678	251.726	2.60403	1.38075	1.80163e-12	1.92378e-11
CADAFUBG00003239	AFUB_032440	mitochondrial carrier protein (Leu5)	867.289	391.728	0.451669	-1.14666	1.10141e-17	1.84729e-16
CADAFUBG00003275	AFUB_032800	conserved hypothetical protein; encoded by transcript AFUB_032800A	3789.31	1659.09	0.437834	-1.19154	5.03833e-16	7.39249e-15
CADAFUBG00003284	AFUB_032890	C2H2 finger domain protein	179.134	61.7142	0.344514	-1.53736	1.25526e-10	1.08423e-09
CADAFUBG00003286	AFUB_032910	phosphoesterase	13.2465	53.3135	4.02472	2.00889	1.82389e-06	9.23396e-06
CADAFUBG00003287	AFUB_032920	MFS transporter	98.4616	224.254	2.27758	1.1875	1.55988e-08	1.07918e-07
CADAFUBG00003290	AFUB_032950	glutathione S-transferase; encoded by transcript AFUB_032950A	538.899	1293.81	2.40084	1.26354	1.55202e-23	4.00111e-22
CADAFUBG00003293	AFUB_032980	conserved hypothetical protein; encoded by transcript AFUB_032980A	3907.48	1593.93	0.407917	-1.29365	1.59695e-30	6.21516e-29
CADAFUBG00003295	AFUB_033000	hypothetical protein; encoded by transcript AFUB_033000A	420.486	176.342	0.419378	-1.25368	2.88539e-08	1.91599e-07
CADAFUBG00003304	AFUB_033090	Pfs and NB-ARC domain protein; encoded by transcript AFUB_033090A similar to phosphorylase (GI:19917616) [Methanosarcina acetivorans] contains Pfs and NB-ARC domains	16.089	34.4337	2.1402	1.09775	0.0146382	0.0333454
CADAFUBG00003309	AFUB_033140	L-PSP endoribonuclease family protein	151.065	51.7862	0.342808	-1.54453	4.60687e-11	4.19108e-10
CADAFUBG00003310	AFUB_033150	integral membrane protein; encoded by transcript AFUB_033150A	4232.73	1880.25	0.444217	-1.17066	4.29128e-16	6.34254e-15
CADAFUBG00003311	AFUB_033160	amino acid transporter	174.285	47.4828	0.272444	-1.87597	1.65869e-12	1.78057e-11
CADAFUBG00003313	AFUB_033180	flavin-binding monooxygenase	55.6307	215.413	3.87221	1.95316	3.03108e-08	2.00744e-07
CADAFUBG00003336	AFUB_033410	PAF acetylhydrolase family protein; encoded by transcript AFUB_033410A	48.8689	102.651	2.10054	1.07076	6.97385e-05	0.000267388
CADAFUBG00003352	AFUB_033570	RTA1 domain protein	15.4693	34.5078	2.23073	1.15752	0.0155409	0.0350531
CADAFUBG00003353	AFUB_033580	C6 transcription factor	4.30469	28.5431	6.63071	2.72916	6.2413e-05	0.000241807
CADAFUBG00003357	AFUB_033620	integral membrane protein; encoded by transcript AFUB_033620A	1014.61	2057.5	2.02788	1.01997	6.75178e-14	8.24945e-13
CADAFUBG00003369	AFUB_033740	FAD binding oxidoreductase CpoX1; encoded by transcript AFUB_033740A	14.2998	1.40803	0.0984649	-3.34425	0.000498115	0.00159296
CADAFUBG00003371	AFUB_033760	metalloproteinase	70.2941	6.76523	0.0962418	-3.37719	1.38712e-06	7.10475e-06
CADAFUBG00003377	AFUB_033910	PKS-like enzyme	9.12566	1.17806	0.129093	-2.95352	0.00806915	0.0196229
CADAFUBG00003383	AFUB_033970	MFS drug efflux transporter	94.304	42.9076	0.454993	-1.13609	0.00273879	0.00747954
CADAFUBG00003400	AFUB_034140	hypothetical protein; encoded by transcript AFUB_034140A	23.323	60.1172	2.57759	1.36602	0.000218103	0.000753677
CADAFUBG00003401	AFUB_034150	glyoxalase family protein	2.9711	17.5034	5.89122	2.55857	0.000801864	0.00246126
CADAFUBG00003408	AFUB_034220	conserved hypothetical protein; encoded by transcript AFUB_034220A	25.4582	6.0415	0.237311	-2.07515	0.000517592	0.00165158
CADAFUBG00003411	AFUB_034250	extracellular chitosanase CsnC	562.69	279.686	0.497052	-1.00853	2.96188e-11	2.77469e-10
CADAFUBG00003417	AFUB_034310	conserved hypothetical protein; encoded by transcript AFUB_034310A	1746.93	756.21	0.432879	-1.20797	1.60323e-23	4.11211e-22
CADAFUBG00003419	AFUB_034330	FacC-like extracellular signaling protein	35.3706	109.209	3.08758	1.62648	8.13207e-09	5.83426e-08
CADAFUBG00003426	AFUB_034400	pentafunctional AROM polypeptide	103.078	210.578	2.04289	1.03061	4.24921e-07	2.35239e-06
CADAFUBG00003432	AFUB_034460	cytochrome P450 monooxygenase (Fum15)	17.3559	42.7948	2.46572	1.30201	0.0024843	0.0068364
CADAFUBG00003433	AFUB_034470	fungal specific transcription factor	11.7646	39.1554	3.32824	1.73476	0.00142393	0.00413399
CADAFUBG00003443	AFUB_034570	conserved hypothetical protein; encoded by transcript AFUB_034570A	155.265	39.6812	0.25557	-1.96821	6.53227e-15	8.7444e-14
CADAFUBG00003444	AFUB_034580	LipA and NB-ARC domain protein; encoded by transcript AFUB_034580A	1329.68	363.638	0.273479	-1.8705	9.46808e-26	2.77437e-24
CADAFUBG00003445	AFUB_034590	C4-dicarboxylate transporter/malic acid transport protein; encoded by transcript AFUB_034590A	302.806	63.3475	0.209202	-2.25703	5.13267e-30	1.9162e-28
CADAFUBG00003446	AFUB_034600	extracellular dioxygenase	1234.95	157.172	0.12727	-2.97403	2.79563e-46	2.32892e-44
CADAFUBG00003447	AFUB_034610	extracellular endo-1	159.82	54.1459	0.338794	-1.56152	5.20768e-11	4.70372e-10
CADAFUBG00003453	AFUB_034670	MFS multidrug transporter	539.026	255.542	0.474082	-1.07679	1.03746e-08	7.35411e-08
CADAFUBG00003455	AFUB_034690	heat shock protein Hsp30/Hsp42	68564.1	14117.6	0.205904	-2.27996	5.30613e-99	2.54694e-96
CADAFUBG00003456	AFUB_034700	lipase/esterase family protein	499.985	246.879	0.493773	-1.01808	3.06565e-08	2.02901e-07
CADAFUBG00003469	AFUB_034830	hypothetical protein; encoded by transcript AFUB_034830A	295.565	1106.12	3.74237	1.90395	1.73161e-43	1.25573e-41
CADAFUBG00003483	AFUB_034970	mismatched base pair and cruciform DNA recognition protein	1057.54	521.506	0.493133	-1.01995	5.22276e-16	7.64085e-15
CADAFUBG00003484	AFUB_034980	Indoleamine 2	441.587	155.953	0.353165	-1.50159	3.40162e-20	6.94096e-19
CADAFUBG00003486	AFUB_035000	BAR adaptor protein RVS167	22218.8	6333.05	0.285031	-1.81081	9.29316e-60	1.56125e-57
CADAFUBG00003493	AFUB_035070	conserved hypothetical protein; encoded by transcript AFUB_035070A	133.479	398.65	2.98662	1.57851	1.95574e-07	1.14616e-06
CADAFUBG00003500	AFUB_035140	C2H2 finger domain protein	274.588	795.623	2.89752	1.53482	1.21815e-05	5.37136e-05
CADAFUBG00003501	AFUB_035149	conserved hypothetical protein; encoded by transcript AFUB_035149A	249.011	79.7546	0.320285	-1.64257	6.85741e-16	9.87467e-15
CADAFUBG00003513	AFUB_035260	DUF1212 domain membrane protein Prm10	113.682	762.266	6.70525	2.74529	1.09798e-43	8.13797e-42
CADAFUBG00003519	AFUB_035320	extracellular lipase	246.586	72.0614	0.292236	-1.77479	4.47514e-10	3.63493e-09
CADAFUBG00003532	AFUB_035450	HSP70 family protein; encoded by transcript AFUB_035450A	253.879	83.229	0.32783	-1.60898	4.41665e-16	6.50875e-15
CADAFUBG00003534	AFUB_035470	oxidoreductase	54.2426	20.7442	0.382434	-1.38672	0.000154712	0.000553013
CADAFUBG00003544	AFUB_035570	cupin domain protein; encoded by transcript AFUB_035570A	42.4645	124.938	2.94217	1.55688	1.18129e-08	8.30361e-08
CADAFUBG00003545	AFUB_035580	oxidoreductase	4.82097	22.3584	4.63774	2.21342	0.00100489	0.00301646
CADAFUBG00003551	AFUB_035640	toxin biosynthesis protein	5.03826	23.7932	4.7225	2.23955	0.000863841	0.00263607
CADAFUBG00003556	AFUB_035690	tRNA-Lys; anticodon CTT [Source: TRNASCAN-SE]	2.42034	13.4719	5.56611	2.47667	0.00455767	0.0117828
CADAFUBG00003557	AFUB_035700	thioesterase domain protein; encoded by transcript AFUB_035700A	66.5603	197.312	2.96441	1.56774	7.07302e-12	7.12248e-11
CADAFUBG00003561	AFUB_035740	conserved hypothetical protein; encoded by transcript AFUB_035740A	5041.43	2055.98	0.407816	-1.29401	4.02578e-32	1.69083e-30
CADAFUBG00003564	AFUB_035770	stomatin family protein; encoded by transcript AFUB_035770A	22371.7	7158.93	0.319999	-1.64386	8.41296e-29	2.94454e-27
CADAFUBG00003565	AFUB_035780	conserved hypothetical protein; encoded by transcript AFUB_035780A	2496.58	956.036	0.382939	-1.38481	1.78127e-32	7.67318e-31
CADAFUBG00003583	AFUB_035960	aldose 1-epimerase	211.421	487.904	2.30774	1.20648	1.49867e-14	1.94422e-13
CADAFUBG00003587	AFUB_036000	1	91.4602	214.022	2.34005	1.22654	3.7753e-09	2.80435e-08
CADAFUBG00003591	AFUB_036040	conserved hypothetical protein; encoded by transcript AFUB_036040A	2883.89	8465.77	2.93554	1.55363	9.44675e-09	6.72481e-08
CADAFUBG00003593	AFUB_036060	methyltransferase	1038.46	362.954	0.34951	-1.51659	4.17187e-30	1.575e-28
CADAFUBG00003594	AFUB_036070	HHE domain protein; encoded by transcript AFUB_036070A	61.0821	9.13182	0.149501	-2.74178	0.00149395	0.00431231
CADAFUBG00003599	AFUB_036120	conserved hypothetical protein; encoded by transcript AFUB_036120A	7103.81	1954.22	0.275094	-1.862	4.67096e-33	2.07415e-31
CADAFUBG00003610	AFUB_036230	cytochrome P450 monooxigenase GliC2; encoded by transcript AFUB_036230A similar to SirC (GI:46403057) [Leptosphaeria maculans] PMID: 15387811 similar to GliC (GI:56609356) [Aspergillus fumigatus]	155.798	2567.74	16.4813	4.04275	8.14813e-39	4.83136e-37
CADAFUBG00003611	AFUB_036240	FAD binding domain protein; encoded by transcript AFUB_036240A	149.204	758.876	5.08617	2.34658	1.06499e-46	9.02111e-45
CADAFUBG00003613	AFUB_036260	dimethylallyl tryptophan synthase GliD2; encoded by transcript AFUB_036260A; (2.5.1.34)	146.012	3238.78	22.1816	4.47129	9.21292e-64	1.68848e-61
CADAFUBG00003614	AFUB_036270	nonribosomal peptide synthase GliP2; encoded by transcript AFUB_036270A similar to SirP (GI:46403055) [Leptosphaeria maculans] PMID: 15387811 similar to GliP (GI:56609357) [Aspergillus fumigatus] PMID: 15979823	1031.21	6845.65	6.63846	2.73085	1.92319e-18	3.42504e-17
CADAFUBG00003615	AFUB_036280	O-methyltransferase GliM2; encoded by transcript AFUB_036280A similar to GB:AAS92548.1: SirM [Leptosphaeria maculans] similar to GliM (GI:56609355) [Aspergillus fumigatus] PMID: 15979823	387.214	4802.01	12.4014	3.63243	1.45108e-32	6.27763e-31
CADAFUBG00003616	AFUB_036290	MFS transporter	1092.06	2584.22	2.36638	1.24268	0.0119811	0.0278784
CADAFUBG00003621	AFUB_036340	RTA1 domain protein	302.575	113.35	0.374617	-1.41651	3.95457e-11	3.65037e-10
CADAFUBG00003652	AFUB_036650	conserved hypothetical protein; encoded by transcript AFUB_036650A	245.547	500.573	2.0386	1.02758	1.0556e-10	9.22849e-10
CADAFUBG00003660	AFUB_036730	hypothetical protein; encoded by transcript AFUB_036730A	20.2407	44.6072	2.20384	1.14002	0.00516669	0.0132048
CADAFUBG00003668	AFUB_036810	stress response RCI peptide	10882.5	5019.95	0.461287	-1.11626	2.87134e-26	8.69163e-25
CADAFUBG00003677	AFUB_036900	glutathione peroxidase Hyr1	7554.31	1852.76	0.245259	-2.02762	9.53182e-59	1.47205e-56
CADAFUBG00003683	AFUB_036960	ABC transporter	1.50163	18.965	12.6296	3.65874	3.19565e-05	0.000130308
CADAFUBG00003684	AFUB_036970	carboxypeptidase Y	19.5875	116.712	5.95846	2.57494	1.83863e-12	1.95913e-11
CADAFUBG00003691	AFUB_037040	conserved hypothetical protein; encoded by transcript AFUB_037040A	952.894	251.345	0.26377	-1.92265	1.41051e-43	1.03781e-41
CADAFUBG00003717	AFUB_037300	hypothetical protein; encoded by transcript AFUB_037300A	49.2572	99.5172	2.02036	1.01461	0.0107169	0.0253048
CADAFUBG00003721	AFUB_037340	NAD binding Rossmann fold oxidoreductase	203.684	84.5669	0.415188	-1.26816	9.80716e-05	0.000364918
CADAFUBG00003722	AFUB_037350	phosphoglucomutase PgmA; encoded by transcript AFUB_037350A	2801.37	5660.71	2.0207	1.01485	8.77738e-12	8.70827e-11
CADAFUBG00003739	AFUB_037520	hypothetical protein; encoded by transcript AFUB_037520A	380.993	109.927	0.288527	-1.79322	1.81833e-17	2.9998e-16
CADAFUBG00003752	AFUB_037650	hypothetical protein; encoded by transcript AFUB_037650A	54.5888	17.4114	0.318955	-1.64858	4.50722e-05	0.000179647
CADAFUBG00003756	AFUB_037690	mitochondrial methylglutaconyl-CoA hydratase (Auh)	226.603	79.5869	0.351217	-1.50957	1.72548e-05	7.36049e-05
CADAFUBG00003761	AFUB_037740	arginase	19662	9223.3	0.469094	-1.09205	1.3865e-25	3.94801e-24
CADAFUBG00003769	AFUB_037820	conserved hypothetical protein; encoded by transcript AFUB_037820A	120.527	46.5384	0.386124	-1.37286	0.00220619	0.00615509
CADAFUBG00003777	AFUB_037900	class V chitinase	3397.76	1149.35	0.338268	-1.56376	7.06098e-43	5.0123e-41
CADAFUBG00003800	AFUB_038130	eukaryotic translation initiation factor eIF-2C4	364.105	172.503	0.473774	-1.07773	2.38629e-09	1.80313e-08
CADAFUBG00003809	AFUB_038220	glutaminase	586.219	1278.94	2.18168	1.12544	1.78092e-19	3.4094e-18
CADAFUBG00003812	AFUB_038250	anion exchange family protein; encoded by transcript AFUB_038250A	85.8501	258.834	3.01495	1.59214	8.16385e-15	1.08708e-13
CADAFUBG00003813	AFUB_038260	hypothetical protein; encoded by transcript AFUB_038260A	6.74242	19.7626	2.93109	1.55144	0.011738	0.027395
CADAFUBG00003816	AFUB_038290	zinc knuckle transcription factor/splicing factor MSL5/ZFM1	5231.01	2236.07	0.427463	-1.22613	8.92966e-30	3.27312e-28
CADAFUBG00003817	AFUB_038300	glutathione S-transferase GstA; encoded by transcript AFUB_038300A	74.6596	154.325	2.06705	1.04758	0.00176592	0.00501703
CADAFUBG00003823	AFUB_038360	RTA1 domain protein	7737.26	2680.87	0.346488	-1.52912	1.48617e-10	1.2717e-09
CADAFUBG00003833	AFUB_038460	Arp2/3 complex subunit Arc16	406.364	188.643	0.464223	-1.10711	2.59548e-12	2.7281e-11
CADAFUBG00003864	AFUB_038770	transcription factor TFIIIC complex subunit Tfc6	1447.47	358.051	0.247364	-2.01529	1.50022e-51	1.59181e-49
CADAFUBG00003886	AFUB_038990	hypothetical protein; encoded by transcript AFUB_038990A	622.311	3188.46	5.12358	2.35715	3.8782e-08	2.52208e-07
CADAFUBG00003889	AFUB_039020	conserved hypothetical protein; encoded by transcript AFUB_039020A	285.049	660.966	2.31878	1.21336	6.55567e-16	9.45367e-15
CADAFUBG00003891	AFUB_039040	fructosyl amino acid oxidasesarcosine oxidase	936.217	314.052	0.335447	-1.57584	8.43112e-31	3.31975e-29
CADAFUBG00003900	AFUB_039130	phosphoglycerate mutase family domain protein; encoded by transcript AFUB_039130A	191.662	383.588	2.00138	1.001	1.50679e-09	1.16031e-08
CADAFUBG00003901	AFUB_039140	cyclin-like protein (Clg1)	1251.9	3724.51	2.97509	1.57293	0.00180639	0.0051176
CADAFUBG00003905	AFUB_039180	conserved hypothetical protein; encoded by transcript AFUB_039180A	14658.1	7257.28	0.495102	-1.0142	9.54367e-11	8.39443e-10
CADAFUBG00003924	AFUB_039370	class II aldolase/adducin domain protein; encoded by transcript AFUB_039370A	107.124	43.6661	0.40762	-1.2947	0.0184529	0.0407103
CADAFUBG00003935	AFUB_039480	extracellular thaumatin domain protein	1027.01	3880.6	3.77855	1.91783	2.62354e-63	4.72237e-61
CADAFUBG00003938	AFUB_039510	hypothetical protein; encoded by transcript AFUB_039510A	9.49361	29.789	3.13779	1.64975	0.00332132	0.00891819
CADAFUBG00003939	AFUB_039520	conserved hypothetical protein; encoded by transcript AFUB_039520A	43.3846	92.6613	2.13581	1.09478	0.000128194	0.000466328
CADAFUBG00003940	AFUB_039530	camp independent regulatory protein; encoded by transcript AFUB_039530A	400.223	815.991	2.03884	1.02775	0.000278494	0.000940757
CADAFUBG00003950	AFUB_039630	monooxygenase	34.9393	72.2798	2.06872	1.04874	0.00125539	0.00368822
CADAFUBG00003967	AFUB_039800	prenylcysteine lyase	488.481	984.93	2.01631	1.01172	1.54575e-14	2.00014e-13
CADAFUBG00003969	AFUB_039820	conserved hypothetical protein; encoded by transcript AFUB_039820A	253.321	93.212	0.367959	-1.44238	2.89803e-13	3.37323e-12
CADAFUBG00003975	AFUB_039880	CAIB/BAIF family enzyme; encoded by transcript AFUB_039880A	448.283	150.371	0.335438	-1.57588	2.59438e-22	6.21172e-21
CADAFUBG00003988	AFUB_040010	hypothetical protein; encoded by transcript AFUB_040010A	297.101	138.616	0.466563	-1.09986	4.14655e-08	2.6862e-07
CADAFUBG00003989	AFUB_040020	conserved hypothetical protein; encoded by transcript AFUB_040020A	4608.93	1646.48	0.357236	-1.48505	1.15439e-41	7.6554e-40
CADAFUBG00003993	AFUB_040060	carboxylesterase	109.015	246.851	2.26437	1.17911	8.0378e-10	6.34464e-09
CADAFUBG00004011	AFUB_040240	transcriptional regulator	801.389	285.559	0.356331	-1.48871	1.95178e-07	1.1445e-06
CADAFUBG00004012	AFUB_040250	FAD dependent sulfhydryl oxidase Erv1	1875.41	284.405	0.15165	-2.72118	3.44061e-97	1.57643e-94
CADAFUBG00004023	AFUB_040360	TLD domain containing protein; encoded by transcript AFUB_040360A	167.709	373.504	2.2271	1.15517	1.13868e-11	1.11653e-10
CADAFUBG00004056	AFUB_040690	SNF2 family helicase/ATPase	377.145	859.111	2.27793	1.18773	5.69216e-17	8.97918e-16
CADAFUBG00004063	AFUB_040760	conserved hypothetical protein; encoded by transcript AFUB_040760A	199.015	493.667	2.48056	1.31066	1.72995e-08	1.18787e-07
CADAFUBG00004066	AFUB_040790	4-nitrophenylphosphatase; encoded by transcript AFUB_040790A	2812.18	9183.71	3.26569	1.70739	6.88874e-14	8.4066e-13
CADAFUBG00004073	AFUB_040860	hypothetical protein; encoded by transcript AFUB_040860A	86.0444	190.175	2.2102	1.14418	1.08487e-07	6.56788e-07
CADAFUBG00004074	AFUB_040870	conserved hypothetical protein; encoded by transcript AFUB_040870A	2527.17	1060.33	0.419574	-1.253	2.38061e-18	4.20992e-17
CADAFUBG00004091	AFUB_041040	GMC oxidoreductase	21.0074	80.38	3.82626	1.93594	5.20286e-06	2.44726e-05
CADAFUBG00004093	AFUB_041060	C6 transcription factor (OTam)	255.17	1071.76	4.20016	2.07045	4.53986e-50	4.6224e-48
CADAFUBG00004123	AFUB_041350	acetyltransferase	172.997	76.9397	0.444747	-1.16894	8.26939e-08	5.11069e-07
CADAFUBG00004124	AFUB_041360	conserved hypothetical protein; encoded by transcript AFUB_041360A	1794.8	485.821	0.270683	-1.88532	4.0493e-48	3.71063e-46
CADAFUBG00004125	AFUB_041370	conserved hypothetical protein; encoded by transcript AFUB_041370A	295.739	680.948	2.30253	1.20322	1.36602e-17	2.27971e-16
CADAFUBG00004144	AFUB_041560	enoyl-CoA hydratase/isomerase family protein; encoded by transcript AFUB_041560A	769.296	205.279	0.26684	-1.90595	1.22834e-33	5.52752e-32
CADAFUBG00004152	AFUB_041630	hypothetical protein; encoded by transcript AFUB_041630A contains WD repeats similar to SP:Q00808: Vegetatible incompatibility protein HET-E [Podospora anserina]	66.1605	217.358	3.28531	1.71603	1.70101e-08	1.16959e-07
CADAFUBG00004159	AFUB_041700	oligo-1	100.51	244.191	2.42952	1.28067	5.60351e-11	5.02969e-10
CADAFUBG00004161	AFUB_041720	mitochondrial metallochaperone Sco1	2064.85	1014.4	0.491268	-1.02542	1.15226e-18	2.09275e-17
CADAFUBG00004198	AFUB_042090	40S ribosomal protein S9; encoded by transcript AFUB_042090A	4721.31	1907.37	0.403991	-1.3076	1.45157e-31	5.89991e-30
CADAFUBG00004201	AFUB_042120	C2H2 zinc finger domain protein	112.524	242.996	2.1595	1.1107	7.95428e-06	3.61983e-05
CADAFUBG00004232	AFUB_042430	dihydrofolate reductase; encoded by transcript AFUB_042430A	77.8083	161.482	2.07539	1.05338	9.95711e-05	0.000369815
CADAFUBG00004240	AFUB_042510	3'-phosphoadenosine-5'-phosphosulfate reductase; encoded by transcript AFUB_042510A	17.4006	52.452	3.01439	1.59187	0.000124382	0.000453445
CADAFUBG00004241	AFUB_042520	ATP sulphurylase; encoded by transcript AFUB_042520A	465.01	1273.74	2.73916	1.45374	7.09573e-30	2.6104e-28
CADAFUBG00004268	AFUB_042790	Rho GTPase activator (Rgd1)	7487.03	3328.41	0.444556	-1.16956	2.54924e-28	8.65197e-27
CADAFUBG00004291	AFUB_043010	glutaryl-CoA dehydrogenase	1318.04	639.301	0.485038	-1.04383	3.20984e-17	5.16857e-16
CADAFUBG00004293	AFUB_043030	glyoxalase family protein; encoded by transcript AFUB_043030A	709.282	2554.3	3.60125	1.8485	1.3963e-53	1.67557e-51
CADAFUBG00004317	AFUB_043270	C6 transcription factor (Fcr1)	7245.38	2755.31	0.380285	-1.39485	4.766e-38	2.69895e-36
CADAFUBG00004318	AFUB_043280	aldose 1-epimerase	2460.91	1120.67	0.45539	-1.13483	8.52196e-08	5.25391e-07
CADAFUBG00004319	AFUB_043290	nicotinate-nucleotide pyrophosphorylase; encoded by transcript AFUB_043290A	1071.74	461.205	0.430333	-1.21647	4.16559e-11	3.83113e-10
CADAFUBG00004323	AFUB_043330	conserved hypothetical protein; encoded by transcript AFUB_043330A	964.958	340.807	0.353183	-1.50151	4.19561e-21	9.21388e-20
CADAFUBG00004327	AFUB_043370	phospholipase D1 (PLD1)	4407.87	2136.4	0.484679	-1.0449	6.22422e-16	9.02736e-15
CADAFUBG00004332	AFUB_043420	conserved hypothetical protein; encoded by transcript AFUB_043420A	68.9622	25.4229	0.36865	-1.43968	1.2739e-05	5.59518e-05
CADAFUBG00004369	AFUB_043790	hypothetical protein; encoded by transcript AFUB_043790A	81.4381	206.368	2.53404	1.34144	1.03486e-10	9.06021e-10
CADAFUBG00004383	AFUB_043930	hypothetical protein; encoded by transcript AFUB_043930A	16.3016	46.4414	2.84888	1.51039	0.000154992	0.000553817
CADAFUBG00004385	AFUB_043950	MFS transporter	15.8359	35.0322	2.2122	1.14548	0.0121303	0.0281931
CADAFUBG00004393	AFUB_044030	cytochrome P450 monooxygenase	6.53989	135.224	20.6768	4.36994	1.52279e-20	3.19787e-19
CADAFUBG00004397	AFUB_044070	secretory lipase	8.14031	51.0977	6.27712	2.6501	7.55781e-08	4.70432e-07
CADAFUBG00004398	AFUB_044080	spherulin	66.9411	248.883	3.71794	1.8945	3.64996e-08	2.38906e-07
CADAFUBG00004408	AFUB_044180	conserved hypothetical protein; encoded by transcript AFUB_044180A	208.88	478.216	2.28943	1.19499	1.42955e-14	1.85695e-13
CADAFUBG00004411	AFUB_044210	metalloreductase transmembrane component	54.366	108.986	2.00467	1.00336	0.000207264	0.000718192
CADAFUBG00004418	AFUB_044280	DOC family protein; encoded by transcript AFUB_044280A similar to death on curing protein (GI:16127593) [Caulobacter crescentus CB15] similar to Doc (GI:1359618) [Escherichia coli] PMID: 9157244	2438.36	941.4	0.386079	-1.37303	1.54774e-31	6.26555e-30
CADAFUBG00004426	AFUB_044360	conserved hypothetical protein; encoded by transcript AFUB_044360A	59.5706	192.912	3.23838	1.69527	1.86757e-10	1.57532e-09
CADAFUBG00004433	AFUB_044430	conserved hypothetical protein; encoded by transcript AFUB_044430A	2070.41	632.538	0.305513	-1.7107	2.96747e-45	2.37398e-43
CADAFUBG00004451	AFUB_044610	conserved hypothetical protein; encoded by transcript AFUB_044610A	4201.1	1791.08	0.426336	-1.22994	9.68296e-27	3.04063e-25
CADAFUBG00004454	AFUB_044640	transferase family protein; encoded by transcript AFUB_044640A	1360.77	420.316	0.308881	-1.69488	1.22467e-39	7.48159e-38
CADAFUBG00004455	AFUB_044650	67 kDa myosin-cross-reactive antigen family protein; encoded by transcript AFUB_044650A	1614.74	462.818	0.28662	-1.80279	6.35311e-38	3.51865e-36
CADAFUBG00004461	AFUB_044710	integral membrane protein; encoded by transcript AFUB_044710A	258.502	126.972	0.491183	-1.02567	9.24012e-08	5.65172e-07
CADAFUBG00004464	AFUB_044740	hypothetical protein; encoded by transcript AFUB_044740A	5.55687	17.2664	3.10722	1.63562	0.0231077	0.0494955
CADAFUBG00004467	AFUB_044770	conserved hypothetical protein; encoded by transcript AFUB_044770A	196.692	616.21	3.13287	1.64749	2.83192e-19	5.38599e-18
CADAFUBG00004472	AFUB_044820	ABC multidrug transporter SitT; encoded by transcript AFUB_044820A	3492.6	7061.15	2.02175	1.0156	3.75406e-09	2.79063e-08
CADAFUBG00004477	AFUB_044870	sugar O-acetyltransferase	65.4098	27.2416	0.416475	-1.2637	0.000331879	0.0011008
CADAFUBG00004481	AFUB_044910	mitochondrial enoyl reductase	391.317	147.047	0.375774	-1.41206	1.33e-16	2.04678e-15
CADAFUBG00004484	AFUB_044940	RTA1 domain protein; encoded by transcript AFUB_044940A	3235.72	1543.33	0.476966	-1.06804	1.43785e-21	3.2424e-20
CADAFUBG00004485	AFUB_044950	hypothetical protein; encoded by transcript AFUB_044950A	4029.92	2008.01	0.498275	-1.00499	2.26622e-15	3.13354e-14
CADAFUBG00004487	AFUB_044970	FAD binding monooxygenase	11919.7	2701.25	0.22662	-2.14165	3.87233e-87	1.39404e-84
CADAFUBG00004494	AFUB_045040	hypothetical protein; encoded by transcript AFUB_045040A	16.6647	61.3758	3.68299	1.88088	2.33537e-06	1.16135e-05
CADAFUBG00004498	AFUB_045080	flavin-containing monooxygenase	14.2181	4.42102	0.310943	-1.68528	0.0226175	0.04859
CADAFUBG00004503	AFUB_045130	alkaline ceramidase	80.4649	167.121	2.07694	1.05446	2.19242e-06	1.09621e-05
CADAFUBG00004507	AFUB_045170	cell wall protein PhiA; encoded by transcript AFUB_045170A	1211.02	318.137	0.262702	-1.9285	8.60379e-17	1.33631e-15
CADAFUBG00004508	AFUB_045180	RNAse III	41.2725	3.41313	0.0826975	-3.59601	8.5263e-06	3.85923e-05
CADAFUBG00004510	AFUB_045200	conserved hypothetical protein; encoded by transcript AFUB_045200A	27.5253	2.8372	0.103076	-3.27822	0.000176292	0.000622424
CADAFUBG00004513	AFUB_045230	hypothetical protein; encoded by transcript AFUB_045230A	35.9434	8.98402	0.249949	-2.00029	0.000115007	0.000422628
CADAFUBG00004514	AFUB_045240	phosphate-repressible Na+/phosphate cotransporter Pho89	4350.57	916.594	0.210684	-2.24685	4.36672e-18	7.53707e-17
CADAFUBG00004517	AFUB_045270	metalloreductase	92.4891	243.579	2.63359	1.39703	3.62309e-12	3.76115e-11
CADAFUBG00004522	AFUB_045320	extracellular soluble lytic transglycosylase	4.32208	39.6919	9.18354	3.19905	6.06705e-06	2.81497e-05
CADAFUBG00004526	AFUB_045360	MFS sugar transporter	4.28861	46.2338	10.7806	3.43037	1.69077e-09	1.29506e-08
CADAFUBG00004527	AFUB_045370	alpha-L-rhamnosidase C	18.4538	158.64	8.5966	3.10377	6.25958e-22	1.4505e-20
CADAFUBG00004532	AFUB_045420	hypothetical protein; encoded by transcript AFUB_045420A	5001.49	2308.63	0.461589	-1.11532	4.10921e-09	3.04565e-08
CADAFUBG00004537	AFUB_045470	amidohydrolase family protein; encoded by transcript AFUB_045470A	25.2432	6.09988	0.241645	-2.04904	0.000388372	0.0012698
CADAFUBG00004538	AFUB_045480	hypothetical protein; encoded by transcript AFUB_045480A	34.0909	12.896	0.378282	-1.40247	0.00333341	0.00894112
CADAFUBG00004540	AFUB_045500	MFS multidrug transporter	82.0929	175.331	2.13576	1.09475	5.24935e-07	2.86638e-06
CADAFUBG00004553	AFUB_045620	conserved hypothetical protein; encoded by transcript AFUB_045620A	32.9214	141.029	4.28381	2.0989	5.67648e-13	6.37892e-12
CADAFUBG00004557	AFUB_045660	conserved hypothetical protein; encoded by transcript AFUB_045660A	5.4236	20.427	3.76632	1.91315	0.00232691	0.00646329
CADAFUBG00004558	AFUB_045670	conserved hypothetical protein; encoded by transcript AFUB_045670A	11.9139	98.8821	8.29969	3.05306	2.48842e-09	1.87749e-08
CADAFUBG00004565	AFUB_045740	hypothetical protein; encoded by transcript AFUB_045740A	7.17468	18.5218	2.58155	1.36824	0.0224057	0.048207
CADAFUBG00004575	AFUB_045840	serine protein kinase	4.42087	23.6481	5.34919	2.41932	0.000272904	0.00092373
CADAFUBG00004591	AFUB_046000	C2H2 finger domain protein (Kin17)	962.212	352.531	0.366376	-1.4486	1.9273e-27	6.20676e-26
CADAFUBG00004593	AFUB_046020	pyrroline-5-carboxylate reductase; encoded by transcript AFUB_046020A	18.6771	50.3829	2.69758	1.43167	0.00244234	0.00673934
CADAFUBG00004595	AFUB_046040	arylsulfatase	17.4423	43.1167	2.47196	1.30566	0.00192583	0.00542699
CADAFUBG00004602	AFUB_046110	aromatic-L-amino-acid decarboxylase; encoded by transcript AFUB_046110A	167.827	52.1643	0.310821	-1.68584	1.46396e-07	8.7163e-07
CADAFUBG00004608	AFUB_046170	conserved hypothetical protein; encoded by transcript AFUB_046170A	56.7252	22.2867	0.392889	-1.34781	0.000746029	0.00230391
CADAFUBG00004616	AFUB_046250	oxidoreductase	12.1312	29.235	2.40989	1.26897	0.0198733	0.043335
CADAFUBG00004617	AFUB_046260	short-chain dehydrogenase/reductase family protein	1.10152	178.172	161.75	7.33762	6.69369e-37	3.55118e-35
CADAFUBG00004619	AFUB_046280	hypothetical protein; encoded by transcript AFUB_046280A	37.892	158.489	4.18265	2.06442	1.39489e-15	1.95556e-14
CADAFUBG00004620	AFUB_046290	short-chain dehydrogenase/reductase	2.33632	14.9546	6.40092	2.67828	0.00466021	0.012011
CADAFUBG00004624	AFUB_046330	C2H2 transcription factor	1025.98	493.096	0.480609	-1.05706	1.11616e-16	1.72032e-15
CADAFUBG00004625	AFUB_046340	MFS multidrug transporter	483.259	151.252	0.312984	-1.67584	1.27621e-25	3.64423e-24
CADAFUBG00004629	AFUB_046390	cytochrome P450 monooxygenase	257.091	1084.87	4.21978	2.07717	4.34734e-16	6.41598e-15
CADAFUBG00004641	AFUB_046510	cellobiohydrolase	70.8905	16.63	0.234587	-2.0918	2.51942e-06	1.24856e-05
CADAFUBG00004644	AFUB_046540	fungal specific transcription factor	48.3611	115.556	2.38945	1.25668	1.1291e-06	5.84856e-06
CADAFUBG00004656	AFUB_046660	G protein coupled receptor family protein; encoded by transcript AFUB_046660A	13.2833	68.8534	5.18345	2.37391	5.44204e-06	2.54788e-05
CADAFUBG00004661	AFUB_046710	sterigmatocystin biosynthesis cytochrome P450 monooxygenase; encoded by transcript AFUB_046710A	68.9402	198.61	2.88091	1.52652	1.1089e-11	1.08945e-10
CADAFUBG00004662	AFUB_046720	MFS hexose transporter	142.097	319.395	2.24772	1.16846	9.18489e-11	8.10006e-10
CADAFUBG00004664	AFUB_046740	WSC domain protein	101.955	24.8103	0.243345	-2.03892	7.94003e-12	7.90864e-11
CADAFUBG00004666	AFUB_046760	RTA1 domain protein	180.747	53.1039	0.293803	-1.76708	1.51538e-14	1.96337e-13
CADAFUBG00004667	AFUB_046770	Ankyrin and HET domain protein; encoded by transcript AFUB_046770A similar to heterokaryon incompatibility protein Het-6(OR) (Q9UV10) [Neurospora crassa] contains Ankyrin and HET domains	134.947	60.4795	0.448173	-1.15787	2.55772e-06	1.26443e-05
CADAFUBG00004668	AFUB_046780	conserved hypothetical protein; encoded by transcript AFUB_046780A	200.361	71.9108	0.358906	-1.47832	9.88456e-07	5.16518e-06
CADAFUBG00004670	AFUB_046800	salicylate hydroxylase	67.1124	167.548	2.49652	1.31992	1.98655e-08	1.35118e-07
CADAFUBG00004673	AFUB_046830	GMC oxidoreductase	10550.5	4420.62	0.418998	-1.25499	6.36224e-32	2.62834e-30
CADAFUBG00004682	AFUB_046920	conserved hypothetical protein; encoded by transcript AFUB_046920A	1697.82	5962.58	3.51191	1.81226	2.98513e-43	2.14929e-41
CADAFUBG00004683	AFUB_046930	conserved hypothetical protein; encoded by transcript AFUB_046930A	21.3088	80.1697	3.76229	1.91161	4.41378e-08	2.84106e-07
CADAFUBG00004684	AFUB_046940	salicylate hydroxylase	30.3172	69.5245	2.29323	1.19738	0.000417192	0.0013548
CADAFUBG00004686	AFUB_046960	DUF1212 domain membrane protein; encoded by transcript AFUB_046960A	1439.74	3381.04	2.34838	1.23166	1.00425e-16	1.55259e-15
CADAFUBG00004688	AFUB_046980	DUF341 domain oxidoreductase	72.9337	314.46	4.31158	2.10822	3.88994e-26	1.16008e-24
CADAFUBG00004691	AFUB_047010	MFS transporter	46.0048	102.97	2.23824	1.16237	0.0127271	0.0294174
CADAFUBG00004694	AFUB_047040	DUF636 domain protein; encoded by transcript AFUB_047040A	1557.21	675.917	0.434057	-1.20405	3.72869e-22	8.78159e-21
CADAFUBG00004699	AFUB_047090	AMID-like mitochondrial oxidoreductase	215.898	75.883	0.351476	-1.5085	2.43711e-08	1.63338e-07
CADAFUBG00004707	AFUB_047170	ThiJ/PfpI family protein; encoded by transcript AFUB_047170A	39.5292	104.892	2.65353	1.40791	9.46738e-07	4.95489e-06
CADAFUBG00004713	AFUB_047230	cystathionine beta-lyase; encoded by transcript AFUB_047230A	9.41221	35.7488	3.79813	1.92529	0.00274489	0.00749419
CADAFUBG00004715	AFUB_047250	conserved hypothetical protein; encoded by transcript AFUB_047250A	53.898	136.539	2.53329	1.34101	1.65688e-07	9.8243e-07
CADAFUBG00004716	AFUB_047260	GPI anchored cell wall protein	531.419	4263.66	8.02317	3.00417	2.72425e-114	1.83069e-111
CADAFUBG00004717	AFUB_047270	hypothetical protein; encoded by transcript AFUB_047270A	12.3636	46.1579	3.73337	1.90048	1.06957e-05	4.74946e-05
CADAFUBG00004726	AFUB_047360	conserved hypothetical protein; encoded by transcript AFUB_047360A	157.974	689.148	4.3624	2.12512	4.18606e-42	2.87044e-40
CADAFUBG00004727	AFUB_047370	RTA1 domain protein	75.1049	2792.65	37.1834	5.21659	2.07895e-78	5.11118e-76
CADAFUBG00004734	AFUB_047440	conserved hypothetical protein; encoded by transcript AFUB_047440A	659.171	246.249	0.373573	-1.42054	8.46345e-16	1.20497e-14
CADAFUBG00004740	AFUB_047500	alpha-amylase	6303.73	3138.76	0.497922	-1.00601	6.09474e-21	1.32403e-19
CADAFUBG00004745	AFUB_047550	conserved hypothetical protein; encoded by transcript AFUB_047550A	1663.38	634.766	0.381613	-1.38982	6.84507e-30	2.52741e-28
CADAFUBG00004746	AFUB_047560	FAD-dependent oxygenase	4652.19	2301.46	0.494705	-1.01536	2.02582e-20	4.2278e-19
CADAFUBG00004749	AFUB_047590	cholestenol delta-isomerase	2165.99	6099.96	2.81624	1.49377	7.52421e-10	5.96258e-09
CADAFUBG00004754	AFUB_047640	conserved hypothetical protein; encoded by transcript AFUB_047640A	59.2667	163.029	2.75077	1.45983	5.90816e-09	4.29994e-08
CADAFUBG00004759	AFUB_047690	conserved hypothetical protein; encoded by transcript AFUB_047690A	13602.7	3529.83	0.259495	-1.94622	3.79382e-38	2.18524e-36
CADAFUBG00004760	AFUB_047700	DUF500 and UBA/TS-N domain protein; encoded by transcript AFUB_047700A	30105.3	6489.58	0.215563	-2.21382	3.86984e-29	1.3687e-27
CADAFUBG00004762	AFUB_047720	allergen Asp F4-like	3267.48	1279.92	0.391714	-1.35213	1.4648e-15	2.04787e-14
CADAFUBG00004769	AFUB_047790	conserved hypothetical protein; encoded by transcript AFUB_047790A	104.225	268.948	2.58046	1.36763	1.06551e-07	6.45841e-07
CADAFUBG00004773	AFUB_047830	hypothetical protein; encoded by transcript AFUB_047830A	21.2077	4.89725	0.230919	-2.11454	0.0011738	0.00346774
CADAFUBG00004779	AFUB_047890	hypothetical protein; encoded by transcript AFUB_047890A	143.794	437.838	3.0449	1.60639	7.24508e-08	4.52201e-07
CADAFUBG00004785	AFUB_047950	integral membrane protein; encoded by transcript AFUB_047950A	333.79	147.776	0.44272	-1.17553	1.66241e-11	1.60972e-10
CADAFUBG00004798	AFUB_048080	phosphoketolase	2075.48	874.291	0.421249	-1.24726	3.21494e-26	9.67361e-25
CADAFUBG00004801	AFUB_048110	glycosyl hydrolase	2227.44	7203.08	3.23379	1.69323	6.29727e-54	7.64776e-52
CADAFUBG00004803	AFUB_048130	endo-1	32.8538	7.0071	0.213282	-2.22917	4.92443e-05	0.000195119
CADAFUBG00004811	AFUB_048210	beta-glucosidase	159.935	434.332	2.71567	1.44131	2.97098e-18	5.1902e-17
CADAFUBG00004814	AFUB_048240	hexose transporter protein; encoded by transcript AFUB_048240A	656.427	303.833	0.462859	-1.11136	7.9935e-15	1.0658e-13
CADAFUBG00004815	AFUB_048250	short chain dehydrogenase (AtsC)	5078.23	1443.81	0.284314	-1.81444	1.6321e-59	2.69699e-57
CADAFUBG00004819	AFUB_048290	short-chain dehydrogenase/oxidoreductase	537.307	1089.76	2.02819	1.02019	1.56155e-15	2.18012e-14
CADAFUBG00004821	AFUB_048310	conserved hypothetical protein; encoded by transcript AFUB_048310A	1822.97	4854.58	2.66301	1.41306	5.47806e-36	2.74721e-34
CADAFUBG00004825	AFUB_048350	2-dehydropantoate 2-reductase	60.1182	121.747	2.02514	1.01802	7.89203e-05	0.000299517
CADAFUBG00004837	AFUB_048470	hypothetical protein; encoded by transcript AFUB_048470A	177.039	67.6944	0.382371	-1.38695	1.67461e-10	1.42088e-09
CADAFUBG00004838	AFUB_048480	conserved hypothetical protein; encoded by transcript AFUB_048480A	966.914	257.231	0.266033	-1.91032	2.10363e-27	6.73162e-26
CADAFUBG00004842	AFUB_048520	hypothetical protein; encoded by transcript AFUB_048520A	352.954	1050.89	2.97743	1.57407	7.18979e-05	0.000274936
CADAFUBG00004847	AFUB_048580	hypothetical protein; encoded by transcript AFUB_048580A	61.3657	326.393	5.31882	2.41111	2.59917e-32	1.11488e-30
CADAFUBG00004848	AFUB_048590	hypothetical protein; encoded by transcript AFUB_048590A	45.8601	131.966	2.87758	1.52486	4.70907e-08	3.01189e-07
CADAFUBG00004850	AFUB_048610	hypothetical protein; encoded by transcript AFUB_048610A	9.26255	30.3418	3.27575	1.71182	0.00266113	0.00728917
CADAFUBG00004856	AFUB_048760	flavin-containing monooxygenase	52.9484	23.8518	0.450472	-1.15049	0.00154463	0.00444346
CADAFUBG00004874	AFUB_048940	conserved hypothetical protein; encoded by transcript AFUB_048940A	16.9384	40.0714	2.36571	1.24227	0.00802424	0.0195298
CADAFUBG00004884	AFUB_049040	conserved hypothetical protein; encoded by transcript AFUB_049040A	10.3778	27.5321	2.65297	1.40761	0.0112314	0.0263531
CADAFUBG00004895	AFUB_049150	CRAL/TRIO domain protein; encoded by transcript AFUB_049150A	34.2369	161.933	4.72978	2.24177	1.49546e-16	2.28744e-15
CADAFUBG00004900	AFUB_049200	H /K ATPase alpha subunit	2424.32	332.679	0.137226	-2.86538	1.15068e-47	1.03562e-45
CADAFUBG00004901	AFUB_049210	hypothetical protein; encoded by transcript AFUB_049210A	144.122	26.0108	0.180477	-2.47011	6.11285e-06	2.83299e-05
CADAFUBG00004903	AFUB_049230	chitin synthase C; encoded by transcript AFUB_049230A	7949.02	3083.69	0.387933	-1.36612	1.13871e-33	5.14718e-32
CADAFUBG00004908	AFUB_049280	hypothetical protein; encoded by transcript AFUB_049280A	54.4454	144.855	2.66055	1.41173	9.46834e-09	6.73542e-08
CADAFUBG00004909	AFUB_049290	conserved hypothetical protein; encoded by transcript AFUB_049290A	87.3232	179.379	2.0542	1.03857	2.90778e-06	1.42491e-05
CADAFUBG00004914	AFUB_049340	G-protein signalling regulator	49.2723	146.226	2.96771	1.56935	8.81834e-07	4.63929e-06
CADAFUBG00004915	AFUB_049350	MBL2-like secreted peptide	16.3187	39.7649	2.43676	1.28497	0.00477387	0.0122788
CADAFUBG00004920	AFUB_049400	feruloyl esterase	18.0675	43.4124	2.40279	1.26471	0.00577498	0.0145675
CADAFUBG00004929	AFUB_049490	conserved hypothetical protein; encoded by transcript AFUB_049490A	36.5273	17.7201	0.485119	-1.04359	0.01548	0.0349236
CADAFUBG00004930	AFUB_049500	glyceraldehyde 3-phosphate dehydrogenase	3945.97	537.466	0.136206	-2.87614	7.19929e-93	3.15517e-90
CADAFUBG00004951	AFUB_049710	general amidase	32.6857	11.1357	0.34069	-1.55347	0.00119496	0.00352714
CADAFUBG00004953	AFUB_049730	conserved hypothetical protein; encoded by transcript AFUB_049730A	357.967	136.693	0.381858	-1.38889	2.88158e-15	3.94651e-14
CADAFUBG00004959	AFUB_049790	zinc-binding oxidoreductase	199.602	84.8479	0.425086	-1.23417	3.43722e-09	2.56646e-08
CADAFUBG00004960	AFUB_049800	integral membrane protein; encoded by transcript AFUB_049800A	2630.74	650.173	0.247144	-2.01657	5.2861e-65	1.00536e-62
CADAFUBG00004964	AFUB_049840	acid phosphatase AphA; encoded by transcript AFUB_049840A	7.72413	26.7984	3.46944	1.7947	0.00202758	0.00568987
CADAFUBG00004974	AFUB_049940	NACHT domain protein; encoded by transcript AFUB_049940A SP:Q00808: Vegetatible incompatibility protein HET-E-1. {Podospora anserina;}	46.6497	302.675	6.48824	2.69783	3.29498e-35	1.5968e-33
CADAFUBG00004975	AFUB_049950	hypothetical protein; encoded by transcript AFUB_049950A	16.536	96.8601	5.85752	2.55029	3.16901e-13	3.68014e-12
CADAFUBG00004979	AFUB_049990	NADH-dependent flavin oxidoreductase	653.721	116.5	0.178211	-2.48834	1.39523e-25	3.96167e-24
CADAFUBG00004984	AFUB_050040	homocysteine S-methyltransferase	470.594	226.903	0.482163	-1.05241	2.87972e-11	2.7078e-10
CADAFUBG00004992	AFUB_050120	oxidoreductase	49.0252	19.2771	0.393209	-1.34663	0.000354202	0.00116907
CADAFUBG00004994	AFUB_050140	PHP domain protein; encoded by transcript AFUB_050140A	50.2553	22.248	0.4427	-1.1756	0.00140397	0.00408309
CADAFUBG00004996	AFUB_050160	extracellular proline-rich protein; encoded by transcript AFUB_050160A	2647.23	602.344	0.227537	-2.13582	2.32632e-40	1.44749e-38
CADAFUBG00004997	AFUB_050170	MFS multidrug transporter	182.799	50.5845	0.276722	-1.85349	8.15623e-16	1.16617e-14
CADAFUBG00005004	AFUB_050240	cytochrome P450 phenylacetate 2-hydroxylase	707.947	349.613	0.49384	-1.01788	3.43622e-13	3.95852e-12
CADAFUBG00005016	AFUB_050360	extracellular endoglucanase	729.149	325.433	0.446318	-1.16385	3.7316e-17	5.98005e-16
CADAFUBG00005018	AFUB_050380	eukaryotic translation initiation factor 3	988.955	419.34	0.424023	-1.23779	3.84726e-21	8.48586e-20
CADAFUBG00005025	AFUB_050450	GPI anchored protein	104191	32567.6	0.312575	-1.67772	4.46447e-58	6.71669e-56
CADAFUBG00005031	AFUB_050510	BYS1 domain protein	5010.1	903.197	0.180275	-2.47173	3.59137e-28	1.2067e-26
CADAFUBG00005034	AFUB_050540	aldehyde reductase (GliO)	268.56	96.6025	0.359705	-1.47511	4.76081e-11	4.3235e-10
CADAFUBG00005036	AFUB_050560	extracellular lipase	1608.55	681.933	0.423944	-1.23806	3.57465e-11	3.3271e-10
CADAFUBG00005047	AFUB_050670	inositol polyphosphate phosphatase	5412.8	2110.86	0.389977	-1.35854	3.40763e-26	1.02229e-24
CADAFUBG00005060	AFUB_050800	C6 transcription factor	82.1076	168.194	2.04846	1.03454	2.95209e-06	1.44522e-05
CADAFUBG00005063	AFUB_050830	peroxidase	636.608	279.306	0.43874	-1.18856	1.86062e-12	1.98046e-11
CADAFUBG00005064	AFUB_050840	alpha/beta hydrolase	911.789	309.48	0.339421	-1.55885	4.72819e-15	6.38875e-14
CADAFUBG00005065	AFUB_050850	conserved hypothetical protein; encoded by transcript AFUB_050850A	2356.8	18354.5	7.78787	2.96123	2.61449e-87	9.76077e-85
CADAFUBG00005066	AFUB_050860	major allergen Asp F1; encoded by transcript AFUB_050860A	3105.13	34633.7	11.1537	3.47945	5.95052e-154	1.49953e-150
CADAFUBG00005094	AFUB_051140	cytochrome P450	206.403	426.803	2.06781	1.04811	3.21724e-09	2.41114e-08
CADAFUBG00005095	AFUB_051150	sporulation-specific N-formyltyrosine oxidase Dit2	2914.65	23040.1	7.90495	2.98276	1.92052e-67	3.95078e-65
CADAFUBG00005096	AFUB_051160	conserved hypothetical protein; encoded by transcript AFUB_051160A	8939.5	30958	3.46306	1.79205	1.08202e-11	1.06408e-10
CADAFUBG00005097	AFUB_051170	O-methyltransferase	15071.1	39193.6	2.60057	1.37883	4.93163e-08	3.14626e-07
CADAFUBG00005099	AFUB_051190	conserved hypothetical protein; encoded by transcript AFUB_051190A	4498.24	9075.9	2.01765	1.01268	1.09996e-21	2.48601e-20
CADAFUBG00005101	AFUB_051210	ThiJ/PfpI family protein; encoded by transcript AFUB_051210A	5545.84	26385.9	4.75778	2.25029	1.69171e-22	4.11895e-21
CADAFUBG00005103	AFUB_051230	MFS multidrug transporter	830.072	235.141	0.283277	-1.81971	7.04834e-37	3.71975e-35
CADAFUBG00005114	AFUB_051340	C6 transcription factor	390.586	989.781	2.53409	1.34147	4.83696e-24	1.28645e-22
CADAFUBG00005118	AFUB_051380	integral membrane protein	117.239	34.3243	0.292772	-1.77215	3.80875e-11	3.52545e-10
CADAFUBG00005127	AFUB_051470	conserved hypothetical protein; encoded by transcript AFUB_051470A	1443.16	474.289	0.328646	-1.60539	3.74718e-37	2.00912e-35
CADAFUBG00005128	AFUB_051480	hypothetical protein; encoded by transcript AFUB_051480A	177.434	47.6423	0.268507	-1.89697	8.11349e-13	8.95772e-12
CADAFUBG00005133	AFUB_051530	60S ribosomal protein L4	4722.59	1981.5	0.419579	-1.25299	3.50312e-30	1.33251e-28
CADAFUBG00005186	AFUB_052060	thioredoxin reductase	41.9348	228.909	5.4587	2.44856	1.20082e-25	3.43871e-24
CADAFUBG00005205	AFUB_052250	isopenicillin N-CoA epimerase	352.99	154.322	0.437184	-1.19369	1.05516e-11	1.03867e-10
CADAFUBG00005206	AFUB_052260	WW domain protein; encoded by transcript AFUB_052260A	1195.25	575.203	0.481239	-1.05517	1.63974e-16	2.493e-15
CADAFUBG00005207	AFUB_052270	class III chitinase ChiA1; encoded by transcript AFUB_052270A	18083.5	44890.8	2.48241	1.31174	3.76723e-14	4.71722e-13
CADAFUBG00005209	AFUB_052290	L-PSP endoribonuclease family protein (Brt1)	20.842	62.6867	3.00771	1.58866	0.00122162	0.00359845
CADAFUBG00005221	AFUB_052410	mitochondrial fusion protein (Ugo1)	228.829	477.157	2.08521	1.0602	6.3493e-07	3.42618e-06
CADAFUBG00005225	AFUB_052450	protein kinase	329.671	898.284	2.72479	1.44614	9.32836e-25	2.59751e-23
CADAFUBG00005231	AFUB_052510	conserved hypothetical protein; encoded by transcript AFUB_052510A	56.7758	141.153	2.48614	1.31391	1.09707e-07	6.6245e-07
CADAFUBG00005232	AFUB_052520	tRNA-splicing endonuclease subunit Sen2	139.74	296.818	2.12408	1.08684	5.80288e-09	4.22943e-08
CADAFUBG00005249	AFUB_052690	molecular chaperone Mod-E/Hsp90; encoded by transcript AFUB_052690A	49712.6	20388.8	0.410134	-1.28583	3.12461e-35	1.52155e-33
CADAFUBG00005276	AFUB_052960	hypothetical protein; encoded by transcript AFUB_052960A	12.5809	42.7047	3.39441	1.76316	7.59639e-05	0.000289666
CADAFUBG00005298	AFUB_053180	RTA1 domain protein	559.501	1604.19	2.86719	1.51964	6.44321e-26	1.90462e-24
CADAFUBG00005309	AFUB_053290	Golgi GDP-mannose transporter; encoded by transcript AFUB_053290A	390.709	834.864	2.1368	1.09545	5.98668e-16	8.7079e-15
CADAFUBG00005313	AFUB_053330	conserved hypothetical protein; encoded by transcript AFUB_053330A	377.763	964.863	2.55415	1.35284	1.26132e-22	3.08594e-21
CADAFUBG00005329	AFUB_053490	BAR adaptor protein RVS161	15614.3	7225.72	0.462764	-1.11165	2.50453e-26	7.62709e-25
CADAFUBG00005337	AFUB_053570	conserved hypothetical protein; encoded by transcript AFUB_053570A	37.599	95.9222	2.55119	1.35117	6.75752e-06	3.11031e-05
CADAFUBG00005344	AFUB_053640	conserved hypothetical protein; encoded by transcript AFUB_053640A	8.30937	32.8253	3.9504	1.982	0.000365722	0.00120512
CADAFUBG00005358	AFUB_053780	alcohol dehydrogenase	5993.09	1760.36	0.293732	-1.76743	1.05548e-42	7.44e-41
CADAFUBG00005362	AFUB_053820	MFS transporter	40.8421	118.968	2.91288	1.54244	1.84121e-05	7.82108e-05
CADAFUBG00005369	AFUB_053890	60S ribosomal protein L8	8246.79	3871.72	0.469482	-1.09086	9.80417e-24	2.56691e-22
CADAFUBG00005374	AFUB_053940	hypothetical protein; encoded by transcript AFUB_053940A	67.4826	221.343	3.28	1.71369	1.09064e-14	1.4352e-13
CADAFUBG00005383	AFUB_054030	conserved hypothetical protein; encoded by transcript AFUB_054030A	4738.61	10596.4	2.23619	1.16104	1.61574e-28	5.57764e-27
CADAFUBG00005388	AFUB_054080	CDP-diacylglycerol-glycerol-3-phosphate3-phosphatidyltransferase; encoded by transcript AFUB_054080A	59.1476	121.135	2.04801	1.03422	8.32378e-05	0.000314364
CADAFUBG00005401	AFUB_054210	conserved hypothetical protein; encoded by transcript AFUB_054210A	39.1019	16.6842	0.426685	-1.22876	0.0121786	0.0282726
CADAFUBG00005408	AFUB_054280	MFS sugar transporter	1.15208	11.1595	9.68639	3.27596	0.00544013	0.013817
CADAFUBG00005420	AFUB_054400	class V chitinase	11.0494	58.3691	5.28255	2.40123	3.48493e-08	2.28668e-07
CADAFUBG00005427	AFUB_054470	conserved hypothetical protein; encoded by transcript AFUB_054470A	99.2022	46.3028	0.466752	-1.09927	0.000120029	0.000439322
CADAFUBG00005440	AFUB_054600	ubiquitin conjugating enzyme (UbcA)	4717.9	2121.66	0.449704	-1.15295	4.41182e-26	1.31183e-24
CADAFUBG00005445	AFUB_054650	conserved hypothetical protein; encoded by transcript AFUB_054650A	2562.3	1248.69	0.487333	-1.03702	2.17889e-20	4.5285e-19
CADAFUBG00005456	AFUB_054760	conserved hypothetical protein; encoded by transcript AFUB_054760A	123.034	418.024	3.39764	1.76453	7.87741e-16	1.1279e-14
CADAFUBG00005458	AFUB_054780	carboxyphosphonoenolpyruvate phosphonomutase-like protein; encoded by transcript AFUB_054780A	15.2999	43.4949	2.84282	1.50732	0.00443204	0.0114934
CADAFUBG00005469	AFUB_054890	DnaJ domain protein Psi	9388.84	3400.16	0.362149	-1.46534	9.15353e-42	6.15117e-40
CADAFUBG00005486	AFUB_055060	C6 transcription factor AlcR; encoded by transcript AFUB_055060A	1250.94	543.322	0.43433	-1.20314	9.68108e-12	9.54846e-11
CADAFUBG00005489	AFUB_055090	conserved hypothetical protein; encoded by transcript AFUB_055090A	188.72	89.6274	0.474923	-1.07424	5.5314e-07	3.01386e-06
CADAFUBG00005494	AFUB_055140	Rab small monomeric GTPase Rab7	1389.25	453.614	0.326516	-1.61477	1.03195e-25	3.00638e-24
CADAFUBG00005511	AFUB_055310	squalene monooxygenase Erg1; encoded by transcript AFUB_055310A	8632.04	20383.3	2.36135	1.23961	6.247e-32	2.59135e-30
CADAFUBG00005514	AFUB_055340	DUF914 domain membrane protein; encoded by transcript AFUB_055340A	357.691	818.704	2.28886	1.19463	2.61299e-18	4.58068e-17
CADAFUBG00005541	AFUB_055620	pyridoxine biosynthesis protein; encoded by transcript AFUB_055620A	2110.03	1000.08	0.473967	-1.07714	2.88743e-20	5.952e-19
CADAFUBG00005548	AFUB_055690	cyclin domain protein; encoded by transcript AFUB_055690A	738.616	270.55	0.366293	-1.44893	4.14964e-24	1.10951e-22
CADAFUBG00005550	AFUB_055710	cell wall protein	8.86013	25.3551	2.86171	1.51688	0.00952977	0.0227901
CADAFUBG00005552	AFUB_055730	conserved hypothetical protein; encoded by transcript AFUB_055730A	198.258	1092.34	5.50969	2.46197	4.9947e-67	9.87188e-65
CADAFUBG00005557	AFUB_055780	hypothetical protein; encoded by transcript AFUB_055780A	849.98	342.545	0.403004	-1.31113	2.54899e-21	5.68446e-20
CADAFUBG00005559	AFUB_055800	hypothetical protein; encoded by transcript AFUB_055800A	203.59	454.782	2.23382	1.15951	2.8976e-07	1.65483e-06
CADAFUBG00005598	AFUB_056190	conserved hypothetical protein; encoded by transcript AFUB_056190A	5272.57	1506.29	0.285685	-1.80751	2.63467e-59	4.28346e-57
CADAFUBG00005611	AFUB_056320	conserved hypothetical protein; encoded by transcript AFUB_056320A	10.1432	28.6124	2.82085	1.49613	0.008805	0.021223
CADAFUBG00005622	AFUB_056430	D-arabinitol dehydrogenase ArbD	420.777	186.823	0.443996	-1.17138	9.26336e-13	1.01826e-11
CADAFUBG00005643	AFUB_056640	MAP kinase MpkC; encoded by transcript AFUB_056640A	962.094	478.797	0.497661	-1.00676	2.86498e-14	3.62802e-13
CADAFUBG00005647	AFUB_056680	polysaccharide deacetylase family protein; encoded by transcript AFUB_056680A	44.837	103.317	2.30427	1.20431	5.61851e-06	2.62348e-05
CADAFUBG00005662	AFUB_056830	NAD-dependent 15-hydroxyprostaglandin dehydrogenase; encoded by transcript AFUB_056830A	218.423	974.428	4.46119	2.15743	1.79313e-07	1.05638e-06
CADAFUBG00005666	AFUB_056870	CipC-like antibiotic response protein	4083.21	1480.49	0.36258	-1.46363	4.59723e-38	2.61808e-36
CADAFUBG00005685	AFUB_057060	conserved hypothetical protein; encoded by transcript AFUB_057060A	981.013	2175.06	2.21716	1.14871	3.51209e-22	8.32985e-21
CADAFUBG00005707	AFUB_057280	conserved hypothetical protein; encoded by transcript AFUB_057280A	523.932	244.542	0.466743	-1.0993	6.76535e-13	7.53533e-12
CADAFUBG00005718	AFUB_057390	cation efflux family protein	637.604	1407.58	2.20762	1.14249	1.11575e-20	2.37775e-19
CADAFUBG00005719	AFUB_057400	D-xylulose kinase; encoded by transcript AFUB_057400A	186.434	489.535	2.62578	1.39275	2.44207e-12	2.5776e-11
CADAFUBG00005724	AFUB_057450	hypothetical protein; encoded by transcript AFUB_057450A	53.6646	24.4753	0.456079	-1.13264	0.00204512	0.00573588
CADAFUBG00005729	AFUB_057500	nitroreductase family protein	724.795	75.1065	0.103624	-3.27056	1.13874e-32	4.96905e-31
CADAFUBG00005732	AFUB_057530	conserved hypothetical protein; encoded by transcript AFUB_057530A	571.797	188.375	0.329444	-1.60189	1.36851e-24	3.75874e-23
CADAFUBG00005736	AFUB_057570	GPI anchored protein	50.7026	183.056	3.61038	1.85215	0.000160587	0.000571986
CADAFUBG00005748	AFUB_057690	3-demethylubiquinone-9 3-methyltransferase	59.5195	301.242	5.06123	2.33949	8.42317e-08	5.19936e-07
CADAFUBG00005758	AFUB_057790	conserved hypothetical protein; encoded by transcript AFUB_057790A	47.1165	162.28	3.44424	1.78418	0.000329729	0.00109439
CADAFUBG00005759	AFUB_057800	hypothetical protein; encoded by transcript AFUB_057800A	435.832	1535.95	3.52419	1.81729	3.12633e-19	5.90139e-18
CADAFUBG00005760	AFUB_057810	conserved hypothetical protein; encoded by transcript AFUB_057810A	709.04	5026.55	7.08923	2.82563	1.19663e-34	5.63647e-33
CADAFUBG00005761	AFUB_057820	alcohol dehydrogenase	5370.45	11173.6	2.08057	1.05698	2.42154e-07	1.3972e-06
CADAFUBG00005763	AFUB_057840	conserved hypothetical protein; encoded by transcript AFUB_057840A	6637.73	1305.52	0.196681	-2.34607	1.65327e-53	1.93779e-51
CADAFUBG00005764	AFUB_057850	heat shock protein Hsp20/Hsp26	2449.11	1033.61	0.422037	-1.24456	2.99211e-23	7.578e-22
CADAFUBG00005767	AFUB_057880	hypothetical protein; encoded by transcript AFUB_057880A	15.7381	36.2693	2.30455	1.20448	0.0124552	0.0288351
CADAFUBG00005773	AFUB_057940	actin-binding protein Fragmin	61.9349	177.507	2.86603	1.51906	1.00045e-09	7.81141e-09
CADAFUBG00005778	AFUB_057990	sexual development protein (LsdA)	38.5872	13.1575	0.340982	-1.55223	0.00638774	0.0159614
CADAFUBG00005785	AFUB_058060	riboflavin aldehyde-forming enzyme; encoded by transcript AFUB_058060A	50.2182	21.8513	0.435127	-1.20049	0.012309	0.0285278
CADAFUBG00005825	AFUB_058460	conserved hypothetical protein; encoded by transcript AFUB_058460A	1.15208	11.2988	9.80732	3.29386	0.00556589	0.0141107
CADAFUBG00005830	AFUB_058510	conserved hypothetical protein; encoded by transcript AFUB_058510A	153.538	325.16	2.11778	1.08255	9.07562e-10	7.1137e-09
CADAFUBG00005832	AFUB_058530	conserved hypothetical protein; encoded by transcript AFUB_058530A	1518.01	3753.5	2.47264	1.30605	1.17174e-31	4.80128e-30
CADAFUBG00005845	AFUB_058660	conserved hypothetical protein; encoded by transcript AFUB_058660A	154.497	335.9	2.17416	1.12046	8.85655e-11	7.81734e-10
CADAFUBG00005846	AFUB_058670	DUF775 domain protein; encoded by transcript AFUB_058670A	4115.18	766.565	0.186278	-2.42447	3.92752e-35	1.89423e-33
CADAFUBG00005847	AFUB_058680	thiamin pyrophosphokinase-related protein; encoded by transcript AFUB_058680A	2190.76	421.769	0.192522	-2.37691	1.32925e-77	3.1902e-75
CADAFUBG00005852	AFUB_058730	oxidoreductase	32.4225	78.4675	2.42016	1.2751	0.000144932	0.000521943
CADAFUBG00005879	AFUB_058990	conserved hypothetical protein; encoded by transcript AFUB_058990A	741.59	1491.54	2.01127	1.00811	7.44215e-16	1.0671e-14
CADAFUBG00005887	AFUB_059070	conserved hypothetical protein; encoded by transcript AFUB_059070A	30.9655	64.6427	2.08757	1.06183	0.00325158	0.00874725
CADAFUBG00005907	AFUB_059270	DNA mismatch repair protein Mlh1	127.762	318.38	2.49199	1.3173	6.60807e-12	6.68768e-11
CADAFUBG00005908	AFUB_059280	conserved hypothetical protein; encoded by transcript AFUB_059280A	189.089	392.658	2.07658	1.05421	4.17833e-08	2.70331e-07
CADAFUBG00005933	AFUB_059530	conserved hypothetical protein; encoded by transcript AFUB_059530A	5.33958	21.8498	4.09204	2.03282	0.0159327	0.0357767
CADAFUBG00005974	AFUB_059940	conserved hypothetical protein; encoded by transcript AFUB_059940A	455.798	170.754	0.374625	-1.41648	1.20461e-18	2.17606e-17
CADAFUBG00005988	AFUB_060080	PH domain protein; encoded by transcript AFUB_060080A	1323.8	653.865	0.49393	-1.01762	1.45379e-11	1.41449e-10
CADAFUBG00005993	AFUB_060130	2-amino-3-carboxymuconate-6-semialdehyde decarboxylase	69.4349	159.338	2.29479	1.19836	4.37681e-07	2.41611e-06
CADAFUBG00005998	AFUB_060180	adenylate-forming enzyme AfeA; encoded by transcript AFUB_060180A	326.261	117.191	0.359195	-1.47716	2.20625e-07	1.284e-06
CADAFUBG00006017	AFUB_060370	TPR domain protein; encoded by transcript AFUB_060370A	773.28	308.01	0.398316	-1.32801	7.36401e-22	1.69087e-20
CADAFUBG00006025	AFUB_060450	Kelch repeat protein; encoded by transcript AFUB_060450A	1971.81	561.143	0.284582	-1.81308	7.83867e-38	4.29423e-36
CADAFUBG00006047	AFUB_060670	MFS quinate transporter	116.509	277.65	2.38308	1.25283	7.65424e-09	5.52289e-08
CADAFUBG00006048	AFUB_060680	bZIP transcription factor (Atf21)	13.0637	153.153	11.7236	3.55134	1.18696e-28	4.11152e-27
CADAFUBG00006052	AFUB_060720	CRAL/TRIO domain protein; encoded by transcript AFUB_060720A	436.973	1103.64	2.52565	1.33665	5.20003e-24	1.37576e-22
CADAFUBG00006066	AFUB_060860	conserved hypothetical protein; encoded by transcript AFUB_060860A	90.6379	197.125	2.17486	1.12093	1.15644e-07	6.95933e-07
CADAFUBG00006080	AFUB_061000	MFS transporter; encoded by transcript AFUB_061000A	81.7765	32.4998	0.397422	-1.33125	2.39256e-05	9.95748e-05
CADAFUBG00006112	AFUB_061320	ubiquitin C-terminal hydrolase	478.834	1008.2	2.10553	1.07418	6.75088e-17	1.0616e-15
CADAFUBG00006114	AFUB_061340	EF-hand superfamily Ca2+-modulated protein; encoded by transcript AFUB_061340A	355.579	149.584	0.420676	-1.24922	1.24736e-12	1.35344e-11
CADAFUBG00006133	AFUB_061540	transcriptional regulator	527.791	94.5615	0.179165	-2.48064	4.26061e-11	3.90782e-10
CADAFUBG00006136	AFUB_061580	NUDIX domain	5337.65	1302.69	0.244058	-2.03471	6.13253e-73	1.34382e-70
CADAFUBG00006143	AFUB_061650	FAD dependent oxidoreductase superfamily; encoded by transcript AFUB_061650A	443.329	178.376	0.402355	-1.31346	1.69963e-16	2.57628e-15
CADAFUBG00006145	AFUB_061670	conserved hypothetical protein; encoded by transcript AFUB_061670A	1088.71	455.967	0.418814	-1.25562	8.39651e-22	1.9192e-20
CADAFUBG00006161	AFUB_061830	hypothetical protein; encoded by transcript AFUB_061830A	67.5791	161.718	2.39302	1.25883	1.69327e-07	1.00238e-06
CADAFUBG00006162	AFUB_061840	lipase	7.25739	30.9177	4.26017	2.09091	0.00013329	0.000483297
CADAFUBG00006179	AFUB_062010	alpha	272.493	91.6927	0.336495	-1.57134	1.41057e-07	8.40342e-07
CADAFUBG00006180	AFUB_062020	short chain dehydrogenase/reductase family protein; encoded by transcript AFUB_062020A	191.749	82.4909	0.430202	-1.21691	5.93721e-09	4.31797e-08
CADAFUBG00006182	AFUB_062040	conserved hypothetical protein; encoded by transcript AFUB_062040A	1151.89	181.421	0.157498	-2.66659	6.4869e-49	6.34835e-47
CADAFUBG00006183	AFUB_062050	12-oxophytodienoate reductase	752.434	312.982	0.41596	-1.26548	1.40512e-19	2.70814e-18
CADAFUBG00006194	AFUB_062170	MFS transporter	96.0392	277.74	2.89194	1.53204	1.39939e-14	1.82011e-13
CADAFUBG00006204	AFUB_062270	integral membrane protein; encoded by transcript AFUB_062270A	1.60042	17.9843	11.2372	3.49022	0.000157952	0.000563596
CADAFUBG00006205	AFUB_062280	carboxypeptidase Y	93.441	207.901	2.22494	1.15377	4.01544e-08	2.60797e-07
CADAFUBG00006209	AFUB_062320	RING finger protein; encoded by transcript AFUB_062320A	38.0745	12.4676	0.327453	-1.61064	0.000289018	0.000972072
CADAFUBG00006218	AFUB_062410	fucose-specific lectin FleA; encoded by transcript AFUB_062410A	39.4455	188.474	4.77807	2.25643	2.27811e-20	4.71527e-19
CADAFUBG00006231	AFUB_062540	cytochrome P450 oxygenase	56.8533	150.68	2.65033	1.40617	3.13824e-09	2.35543e-08
CADAFUBG00006235	AFUB_062580	telomere-associated RecQ helicase	61.1012	13.5985	0.222558	-2.16775	2.23252e-08	1.50326e-07
CADAFUBG00006236	AFUB_062590	telomere-associated RecQ helicase	62.2258	17.6406	0.283493	-1.81862	4.93693e-07	2.70311e-06
CADAFUBG00006251	AFUB_063030	conserved hypothetical protein; encoded by transcript AFUB_063030A	248.839	550.778	2.21339	1.14626	5.27209e-14	6.54466e-13
CADAFUBG00006267	AFUB_063190	MFS myo-inositol transporter	361.812	786.545	2.17391	1.12029	8.87654e-16	1.26022e-14
CADAFUBG00006268	AFUB_063200	hypothetical protein; encoded by transcript AFUB_063200A	42.8673	90.2706	2.10582	1.07438	0.000118195	0.00043371
CADAFUBG00006275	AFUB_063270	protein kinase Scy1	499.43	1061.01	2.12444	1.08708	1.50292e-16	2.29538e-15
CADAFUBG00006287	AFUB_063390	hypothetical protein; encoded by transcript AFUB_063390A	29.1776	79.2319	2.71551	1.44122	1.1472e-05	5.07852e-05
CADAFUBG00006288	AFUB_063400	conserved hypothetical protein; encoded by transcript AFUB_063400A	47.7431	111.615	2.33782	1.22517	1.92058e-05	8.12399e-05
CADAFUBG00006292	AFUB_063440	4F5 domain protein; encoded by transcript AFUB_063440A	276.436	125.395	0.453614	-1.14046	4.07849e-10	3.33153e-09
CADAFUBG00006314	AFUB_063650	Ras guanine-nucleotide exchange protein	416.296	837.505	2.0118	1.00849	1.57205e-13	1.86866e-12
CADAFUBG00006315	AFUB_063660	hypothetical protein; encoded by transcript AFUB_063660A	32.4474	66.8786	2.06114	1.04344	0.0038462	0.0101385
CADAFUBG00006325	AFUB_063760	ribonucleotide reductase large subunit RNR1	1711.4	3544.06	2.07086	1.05023	3.45461e-18	6.01424e-17
CADAFUBG00006337	AFUB_063880	hypothetical protein; encoded by transcript AFUB_063880A	458.525	948.682	2.06899	1.04892	6.88442e-08	4.3049e-07
CADAFUBG00006344	AFUB_063950	HLH DNA binding domain protein	30.7541	86.3733	2.80851	1.48981	0.000153932	0.000551006
CADAFUBG00006345	AFUB_063960	14-alpha sterol demethylase Cyp51A; encoded by transcript AFUB_063960A	8362.99	21541.3	2.57579	1.36501	1.10314e-38	6.50272e-37
CADAFUBG00006356	AFUB_064070	hypothetical protein; encoded by transcript AFUB_064070A	1.92013	27.0215	14.0727	3.81483	0.00015274	0.000547129
CADAFUBG00006362	AFUB_064130	aspartic-type endopeptidase (CtsD)	394.024	1980.81	5.02714	2.32974	7.6642e-49	7.42838e-47
CADAFUBG00006365	AFUB_064160	conserved hypothetical protein; encoded by transcript AFUB_064160A	577.424	280.792	0.486284	-1.04013	2.15345e-12	2.28493e-11
CADAFUBG00006367	AFUB_064180	C2H2 finger domain protein	993.727	1990.61	2.00317	1.00229	1.13537e-10	9.88303e-10
CADAFUBG00006381	AFUB_064320	RecQ family helicase RecQ	198.602	466.652	2.34969	1.23247	5.284e-14	6.55138e-13
CADAFUBG00006402	AFUB_064530	60S ribosomal protein L36; encoded by transcript AFUB_064530A	3375.44	1633.1	0.483819	-1.04746	2.99121e-20	6.12834e-19
CADAFUBG00006403	AFUB_064540	integral membrane protein; encoded by transcript AFUB_064540A	75.6307	174.663	2.30942	1.20753	1.1555e-07	6.95787e-07
CADAFUBG00006444	AFUB_064940	hypothetical protein; encoded by transcript AFUB_064940A	97.1761	41.8137	0.430288	-1.21662	0.00890824	0.0214462
CADAFUBG00006456	AFUB_065060	conserved hypothetical protein; encoded by transcript AFUB_065060A	167.763	486.199	2.89813	1.53512	9.09693e-22	2.06525e-20
CADAFUBG00006472	AFUB_065220	protease inhibitor (Tfs1)	21.8608	83.54	3.82145	1.93412	0.000206386	0.000715887
CADAFUBG00006481	AFUB_065310	GNAT family acetyltransferase Nat4	25.515	86.8457	3.40372	1.76711	3.61155e-06	1.74685e-05
CADAFUBG00006498	AFUB_065480	conserved hypothetical protein; encoded by transcript AFUB_065480A	17193.9	6835.22	0.397537	-1.33084	2.60419e-36	1.31911e-34
CADAFUBG00006499	AFUB_065490	hypothetical protein; encoded by transcript AFUB_065490A	512.792	1383.15	2.69729	1.43151	1.43466e-05	6.22621e-05
CADAFUBG00006509	AFUB_065590	acyl-CoA dehydrogenase	1074.31	501.667	0.466969	-1.0986	3.78874e-17	6.0428e-16
CADAFUBG00006521	AFUB_065710	conserved hypothetical protein; encoded by transcript AFUB_065710A	99.7258	684.294	6.86176	2.77858	4.41456e-21	9.67365e-20
CADAFUBG00006531	AFUB_065810	conserved hypothetical protein; encoded by transcript AFUB_065810A	421.403	137.54	0.326386	-1.61535	8.64704e-22	1.97199e-20
CADAFUBG00006534	AFUB_065840	MFS multidrug transporter	294.621	641.861	2.17859	1.1234	2.19978e-14	2.79618e-13
CADAFUBG00006536	AFUB_065860	phospho-2-dehydro-3-deoxyheptonate aldolase	511.547	1247.53	2.43875	1.28614	2.9221e-21	6.48784e-20
CADAFUBG00006541	AFUB_065910	DUF757 domain protein; encoded by transcript AFUB_065910A	1174.84	466.888	0.397405	-1.33132	1.16119e-24	3.19802e-23
CADAFUBG00006549	AFUB_065990	aldo-keto reductase family protein	43.2165	87.1416	2.0164	1.01178	0.000675111	0.00210489
CADAFUBG00006559	AFUB_066090	molybdenum cofactor sulfurase protein (HxB)	1256.82	6617.09	5.26496	2.39642	4.38299e-55	5.89073e-53
CADAFUBG00006578	AFUB_066280	SET domain protein; encoded by transcript AFUB_066280A	15.8185	36.3712	2.29928	1.20118	0.0122085	0.0283292
CADAFUBG00006579	AFUB_066290	S-adenosyl-methionine-sterol-C-methyltransferas; encoded by transcript AFUB_066290A	548.32	256.088	0.467041	-1.09838	0.00285103	0.00776294
CADAFUBG00006581	AFUB_066310	phosphate transporter; encoded by transcript AFUB_066310A	160.974	62.5986	0.388874	-1.36262	9.32004e-08	5.69715e-07
CADAFUBG00006584	AFUB_066340	conserved hypothetical protein; encoded by transcript AFUB_066340A	1004.8	2334.28	2.32313	1.21607	0.000248861	0.000849481
CADAFUBG00006585	AFUB_066350	conserved hypothetical protein; encoded by transcript AFUB_066350A	889.31	416.414	0.468243	-1.09467	6.64518e-14	8.12906e-13
CADAFUBG00006589	AFUB_066390	conserved hypothetical protein; encoded by transcript AFUB_066390A	3.56879	15.9583	4.47162	2.1608	0.0105358	0.0249181
CADAFUBG00006592	AFUB_066420	hypothetical protein; encoded by transcript AFUB_066420A	2.40063	36.8516	15.3508	3.94024	2.24938e-07	1.30609e-06
CADAFUBG00006595	AFUB_066450	extracellular dipeptidyl-peptidase Dpp4; encoded by transcript AFUB_066450A	1663.3	813.715	0.489217	-1.03145	1.06829e-17	1.79473e-16
CADAFUBG00006596	AFUB_066460	conserved hypothetical protein; encoded by transcript AFUB_066460A	22325.5	7495.95	0.335757	-1.57451	1.8414e-35	9.09866e-34
CADAFUBG00006598	AFUB_066480	ATP synthase subunit ATP9	23453.4	9468.24	0.403704	-1.30863	2.04172e-35	1.00393e-33
CADAFUBG00006613	AFUB_066630	conserved hypothetical protein; encoded by transcript AFUB_066630A	1034.74	187.443	0.18115	-2.46474	4.35344e-22	1.02053e-20
CADAFUBG00006618	AFUB_066680	ZIP Zinc transporter	3774.5	564.408	0.149532	-2.74148	5.45193e-50	5.44114e-48
CADAFUBG00006619	AFUB_066690	major allergen Asp F2; encoded by transcript AFUB_066690A	4518.22	554.589	0.122745	-3.02626	2.19137e-47	1.92078e-45
CADAFUBG00006630	AFUB_066820	C6 sexual development transcription factor	1583.19	3233.21	2.04221	1.03013	1.15485e-20	2.45588e-19
CADAFUBG00006641	AFUB_066940	indoleamine 2	124.582	38.6359	0.310123	-1.68909	3.2983e-10	2.72962e-09
CADAFUBG00006650	AFUB_067030	conserved hypothetical protein; encoded by transcript AFUB_067030A	16.7202	40.316	2.41122	1.26976	0.00223051	0.00621607
CADAFUBG00006667	AFUB_067200	GABA permease	469.666	1222.94	2.60385	1.38065	0.000994457	0.00298782
CADAFUBG00006673	AFUB_067260	glucoamylase/glucan 1	51.9571	113.344	2.1815	1.12532	0.000645981	0.00202535
CADAFUBG00006676	AFUB_067290	conserved hypothetical protein; encoded by transcript AFUB_067290A	560.829	1237.75	2.20701	1.14209	1.21331e-19	2.34744e-18
CADAFUBG00006678	AFUB_067310	NAD binding Rossmann fold oxidoreductase	9299.05	2935.74	0.315704	-1.66336	1.94258e-53	2.22514e-51
CADAFUBG00006681	AFUB_067340	homeobox transcription factor (RfeB)	1390.15	6254.46	4.49913	2.16965	4.75303e-06	2.25461e-05
CADAFUBG00006682	AFUB_067350	conserved hypothetical protein; encoded by transcript AFUB_067350A	271.958	1055.98	3.88289	1.95713	5.31312e-11	4.79465e-10
CADAFUBG00006686	AFUB_067390	phosphotransmitter protein Ypd1	1155.25	6263.09	5.42143	2.43867	4.2498e-41	2.79987e-39
CADAFUBG00006717	AFUB_067700	conserved hypothetical protein; encoded by transcript AFUB_067700A	554.47	178.417	0.321779	-1.63586	5.61811e-26	1.6656e-24
CADAFUBG00006774	AFUB_068260	conserved hypothetical protein; encoded by transcript AFUB_068260A	214.975	466.634	2.17064	1.11812	1.14236e-09	8.87816e-09
CADAFUBG00006782	AFUB_068340	fructose-1	9957.68	2240.21	0.224973	-2.15218	1.35353e-40	8.63521e-39
CADAFUBG00006806	AFUB_068580	conserved hypothetical protein; encoded by transcript AFUB_068580A	5347	2473.63	0.462621	-1.1121	3.03362e-24	8.15437e-23
CADAFUBG00006841	AFUB_068930	Formamidopyrimidine-DNA glycosylase	418.222	970.03	2.31941	1.21376	8.93475e-20	1.74878e-18
CADAFUBG00006842	AFUB_068940	conserved hypothetical protein; encoded by transcript AFUB_068940A	51.3545	169.603	3.30259	1.7236	9.63306e-06	4.31753e-05
CADAFUBG00006852	AFUB_069040	thermoresistant gluconokinase family protein; encoded by transcript AFUB_069040A	68.5976	141.1	2.05693	1.04049	0.000686123	0.00213658
CADAFUBG00006878	AFUB_069300	mitochondrial carrier protein	1065.09	417.284	0.391783	-1.35187	2.39561e-24	6.47393e-23
CADAFUBG00006894	AFUB_069460	conserved hypothetical protein; encoded by transcript AFUB_069460A	59.2306	125.617	2.12082	1.08462	1.59077e-05	6.82921e-05
CADAFUBG00006900	AFUB_069520	conserved hypothetical protein; encoded by transcript AFUB_069520A	433.457	902.303	2.08165	1.05772	5.64077e-15	7.59132e-14
CADAFUBG00006905	AFUB_069570	RGS domain protein (Rax1)	139.481	290.51	2.0828	1.05852	4.50328e-09	3.32063e-08
CADAFUBG00006917	AFUB_069690	NADH-ubiquinone oxidoreductase complex 1/LYR family protein; encoded by transcript AFUB_069690A	146.655	72.1485	0.491961	-1.02339	8.19394e-06	3.72315e-05
CADAFUBG00006920	AFUB_069720	puatative oxidoreductase; encoded by transcript AFUB_069720A	87.0819	179.774	2.06443	1.04574	6.14226e-07	3.32692e-06
CADAFUBG00006944	AFUB_069960	zinc knuckle transcription factor (CnjB)	31.935	70.1031	2.19518	1.13434	0.000446085	0.0014412
CADAFUBG00006946	AFUB_069980	MFS monosaccharide transporter	284.793	621.835	2.18347	1.12662	5.67297e-14	7.00779e-13
CADAFUBG00006954	AFUB_070060	G-protein comlpex beta subunit CpcB; encoded by transcript AFUB_070060A	6803.24	3261.97	0.479472	-1.06048	4.29357e-23	1.07928e-21
CADAFUBG00006957	AFUB_070090	conserved hypothetical protein; encoded by transcript AFUB_070090A	2947.63	8736.87	2.96403	1.56756	4.31662e-47	3.68742e-45
CADAFUBG00006964	AFUB_070160	calponin homology domain protein; encoded by transcript AFUB_070160A	5418.77	2277.22	0.420247	-1.25069	3.01646e-07	1.71591e-06
CADAFUBG00006982	AFUB_070340	conserved hypothetical protein; encoded by transcript AFUB_070340A	71.7964	178.946	2.49241	1.31754	2.4069e-05	0.00010013
CADAFUBG00006991	AFUB_070430	isocitrate lyase AcuD; encoded by transcript AFUB_070430A	1862.31	233.315	0.125283	-2.99674	1.00545e-113	6.33432e-111
CADAFUBG00006992	AFUB_070440	oxidoreductase	218.484	44.543	0.203873	-2.29425	9.52689e-16	1.35065e-14
CADAFUBG00006994	AFUB_070460	potassium uptake transporter	1103.25	150.662	0.136562	-2.87238	1.38451e-85	4.65196e-83
CADAFUBG00006997	AFUB_070490	thiol methyltransferase	415.801	180.65	0.434463	-1.20269	1.35516e-12	1.46409e-11
CADAFUBG00007000	AFUB_070520	C2H2 finger domain protein	1051.6	3785.12	3.59938	1.84775	3.63859e-10	2.98916e-09
CADAFUBG00007007	AFUB_070590	phosphatidylserine synthase; encoded by transcript AFUB_070590A	2562.68	932.892	0.36403	-1.45787	6.13204e-34	2.79688e-32
CADAFUBG00007017	AFUB_070690	conserved hypothetical protein; encoded by transcript AFUB_070690A	89.2886	190.511	2.13365	1.09333	9.41882e-08	5.74708e-07
CADAFUBG00007019	AFUB_070710	glycosyl hydrolase	129.357	56.4449	0.43635	-1.19644	3.18874e-06	1.55428e-05
CADAFUBG00007031	AFUB_070830	extracellular polygalacturonase	22.0276	45.125	2.04857	1.03462	0.007172	0.0176757
CADAFUBG00007032	AFUB_070840	CRAL/TRIO domain protein; encoded by transcript AFUB_070840A	51.7927	118.431	2.28663	1.19322	6.58846e-06	3.03527e-05
CADAFUBG00007037	AFUB_070890	hypothetical protein; encoded by transcript AFUB_070890A	491.583	204.857	0.416728	-1.26282	2.19027e-14	2.78762e-13
CADAFUBG00007046	AFUB_070980	hypothetical protein; encoded by transcript AFUB_070980A	226.321	646.812	2.85794	1.51498	1.59092e-23	4.09094e-22
CADAFUBG00007047	AFUB_070990	hypothetical protein; encoded by transcript AFUB_070990A	143.737	66.2444	0.460871	-1.11756	3.93296e-06	1.89142e-05
CADAFUBG00007048	AFUB_071000	hypothetical protein; encoded by transcript AFUB_071000A	1543.16	323.887	0.209885	-2.25233	3.53905e-13	4.06769e-12
CADAFUBG00007049	AFUB_071010	hypothetical protein; encoded by transcript AFUB_071010A	3082.48	1391.37	0.451378	-1.14759	1.9764e-11	1.89735e-10
CADAFUBG00007050	AFUB_071020	conserved hypothetical protein; encoded by transcript AFUB_071020A	329.606	140.763	0.427064	-1.22747	1.02681e-05	4.5757e-05
CADAFUBG00007051	AFUB_071030	metalloreductase	569.667	121.24	0.212826	-2.23226	3.77948e-26	1.13048e-24
CADAFUBG00007053	AFUB_071050	hypothetical protein; encoded by transcript AFUB_071050A	4591.56	1931.22	0.420603	-1.24947	2.64654e-29	9.45999e-28
CADAFUBG00007079	AFUB_071310	conserved hypothetical protein; encoded by transcript AFUB_071310A	110.403	1457.18	13.1987	3.72233	6.33996e-13	7.09287e-12
CADAFUBG00007080	AFUB_071320	conserved hypothetical protein; encoded by transcript AFUB_071320A	19.5393	1030.04	52.7164	5.72018	7.00626e-23	1.73949e-21
CADAFUBG00007083	AFUB_071350	conserved hypothetical protein; encoded by transcript AFUB_071350A	23.1921	480.525	20.7193	4.37291	1.15273e-25	3.32937e-24
CADAFUBG00007085	AFUB_071370	conserved hypothetical protein; encoded by transcript AFUB_071370A	53.5687	118.072	2.20412	1.1402	2.83533e-05	0.000116464
CADAFUBG00007092	AFUB_071440	conserved hypothetical protein; encoded by transcript AFUB_071440A	146.136	344.467	2.35716	1.23705	4.92829e-12	5.05877e-11
CADAFUBG00007103	AFUB_071550	squalene-hopene-cyclase	457.679	2136.58	4.6683	2.2229	2.00456e-70	4.20957e-68
CADAFUBG00007104	AFUB_071560	cytochrome P450 oxidoreductase/alkane hydroxylase	750.327	2080.1	2.77226	1.47106	7.86458e-35	3.75711e-33
CADAFUBG00007105	AFUB_071569	capsule polysaccharide biosynthesis protein	1095.33	7927.9	7.23794	2.85558	1.09066e-115	7.85272e-113
CADAFUBG00007106	AFUB_071570	hypothetical protein; encoded by transcript AFUB_071570A	163.554	437.56	2.67532	1.41971	1.80531e-17	2.9832e-16
CADAFUBG00007123	AFUB_071740	extracellular dihydrogeodin oxidase/laccase	7.88955	29.5364	3.74374	1.90448	0.00160889	0.00461384
CADAFUBG00007124	AFUB_071750	conserved hypothetical protein; encoded by transcript AFUB_071750A	2.75381	14.518	5.27195	2.39834	0.0103282	0.0244674
CADAFUBG00007135	AFUB_071860	RING finger protein; encoded by transcript AFUB_071860A	1301.77	640.93	0.492355	-1.02223	4.09343e-16	6.059e-15
CADAFUBG00007137	AFUB_071880	low affinity iron transporter	575.867	56.4209	0.0979756	-3.35143	3.26533e-52	3.57766e-50
CADAFUBG00007138	AFUB_071890	ribokinase; encoded by transcript AFUB_071890A	2084.74	157.026	0.0753218	-3.73079	2.61518e-51	2.71764e-49
CADAFUBG00007139	AFUB_071900	conserved hypothetical protein; encoded by transcript AFUB_071900A	187.934	73.5205	0.391204	-1.35401	1.13529e-08	7.99702e-08
CADAFUBG00007140	AFUB_071910	MFS quinate transporter	1735.3	182.645	0.105253	-3.24807	3.12467e-124	2.86333e-121
CADAFUBG00007149	AFUB_072000	serine/threonine protein kinase (Ark1)	185.036	78.2884	0.423098	-1.24094	1.57969e-08	1.09213e-07
CADAFUBG00007152	AFUB_072030	squalene-hopene-cyclase	150.386	55.0639	0.366152	-1.44949	8.16673e-10	6.4313e-09
CADAFUBG00007155	AFUB_072060	short chain dehydrogenase	1.56826	16.7348	10.6709	3.41561	0.0003819	0.0012527
CADAFUBG00007156	AFUB_072070	cytochrome P450 monooxygenase	3.00326	14.5009	4.82839	2.27154	0.00439432	0.0114015
CADAFUBG00007158	AFUB_072090	cytochrome P450 monooxygenase	0.768053	8.41028	10.9501	3.45288	0.0157959	0.0355186
CADAFUBG00007161	AFUB_072210	U6 snRNA-associated Sm-like protein LSm6	1279.48	441.634	0.345167	-1.53463	9.9707e-24	2.60375e-22
CADAFUBG00007178	AFUB_072380	fumarylacetoacetate hydrolase family protein; encoded by transcript AFUB_072380A	2615.91	803.757	0.307257	-1.70248	1.40052e-47	1.24932e-45
CADAFUBG00007179	AFUB_072390	heat shock protein Hsp30-like	17997.6	4734.51	0.263063	-1.92652	3.91451e-54	4.8714e-52
CADAFUBG00007180	AFUB_072400	hypothetical protein; encoded by transcript AFUB_072400A	150.401	337.701	2.24534	1.16693	1.89702e-11	1.82461e-10
CADAFUBG00007197	AFUB_072570	FK506 suppressor Sfk1	5686.28	2025.05	0.356129	-1.48953	5.78985e-42	3.91689e-40
CADAFUBG00007210	AFUB_072700	enolase/allergen Asp F 22; encoded by transcript AFUB_072700A	11402.8	4988.15	0.437451	-1.19281	2.5889e-29	9.28687e-28
[truncated: 493 more rows]

## Sheet: Tab3 ∆nctB No-drug DEGs
Supplementary Data 2: List of differentially expressed genes identified by RNA-seq in the nctA null and the nctB null mutants.
[truncated: 2,290 more rows]

[truncated: 4 more sheets: Tab4 ∆nctB +Itra DEGs, Tab5 Second Met clusters, Tab6 Expression of ErgBS genes, Tab7 Expression of TFs, others]
