# Supplementary material for: The negative cofactor 2 complex is a key regulator of drug resistance in Aspergillus fumigatus
Source: Nat Commun. 2020 Jan 22;11:427. doi: 10.1038/s41467-019-14191-1 (PMC7194077; doi:10.1038/s41467-019-14191-1)
Supplement: Supplementary file 6 — Supplementary Data 3 [file 41467_2019_14191_MOESM6_ESM.xls]

## Sheet: Tab1 Summary of peak calling 
	Supplementary Data 3: Genome-wide identification of NctA binding regions and the correlation between NctA occupancy and gene expression changes.
	Tab1: Summary of peak calling for the NctA ChIP-seq datasets.
	Samples	Total peak regions	Total overlapping 100-bp peak regions	FE>=5	FE>=3	FE>=2	FE>=1.5	Total peak regions found within the 1.5-kb promoter region*	FE>=5	FE>=3	FE>=2	FE>=1.5
	S-NctA no-drug Rep1	8553	5712	48	236	1613	4811	4791	42	176	1064	3273
	S-NctA no-drug Rep2	7498
	S-NctA 0.5 mg/L Itraconazole Rep1	8371	5161	34	166	1308	4290	4294	29	132	869	2868
	S-NctA 0.5 mg/L Itraconazole Rep2	7405
	Summary of peak calling results with MACS2 algorithm are shown. After summits have been identified in the binding region, summit regions are created that are 100bp centred on each summit. The summit regions from each replicate are compared and the overlapping summit regions are considered further. The mean coordinate of summits in overlapping summit regions creates a new merged summit that can be…

## Sheet: Tab2 ChIP-RNA-seq No-drug
Supplementary Data 3: Genome-wide identification of NctA binding regions and the correlation between NctA occupancy and gene expression changes.
Tab2: Genome-wide binding profiles of NctA in no-drug conditions.
Summary of the NctA ChIP-seq results and the RNA-seq expression profiles of the 1st and the 2nd closest targets are shown.											RNA-seq expression profiles of the 1st closest gene															RNA-seq expression profiles of the 2nd closest gene
Peak location chromosom	Peak location: summit	Peak location: start	Peak location: end	ChIP-seq merged fold enrichment	Distance to 1st closest TSS	Strand_1	CADRE Gene ID of 1st closest gene	AFUB Gene ID of 1st closest gene	Gene description	Biotype	RNA-Seq LogFC no-drug ∆nctA/WT	FDR	RNA-seq LogFC 0.5mg/L Itra ∆nctA/WT	FDR	RNA-seq LogFC no-drug ∆nctB/WT	FDR	RNA-seq LogFC 0.5mg/L Itra ∆nctB/WT	FDR	Distance to 2nd closest TSS	Strand_2	CADRE Gene ID of 2nd closest gene	AFUB Gene ID of 2nd closest gene	Direction	Gene description	Biotype	RNA-seq LogFC no-drug ∆nctA/WT	FDR	RNA-seq LogFC 0.5mg/L Itra ∆nctA/WT	FDR	RNA-seq LogFC no-drug ∆nctB/WT	FDR	RNA-seq LogFC 0.5mg/L Itra ∆nctB/WT	FDR
DS499594	12504	12454	12554	1.75578	388	-	CADAFUBG00000002	AFUB_000020	Putative uncharacterized protein [Source:UniProtKB/TrEMBL;Acc:B0XMF0]	protein_coding	3.92104	8.8425e-09	3.39276	3.42463e-89	4.22386	7.02818e-27	3.68851	1.7033e-40	705	+	CADAFUBG00000003	AFUB_000030	U	Cytochrome P450 monooxygenase, putative [Source:UniProtKB/TrEMBL;Acc:B0XMF1]	protein_coding	-1.32273	0.00445455	-1.52945	2.50364e-13	-1.54491	3.84195e-06	-1.16063	5.13096e-10
DS499594	59532	59482	59582	1.60147	996	-	CADAFUBG00000022	AFUB_000220	Xylosidase/arabinosidase, putative [Source:UniProtKB/TrEMBL;Acc:B0XM88]	protein_coding	-5.52541	0.507946	-4.50875	0.342056	0.0593318	1	-2.9531	0.292449	3247	-	CADAFUBG00000021	AFUB_000210	U	Hexose transporter, putative [Source:UniProtKB/TrEMBL;Acc:B0XMG9]	protein_coding	0.0153291	0.252327	0.509061	0.661597	-0.147817	0.102704	0.363677	0.936867
DS499594	76421	76371	76471	1.75805	274	+	CADAFUBG00000026	AFUB_000260	Monooxygenase, putative [Source:UniProtKB/TrEMBL;Acc:B0XM92]	protein_coding	-0.894669	0.152182	-2.54267	9.88352e-14	-0.135162	0.811	-1.36114	1.19777e-06	5093	-	CADAFUBG00000027	AFUB_000270	D	MFS sugar transporter, putative [Source:UniProtKB/TrEMBL;Acc:B0XM93]	protein_coding	0.742856	0.879603	0.97452	0.341165	0.677052	0.833762	1.10252	0.976656
DS499594	89262	89212	89312	1.75717	431	+	CADAFUBG00000030	AFUB_000300	Putative uncharacterized protein [Source:UniProtKB/TrEMBL;Acc:B0XM96]	protein_coding	-2.45148	7.99091e-17	-0.421164	0.399374	-2.56302	1.56909e-15	-0.165265	0.840563	1826	+	CADAFUBG00000029	AFUB_000290	D	Alpha-1,3-mannosyltransferase, putative [Source:UniProtKB/TrEMBL;Acc:B0XM95]	protein_coding	-1.27765	0.444352	-0.957857	0.496088	-1.05972	0.214115	-0.926089	0.596324
DS499594	91104	91054	91154	1.63316	233	+	CADAFUBG00000031	AFUB_000310	Haloalkanoic acid dehalogenase, putative [Source:UniProtKB/TrEMBL;Acc:B0XM97]	protein_coding	2.17549	2.41298e-08	0.749864	2.27196e-07	1.93177	0.0574336	0.801609	2.39864e-08	1261	+	CADAFUBG00000032	AFUB_000320	U	Putative uncharacterized protein [Source:UniProtKB/TrEMBL;Acc:B0XM98]	protein_coding	-0.776847	0.164575	-0.268773	0.00208149	-0.831906	0.101323	-0.308679	0.000960273
DS499594	113616	113566	113666	2.14191	213	-	CADAFUBG00000039	AFUB_000390	Cytochrome P450 monooxygenase, putative [Source:UniProtKB/TrEMBL;Acc:B0XMA5]	protein_coding	-0.354147	0.310188	-0.55045	1.49203e-05	-0.688691	0.133781	-0.408456	0.00130967	737	+	CADAFUBG00000040	AFUB_000400	U	C6 transcription factor, putative [Source:UniProtKB/TrEMBL;Acc:B0XMB1]	protein_coding	-1.86262	0.441936	-0.76934	0.0805052	-2.02153	0.191757	-1.03563	0.156781
DS499594	117288	117238	117338	1.88046	172	+	CADAFUBG00000041	AFUB_000410	Glucooligosaccharide oxidase, putative [Source:UniProtKB/TrEMBL;Acc:B0XMB2]	protein_coding	-0.516776	0.0515875	0.388673	0.00825545	-0.403273	0.224563	0.46142	0.0012972	2467	+	CADAFUBG00000042	AFUB_000420	U	5-oxo-L-prolinase, putative [Source:UniProtKB/TrEMBL;Acc:B0XMB3]	protein_coding	-1.03707	7.8421e-21	-0.678649	0.182144	-1.11103	1.9799e-17	-0.803097	0.00234408
DS499594	119464	119414	119514	2.16053	291	+	CADAFUBG00000042	AFUB_000420	5-oxo-L-prolinase, putative [Source:UniProtKB/TrEMBL;Acc:B0XMB3]	protein_coding	-2.23278	7.8421e-21	-0.192009	0.182144	-2.44435	1.9799e-17	-0.539858	0.00234408	2004	+	CADAFUBG00000041	AFUB_000410	D	Glucooligosaccharide oxidase, putative [Source:UniProtKB/TrEMBL;Acc:B0XMB2]	protein_coding	-1.03503	0.0515875	-0.808675	0.00825545	-0.94835	0.224563	-0.356844	0.0012972
DS499594	124431	124381	124481	1.62658	531	+	CADAFUBG00000043	AFUB_000430	Putative uncharacterized protein [Source:UniProtKB/TrEMBL;Acc:B0XMB4]	protein_coding	-0.382353	0.158676	0.177356	0.292281	-0.432786	0.180173	0.162697	0.296795	3040	+	CADAFUBG00000044	AFUB_000440	U	5'-nucleotidase, putative [Source:UniProtKB/TrEMBL;Acc:B0XMB5]	protein_coding	0.977221	0.206422	0.568307	0.692603	0.776248	0.605496	0.207743	0.553042
DS499594	124116	124066	124166	1.95224	846	+	CADAFUBG00000043	AFUB_000430	Putative uncharacterized protein [Source:UniProtKB/TrEMBL;Acc:B0XMB4]	protein_coding	-0.382353	0.158676	0.177356	0.292281	-0.432786	0.180173	0.162697	0.296795	3355	+	CADAFUBG00000044	AFUB_000440	U	5'-nucleotidase, putative [Source:UniProtKB/TrEMBL;Acc:B0XMB5]	protein_coding	1.52108	0.206422	-0.352051	0.692603	2.64019	0.605496	0.647038	0.553042
DS499594	127324	127274	127374	1.52591	147	+	CADAFUBG00000044	AFUB_000440	5'-nucleotidase, putative [Source:UniProtKB/TrEMBL;Acc:B0XMB5]	protein_coding	-0.35438	0.206422	-0.0723358	0.692603	-0.190532	0.605496	-0.121833	0.553042	2362	+	CADAFUBG00000043	AFUB_000430	D	Putative uncharacterized protein [Source:UniProtKB/TrEMBL;Acc:B0XMB4]	protein_coding	0.563789	0.158676	0.396123	0.292281	0.439287	0.180173	0.251436	0.296795
DS499594	145405	145355	145455	1.60806	133	+	CADAFUBG00000052	AFUB_000520	Putative uncharacterized protein [Source:UniProtKB/TrEMBL;Acc:B0XMB8]	protein_coding	-0.392017	0.190725	-0.0565106	0.874885	-0.294982	0.418511	0.120565	0.614115	1784	+	CADAFUBG00000051	AFUB_000510	D	Calcium sensor (NCS-1), putative [Source:UniProtKB/TrEMBL;Acc:B0XMB7]	protein_coding	-0.643228	0.419205	-1.6533	0.0589672	-0.324785	0.531245	-1.61603	0.797245
DS499594	152897	152847	152947	1.84401	312	-	CADAFUBG00000054	AFUB_000540	Ubiquitin conjugating enzyme (UbcB), putative [Source:UniProtKB/TrEMBL;Acc:B0XMC0]	protein_coding	-0.564401	0.0352417	-0.274059	0.0341911	-0.548992	0.0806043	-0.346794	0.00636407	322	+	CADAFUBG00000055	AFUB_000550	U	Acetyl-CoA-acetyltransferase, putative [Source:UniProtKB/TrEMBL;Acc:B0XMC1]	protein_coding	-0.56529	0.00271874	0.140193	2.16298e-12	-0.613444	0.0282722	0.0893999	1.54104e-13
DS499594	159327	159277	159377	1.67269	262	-	CADAFUBG00000057	AFUB_000570	Beta-1,4-mannosyltransferase (Alg1), putative [Source:UniProtKB/TrEMBL;Acc:B0XMC3]	protein_coding	-0.253469	0.459093	0.416743	0.0322253	-0.0594889	0.885047	0.526656	0.00231943	373	+	CADAFUBG00000058	AFUB_000580	U	CDF zinc transporter (Msc2), putative [Source:UniProtKB/TrEMBL;Acc:B0XMC4]	protein_coding	-0.405154	0.801218	-0.228776	0.8795	-0.224205	0.935822	-0.319058	0.248644
DS499594	166612	166562	166662	1.97933	414	+	CADAFUBG00000061	AFUB_000610	RTA1 domain protein, putative [Source:UniProtKB/TrEMBL;Acc:B0XMC7]	protein_coding	1.75208	3.48843e-10	0.613954	2.85884e-07	1.95444	0.0572979	0.868875	6.72112e-13	621	-	CADAFUBG00000060	AFUB_000600	U	C6 transcription factor, putative [Source:UniProtKB/TrEMBL;Acc:B0XMC6]	protein_coding	0.444022	0.822959	0.554275	0.725489	0.33197	0.442996	0.639882	0.383575
DS499594	169615	169565	169665	1.9654	431	-	CADAFUBG00000062	AFUB_000620	Ubiquitin conjugating enzyme, putative [Source:UniProtKB/TrEMBL;Acc:B0XMC8]	protein_coding	-0.255099	0.423943	-0.450891	0.000140109	-0.433347	0.287625	-0.533559	1.26025e-05	1555	-	CADAFUBG00000063	AFUB_000630	D	Putative uncharacterized protein [Source:UniProtKB/TrEMBL;Acc:B0XMC9]	protein_coding	-1.24778	5.5789e-05	-0.534915	6.09591e-19	-1.16109	0.000209047	0.0115042	5.97718e-22
DS499594	171329	171279	171379	2.79368	159	-	CADAFUBG00000063	AFUB_000630	Putative uncharacterized protein [Source:UniProtKB/TrEMBL;Acc:B0XMC9]	protein_coding	-0.974682	5.5789e-05	-0.937967	6.09591e-19	-1.07219	0.000209047	-1.10601	5.97718e-22	559	-	CADAFUBG00000064	AFUB_000640	D	Putative uncharacterized protein [Source:UniProtKB/TrEMBL;Acc:B0XMD0]	protein_coding	-1.4282	0.843091	-1.55929	0.721247	-1.61237	0.793156	-1.38775	0.845883
DS499594	173837	173787	173887	1.53863	540	-	CADAFUBG00000065	AFUB_000650	Mitochondrial carnitine:acyl carnitine carrier, putative [Source:UniProtKB/TrEMBL;Acc:B0XMD1]	protein_coding	-1.19926	1.85491e-06	-0.23727	0.140029	-1.26591	1.71792e-05	-0.187134	0.293224	1750	-	CADAFUBG00000066	AFUB_000660	D	CFEM domain protein [Source:UniProtKB/TrEMBL;Acc:B0XMD2]	protein_coding	-0.00300618	3.03436e-18	-0.480183	3.31184e-26	-0.0359595	3.59962e-19	-0.570506	7.05301e-19
DS499594	176681	176631	176731	1.82799	1094	-	CADAFUBG00000066	AFUB_000660	CFEM domain protein [Source:UniProtKB/TrEMBL;Acc:B0XMD2]	protein_coding	-3.73904	3.03436e-18	-1.50005	3.31184e-26	-3.44187	3.59962e-19	-1.42618	7.05301e-19	2392	+	CADAFUBG00000067	AFUB_000670	U	Putative uncharacterized protein [Source:UniProtKB/TrEMBL;Acc:B0XMD3]	protein_coding	2.17842	0.0105602	0.691052	0.00984506	2.37142	0.00581999	0.825318	0.000278397
DS499594	176157	176107	176207	1.95606	570	-	CADAFUBG00000066	AFUB_000660	CFEM domain protein [Source:UniProtKB/TrEMBL;Acc:B0XMD2]	protein_coding	-3.73904	3.03436e-18	-1.50005	3.31184e-26	-3.44187	3.59962e-19	-1.42618	7.05301e-19	2860	-	CADAFUBG00000065	AFUB_000650	U	Mitochondrial carnitine:acyl carnitine carrier, putative [Source:UniProtKB/TrEMBL;Acc:B0XMD1]	protein_coding	1.42335	1.85491e-06	0.121288	0.140029	1.57456	1.71792e-05	-0.372721	0.293224
DS499594	183017	182967	183067	1.57535	851	-	CADAFUBG00000069	AFUB_000690	Putative uncharacterized protein [Source:UniProtKB/TrEMBL;Acc:B0XMD4]	protein_coding	-3.36309	1.95907e-34	-2.78205	3.64721e-46	-3.51972	4.10569e-29	-2.79455	2.13446e-87	1512	+	CADAFUBG00000070	AFUB_000700	U	FAD binding domain protein [Source:UniProtKB/TrEMBL;Acc:B0XMD5]	protein_coding	0.958648	6.22036e-10	-1.08634	1.74344e-36	0.701866	9.36355e-08	-1.54311	1.94101e-45
DS499594	182654	182604	182704	2.04815	488	-	CADAFUBG00000069	AFUB_000690	Putative uncharacterized protein [Source:UniProtKB/TrEMBL;Acc:B0XMD4]	protein_coding	-3.36309	1.95907e-34	-2.78205	3.64721e-46	-3.51972	4.10569e-29	-2.79455	2.13446e-87	1614	-	CADAFUBG00000068	AFUB_000680	U		tRNA	0.0342391	0.951429	-1.14763	1	0.324229	1	-1.15276	0.897955
DS499594	184058	184008	184108	1.84408	471	+	CADAFUBG00000070	AFUB_000700	FAD binding domain protein [Source:UniProtKB/TrEMBL;Acc:B0XMD5]	protein_coding	-2.02883	6.22036e-10	-1.9984	1.74344e-36	-1.8009	9.36355e-08	-2.24561	1.94101e-45	1892	-	CADAFUBG00000069	AFUB_000690	U	Putative uncharacterized protein [Source:UniProtKB/TrEMBL;Acc:B0XMD4]	protein_coding	1.35172	1.95907e-34	0.233535	3.64721e-46	1.14764	4.10569e-29	0.364669	2.13446e-87
DS499594	183388	183338	183438	1.93934	1141	+	CADAFUBG00000070	AFUB_000700	FAD binding domain protein [Source:UniProtKB/TrEMBL;Acc:B0XMD5]	protein_coding	-2.02883	6.22036e-10	-1.9984	1.74344e-36	-1.8009	9.36355e-08	-2.24561	1.94101e-45	1222	-	CADAFUBG00000069	AFUB_000690	U	Putative uncharacterized protein [Source:UniProtKB/TrEMBL;Acc:B0XMD4]	protein_coding	-3.06987	1.95907e-34	-0.995879	3.64721e-46	-2.89073	4.10569e-29	-1.06377	2.13446e-87
DS499594	202102	202052	202152	1.81544	513	-	CADAFUBG00000077	AFUB_000770	UbiA-like prenyltransferase, putative [Source:UniProtKB/TrEMBL;Acc:B0XM36]	protein_coding	-1.63047	5.19359e-09	-1.19203	1.10567e-09	-0.915144	0.105468	-1.21455	6.18642e-11	1484	-	CADAFUBG00000078	AFUB_000780	.	FAD-dependent monooxygenase (PaxM), putative [Source:UniProtKB/TrEMBL;Acc:B0XM37]	protein_coding	-0.781976	0.0312222	-0.0655903	0.113281	-0.42258	0.692984	-0.631819	0.876258
DS499594	229785	229735	229835	1.91012	471	+	CADAFUBG00000088	AFUB_000880	GTPase activating protein (Evi5), putative [Source:UniProtKB/TrEMBL;Acc:B0XM45]	protein_coding	-0.352328	0.221451	-0.517612	0.00145969	-0.278075	0.424742	-0.509695	0.00162993	1620	-	CADAFUBG00000087	AFUB_000870	U	Putative uncharacterized protein [Source:UniProtKB/TrEMBL;Acc:B0XM44]	protein_coding	-0.547817	0.786936	-0.481294	0.634411	-0.612985	0.25045	-1.058	0.0307096
DS499594	241501	241451	241551	2.39826	319	-	CADAFUBG00000093	AFUB_000930	Integral membrane protein Pth11-like, putative [Source:UniProtKB/TrEMBL;Acc:B0XM50]	protein_coding	0.334232	0.457477	-0.728201	5.02262e-08	-0.24232	0.696092	-0.977218	2.58774e-13	587	+	CADAFUBG00000094	AFUB_000940	U	Flavin-binding monooxygenase, putative [Source:UniProtKB/TrEMBL;Acc:B0XM51]	protein_coding	-0.330839	0.0116645	0.0177514	2.61252e-15	-0.129128	0.00254937	0.273004	7.27286e-22
DS499594	241912	241862	241962	1.70297	176	+	CADAFUBG00000094	AFUB_000940	Flavin-binding monooxygenase, putative [Source:UniProtKB/TrEMBL;Acc:B0XM51]	protein_coding	-0.659239	0.0116645	-1.02083	2.61252e-15	-1.1085	0.00254937	-1.26832	7.27286e-22	730	-	CADAFUBG00000093	AFUB_000930	U	Integral membrane protein Pth11-like, putative [Source:UniProtKB/TrEMBL;Acc:B0XM50]	protein_coding	-0.018139	0.457477	0.415149	5.02262e-08	-0.279588	0.696092	0.530016	2.58774e-13
DS499594	257146	257096	257196	2.67711	104	-	CADAFUBG00000099	AFUB_000990	Ferric-chelate reductase, putative [Source:UniProtKB/TrEMBL;Acc:B0XM56]	protein_coding	3.13745	0.00235701	2.6841	1.16959e-07	3.50549	0.000729495	2.90978	4.3347e-42	1292	-	CADAFUBG00000100	AFUB_001000	D	Putative uncharacterized protein [Source:UniProtKB/TrEMBL;Acc:B0XM57]	protein_coding	0.210255	4.18356e-17	0.569655	1.94794e-18	0.392365	2.59594e-34	0.358678	4.37004e-10
DS499594	271793	271743	271843	1.5192	596	+	CADAFUBG00000105	AFUB_001050	DNA topoisomerase 2 [Source:UniProtKB/TrEMBL;Acc:B0XM58]	protein_coding	0.289062	0.379364	-0.0859227	0.682299	0.1891	0.625292	-0.256886	0.243356	755	-	CADAFUBG00000104	AFUB_001040	U	Putative uncharacterized protein [Source:UniProtKB/TrEMBL;Acc:B0XM64]	protein_coding	-0.559799	0.877377	-0.549543	0.839812	-0.645644	0.656478	-0.505144	0.896642
DS499594	286036	285986	286086	1.98637	304	+	CADAFUBG00000108	AFUB_001080	Putative uncharacterized protein [Source:UniProtKB/TrEMBL;Acc:B0XM65]	protein_coding	-0.122573	0.640974	0.419986	0.0124659	-0.224672	0.507568	0.209853	0.110205	1541	-	CADAFUBG00000107	AFUB_001070	U	Reticulon-like protein [Source:UniProtKB/TrEMBL;Acc:B0XM60]	protein_coding	-0.0353747	0.755798	-0.370755	0.0153635	0.214522	0.951764	-0.357157	0.0292077
DS499594	285463	285413	285513	1.62543	877	+	CADAFUBG00000108	AFUB_001080	Putative uncharacterized protein [Source:UniProtKB/TrEMBL;Acc:B0XM65]	protein_coding	-0.122573	0.640974	0.419986	0.0124659	-0.224672	0.507568	0.209853	0.110205	968	-	CADAFUBG00000107	AFUB_001070	U	Reticulon-like protein [Source:UniProtKB/TrEMBL;Acc:B0XM60]	protein_coding	-1.42073	0.755798	-0.176037	0.0153635	-1.33734	0.951764	0.175613	0.0292077
DS499594	300405	300355	300455	1.97091	399	-	CADAFUBG00000111	AFUB_001110	Putative uncharacterized protein [Source:UniProtKB/TrEMBL;Acc:B0XM67]	protein_coding	0.174131	0.649686	0.0438986	0.929555	0.206407	0.608115	-0.161838	0.275988	2090	+	CADAFUBG00000112	AFUB_001120	U	Putative uncharacterized protein [Source:UniProtKB/TrEMBL;Acc:B0XM68]	protein_coding	-0.384181	0.055158	-0.260595	0.00879004	-0.450434	0.20022	-0.638647	0.0224608
DS499594	328677	328627	328727	2.27619	706	-	CADAFUBG00000123	AFUB_001230	Putative uncharacterized protein [Source:UniProtKB/TrEMBL;Acc:B0XM83]	protein_coding	-0.656854	0.0165202	0.6873	3.41403e-05	-0.297159	0.393439	0.656434	5.6506e-05	1365	+	CADAFUBG00000124	AFUB_001240	U		tRNA	1.22775	1	0.443029	0.958727	1.27685	0.857275	0.435467	0.724752
DS499594	329940	329890	329990	2.33047	102	+	CADAFUBG00000124	AFUB_001240		tRNA	0.252489	1	-2.68734	0.958727	1.24712	0.857275	2.008	0.724752	1969	-	CADAFUBG00000123	AFUB_001230	U	Putative uncharacterized protein [Source:UniProtKB/TrEMBL;Acc:B0XM83]	protein_coding	-1.03132	0.0165202	-0.759174	3.41403e-05	-0.964337	0.393439	-0.462612	5.6506e-05
DS499594	329321	329271	329371	2.02309	721	+	CADAFUBG00000124	AFUB_001240		tRNA	0.252489	1	-2.68734	0.958727	1.24712	0.857275	2.008	0.724752	1350	-	CADAFUBG00000123	AFUB_001230	U	Putative uncharacterized protein [Source:UniProtKB/TrEMBL;Acc:B0XM83]	protein_coding	0.842257	0.0165202	1.64973	3.41403e-05	1.08739	0.393439	2.2431	5.6506e-05
DS499594	334790	334740	334840	3.05188	228	+	CADAFUBG00000126	AFUB_001260	Glutamate decarboxylase [Source:UniProtKB/TrEMBL;Acc:B0XM77]	protein_coding	-1.48943	4.00362e-10	-1.16457	3.20727e-27	-1.56962	2.83665e-07	-1.68113	2.20289e-45	2233	+	CADAFUBG00000127	AFUB_001270	U	Putative uncharacterized protein [Source:UniProtKB/TrEMBL;Acc:B0XM78]	protein_coding	-0.129021	0.123769	-0.153793	0.612303	-0.276376	0.465212	-0.234766	1
DS499594	347233	347183	347283	1.66145	1369	-	CADAFUBG00000131	AFUB_001310	Choline sulfatase, putative [Source:UniProtKB/TrEMBL;Acc:B0XM86]	protein_coding	-0.969149	0.00380286	1.09057	7.32169e-16	-0.453984	0.15301	0.690768	0.078207	3798	-	CADAFUBG00000130	AFUB_001300	U	Nitrilase [Source:UniProtKB/TrEMBL;Acc:B0XM85]	protein_coding	-1.73138	1.33913e-11	-0.623007	1.70276e-21	-1.8777	1.37595e-08	0.123192	3.87706e-11
DS499594	346404	346354	346454	1.69076	540	-	CADAFUBG00000131	AFUB_001310	Choline sulfatase, putative [Source:UniProtKB/TrEMBL;Acc:B0XM86]	protein_coding	-0.969149	0.00380286	1.09057	7.32169e-16	-0.453984	0.15301	0.690768	0.078207	2969	-	CADAFUBG00000130	AFUB_001300	U	Nitrilase [Source:UniProtKB/TrEMBL;Acc:B0XM85]	protein_coding	0.516819	1.33913e-11	0.18696	1.70276e-21	-0.0962978	1.37595e-08	-0.0267659	3.87706e-11
DS499594	353850	353800	353900	2.03858	295	-	CADAFUBG00000133	AFUB_001330	Ubiquitin-like protein DskB, putative [Source:UniProtKB/TrEMBL;Acc:B0XMD6]	protein_coding	-0.849268	0.000552185	-0.553098	1.00324e-06	-0.756679	0.0114416	-0.545896	4.24466e-06	339	+	CADAFUBG00000134	AFUB_001340	U	Nuclear mRNA splicing factor, putative [Source:UniProtKB/TrEMBL;Acc:B0XMD7]	protein_coding	-1.30884	0.610717	-0.59407	1.04812e-07	-1.31213	0.744017	-0.598572	1.88041e-08
DS499594	365093	365043	365143	2.99486	181	+	CADAFUBG00000137	AFUB_001370	Putative uncharacterized protein [Source:UniProtKB/TrEMBL;Acc:B0XME0]	protein_coding	-3.56664	1.0121e-46	-3.31409	6.11587e-81	-3.93405	1.79233e-38	-2.99405	1.11751e-58	2288	-	CADAFUBG00000138	AFUB_001380	D		tRNA	-0.5617	0.608609	0.201782	NA	-0.507038	1	0.162777	0.88841
DS499594	364664	364614	364714	2.09624	610	+	CADAFUBG00000137	AFUB_001370	Putative uncharacterized protein [Source:UniProtKB/TrEMBL;Acc:B0XME0]	protein_coding	-3.56664	1.0121e-46	-3.31409	6.11587e-81	-3.93405	1.79233e-38	-2.99405	1.11751e-58	2717	-	CADAFUBG00000138	AFUB_001380	D		tRNA	-0.41264	0.608609	-0.614902	NA	-0.507516	1	-0.504741	0.88841
DS499594	364083	364033	364133	1.95323	1191	+	CADAFUBG00000137	AFUB_001370	Putative uncharacterized protein [Source:UniProtKB/TrEMBL;Acc:B0XME0]	protein_coding	-3.56664	1.0121e-46	-3.31409	6.11587e-81	-3.93405	1.79233e-38	-2.99405	1.11751e-58	3298	-	CADAFUBG00000138	AFUB_001380	D		tRNA	0.536055	0.608609	0.395749	NA	0.669971	1	0.482578	0.88841
DS499594	367404	367354	367454	1.6133	23	-	CADAFUBG00000138	AFUB_001380		tRNA	2.4204	0.608609	0	NA	0.320126	1	3.65448	0.88841	677	+	CADAFUBG00000139	AFUB_001390	U		tRNA	0.0214675	0.417817	-1.03061	0.712602	0.447614	0.284552	-1.05315	0.869288
DS499594	382341	382291	382391	2.22836	684	+	CADAFUBG00000143	AFUB_001430	Putative uncharacterized protein [Source:UniProtKB/TrEMBL;Acc:B0XME4]	protein_coding	-0.136627	0.71703	0.00520751	0.983907	-0.14847	0.688699	0.0931527	0.605441	2345	-	CADAFUBG00000142	AFUB_001420	U	NADPH oxidase (NoxA), putative [Source:UniProtKB/TrEMBL;Acc:B0XME3]	protein_coding	-0.417147	0.772567	-0.148812	0.000210572	-0.818881	0.620249	-0.0670589	8.73334e-06
DS499594	386345	386295	386395	1.64193	378	-	CADAFUBG00000144	AFUB_001440	Putative uncharacterized protein [Source:UniProtKB/TrEMBL;Acc:B0XME5]	protein_coding	-1.93376	7.70368e-14	-0.325357	0.0065297	-2.02375	1.36787e-12	-0.164118	0.199734	3077	-	CADAFUBG00000145	AFUB_001450	D	Rho guanyl nucleotide exchange factor, putative [Source:UniProtKB/TrEMBL;Acc:B0XME6]	protein_coding	-1.00947	0.475457	-0.136292	0.806481	-0.650952	0.346699	-0.0509321	0.92134
DS499594	398666	398616	398716	1.54126	582	+	CADAFUBG00000149	AFUB_001490	Lipid transfer protein, putative [Source:UniProtKB/TrEMBL;Acc:B0XLY7]	protein_coding	0.102174	0.832637	0.838037	4.06341e-09	0.304014	0.663515	0.747359	3.28493e-09	1204	-	CADAFUBG00000148	AFUB_001480	U	SWI/SNF family DNA-dependent ATPase Ris1, putative [Source:UniProtKB/TrEMBL;Acc:B0XLY6]	protein_coding	-0.308321	0.116949	1.54502	0.000873215	-0.535452	0.036091	0.904824	0.00384222
DS499594	405188	405138	405238	1.56745	742	+	CADAFUBG00000151	AFUB_001510	Putative uncharacterized protein [Source:UniProtKB/TrEMBL;Acc:B0XLY9]	protein_coding	1.16773	0.00351903	0.0952808	0.652164	0.921271	0.00209077	-0.464337	0.0173342	2534	-	CADAFUBG00000150	AFUB_001500	U	Exo-beta-1,3-glucanase, putative [Source:UniProtKB/TrEMBL;Acc:B0XLY8]	protein_coding	0.495109	0.932552	0.41675	0.409554	0.763842	0.385639	0.527696	0.197258
DS499594	417623	417573	417673	1.89539	282	+	CADAFUBG00000154	AFUB_001540	Putative uncharacterized protein [Source:UniProtKB/TrEMBL;Acc:B0XLZ2]	protein_coding	-0.191652	0.556475	-0.137911	0.336711	-0.0693758	0.854505	-0.22289	0.107075	2403	-	CADAFUBG00000153	AFUB_001530	U	Nitrilase family protein (Nit3), putative [Source:UniProtKB/TrEMBL;Acc:B0XLZ1]	protein_coding	2.39556	0.431442	2.6585	0.119329	2.1926	0.56675	3.11534	0.035157
DS499594	431676	431626	431726	1.98001	480	-	CADAFUBG00000156	AFUB_001560	Autophagy regulatory protein Atg2, putative [Source:UniProtKB/TrEMBL;Acc:B0XLZ6]	protein_coding	0.298696	0.376109	0.076181	0.731555	0.0970256	0.825257	-0.284672	0.0314327	2498	-	CADAFUBG00000157	AFUB_001570	D	H+/nucleoside cotransporter [Source:UniProtKB/TrEMBL;Acc:B0XLZ7]	protein_coding	-0.00648573	1.73693e-06	0.147611	2.58805e-09	0.424388	1.78301e-07	0.193635	7.13208e-15
DS499594	435302	435252	435352	2.16221	1128	-	CADAFUBG00000157	AFUB_001570	H+/nucleoside cotransporter [Source:UniProtKB/TrEMBL;Acc:B0XLZ7]	protein_coding	-1.18144	1.73693e-06	-0.797702	2.58805e-09	-1.52202	1.78301e-07	-1.07695	7.13208e-15	1351	+	CADAFUBG00000158	AFUB_001580	U	CECR1 family adenosine deaminase, putative [Source:UniProtKB/TrEMBL;Acc:B0XLZ8]	protein_coding	-0.140424	2.19394e-09	0.315226	2.86222e-11	-0.182646	2.58184e-06	0.28578	9.24186e-15
DS499594	434855	434805	434905	1.52026	681	-	CADAFUBG00000157	AFUB_001570	H+/nucleoside cotransporter [Source:UniProtKB/TrEMBL;Acc:B0XLZ7]	protein_coding	-1.18144	1.73693e-06	-0.797702	2.58805e-09	-1.52202	1.78301e-07	-1.07695	7.13208e-15	1798	+	CADAFUBG00000158	AFUB_001580	U	CECR1 family adenosine deaminase, putative [Source:UniProtKB/TrEMBL;Acc:B0XLZ8]	protein_coding	-0.515662	2.19394e-09	-0.214209	2.86222e-11	-0.537504	2.58184e-06	-0.12219	9.24186e-15
DS499594	436335	436285	436385	2.0016	318	+	CADAFUBG00000158	AFUB_001580	CECR1 family adenosine deaminase, putative [Source:UniProtKB/TrEMBL;Acc:B0XLZ8]	protein_coding	-1.48558	2.19394e-09	-0.837342	2.86222e-11	-1.37184	2.58184e-06	-0.993368	9.24186e-15	2161	-	CADAFUBG00000157	AFUB_001570	U	H+/nucleoside cotransporter [Source:UniProtKB/TrEMBL;Acc:B0XLZ7]	protein_coding	0.355486	1.73693e-06	0.62398	2.58805e-09	0.358068	1.78301e-07	0.595852	7.13208e-15
DS499594	443061	443011	443111	1.84117	191	+	CADAFUBG00000161	AFUB_001610	Putative uncharacterized protein [Source:UniProtKB/TrEMBL;Acc:B0XM13]	protein_coding	0.290456	0.316886	0.757328	5.6931e-08	0.0293477	0.968608	0.734422	1.45515e-07	2010	+	CADAFUBG00000160	AFUB_001600	D	Serine/threonine protein kinase, putative [Source:UniProtKB/TrEMBL;Acc:B0XLZ4]	protein_coding	0.947516	0.817436	0.239909	1	0.868286	0.462199	0.145576	0.709494
DS499594	468569	468519	468619	1.62362	759	-	CADAFUBG00000169	AFUB_001690	UDP-galactose transporter, putative [Source:UniProtKB/TrEMBL;Acc:B0XM17]	protein_coding	0.385331	0.157199	0.848775	5.26734e-12	0.547653	0.272071	0.468973	0.00266755	2592	-	CADAFUBG00000168	AFUB_001680	U	DEAD/DEAH box DNA helicase (Mer3), putative [Source:UniProtKB/TrEMBL;Acc:B0XM16]	protein_coding	0.293503	0.055474	0.0730193	0.00317722	0.190281	0.121719	-0.427907	5.18778e-05
DS499594	473291	473241	473341	1.52575	1444	-	CADAFUBG00000170	AFUB_001700	Putative uncharacterized protein [Source:UniProtKB/TrEMBL;Acc:B0XM18]	protein_coding	-0.666439	0.00849293	-0.552862	6.01816e-05	-0.401881	0.208038	-0.825781	2.05503e-08	5189	-	CADAFUBG00000171	AFUB_001710	D	Meiosis specific protein Hop1, putative [Source:UniProtKB/TrEMBL;Acc:B0XM20]	protein_coding	-0.670461	0.000489968	-0.528809	0.0151723	-0.72995	0.213988	-0.112431	0.000153768
DS499594	472956	472906	473006	1.58617	1109	-	CADAFUBG00000170	AFUB_001700	Putative uncharacterized protein [Source:UniProtKB/TrEMBL;Acc:B0XM18]	protein_coding	-0.666439	0.00849293	-0.552862	6.01816e-05	-0.401881	0.208038	-0.825781	2.05503e-08	5146	-	CADAFUBG00000169	AFUB_001690	U	UDP-galactose transporter, putative [Source:UniProtKB/TrEMBL;Acc:B0XM17]	protein_coding	-0.362264	0.157199	-0.146635	5.26734e-12	0.0343427	0.272071	-0.104153	0.00266755
DS499594	480792	480742	480842	1.58442	541	+	CADAFUBG00000172	AFUB_001720	Cell division control protein Cdc4, putative [Source:UniProtKB/TrEMBL;Acc:B0XM21]	protein_coding	0.924721	0.00020934	0.63179	1.41443e-05	0.862762	0.00377896	0.484808	0.000195764	2312	-	CADAFUBG00000171	AFUB_001710	U	Meiosis specific protein Hop1, putative [Source:UniProtKB/TrEMBL;Acc:B0XM20]	protein_coding	-0.550528	0.000489968	-0.23136	0.0151723	-0.510736	0.213988	-0.491767	0.000153768
DS499594	488000	487950	488050	1.80073	478	+	CADAFUBG00000175	AFUB_001750	Cytosolic large ribosomal subunit protein L7A [Source:UniProtKB/TrEMBL;Acc:B0XM24]	protein_coding	-0.545576	0.0434733	-1.06662	1.72281e-20	-0.655491	0.0310393	-1.01299	3.71506e-17	982	+	CADAFUBG00000174	AFUB_001740	D	AP-3 adaptor complex subunit sigma, putative [Source:UniProtKB/TrEMBL;Acc:B0XM23]	protein_coding	-0.290745	0.286594	0.201751	0.0115714	-0.291708	0.28866	0.238939	1.81739e-06
DS499594	506920	506870	506970	2.02108	272	+	CADAFUBG00000182	AFUB_001820	C2H2 finger domain protein, putative [Source:UniProtKB/TrEMBL;Acc:B0XM05]	protein_coding	0.7622	0.0194899	-0.204748	0.437061	0.542988	0.0981869	-0.59921	0.000298545	945	-	CADAFUBG00000181	AFUB_001810	U	Mitochondrial aconitate hydratase, putative [Source:UniProtKB/TrEMBL;Acc:B0XM04]	protein_coding	0.358598	0.0871333	0.50201	0.229537	0.374626	0.321099	0.087408	0.566094
DS499594	509260	509210	509310	1.79446	44	-	CADAFUBG00000183	AFUB_001830	Mitochondrial carrier protein, putative [Source:UniProtKB/TrEMBL;Acc:B0XM06]	protein_coding	0.174524	0.488291	0.14206	0.36867	0.365674	0.276593	0.227989	0.143121	682	+	CADAFUBG00000184	AFUB_001840	U	DsDNA-dependent ATPase Rad54, putative [Source:UniProtKB/TrEMBL;Acc:B0XM07]	protein_coding	-0.0623359	0.0115938	-0.0940963	1.71076e-10	0.0726636	0.0395133	-0.302755	6.77871e-10
DS499594	512523	512473	512573	1.59301	220	+	CADAFUBG00000185	AFUB_001850	Vacuole-associated enzyme activator complex component (Vac14), putative [Source:UniProtKB/TrEMBL;Acc:B0XM08]	protein_coding	0.132943	0.745336	1.21083	1.33645e-16	0.335573	0.517299	1.27847	1.28993e-25	2581	+	CADAFUBG00000184	AFUB_001840	D	DsDNA-dependent ATPase Rad54, putative [Source:UniProtKB/TrEMBL;Acc:B0XM07]	protein_coding	-0.632493	0.0115938	-0.196226	1.71076e-10	-0.518982	0.0395133	0.0570787	6.77871e-10
DS499594	518335	518285	518385	2.09264	1163	-	CADAFUBG00000186	AFUB_001860	Putative uncharacterized protein [Source:UniProtKB/TrEMBL;Acc:B0XM09]	protein_coding	-0.122219	0.813536	-0.502688	0.126183	-0.404463	0.280638	-0.682772	0.0125978	3203	-	CADAFUBG00000187	AFUB_001870	D	Putative uncharacterized protein [Source:UniProtKB/TrEMBL;Acc:B0XM10]	protein_coding	-0.261077	0.289327	-0.238066	0.874966	-0.113641	0.452243	-0.303252	0.637001
DS499594	518154	518104	518204	1.75575	982	-	CADAFUBG00000186	AFUB_001860	Putative uncharacterized protein [Source:UniProtKB/TrEMBL;Acc:B0XM09]	protein_coding	-0.122219	0.813536	-0.502688	0.126183	-0.404463	0.280638	-0.682772	0.0125978	3384	-	CADAFUBG00000187	AFUB_001870	D	Putative uncharacterized protein [Source:UniProtKB/TrEMBL;Acc:B0XM10]	protein_coding	-0.907826	0.289327	0.0843464	0.874966	-1.19529	0.452243	0.0268513	0.637001
DS499594	537438	537388	537488	2.10921	727	+	CADAFUBG00000191	AFUB_001910	Putative uncharacterized protein [Source:UniProtKB/TrEMBL;Acc:B0XR48]	protein_coding	0.431498	0.595137	-1.05272	2.3878e-09	0.0672674	0.953296	-0.898733	2.75976e-05	2098	-	CADAFUBG00000192	AFUB_001920	D	Putative uncharacterized protein [Source:UniProtKB/TrEMBL;Acc:B0XR49]	protein_coding	-1.06283	0.0537418	-0.678996	0.623475	-1.0638	0.0280737	-0.560931	0.849741
DS499594	542346	542296	542396	1.66458	127	+	CADAFUBG00000194	AFUB_001940	Sensor histidine kinase/response regulator, putative [Source:UniProtKB/TrEMBL;Acc:B0XR51]	protein_coding	-0.777662	0.00204281	-0.496563	3.50107e-05	-0.692427	0.02278	-0.582559	1.98175e-06	1741	+	CADAFUBG00000193	AFUB_001930	D	Serine-threonine rich protein, putative [Source:UniProtKB/TrEMBL;Acc:B0XR50]	protein_coding	-0.0102517	0.504371	0.477537	0.526017	-0.0302349	0.515656	0.574502	0.727283
DS499594	550102	550052	550152	1.60084	256	+	CADAFUBG00000196	AFUB_001960	C6 finger domain protein, putative [Source:UniProtKB/TrEMBL;Acc:B0XR53]	protein_coding	-0.298715	0.518802	-0.58967	6.14575e-05	0.0277132	0.989807	-0.406904	0.111366	694	-	CADAFUBG00000195	AFUB_001950	U	FluG domain protein [Source:UniProtKB/TrEMBL;Acc:B0XR52]	protein_coding	-1.53306	0.566171	-0.690971	1.70483e-10	-1.6185	0.527225	-0.735202	4.31456e-11
DS499594	554556	554506	554606	1.94023	513	+	CADAFUBG00000198	AFUB_001980	Putative uncharacterized protein [Source:UniProtKB/TrEMBL;Acc:B0XR55]	protein_coding	-0.841388	0.155162	-0.275937	0.649531	-0.535228	0.304076	-0.361424	0.454794	636	-	CADAFUBG00000197	AFUB_001970	U	Putative uncharacterized protein [Source:UniProtKB/TrEMBL;Acc:B0XR54]	protein_coding	-0.255736	0.0413668	-0.284849	0.00536319	-0.225784	0.0630796	-0.284084	0.000802072
DS499594	558219	558169	558269	1.80749	424	-	CADAFUBG00000199	AFUB_001990	C6 transcription factor, putative [Source:UniProtKB/TrEMBL;Acc:B0XR56]	protein_coding	-0.599327	0.0512484	0.129876	0.738104	-0.764962	0.0190006	0.00895402	1	2302	-	CADAFUBG00000200	AFUB_002000	D	Deoxyribodipyrimidine photo-lyase Phr1, putative [Source:UniProtKB/TrEMBL;Acc:B0XR57]	protein_coding	-0.366018	2.35077e-12	-0.378921	0.000314364	-0.727849	2.67089e-10	-0.295421	1
DS499594	560816	560766	560866	1.66644	295	-	CADAFUBG00000200	AFUB_002000	Deoxyribodipyrimidine photo-lyase Phr1, putative [Source:UniProtKB/TrEMBL;Acc:B0XR57]	protein_coding	-1.68243	2.35077e-12	-0.412311	0.000314364	-1.80384	2.67089e-10	0.0354414	1	1041	+	CADAFUBG00000201	AFUB_002010	U	Putative uncharacterized protein [Source:UniProtKB/TrEMBL;Acc:B0XR58]	protein_coding	-1.10166	0.000132403	-1.30507	0.787348	-1.69426	2.826e-06	-0.932527	0.344221
DS499594	561505	561455	561555	1.78905	352	+	CADAFUBG00000201	AFUB_002010	Putative uncharacterized protein [Source:UniProtKB/TrEMBL;Acc:B0XR58]	protein_coding	-1.2481	0.000132403	0.0817278	0.787348	-1.43694	2.826e-06	0.176953	0.344221	984	-	CADAFUBG00000200	AFUB_002000	U	Deoxyribodipyrimidine photo-lyase Phr1, putative [Source:UniProtKB/TrEMBL;Acc:B0XR57]	protein_coding	0.307356	2.35077e-12	-0.181504	0.000314364	0.274346	2.67089e-10	-0.237671	1
DS499594	563902	563852	563952	2.00859	349	+	CADAFUBG00000202	AFUB_002020	Putative uncharacterized protein [Source:UniProtKB/TrEMBL;Acc:B0XR59]	protein_coding	-1.14556	4.90829e-06	-1.65993	2.16909e-46	-1.43356	1.15597e-06	-2.07837	2.18513e-61	2045	+	CADAFUBG00000201	AFUB_002010	D	Putative uncharacterized protein [Source:UniProtKB/TrEMBL;Acc:B0XR58]	protein_coding	-0.331816	0.000132403	0.795236	0.787348	-0.332864	2.826e-06	0.397477	0.344221
DS499594	590410	590360	590460	2.16767	959	-	CADAFUBG00000212	AFUB_002120	Protein kinase and ribonuclease Ire1, putative [Source:UniProtKB/TrEMBL;Acc:B0XRD8]	protein_coding	-0.233313	0.362959	-0.457475	4.26917e-05	-0.318115	0.328026	-0.692257	8.41511e-09	2242	-	CADAFUBG00000213	AFUB_002130	D	Glycosyl hydrolase, putative [Source:UniProtKB/TrEMBL;Acc:B0XRD9]	protein_coding	-0.134167	0.783083	0.5085	0.000411027	-0.248734	0.90581	0.237342	0.000497151
DS499594	590089	590039	590139	2.35104	638	-	CADAFUBG00000212	AFUB_002120	Protein kinase and ribonuclease Ire1, putative [Source:UniProtKB/TrEMBL;Acc:B0XRD8]	protein_coding	-0.233313	0.362959	-0.457475	4.26917e-05	-0.318115	0.328026	-0.692257	8.41511e-09	2563	-	CADAFUBG00000213	AFUB_002130	D	Glycosyl hydrolase, putative [Source:UniProtKB/TrEMBL;Acc:B0XRD9]	protein_coding	0.322944	0.783083	-0.0237422	0.000411027	0.210449	0.90581	-0.235532	0.000497151
DS499594	600985	600935	601035	1.50367	817	+	CADAFUBG00000217	AFUB_002170	Short chain oxidoreductase/dehydrogenase, putative [Source:UniProtKB/TrEMBL;Acc:B0XRE3]	protein_coding	-0.503678	0.0844083	0.25035	0.208427	-0.646496	0.0435564	0.09971	0.643794	1024	-	CADAFUBG00000216	AFUB_002160	U	Integral membrane protein [Source:UniProtKB/TrEMBL;Acc:B0XRE2]	protein_coding	-1.2087	0.00703637	-0.234636	1.722e-06	-1.06171	0.0171054	-0.255638	6.21628e-08
DS499594	615643	615593	615693	1.78579	86	+	CADAFUBG00000225	AFUB_002250	Integral membrane protein, putative [Source:UniProtKB/TrEMBL;Acc:B0XRF1]	protein_coding	0.0233633	0.991366	0.336353	0.0700879	0.383333	0.425627	0.412086	0.0165557	640	-	CADAFUBG00000224	AFUB_002240	U	C6 finger domain protein, putative [Source:UniProtKB/TrEMBL;Acc:B0XRF0]	protein_coding	1.76491	0.000352894	1.12927	0.00033127	1.05949	0.0634244	0.547944	6.41486e-06
DS499594	649705	649655	649755	1.64638	450	+	CADAFUBG00000233	AFUB_002330	Putative uncharacterized protein [Source:UniProtKB/TrEMBL;Acc:B0XRF9]	protein_coding	0.0724552	0.839876	0.0150131	1	0.298305	0.455969	0.250811	0.582103	3110	-	CADAFUBG00000234	AFUB_002340	D	Putative uncharacterized protein [Source:UniProtKB/TrEMBL;Acc:B0XRG0]	protein_coding	-0.771303	0.902034	0.118549	0.000214967	-0.122591	0.83123	0.19043	6.68902e-07
DS499594	654157	654107	654207	2.02006	1342	-	CADAFUBG00000234	AFUB_002340	Putative uncharacterized protein [Source:UniProtKB/TrEMBL;Acc:B0XRG0]	protein_coding	0.0340818	0.902034	-0.918856	0.000214967	0.105655	0.83123	-1.15966	6.68902e-07	4002	+	CADAFUBG00000233	AFUB_002330	D	Putative uncharacterized protein [Source:UniProtKB/TrEMBL;Acc:B0XRF9]	protein_coding	-2.05219	0.839876	-0.782458	1	-1.91503	0.455969	-0.814907	0.582103
DS499594	653545	653495	653595	1.54002	730	-	CADAFUBG00000234	AFUB_002340	Putative uncharacterized protein [Source:UniProtKB/TrEMBL;Acc:B0XRG0]	protein_coding	0.0340818	0.902034	-0.918856	0.000214967	0.105655	0.83123	-1.15966	6.68902e-07	3390	+	CADAFUBG00000233	AFUB_002330	D	Putative uncharacterized protein [Source:UniProtKB/TrEMBL;Acc:B0XRF9]	protein_coding	-0.653251	0.839876	-0.212662	1	-0.766474	0.455969	0.0394075	0.582103
DS499594	673189	673139	673239	1.73254	261	+	CADAFUBG00000241	AFUB_002410	Eukaryotic translation initiation factor 3 subunit B [Source:UniProtKB/Swiss-Prot;Acc:B0XRG7]	protein_coding	0.349791	0.179653	-0.110809	0.374189	0.275147	0.432485	-0.249474	0.0586758	586	-	CADAFUBG00000240	AFUB_002400	U	SWIB/MDM2 domain protein [Source:UniProtKB/TrEMBL;Acc:B0XRG6]	protein_coding	-0.169983	0.49139	-1.46501	0.893449	0.0988143	0.706665	-1.38359	0.760215
DS499594	680957	680907	681007	1.72384	116	+	CADAFUBG00000244	AFUB_002440	AAA family ATPase, putative [Source:UniProtKB/TrEMBL;Acc:B0XRH0]	protein_coding	-0.277576	0.538139	-0.230494	0.502868	-0.346878	0.44466	-0.121237	0.674901	590	-	CADAFUBG00000243	AFUB_002430	U	Secretion pathway protein Sls2/Rcy1, putative [Source:UniProtKB/TrEMBL;Acc:B0XRG9]	protein_coding	-0.0640162	0.0349308	0.722071	0.0190629	-0.187329	0.0396112	-0.197469	0.0106231
DS499594	686851	686801	686901	2.13936	185	-	CADAFUBG00000246	AFUB_002460	Putative uncharacterized protein [Source:UniProtKB/TrEMBL;Acc:B0XRH2]	protein_coding	-0.83129	0.0014283	-0.181102	0.211782	-0.816645	0.00740513	-0.24582	0.136091	1161	-	CADAFUBG00000247	AFUB_002470	D	Quinone oxidoreductase, putative [Source:UniProtKB/TrEMBL;Acc:B0XRH3]	protein_coding	0.527099	0.0235095	0.373974	0.419587	0.991705	0.295284	0.273202	0.0100556
DS499594	700573	700523	700623	1.70911	1368	-	CADAFUBG00000250	AFUB_002500	F-box domain protein [Source:UniProtKB/TrEMBL;Acc:B0XRH6]	protein_coding	-1.04532	6.13469e-05	-1.00761	4.59541e-12	-1.20134	6.09703e-05	-1.0766	2.53652e-13	3960	-	CADAFUBG00000251	AFUB_002510	D	DUF221 domain protein, putative [Source:UniProtKB/TrEMBL;Acc:B0XRH7]	protein_coding	-0.488131	0.0219398	-0.573622	1.98088e-21	-0.373363	0.201805	-0.413599	7.72345e-17
DS499594	700022	699972	700072	1.68729	817	-	CADAFUBG00000250	AFUB_002500	F-box domain protein [Source:UniProtKB/TrEMBL;Acc:B0XRH6]	protein_coding	-1.04532	6.13469e-05	-1.00761	4.59541e-12	-1.20134	6.09703e-05	-1.0766	2.53652e-13	4511	-	CADAFUBG00000251	AFUB_002510	D	DUF221 domain protein, putative [Source:UniProtKB/TrEMBL;Acc:B0XRH7]	protein_coding	-0.948768	0.0219398	-0.927268	1.98088e-21	-0.956684	0.201805	-1.02838	7.72345e-17
DS499594	720791	720741	720841	1.51919	375	-	CADAFUBG00000256	AFUB_002560	Putative uncharacterized protein [Source:UniProtKB/TrEMBL;Acc:B0XRI2]	protein_coding	2.07865	3.36215e-12	0.939319	1.25087e-12	2.27969	1.4137e-05	0.648504	1.67683e-05	609	+	CADAFUBG00000257	AFUB_002570	U	Ras GTPase Rab11, putative [Source:UniProtKB/TrEMBL;Acc:B0XRI3]	protein_coding	0.801217	0.982267	0.845711	0.00939664	0.588052	0.7792	0.790718	0.0275425
DS499594	724999	724949	725049	1.906	414	-	CADAFUBG00000258	AFUB_002580	F-box domain protein [Source:UniProtKB/TrEMBL;Acc:B0XRI4]	protein_coding	-0.0179982	1	0.499471	0.00419965	0.0175382	0.982272	0.488807	0.00344371	1531	-	CADAFUBG00000259	AFUB_002590	D	60S ribosome biogenesis protein Brx1, putative [Source:UniProtKB/TrEMBL;Acc:B0XRI5]	protein_coding	-0.231404	0.000557048	0.189983	0.374913	-0.560252	3.30822e-07	0.183766	1
DS499594	739473	739423	739523	2.55674	423	+	CADAFUBG00000267	AFUB_002670	Putative uncharacterized protein [Source:UniProtKB/TrEMBL;Acc:B0XRJ3]	protein_coding	0.440964	0.133089	0.271014	0.143441	0.337777	0.427316	0.280871	0.0991368	441	-	CADAFUBG00000266	AFUB_002660	U	ARS binding protein Abp2, putative [Source:UniProtKB/TrEMBL;Acc:B0XRJ2]	protein_coding	0.617359	0.110228	0.13502	0.000551253	0.515146	0.130196	0.332888	6.52252e-05
DS499594	743711	743661	743761	1.90693	791	-	CADAFUBG00000268	AFUB_002680	Putative uncharacterized protein [Source:UniProtKB/TrEMBL;Acc:B0XRJ4]	protein_coding	-1.17635	2.23937e-06	-0.796058	2.72769e-10	-1.22932	1.89526e-05	-0.53295	7.66425e-05	3815	+	CADAFUBG00000267	AFUB_002670	D	Putative uncharacterized protein [Source:UniProtKB/TrEMBL;Acc:B0XRJ3]	protein_coding	-0.318992	0.133089	-0.324431	0.143441	-0.247779	0.427316	-0.554084	0.0991368
DS499594	743049	742999	743099	5.07522	129	-	CADAFUBG00000268	AFUB_002680	Putative uncharacterized protein [Source:UniProtKB/TrEMBL;Acc:B0XRJ4]	protein_coding	-1.17635	2.23937e-06	-0.796058	2.72769e-10	-1.22932	1.89526e-05	-0.53295	7.66425e-05	3153	+	CADAFUBG00000267	AFUB_002670	D	Putative uncharacterized protein [Source:UniProtKB/TrEMBL;Acc:B0XRJ3]	protein_coding	-1.69571	0.133089	-0.242109	0.143441	-1.57165	0.427316	-0.474334	0.0991368
DS499594	754161	754111	754211	4.89664	580	+	CADAFUBG00000273	AFUB_002730	Putative uncharacterized protein [Source:UniProtKB/TrEMBL;Acc:B0XMH3]	protein_coding	-0.442533	0.090815	0.455902	0.00196527	-0.491275	0.117562	0.687018	7.16821e-05	868	-	CADAFUBG00000272	AFUB_002720	U	Putative uncharacterized protein [Source:UniProtKB/TrEMBL;Acc:B0XMH2]	protein_coding	-1.11289	0.115092	-0.131101	0.0936311	-1.05977	0.314334	-0.242508	0.401708
DS499594	761358	761308	761408	1.52655	688	-	CADAFUBG00000274	AFUB_002740	Putative uncharacterized protein [Source:UniProtKB/TrEMBL;Acc:B0XMH4]	protein_coding	1.28185	1.96474e-05	0.794944	0.00173046	1.39192	1.36714e-05	0.763479	2.25715e-05	1306	+	CADAFUBG00000275	AFUB_002750	U	Putative uncharacterized protein [Source:UniProtKB/TrEMBL;Acc:B0XMH5]	protein_coding	-0.440941	0.402315	-0.218415	0.826052	-0.471332	0.264954	-0.105836	0.926721
DS499594	761773	761723	761823	1.57754	891	+	CADAFUBG00000275	AFUB_002750	Putative uncharacterized protein [Source:UniProtKB/TrEMBL;Acc:B0XMH5]	protein_coding	0.340499	0.402315	-0.104747	0.826052	0.4568	0.264954	0.0759605	0.926721	1103	-	CADAFUBG00000274	AFUB_002740	U	Putative uncharacterized protein [Source:UniProtKB/TrEMBL;Acc:B0XMH4]	protein_coding	-0.986631	1.96474e-05	-1.0009	0.00173046	-1.16546	1.36714e-05	-1.19533	2.25715e-05
DS499594	774359	774309	774409	1.92816	197	+	CADAFUBG00000280	AFUB_002800	AAA family ATPase Rvb2/Reptin, putative [Source:UniProtKB/TrEMBL;Acc:B0XMI0]	protein_coding	0.312423	0.218927	-0.256722	0.0666112	0.391937	0.237415	-0.0723222	0.545966	301	-	CADAFUBG00000279	AFUB_002790	U	Putative uncharacterized protein [Source:UniProtKB/TrEMBL;Acc:B0XMH9]	protein_coding	-0.455172	0.00975949	-0.940042	3.1267e-05	-0.530555	0.0951457	-1.05401	0.00657954
DS499594	803358	803308	803408	1.73327	1463	-	CADAFUBG00000289	AFUB_002890	RNA-binding protein, putative [Source:UniProtKB/TrEMBL;Acc:B0XMI9]	protein_coding	0.756943	0.116673	0.46636	0.010763	0.589503	0.0616953	0.0195175	0.861807	5268	+	CADAFUBG00000290	AFUB_002900	U	Putative uncharacterized protein [Source:UniProtKB/TrEMBL;Acc:B0XMJ0]	protein_coding	-1.0425	0.47272	-0.839729	0.710223	-1.24767	0.276525	-1.075	0.831836
DS499594	819267	819217	819317	1.686	398	-	CADAFUBG00000293	AFUB_002930	Tubulin alpha-1 subunit [Source:UniProtKB/TrEMBL;Acc:B0XMJ3]	protein_coding	-0.763267	0.00192797	-0.450805	7.61164e-05	-0.721964	0.0160014	-0.454119	0.000237628	577	+	CADAFUBG00000294	AFUB_002940	U	Putative uncharacterized protein [Source:UniProtKB/TrEMBL;Acc:B0XMJ4]	protein_coding	-0.710238	0.515692	0.0585149	0.009322	-0.662036	0.704392	0.249692	0.00151981
DS499594	832195	832145	832245	1.56089	909	-	CADAFUBG00000298	AFUB_002980	Putative uncharacterized protein [Source:UniProtKB/TrEMBL;Acc:B0XMJ8]	protein_coding	1.07497	2.16993e-05	0.029036	0.976181	1.44599	4.85556e-07	0.0726946	0.734701	2265	+	CADAFUBG00000299	AFUB_002990	U	rRNA processing protein, putative [Source:UniProtKB/TrEMBL;Acc:B0XMJ9]	protein_coding	1.92033	1.15006e-11	-0.816223	0.150462	2.67408	1.06835e-24	-0.34603	0.0202164
DS499594	833218	833168	833268	1.95409	1242	+	CADAFUBG00000299	AFUB_002990	rRNA processing protein, putative [Source:UniProtKB/TrEMBL;Acc:B0XMJ9]	protein_coding	2.71594	1.15006e-11	0.368658	0.150462	2.96196	1.06835e-24	0.496788	0.0202164	1932	-	CADAFUBG00000298	AFUB_002980	U	Putative uncharacterized protein [Source:UniProtKB/TrEMBL;Acc:B0XMJ8]	protein_coding	-0.254002	2.16993e-05	-0.904086	0.976181	0.165874	4.85556e-07	-0.576161	0.734701
DS499594	858952	858902	859002	1.68446	327	-	CADAFUBG00000311	AFUB_003110	Putative uncharacterized protein [Source:UniProtKB/TrEMBL;Acc:B0XMK9]	protein_coding	-0.367874	0.25742	-0.195849	0.277566	-0.290898	0.40171	0.0296993	0.989418	2944	-	CADAFUBG00000312	AFUB_003120	D	Mitochondrial phosphate carrier protein (Ptp), putative [Source:UniProtKB/TrEMBL;Acc:B0XML0]	protein_coding	1.91554	0.022875	0.755802	5.54796e-08	1.77357	0.00348009	0.227977	1.28558e-06
DS499594	866852	866802	866902	2.41066	770	+	CADAFUBG00000315	AFUB_003150	Cell cycle inhibitor Nif1, putative [Source:UniProtKB/TrEMBL;Acc:B0XML3]	protein_coding	0.407462	0.176698	-0.22031	0.0900182	0.272174	0.450383	-0.200952	0.147314	2626	+	CADAFUBG00000314	AFUB_003140	D	Putative uncharacterized protein [Source:UniProtKB/TrEMBL;Acc:B0XML2]	protein_coding	0.855007	0.633243	0.0741066	1	-0.109666	0.455905	-0.756183	0.918643
DS499594	866341	866291	866391	2.15959	1281	+	CADAFUBG00000315	AFUB_003150	Cell cycle inhibitor Nif1, putative [Source:UniProtKB/TrEMBL;Acc:B0XML3]	protein_coding	0.407462	0.176698	-0.22031	0.0900182	0.272174	0.450383	-0.200952	0.147314	2115	+	CADAFUBG00000314	AFUB_003140	D	Putative uncharacterized protein [Source:UniProtKB/TrEMBL;Acc:B0XML2]	protein_coding	-0.597904	0.633243	-0.124508	1	-0.56849	0.455905	-0.0853344	0.918643
DS499594	871470	871420	871520	2.1372	1259	+	CADAFUBG00000316	AFUB_003160	Putative uncharacterized protein [Source:UniProtKB/TrEMBL;Acc:B0XML4]	protein_coding	2.15347	0.00730813	1.51506	2.50343e-05	2.05041	0.0838898	1.50736	4.9959e-08	3530	+	CADAFUBG00000317	AFUB_003170	U	L-asparaginase [Source:UniProtKB/TrEMBL;Acc:B0XML5]	protein_coding	2.39897	1.01301e-09	0.81929	0.998851	2.33421	3.56001e-07	0.879452	0.856244
DS499594	874260	874210	874310	1.61621	740	+	CADAFUBG00000317	AFUB_003170	L-asparaginase [Source:UniProtKB/TrEMBL;Acc:B0XML5]	protein_coding	-1.91151	1.01301e-09	0.00243053	0.998851	-1.69043	3.56001e-07	-0.0758128	0.856244	1531	+	CADAFUBG00000316	AFUB_003160	D	Putative uncharacterized protein [Source:UniProtKB/TrEMBL;Acc:B0XML4]	protein_coding	1.02161	0.00730813	0.799005	2.50343e-05	0.642791	0.0838898	0.364992	4.9959e-08
DS499594	881868	881818	881918	1.76239	375	+	CADAFUBG00000320	AFUB_003200	NADH-quinone oxidoreductase, putative [Source:UniProtKB/TrEMBL;Acc:B0XML8]	protein_coding	-0.368715	0.339396	-1.01668	1.54114e-07	-0.303066	0.433977	-0.851349	1.7537e-06	1343	+	CADAFUBG00000319	AFUB_003190	D	mRNA cleavage and polyadenylation specificity factor complex subunit, putative [Source:UniProtKB/TrEMBL;Acc:B0XML7]	protein_coding	-0.986631	0.920284	-1.0009	0.0156996	-1.16546	0.929885	-1.19533	0.0581261
DS499594	897544	897494	897594	1.56482	1267	-	CADAFUBG00000325	AFUB_003250	Putative uncharacterized protein [Source:UniProtKB/TrEMBL;Acc:B0XMM3]	protein_coding	1.42255	3.67847e-05	0.623623	0.000233925	1.45155	0.000107771	0.391647	0.00302883	4333	+	CADAFUBG00000324	AFUB_003240	D	C2H2 transcription factor, putative [Source:UniProtKB/TrEMBL;Acc:B0XMM2]	protein_coding	0.666863	0.535174	0.137409	0.471211	0.701541	0.656127	0.340411	0.182882
DS499594	902461	902411	902511	1.97395	40	+	CADAFUBG00000327	AFUB_003270	DUTPase (Dut), putaive [Source:UniProtKB/TrEMBL;Acc:B0XMM5]	protein_coding	0.651809	0.00672034	0.51552	0.000800999	0.887095	0.00288069	0.497269	0.00142475	251	-	CADAFUBG00000326	AFUB_003260	U	Phosphotransferase enzyme family domain protein [Source:UniProtKB/TrEMBL;Acc:B0XMM4]	protein_coding	-0.423027	0.163307	-0.197949	0.00926421	-0.303774	0.299917	-0.134116	0.338783
DS499594	905344	905294	905394	1.72363	641	-	CADAFUBG00000328	AFUB_003280	Pyridoxal kinase, putative [Source:UniProtKB/TrEMBL;Acc:B0XMM6]	protein_coding	0.628461	0.0364629	0.451054	0.107952	0.589849	0.0904254	0.239737	0.408217	917	+	CADAFUBG00000329	AFUB_003290	U	Putative uncharacterized protein [Source:UniProtKB/TrEMBL;Acc:B0XMM7]	protein_coding	-0.554432	0.998765	-1.10554	0.611109	-0.441756	0.949681	-1.2213	0.177613
DS499594	905698	905648	905748	1.77596	563	+	CADAFUBG00000329	AFUB_003290	Putative uncharacterized protein [Source:UniProtKB/TrEMBL;Acc:B0XMM7]	protein_coding	0.0132894	0.998765	0.0942656	0.611109	-0.0210418	0.949681	0.200566	0.177613	995	-	CADAFUBG00000328	AFUB_003280	U	Pyridoxal kinase, putative [Source:UniProtKB/TrEMBL;Acc:B0XMM6]	protein_coding	1.46829	0.0364629	1.54068	0.107952	1.58436	0.0904254	1.64708	0.408217
DS499594	918679	918629	918729	1.61468	682	-	CADAFUBG00000334	AFUB_003340	Putative uncharacterized protein [Source:UniProtKB/TrEMBL;Acc:B0XMN2]	protein_coding	0.234302	0.790363	0.328335	0.275872	0.874862	0.0966789	-0.0733637	0.738713	1408	-	CADAFUBG00000333	AFUB_003330	U	RNA binding protein [Source:UniProtKB/TrEMBL;Acc:B0XMN1]	protein_coding	-3.73904	0.542413	-1.50005	0.990709	-3.44187	0.00423127	-1.42618	0.252622
DS499594	921719	921669	921769	1.86433	722	-	CADAFUBG00000335	AFUB_003350	Salicylate hydroxylase, putative [Source:UniProtKB/TrEMBL;Acc:B0XMN3]	protein_coding	-1.69626	3.01828e-09	-1.41187	1.76107e-19	-0.945605	0.0314009	-1.81265	2.91541e-18	3722	-	CADAFUBG00000334	AFUB_003340	U	Putative uncharacterized protein [Source:UniProtKB/TrEMBL;Acc:B0XMN2]	protein_coding	1.1548	0.790363	0.268879	0.275872	1.04953	0.0966789	0.117177	0.738713
DS499594	927093	927043	927143	1.92823	287	+	CADAFUBG00000336	AFUB_003360	6-phosphogluconolactonase, putative [Source:UniProtKB/TrEMBL;Acc:B0XMN4]	protein_coding	-0.869724	0.000480192	0.368708	0.034466	-0.96058	0.00110143	0.326548	0.0206982	1707	+	CADAFUBG00000337	AFUB_003370	U	Putative uncharacterized protein [Source:UniProtKB/TrEMBL;Acc:B0XMN5]	protein_coding	-0.0353747	0.0347116	-0.370755	0.113604	0.214522	0.113759	-0.357157	0.000556676
DS499594	926718	926668	926768	1.74049	662	+	CADAFUBG00000336	AFUB_003360	6-phosphogluconolactonase, putative [Source:UniProtKB/TrEMBL;Acc:B0XMN4]	protein_coding	-0.869724	0.000480192	0.368708	0.034466	-0.96058	0.00110143	0.326548	0.0206982	2082	+	CADAFUBG00000337	AFUB_003370	U	Putative uncharacterized protein [Source:UniProtKB/TrEMBL;Acc:B0XMN5]	protein_coding	-0.280554	0.0347116	-0.190475	0.113604	-0.262049	0.113759	0.098223	0.000556676
DS499594	926061	926011	926111	2.37157	1319	+	CADAFUBG00000336	AFUB_003360	6-phosphogluconolactonase, putative [Source:UniProtKB/TrEMBL;Acc:B0XMN4]	protein_coding	-0.869724	0.000480192	0.368708	0.034466	-0.96058	0.00110143	0.326548	0.0206982	2739	+	CADAFUBG00000337	AFUB_003370	U	Putative uncharacterized protein [Source:UniProtKB/TrEMBL;Acc:B0XMN5]	protein_coding	0.407385	0.0347116	1.12542	0.113604	0.334533	0.113759	1.49876	0.000556676
DS499594	931875	931825	931925	1.81181	855	+	CADAFUBG00000338	AFUB_003380	WD repeat-containing protein [Source:UniProtKB/TrEMBL;Acc:B0XMN6]	protein_coding	-0.881066	0.000343892	-0.602158	5.48177e-07	-0.937307	0.00150942	-0.615068	1.0012e-06	3075	+	CADAFUBG00000337	AFUB_003370	D	Putative uncharacterized protein [Source:UniProtKB/TrEMBL;Acc:B0XMN5]	protein_coding	1.34203	0.0347116	-0.18314	0.113604	0.69972	0.113759	-0.634619	0.000556676
DS499594	943153	943103	943203	1.58753	641	+	CADAFUBG00000342	AFUB_003420	Putative uncharacterized protein [Source:UniProtKB/TrEMBL;Acc:B0XMV3]	protein_coding	-0.941323	8.5893e-05	-0.311786	0.00668239	-1.10621	0.000142721	-0.632224	2.62715e-07	1236	+	CADAFUBG00000341	AFUB_003410	D	Dolichol phosphate-mannose biosynthesis regulatory protein Dpm2, putative [Source:UniProtKB/TrEMBL;Acc:B0XMV2]	protein_coding	-0.577811	0.0030471	-0.185217	6.25779e-09	-0.54283	0.00215283	-0.11817	2.91189e-05
DS499594	942861	942811	942911	1.77021	933	+	CADAFUBG00000342	AFUB_003420	Putative uncharacterized protein [Source:UniProtKB/TrEMBL;Acc:B0XMV3]	protein_coding	-0.941323	8.5893e-05	-0.311786	0.00668239	-1.10621	0.000142721	-0.632224	2.62715e-07	944	+	CADAFUBG00000341	AFUB_003410	D	Dolichol phosphate-mannose biosynthesis regulatory protein Dpm2, putative [Source:UniProtKB/TrEMBL;Acc:B0XMV2]	protein_coding	-1.18785	0.0030471	-0.78766	6.25779e-09	-1.03748	0.00215283	-0.656356	2.91189e-05
DS499594	950393	950343	950443	2.02985	437	-	CADAFUBG00000344	AFUB_003440	Putative uncharacterized protein [Source:UniProtKB/TrEMBL;Acc:B0XMV5]	protein_coding	-0.700903	0.00477198	-0.949025	5.4493e-19	-0.701361	0.0194765	-0.975309	2.32526e-17	1000	+	CADAFUBG00000345	AFUB_003450	U	ATP-dependent DNA helicase mph1 [Source:UniProtKB/Swiss-Prot;Acc:B0XMV6]	protein_coding	-1.18523	0.119896	-0.872604	1.64827e-05	-1.1265	0.0386804	-0.82591	1.89272e-14
DS499594	950150	950100	950200	2.38359	194	-	CADAFUBG00000344	AFUB_003440	Putative uncharacterized protein [Source:UniProtKB/TrEMBL;Acc:B0XMV5]	protein_coding	-0.700903	0.00477198	-0.949025	5.4493e-19	-0.701361	0.0194765	-0.975309	2.32526e-17	1243	+	CADAFUBG00000345	AFUB_003450	U	ATP-dependent DNA helicase mph1 [Source:UniProtKB/Swiss-Prot;Acc:B0XMV6]	protein_coding	-1.16895	0.119896	0.48384	1.64827e-05	-0.996827	0.0386804	0.144244	1.89272e-14
DS499594	951169	951119	951219	2.06974	224	+	CADAFUBG00000345	AFUB_003450	ATP-dependent DNA helicase mph1 [Source:UniProtKB/Swiss-Prot;Acc:B0XMV6]	protein_coding	-0.489355	0.119896	-0.529656	1.64827e-05	-0.631594	0.0386804	-0.915596	1.89272e-14	1213	-	CADAFUBG00000344	AFUB_003440	U	Putative uncharacterized protein [Source:UniProtKB/TrEMBL;Acc:B0XMV5]	protein_coding	-0.564753	0.00477198	-0.225303	5.4493e-19	-0.572861	0.0194765	-0.301982	2.32526e-17
DS499594	950992	950942	951042	2.20365	401	+	CADAFUBG00000345	AFUB_003450	ATP-dependent DNA helicase mph1 [Source:UniProtKB/Swiss-Prot;Acc:B0XMV6]	protein_coding	-0.489355	0.119896	-0.529656	1.64827e-05	-0.631594	0.0386804	-0.915596	1.89272e-14	1036	-	CADAFUBG00000344	AFUB_003440	U	Putative uncharacterized protein [Source:UniProtKB/TrEMBL;Acc:B0XMV5]	protein_coding	0.909847	0.00477198	0.538313	5.4493e-19	0.767644	0.0194765	0.159861	2.32526e-17
DS499594	963382	963332	963432	1.63487	398	+	CADAFUBG00000350	AFUB_003500	Integral membrane protein [Source:UniProtKB/TrEMBL;Acc:B0XMW1]	protein_coding	-1.28081	1.42023e-07	0.301824	0.0380605	-1.29526	7.38606e-06	0.371988	0.082327	1349	-	CADAFUBG00000349	AFUB_003490	U	Protein phosphatase methylesterase 1 [Source:UniProtKB/TrEMBL;Acc:B0XMW0]	protein_coding	1.53348	0.115438	3.39054	0.0083006	2.28157	0.240105	5.16097	0.000452164
DS499594	969291	969241	969341	1.72933	262	+	CADAFUBG00000352	AFUB_003520	60S ribosomal protein L29, putative [Source:UniProtKB/TrEMBL;Acc:B0XMW3]	protein_coding	-0.0744263	0.990997	-0.621898	4.18749e-06	-0.229201	0.646791	-0.440236	0.000413684	788	-	CADAFUBG00000351	AFUB_003510	U	ATP synthase delta chain, mitochondrial, putative [Source:UniProtKB/TrEMBL;Acc:B0XMW2]	protein_coding	-0.338024	2.6144e-05	0.152406	0.000441514	-0.257056	0.000232958	0.372278	3.07137e-05
DS499594	988946	988896	988996	1.73324	866	+	CADAFUBG00000359	AFUB_003590		tRNA	-1.93213	1	2.0574	1	3.04157	0.519458	0.798225	0.980506	2321	-	CADAFUBG00000360	AFUB_003600	D	DUF636 domain protein [Source:UniProtKB/TrEMBL;Acc:B0XMX0]	protein_coding	0.801217	0.00954527	0.845711	5.67696e-11	0.588052	0.0666742	0.790718	2.49571e-06
DS499594	994487	994437	994537	3.49846	110	-	CADAFUBG00000361	AFUB_003610	MFS transporter, putative [Source:UniProtKB/TrEMBL;Acc:B0XMX1]	protein_coding	2.78883	1.96455e-33	1.88075	9.30887e-53	2.97544	2.54909e-26	2.38744	2.42992e-36	1264	+	CADAFUBG00000362	AFUB_003620	U	Putative uncharacterized protein [Source:UniProtKB/TrEMBL;Acc:B0XMX2]	protein_coding	-0.338024	6.26756e-07	0.152406	0.0534856	-0.257056	3.37948e-06	0.372278	2.37784e-07
DS499594	995394	995344	995444	1.78819	357	+	CADAFUBG00000362	AFUB_003620	Putative uncharacterized protein [Source:UniProtKB/TrEMBL;Acc:B0XMX2]	protein_coding	1.74172	6.26756e-07	0.703097	0.0534856	1.75403	3.37948e-06	0.993596	2.37784e-07	1017	-	CADAFUBG00000361	AFUB_003610	U	MFS transporter, putative [Source:UniProtKB/TrEMBL;Acc:B0XMX1]	protein_coding	1.06767	1.96455e-33	-0.182973	9.30887e-53	1.19069	2.54909e-26	-0.514525	2.42992e-36
DS499594	1007454	1007404	1007504	1.75393	806	-	CADAFUBG00000364	AFUB_003630	MYB family conidiophore development protein FlbD, putative [Source:UniProtKB/TrEMBL;Acc:B0XMX4]	protein_coding	3.14603	0.000243198	2.26001	0.00249762	2.86817	0.00028521	1.31365	0.00844103	3406	+	CADAFUBG00000363	AFUB_003629	D	Putative uncharacterized protein [Source:UniProtKB/TrEMBL;Acc:B0XMX3]	protein_coding	-0.368638	1	-0.254454	1	-0.104309	0.361267	-0.129706	1
DS499594	1045933	1045883	1045983	1.67276	540	+	CADAFUBG00000378	AFUB_003770	Putative uncharacterized protein [Source:UniProtKB/TrEMBL;Acc:B0XMY8]	protein_coding	1.38645	0.322504	-0.337501	0.454998	0.83282	0.644708	-0.442642	0.21174	1242	-	CADAFUBG00000377	AFUB_003760	U	Putative uncharacterized protein [Source:UniProtKB/TrEMBL;Acc:B0XMY7]	protein_coding	-0.290745	0.440053	0.201751	0.00507242	-0.291708	0.874908	0.238939	0.561447
DS499594	1045647	1045597	1045697	1.695	826	+	CADAFUBG00000378	AFUB_003770	Putative uncharacterized protein [Source:UniProtKB/TrEMBL;Acc:B0XMY8]	protein_coding	1.38645	0.322504	-0.337501	0.454998	0.83282	0.644708	-0.442642	0.21174	956	-	CADAFUBG00000377	AFUB_003760	U	Putative uncharacterized protein [Source:UniProtKB/TrEMBL;Acc:B0XMY7]	protein_coding	0.493983	0.440053	0.402299	0.00507242	0.257502	0.874908	0.304774	0.561447
DS499594	1057303	1057253	1057353	1.56414	1191	-	CADAFUBG00000380	AFUB_003790	UDP-N-acetylglucosaminyltransferase [Source:UniProtKB/TrEMBL;Acc:B0XMZ0]	protein_coding	0.392827	0.559121	-0.184223	0.222105	0.175982	0.6957	-0.597779	1.09623e-06	3595	-	CADAFUBG00000381	AFUB_003800	D	60S ribosomal protein L12 [Source:UniProtKB/TrEMBL;Acc:B0XMZ1]	protein_coding	-1.02916	0.387278	-0.168721	3.70468e-11	-0.991194	0.285889	-0.109708	1.21803e-06
DS499594	1061144	1061094	1061194	2.51688	246	-	CADAFUBG00000381	AFUB_003800	60S ribosomal protein L12 [Source:UniProtKB/TrEMBL;Acc:B0XMZ1]	protein_coding	-0.329207	0.387278	-0.777427	3.70468e-11	-0.38608	0.285889	-0.652774	1.21803e-06	2872	-	CADAFUBG00000382	AFUB_003810	D	Protein transport protein Sec23, putative [Source:UniProtKB/TrEMBL;Acc:B0XMZ2]	protein_coding	1.34203	0.197163	-0.18314	0.0265774	0.69972	0.290856	-0.634619	0.00441486
DS499594	1064315	1064265	1064365	5.13098	299	-	CADAFUBG00000382	AFUB_003810	Protein transport protein Sec23, putative [Source:UniProtKB/TrEMBL;Acc:B0XMZ2]	protein_coding	-0.34793	0.197163	-0.27181	0.0265774	-0.343537	0.290856	-0.362557	0.00441486	2032	-	CADAFUBG00000383	AFUB_003820	D	DNA primase large subunit [Source:UniProtKB/TrEMBL;Acc:B0XMZ3]	protein_coding	0.952242	0.644886	-0.0289275	0.884174	0.93624	0.630508	0.295162	0.863508
DS499594	1066548	1066498	1066598	1.90339	201	-	CADAFUBG00000383	AFUB_003820	DNA primase large subunit [Source:UniProtKB/TrEMBL;Acc:B0XMZ3]	protein_coding	0.132302	0.644886	-0.0263688	0.884174	0.189891	0.630508	0.0686057	0.863508	689	+	CADAFUBG00000384	AFUB_003830	U	Adenylate kinase 2 [Source:UniProtKB/TrEMBL;Acc:B0XMZ4]	protein_coding	-0.213484	0.404482	-0.482162	0.975807	-0.144721	0.402373	-0.789045	0.0317571
DS499594	1071607	1071557	1071657	1.50694	492	-	CADAFUBG00000386	AFUB_003850	Peroxisomal carrier protein, putative [Source:UniProtKB/TrEMBL;Acc:B0XMZ6]	protein_coding	-0.0676336	0.938259	0.461616	0.0288385	-0.0267427	0.946597	0.705271	4.76345e-05	697	+	CADAFUBG00000387	AFUB_003860	U	Calpain-like protease PalBory [Source:UniProtKB/TrEMBL;Acc:B0XMZ7]	protein_coding	-1.32149	0.344504	0.343883	0.869169	-2.2458	0.634124	0.321073	0.1682
DS499594	1079631	1079581	1079681	1.96941	1114	+	CADAFUBG00000391	AFUB_003900	Putative uncharacterized protein [Source:UniProtKB/TrEMBL;Acc:B0XN01]	protein_coding	-0.12594	0.720229	-0.189733	0.268599	-0.229481	0.530141	-0.28315	0.0679134	1679	+	CADAFUBG00000390	AFUB_003890	D	Putative uncharacterized protein [Source:UniProtKB/TrEMBL;Acc:B0XN00]	protein_coding	-1.09364	0.174962	-2.52898	1	-0.981897	0.32063	-2.17577	0.693649
DS499594	1086678	1086628	1086728	2.35074	172	-	CADAFUBG00000392	AFUB_003910	Topoisomerase I [Source:UniProtKB/TrEMBL;Acc:B0XN02]	protein_coding	0.323	0.200326	0.0333467	0.912776	0.278464	0.425483	0.0536738	0.853068	283	+	CADAFUBG00000393	AFUB_003920	U	ATP synthase subunit gamma [Source:UniProtKB/TrEMBL;Acc:B0XN03]	protein_coding	-0.0866726	0.0285221	0.226847	0.97592	-0.0445414	0.0414195	0.349278	0.950137
DS499594	1097835	1097785	1097885	1.64728	1020	-	CADAFUBG00000396	AFUB_003950	Putative uncharacterized protein [Source:UniProtKB/TrEMBL;Acc:B0XN06]	protein_coding	-0.106259	0.825183	0.0774995	0.806361	-0.067958	0.858477	-0.0814285	0.595854	2106	-	CADAFUBG00000397	AFUB_003960	D	Mitochondrial dihydroxy acid dehydratase, putative [Source:UniProtKB/TrEMBL;Acc:B0XN07]	protein_coding	0.63296	0.656886	0.827269	0.424382	0.607623	0.455478	0.676943	0.129129
DS499594	1115704	1115654	1115754	6.97323	218	+	CADAFUBG00000403	AFUB_004020	Putative uncharacterized protein [Source:UniProtKB/TrEMBL;Acc:B0XN13]	protein_coding	-1.09302	7.04386e-06	-0.0519848	0.656482	-1.34978	2.48278e-06	0.113667	0.626399	3329	+	CADAFUBG00000402	AFUB_004010	D	Probable glucan 1,3-beta-glucosidase A [Source:UniProtKB/Swiss-Prot;Acc:B0XN12]	protein_coding	0.057496	0.278165	-0.178931	7.12285e-11	0.00827521	0.282487	-0.380133	1.23903e-06
DS499594	1115005	1114955	1115055	2.50747	917	+	CADAFUBG00000403	AFUB_004020	Putative uncharacterized protein [Source:UniProtKB/TrEMBL;Acc:B0XN13]	protein_coding	-1.09302	7.04386e-06	-0.0519848	0.656482	-1.34978	2.48278e-06	0.113667	0.626399	2630	+	CADAFUBG00000402	AFUB_004010	D	Probable glucan 1,3-beta-glucosidase A [Source:UniProtKB/Swiss-Prot;Acc:B0XN12]	protein_coding	0.0261549	0.278165	-0.799959	7.12285e-11	0.567182	0.282487	-1.03348	1.23903e-06
DS499594	1124569	1124519	1124619	1.50715	526	+	CADAFUBG00000404	AFUB_004030	Vanillin dehydrogenase, putative [Source:UniProtKB/TrEMBL;Acc:B0XN14]	protein_coding	-0.539462	0.0602337	-0.364095	0.0499524	-0.729049	0.0222808	-0.3431	0.0317216	4976	+	CADAFUBG00000405	AFUB_004040	U	GPI anchored serine-threonine rich protein [Source:UniProtKB/TrEMBL;Acc:B0XN15]	protein_coding	0.0828928	3.93036e-13	0.239619	2.02566e-45	0.1293	1.99624e-11	0.450045	8.59204e-41
DS499594	1129243	1129193	1129293	1.50046	302	+	CADAFUBG00000405	AFUB_004040	GPI anchored serine-threonine rich protein [Source:UniProtKB/TrEMBL;Acc:B0XN15]	protein_coding	-1.71583	3.93036e-13	-1.58145	2.02566e-45	-1.91375	1.99624e-11	-1.61343	8.59204e-41	1702	+	CADAFUBG00000406	AFUB_004050	U	Putative uncharacterized protein [Source:UniProtKB/TrEMBL;Acc:B0XN16]	protein_coding	0.204552	0.000222523	-0.073311	0.206096	-0.0129002	0.00119918	0.0625651	0.0280536
DS499594	1134952	1134902	1135002	2.36273	562	-	CADAFUBG00000407	AFUB_004060	Putative uncharacterized protein [Source:UniProtKB/TrEMBL;Acc:B0XN17]	protein_coding	-0.841592	0.00253381	-0.497301	0.0984837	-1.17523	6.60111e-05	-1.03855	4.85718e-13	1714	+	CADAFUBG00000408	AFUB_004070	U	Acid phosphatase, putative [Source:UniProtKB/TrEMBL;Acc:B0XN85]	protein_coding	-0.880504	0.00928031	-0.638669	5.3058e-11	-0.646932	2.20661e-05	-0.340708	3.8287e-08
DS499594	1136201	1136151	1136251	2.20093	465	+	CADAFUBG00000408	AFUB_004070	Acid phosphatase, putative [Source:UniProtKB/TrEMBL;Acc:B0XN85]	protein_coding	-1.10166	0.00928031	-1.30507	5.3058e-11	-1.69426	2.20661e-05	-0.932527	3.8287e-08	1811	-	CADAFUBG00000407	AFUB_004060	U	Putative uncharacterized protein [Source:UniProtKB/TrEMBL;Acc:B0XN17]	protein_coding	-0.275836	0.00253381	0.725972	0.0984837	-0.015576	6.60111e-05	0.339647	4.85718e-13
DS499594	1135640	1135590	1135690	2.54235	1026	+	CADAFUBG00000408	AFUB_004070	Acid phosphatase, putative [Source:UniProtKB/TrEMBL;Acc:B0XN85]	protein_coding	-1.10166	0.00928031	-1.30507	5.3058e-11	-1.69426	2.20661e-05	-0.932527	3.8287e-08	1250	-	CADAFUBG00000407	AFUB_004060	U	Putative uncharacterized protein [Source:UniProtKB/TrEMBL;Acc:B0XN17]	protein_coding	-0.116254	0.00253381	0.673428	0.0984837	-0.0448073	6.60111e-05	0.847825	4.85718e-13
DS499594	1142426	1142376	1142476	1.56283	65	-	CADAFUBG00000410	AFUB_004090	Putative uncharacterized protein [Source:UniProtKB/TrEMBL;Acc:B0XN87]	protein_coding	-0.310083	0.283015	0.266946	0.062478	-0.395198	0.22241	0.418219	0.00245899	1169	+	CADAFUBG00000411	AFUB_004100	U	Putative uncharacterized protein [Source:UniProtKB/TrEMBL;Acc:B0XN88]	protein_coding	-0.941467	0.000517096	-0.469537	1.74142e-08	-0.974308	0.000176578	-0.355991	0.00157391
DS499594	1142400	1142350	1142450	1.54143	39	-	CADAFUBG00000410	AFUB_004090	Putative uncharacterized protein [Source:UniProtKB/TrEMBL;Acc:B0XN87]	protein_coding	-0.310083	0.283015	0.266946	0.062478	-0.395198	0.22241	0.418219	0.00245899	1195	+	CADAFUBG00000411	AFUB_004100	U	Putative uncharacterized protein [Source:UniProtKB/TrEMBL;Acc:B0XN88]	protein_coding	0.639902	0.000517096	0.0108478	1.74142e-08	0.606594	0.000176578	0.101044	0.00157391
DS499594	1152211	1152161	1152261	2.24477	22	-	CADAFUBG00000414	AFUB_004130	UPF0136 domain protein [Source:UniProtKB/TrEMBL;Acc:B0XN91]	protein_coding	-0.513764	0.123441	0.222961	0.084894	-0.419675	0.22894	0.634217	2.87684e-07	1855	-	CADAFUBG00000415	AFUB_004140	D	MFS transporter, putative [Source:UniProtKB/TrEMBL;Acc:B0XN92]	protein_coding	-0.52487	0.000713147	0.430729	0.470019	-0.386574	0.00185416	0.566801	0.387459
DS499594	1164671	1164621	1164721	1.63651	369	-	CADAFUBG00000418	AFUB_004170	DUF726 domain protein [Source:UniProtKB/TrEMBL;Acc:B0XN95]	protein_coding	0.323503	0.351509	-0.0152266	0.88509	0.499421	0.228902	-0.184236	0.446109	4645	-	CADAFUBG00000417	AFUB_004160	U	Putative uncharacterized protein [Source:UniProtKB/TrEMBL;Acc:B0XN94]	protein_coding	-0.952054	0.53196	-1.84834	0.00434906	-1.19514	0.556099	-1.53881	4.80708e-05
DS499594	1171891	1171841	1171941	1.8582	1003	-	CADAFUBG00000420	AFUB_004190	C6 finger domain protein, putative [Source:UniProtKB/TrEMBL;Acc:B0XN97]	protein_coding	0.77845	0.0631145	0.138274	0.800165	0.731161	0.0785727	0.135259	0.738738	2450	-	CADAFUBG00000419	AFUB_004180	U	Putative uncharacterized protein [Source:UniProtKB/TrEMBL;Acc:B0XN96]	protein_coding	-0.133741	0.0427056	0.323021	0.98363	-0.247985	0.00905808	0.213959	0.771739
DS499594	1174931	1174881	1174981	2.02074	589	+	CADAFUBG00000421	AFUB_004200	Mannosylphosphorylation protein (Mnn4), putative [Source:UniProtKB/TrEMBL;Acc:B0XN98]	protein_coding	0.312393	0.290512	-0.613651	0.000123618	0.366632	0.499203	-0.753737	8.36743e-07	3345	+	CADAFUBG00000422	AFUB_004210	U	C6 transcription factor, putative [Source:UniProtKB/TrEMBL;Acc:B0XN99]	protein_coding	-2.37166	1	-0.485102	1.99485e-05	-2.66658	0.335676	-0.397707	1.33952e-14
DS499594	1178038	1177988	1178088	1.95797	238	+	CADAFUBG00000422	AFUB_004210	C6 transcription factor, putative [Source:UniProtKB/TrEMBL;Acc:B0XN99]	protein_coding	0.00475646	1	-0.625238	1.99485e-05	-0.318072	0.335676	-0.934085	1.33952e-14	2518	+	CADAFUBG00000421	AFUB_004200	D	Mannosylphosphorylation protein (Mnn4), putative [Source:UniProtKB/TrEMBL;Acc:B0XN98]	protein_coding	-0.663717	0.290512	0.535067	0.000123618	-0.906882	0.499203	0.0017303	8.36743e-07
DS499594	1177575	1177525	1177625	1.77947	701	+	CADAFUBG00000422	AFUB_004210	C6 transcription factor, putative [Source:UniProtKB/TrEMBL;Acc:B0XN99]	protein_coding	0.00475646	1	-0.625238	1.99485e-05	-0.318072	0.335676	-0.934085	1.33952e-14	2055	+	CADAFUBG00000421	AFUB_004200	D	Mannosylphosphorylation protein (Mnn4), putative [Source:UniProtKB/TrEMBL;Acc:B0XN98]	protein_coding	0.00972425	0.290512	1.00651	0.000123618	-0.252139	0.499203	1.08881	8.36743e-07
DS499594	1187527	1187477	1187577	1.67013	1130	+	CADAFUBG00000426	AFUB_004250	CCAAT-binding factor complex subunit HapC [Source:UniProtKB/TrEMBL;Acc:B0XNA3]	protein_coding	-1.23278	8.19738e-07	-0.978298	6.8786e-14	-1.12881	0.000127182	-0.959378	7.84317e-13	1704	+	CADAFUBG00000425	AFUB_004240	D	Prefoldin subunit 2, putative [Source:UniProtKB/TrEMBL;Acc:B0XNA2]	protein_coding	0.464065	0.630943	0.545378	0.0256569	0.447168	0.325422	0.323065	0.0244308
DS499594	1212285	1212235	1212335	2.27158	509	+	CADAFUBG00000436	AFUB_004350	Cytochrome P450 sterol C-22 desaturase, putative [Source:UniProtKB/TrEMBL;Acc:B0XNB3]	protein_coding	-0.774112	0.00156461	-0.309638	0.0119327	-0.930284	0.00161138	-0.213451	0.0715386	3418	+	CADAFUBG00000435	AFUB_004340	D	Signal recognition particle subunit SRP68 [Source:UniProtKB/TrEMBL;Acc:B0XNB2]	protein_coding	0.747595	0.122739	1.05032	0.48512	0.883902	0.165731	1.20926	0.646909
DS499594	1211489	1211439	1211539	5.70605	1305	+	CADAFUBG00000436	AFUB_004350	Cytochrome P450 sterol C-22 desaturase, putative [Source:UniProtKB/TrEMBL;Acc:B0XNB3]	protein_coding	-0.774112	0.00156461	-0.309638	0.0119327	-0.930284	0.00161138	-0.213451	0.0715386	2622	+	CADAFUBG00000435	AFUB_004340	D	Signal recognition particle subunit SRP68 [Source:UniProtKB/TrEMBL;Acc:B0XNB2]	protein_coding	0.49238	0.122739	0.0494963	0.48512	0.5514	0.165731	0.00121206	0.646909
DS499594	1215499	1215449	1215549	1.61735	347	+	CADAFUBG00000437	AFUB_004360	Rhodanese domain protein [Source:UniProtKB/TrEMBL;Acc:B0XNB4]	protein_coding	-1.33256	1.30465e-07	-0.343827	0.0138382	-1.09557	0.000203683	-0.00447542	0.926721	2705	+	CADAFUBG00000436	AFUB_004350	D	Cytochrome P450 sterol C-22 desaturase, putative [Source:UniProtKB/TrEMBL;Acc:B0XNB3]	protein_coding	1.33944	0.00156461	2.09684	0.0119327	1.23319	0.00161138	0.641688	0.0715386
DS499594	1226091	1226041	1226141	1.83547	422	+	CADAFUBG00000440	AFUB_004390	TBC domain protein, putative [Source:UniProtKB/TrEMBL;Acc:B0XNB7]	protein_coding	0.246832	0.395665	-0.222475	0.145982	0.248686	0.509128	-0.330249	0.0254466	758	-	CADAFUBG00000439	AFUB_004380	U	Putative uncharacterized protein [Source:UniProtKB/TrEMBL;Acc:B0XNB6]	protein_coding	1.22775	0.0018302	0.443029	1.1334e-36	1.27685	1.24051e-06	0.435467	5.0678e-46
DS499594	1234552	1234502	1234602	2.08872	283	-	CADAFUBG00000444	AFUB_004430	Eukaryotic translation initiation factor eIF-5A [Source:UniProtKB/TrEMBL;Acc:B0XNC1]	protein_coding	-0.730365	0.00736099	-0.980532	6.70505e-20	-0.901818	0.00217766	-0.993878	5.8282e-18	391	+	CADAFUBG00000445	AFUB_004440	U	GARP complex subunit (Sac2), putative [Source:UniProtKB/TrEMBL;Acc:B0XNC2]	protein_coding	0.728135	0.807221	0.0661656	0.00404496	0.499718	0.77891	0.0841488	0.0165695
DS499594	1245492	1245442	1245542	1.56503	407	+	CADAFUBG00000449	AFUB_004480	Succinyl-CoA:3-ketoacid-coenzyme A transferase [Source:UniProtKB/TrEMBL;Acc:B0XNC6]	protein_coding	-1.80816	5.44328e-06	-0.493519	0.298474	-1.87092	2.34794e-07	-0.156866	0.664942	1877	-	CADAFUBG00000448	AFUB_004470	U	C2H2 transcription factor, putative [Source:UniProtKB/TrEMBL;Acc:B0XNC5]	protein_coding	-0.759381	4.22781e-05	0.168452	1.50925e-27	-0.706613	0.0122497	0.858943	9.70238e-15
DS499594	1245234	1245184	1245284	1.55078	665	+	CADAFUBG00000449	AFUB_004480	Succinyl-CoA:3-ketoacid-coenzyme A transferase [Source:UniProtKB/TrEMBL;Acc:B0XNC6]	protein_coding	-1.80816	5.44328e-06	-0.493519	0.298474	-1.87092	2.34794e-07	-0.156866	0.664942	1619	-	CADAFUBG00000448	AFUB_004470	U	C2H2 transcription factor, putative [Source:UniProtKB/TrEMBL;Acc:B0XNC5]	protein_coding	-0.028215	4.22781e-05	3.57751	1.50925e-27	0.255989	0.0122497	0.362326	9.70238e-15
DS499594	1265322	1265272	1265372	1.76329	449	+	CADAFUBG00000450	AFUB_004489	FG-GAP repeat protein, putative [Source:UniProtKB/TrEMBL;Acc:B0XNC7]	protein_coding	-0.0305899	0.959737	0.863597	3.58605e-05	0.362058	0.46726	1.64273	2.87879e-08	3200	-	CADAFUBG00000451	AFUB_004490	D	C6 finger domain protein, putative [Source:UniProtKB/TrEMBL;Acc:B0XNC8]	protein_coding	-0.304674	0.0044219	0.159055	1.36489e-09	-0.146506	0.000469567	0.149725	3.62385e-32
DS499594	1293422	1293372	1293472	1.92248	1078	+	CADAFUBG00000462	AFUB_004600	Calcium ion transporter Vcx1, putative [Source:UniProtKB/TrEMBL;Acc:B0XND9]	protein_coding	-1.09953	6.25867e-06	0.0480206	0.855427	-1.02977	0.000412429	0.0852896	0.735609	3005	+	CADAFUBG00000463	AFUB_004610	U	30S ribosomal protein S7, putative [Source:UniProtKB/TrEMBL;Acc:B0XNE0]	protein_coding	0.126101	0.141145	0.143407	0.309831	0.259618	0.254519	0.507603	0.0458758
DS499594	1302676	1302626	1302726	1.94117	423	-	CADAFUBG00000465	AFUB_004630	Putative uncharacterized protein [Source:UniProtKB/TrEMBL;Acc:B0XNE2]	protein_coding	-0.555134	0.29758	1.25458	2.37483e-05	-0.432747	0.475934	1.77079	1.44593e-13	626	+	CADAFUBG00000466	AFUB_004640	U	Putative uncharacterized protein [Source:UniProtKB/TrEMBL;Acc:B0XNE3]	protein_coding	0.252489	0.474829	-2.68734	5.98542e-16	1.24712	0.648386	2.008	1.40246e-22
DS499594	1304626	1304576	1304676	1.70688	225	+	CADAFUBG00000467	AFUB_004650	Integral membrane protein, putative [Source:UniProtKB/TrEMBL;Acc:B0XNE4]	protein_coding	-1.84101	2.70888e-13	-1.90513	1.17034e-50	-1.89101	5.63291e-11	-1.6984	1.01311e-38	1324	+	CADAFUBG00000466	AFUB_004640	D	Putative uncharacterized protein [Source:UniProtKB/TrEMBL;Acc:B0XNE3]	protein_coding	0.0572058	0.474829	0.133299	5.98542e-16	-0.0493971	0.648386	-0.151822	1.40246e-22
DS499594	1305678	1305628	1305728	1.58953	532	+	CADAFUBG00000468	AFUB_004660	40S ribosomal protein S8 [Source:UniProtKB/TrEMBL;Acc:B0XNE5]	protein_coding	-0.5957	0.0204539	-0.808384	4.63317e-13	-0.645344	0.0333578	-0.668953	2.40431e-08	827	+	CADAFUBG00000467	AFUB_004650	D	Integral membrane protein, putative [Source:UniProtKB/TrEMBL;Acc:B0XNE4]	protein_coding	0.728135	2.70888e-13	0.0661656	1.17034e-50	0.499718	5.63291e-11	0.0841488	1.01311e-38
DS499594	1336284	1336234	1336334	1.58539	395	-	CADAFUBG00000478	AFUB_004760	Putative uncharacterized protein [Source:UniProtKB/TrEMBL;Acc:B0XNM0]	protein_coding	0.319637	0.478827	0.253927	0.389376	0.37656	0.371033	0.18556	0.504994	427	+	CADAFUBG00000479	AFUB_004770	U	Putative uncharacterized protein [Source:UniProtKB/TrEMBL;Acc:B0XNM1]	protein_coding	-0.179985	0.000153117	0.0908622	0.610485	-0.140433	0.00805528	0.350648	0.00319212
DS499594	1336507	1336457	1336557	1.56328	204	+	CADAFUBG00000479	AFUB_004770	Putative uncharacterized protein [Source:UniProtKB/TrEMBL;Acc:B0XNM1]	protein_coding	-1.11603	0.000153117	0.200999	0.610485	-0.867997	0.00805528	0.593368	0.00319212	618	-	CADAFUBG00000478	AFUB_004760	U	Putative uncharacterized protein [Source:UniProtKB/TrEMBL;Acc:B0XNM0]	protein_coding	2.40439	0.478827	2.55524	0.389376	2.192	0.371033	2.90477	0.504994
DS499594	1356095	1356045	1356145	1.82538	401	+	CADAFUBG00000487	AFUB_004850	Putative uncharacterized protein [Source:UniProtKB/TrEMBL;Acc:B0XNM9]	protein_coding	0.44801	0.217906	0.325667	0.427747	0.819942	0.0196827	0.145923	0.773411	1973	+	CADAFUBG00000486	AFUB_004840	D	Regulator of gluconeogenesis Rmd5, putative [Source:UniProtKB/TrEMBL;Acc:B0XNM8]	protein_coding	-1.1521	0.563881	-0.287503	2.54377e-06	-1.167	0.680005	-0.0272564	1.11716e-08
DS499594	1360049	1359999	1360099	1.93624	219	-	CADAFUBG00000488	AFUB_004860	Putative uncharacterized protein [Source:UniProtKB/TrEMBL;Acc:B0XNN0]	protein_coding	-0.106504	0.805532	0.244925	0.269648	-0.138153	0.719808	0.347179	0.0387449	690	+	CADAFUBG00000489	AFUB_004870	U	60S ribosomal protein L20 [Source:UniProtKB/TrEMBL;Acc:B0XNN1]	protein_coding	-0.44219	0.127284	-0.441483	2.2484e-18	-0.577677	0.205466	-0.684029	1.97991e-11
DS499594	1365024	1364974	1365074	2.01973	220	+	CADAFUBG00000491	AFUB_004890	HMG box protein, putative [Source:UniProtKB/TrEMBL;Acc:B0XNN3]	protein_coding	-0.892319	0.000403325	-0.386068	0.00364121	-0.886402	0.00418724	-0.347956	0.00948698	2494	+	CADAFUBG00000492	AFUB_004900	U	Urease, putative [Source:UniProtKB/TrEMBL;Acc:B0XNN4]	protein_coding	-0.709564	0.000735086	0.0219708	0.145799	-0.816894	0.000547263	-0.0355052	0.00467594
DS499594	1364624	1364574	1364674	1.95842	620	+	CADAFUBG00000491	AFUB_004890	HMG box protein, putative [Source:UniProtKB/TrEMBL;Acc:B0XNN3]	protein_coding	-0.892319	0.000403325	-0.386068	0.00364121	-0.886402	0.00418724	-0.347956	0.00948698	2489	+	CADAFUBG00000490	AFUB_004880	D	NADH-cytochrome b5 reductase, putative [Source:UniProtKB/TrEMBL;Acc:B0XNN2]	protein_coding	-0.69681	3.24383e-08	-0.537931	0.123646	-1.00616	3.04405e-06	-0.909979	0.607831
DS499594	1364015	1363965	1364065	1.72375	1229	+	CADAFUBG00000491	AFUB_004890	HMG box protein, putative [Source:UniProtKB/TrEMBL;Acc:B0XNN3]	protein_coding	-0.892319	0.000403325	-0.386068	0.00364121	-0.886402	0.00418724	-0.347956	0.00948698	1880	+	CADAFUBG00000490	AFUB_004880	D	NADH-cytochrome b5 reductase, putative [Source:UniProtKB/TrEMBL;Acc:B0XNN2]	protein_coding	3.27727	3.24383e-08	1.50995	0.123646	4.79525	3.04405e-06	3.07632	0.607831
DS499594	1367256	1367206	1367306	2.13182	262	+	CADAFUBG00000492	AFUB_004900	Urease, putative [Source:UniProtKB/TrEMBL;Acc:B0XNN4]	protein_coding	-0.859015	0.000735086	-0.276181	0.145799	-1.03966	0.000547263	-0.537981	0.00467594	2012	+	CADAFUBG00000491	AFUB_004890	D	HMG box protein, putative [Source:UniProtKB/TrEMBL;Acc:B0XNN3]	protein_coding	-1.53306	0.000403325	-0.690971	0.00364121	-1.6185	0.00418724	-0.735202	0.00948698
DS499594	1384891	1384841	1384941	1.56482	398	-	CADAFUBG00000496	AFUB_004940	Transcriptional regulator Ngg1, putative [Source:UniProtKB/TrEMBL;Acc:B0XNN8]	protein_coding	-0.0978701	0.716128	0.372062	0.0178443	-0.176681	0.630872	0.111373	0.585325	507	+	CADAFUBG00000497	AFUB_004950	U	RING finger domain protein, putative [Source:UniProtKB/TrEMBL;Acc:B0XNN9]	protein_coding	-0.196469	0.0225403	-0.132939	0.621012	-0.0750911	0.00414197	0.199148	0.263955
DS499594	1389017	1388967	1389067	3.05275	337	-	CADAFUBG00000498	AFUB_004960	Putative uncharacterized protein [Source:UniProtKB/TrEMBL;Acc:B0XNP0]	protein_coding	-1.04127	0.000145726	-0.759153	1.69667e-05	-0.950041	0.00209133	-0.597914	0.000209114	1551	-	CADAFUBG00000499	AFUB_004970	D	Alcohol dehydrogenase, zinc-containing, putative [Source:UniProtKB/TrEMBL;Acc:B0XNP1]	protein_coding	-0.481639	4.11033e-10	-0.364652	0.00929259	-0.529651	1.64071e-05	-0.153696	0.317177
DS499594	1396479	1396429	1396529	1.52964	405	-	CADAFUBG00000501	AFUB_004990	Ubiquitin-protein ligase (Hul4), putative [Source:UniProtKB/TrEMBL;Acc:B0XNP3]	protein_coding	-0.0470004	0.879368	0.473767	0.000601739	-0.0708805	0.841379	0.138846	0.294605	1813	-	CADAFUBG00000502	AFUB_005000	D	Ribosomal protein L15 [Source:UniProtKB/TrEMBL;Acc:B0XNP4]	protein_coding	0.411112	0.154658	0.106903	3.34299e-12	0.205321	0.10022	0.115283	1.82305e-09
DS499594	1398584	1398534	1398634	1.96956	292	-	CADAFUBG00000502	AFUB_005000	Ribosomal protein L15 [Source:UniProtKB/TrEMBL;Acc:B0XNP4]	protein_coding	-0.411063	0.154658	-0.780296	3.34299e-12	-0.513768	0.10022	-0.701099	1.82305e-09	2510	-	CADAFUBG00000501	AFUB_004990	U	Ubiquitin-protein ligase (Hul4), putative [Source:UniProtKB/TrEMBL;Acc:B0XNP3]	protein_coding	-0.366018	0.879368	-0.378921	0.000601739	-0.727849	0.841379	-0.295421	0.294605
DS499594	1412188	1412138	1412238	1.8973	954	+	CADAFUBG00000506	AFUB_005040	Ras guanyl-nucleotide exchange factor RasGEF, putative [Source:UniProtKB/TrEMBL;Acc:B0XNP8]	protein_coding	0.155618	0.689309	0.479489	0.0073023	-0.111929	0.755684	0.213055	0.135648	2218	+	CADAFUBG00000505	AFUB_005030	D	HIT finger domain protein, putative [Source:UniProtKB/TrEMBL;Acc:B0XNP7]	protein_coding	0.288808	0.0143315	0.0280724	0.574848	0.279247	0.0288986	-0.268679	0.0619713
DS499594	1422962	1422912	1423012	1.62894	1010	+	CADAFUBG00000510	AFUB_005080	Putative uncharacterized protein [Source:UniProtKB/TrEMBL;Acc:B0XNQ2]	protein_coding	-1.71745	0.00200814	-1.53531	0.0728098	-1.49636	0.00924861	-1.16279	0.0904959	1152	+	CADAFUBG00000509	AFUB_005070	D	Probable xyloglucan-specific endo-beta-1,4-glucanase A [Source:UniProtKB/Swiss-Prot;Acc:B0XNQ1]	protein_coding	1.05438	0.224818	0.498143	0.247014	0.50123	0.337799	0.433477	0.421285
DS499594	1428411	1428361	1428461	1.52161	203	+	CADAFUBG00000512	AFUB_005100	Putative uncharacterized protein [Source:UniProtKB/TrEMBL;Acc:B0XNQ4]	protein_coding	0.607242	0.025828	0.145424	0.519935	0.484852	0.140986	0.417858	0.0176359	3023	+	CADAFUBG00000511	AFUB_005090	D	Cyclin [Source:UniProtKB/TrEMBL;Acc:B0XNQ3]	protein_coding	-0.223037	2.86517e-09	-0.335861	0.00258985	-0.453015	8.75266e-06	-0.306668	0.00861841
DS499594	1437144	1437094	1437194	1.99162	1165	-	CADAFUBG00000514	AFUB_005120	Peroxisomal ABC transporter (PXA1), putative [Source:UniProtKB/TrEMBL;Acc:B0XNQ6]	protein_coding	0.260436	0.661411	0.610797	2.72318e-07	0.451457	0.604153	0.629433	2.15327e-06	1916	+	CADAFUBG00000515	AFUB_005130	U	General stress response phosphoprotein phosphatase Psr1, putative [Source:UniProtKB/TrEMBL;Acc:B0XNQ7]	protein_coding	0.75886	0.0697005	0.103892	6.17652e-05	0.740958	0.270644	0.0941382	1.87769e-05
DS499594	1438722	1438672	1438772	1.84903	338	+	CADAFUBG00000515	AFUB_005130	General stress response phosphoprotein phosphatase Psr1, putative [Source:UniProtKB/TrEMBL;Acc:B0XNQ7]	protein_coding	0.521752	0.0697005	0.706271	6.17652e-05	0.37646	0.270644	0.575189	1.87769e-05	2743	-	CADAFUBG00000514	AFUB_005120	U	Peroxisomal ABC transporter (PXA1), putative [Source:UniProtKB/TrEMBL;Acc:B0XNQ6]	protein_coding	2.00209	0.661411	0.385023	2.72318e-07	1.61312	0.604153	-0.0198975	2.15327e-06
DS499594	1437958	1437908	1438008	1.71367	1102	+	CADAFUBG00000515	AFUB_005130	General stress response phosphoprotein phosphatase Psr1, putative [Source:UniProtKB/TrEMBL;Acc:B0XNQ7]	protein_coding	0.521752	0.0697005	0.706271	6.17652e-05	0.37646	0.270644	0.575189	1.87769e-05	1979	-	CADAFUBG00000514	AFUB_005120	U	Peroxisomal ABC transporter (PXA1), putative [Source:UniProtKB/TrEMBL;Acc:B0XNQ6]	protein_coding	0.539543	0.661411	0.90714	2.72318e-07	0.494403	0.604153	0.91587	2.15327e-06
DS499594	1446816	1446766	1446866	1.87871	302	-	CADAFUBG00000518	AFUB_005160	Probable NAD(P)H-dependent D-xylose reductase xyl1 [Source:UniProtKB/Swiss-Prot;Acc:B0XNR0]	protein_coding	0.124364	0.757867	-0.124955	0.42387	-0.0304096	0.941275	-0.360453	0.0292769	1759	-	CADAFUBG00000517	AFUB_005150	U	Putative uncharacterized protein [Source:UniProtKB/TrEMBL;Acc:B0XNQ9]	protein_coding	-0.45235	5.06133e-06	-0.5729	0.283712	-0.582347	0.00155553	-0.457573	0.232622
DS499594	1455303	1455253	1455353	1.63768	94	+	CADAFUBG00000522	AFUB_005200	Rhodopsin family protein [Source:UniProtKB/TrEMBL;Acc:B0XNR4]	protein_coding	-0.185859	0.607125	-0.981121	4.45222e-16	-0.490968	0.12639	-1.04723	8.73891e-17	1376	+	CADAFUBG00000521	AFUB_005190	D	Dynein light chain type 1, putative [Source:UniProtKB/TrEMBL;Acc:B0XNR3]	protein_coding	-1.42603	0.0160302	-0.921621	0.0875766	-1.50439	0.0205067	-0.953265	0.89898
DS499594	1459583	1459533	1459633	1.50866	420	+	CADAFUBG00000524	AFUB_005220		tRNA	2.98201	0.89703	2.0574	1	2.47682	0.952373	3.27714	1	591	+	CADAFUBG00000525	AFUB_005230	U		tRNA	-0.605873	NA	-1.1831	1	-0.522864	0.952373	-1.91227	1
DS499594	1462462	1462412	1462512	1.88213	655	+	CADAFUBG00000526	AFUB_005240	Putative uncharacterized protein [Source:UniProtKB/TrEMBL;Acc:B0XNR6]	protein_coding	0.610881	0.0142362	0.0465492	0.854284	0.635836	0.0405511	0.103743	0.676998	2288	+	CADAFUBG00000525	AFUB_005230	D		tRNA	-0.251145	NA	0.733553	1	-0.282648	0.952373	0.72273	1
DS499594	1464957	1464907	1465007	1.63402	445	+	CADAFUBG00000527	AFUB_005250	Translocon protein Sec61beta, putative [Source:UniProtKB/TrEMBL;Acc:B0XNR7]	protein_coding	-0.853559	0.000873613	-0.116273	0.443857	-0.795938	0.00822514	-0.0542866	0.6943	1701	-	CADAFUBG00000528	AFUB_005260	D		tRNA	-0.0515477	0.396582	-0.399882	0.974755	0.0369899	0.609046	-0.368033	1
DS499594	1466895	1466845	1466945	1.55683	237	-	CADAFUBG00000528	AFUB_005260		tRNA	2.73966	0.396582	2.87278	0.974755	1.85037	0.609046	0.155508	1	1493	+	CADAFUBG00000527	AFUB_005250	D	Translocon protein Sec61beta, putative [Source:UniProtKB/TrEMBL;Acc:B0XNR7]	protein_coding	0.176118	0.000873613	0.364285	0.443857	0.0663065	0.00822514	0.346886	0.6943
DS499594	1472451	1472401	1472501	2.00264	575	-	CADAFUBG00000530	AFUB_005280	Putative uncharacterized protein [Source:UniProtKB/TrEMBL;Acc:B0XNR9]	protein_coding	0.201781	0.466078	0.69186	3.86028e-07	0.0503364	0.916563	0.636925	5.67683e-06	1797	+	CADAFUBG00000531	AFUB_005290	U	Calmodulin-binding protein Sha1, putative [Source:UniProtKB/TrEMBL;Acc:B0XNS0]	protein_coding	0.528548	0.491285	0.515923	7.2564e-05	0.664166	0.698663	0.694115	2.85662e-10
DS499594	1484284	1484234	1484334	2.7494	722	+	CADAFUBG00000532	AFUB_005300	Putative uncharacterized protein [Source:UniProtKB/TrEMBL;Acc:B0XNS1]	protein_coding	0.836465	0.000964017	0.767984	5.9569e-05	0.612008	0.277098	0.549892	1.78935e-05	3614	+	CADAFUBG00000533	AFUB_005310	U	Small monomeric GTPase SarA, putative [Source:UniProtKB/TrEMBL;Acc:B0XNS2]	protein_coding	-0.91197	0.61039	-0.133393	0.719639	-1.16863	0.703137	-0.18087	0.594616
DS499594	1484062	1484012	1484112	2.46105	944	+	CADAFUBG00000532	AFUB_005300	Putative uncharacterized protein [Source:UniProtKB/TrEMBL;Acc:B0XNS1]	protein_coding	0.836465	0.000964017	0.767984	5.9569e-05	0.612008	0.277098	0.549892	1.78935e-05	3836	+	CADAFUBG00000533	AFUB_005310	U	Small monomeric GTPase SarA, putative [Source:UniProtKB/TrEMBL;Acc:B0XNS2]	protein_coding	0.785023	0.61039	0.418138	0.719639	0.696809	0.703137	0.512736	0.594616
DS499594	1487723	1487673	1487773	1.65453	175	+	CADAFUBG00000533	AFUB_005310	Small monomeric GTPase SarA, putative [Source:UniProtKB/TrEMBL;Acc:B0XNS2]	protein_coding	-0.162619	0.61039	0.0726041	0.719639	-0.13838	0.703137	0.0990614	0.594616	2717	+	CADAFUBG00000532	AFUB_005300	D	Putative uncharacterized protein [Source:UniProtKB/TrEMBL;Acc:B0XNS1]	protein_coding	0.0405214	0.000964017	0.0295464	5.9569e-05	-0.0772253	0.277098	-0.197747	1.78935e-05
DS499594	1492303	1492253	1492353	1.76463	954	-	CADAFUBG00000534	AFUB_005320	Serine/threonine-protein phosphatase [Source:UniProtKB/TrEMBL;Acc:B0XNS3]	protein_coding	0.744772	0.00309517	0.150367	0.351899	0.733104	0.0156103	0.0821792	0.683982	4162	-	CADAFUBG00000535	AFUB_005330	D	Leucine Rich Repeat domain protein [Source:UniProtKB/TrEMBL;Acc:B0XNS4]	protein_coding	-0.471886	0.143019	0.445903	0.0350906	-0.554071	0.0335691	0.51983	1
DS499594	1497696	1497646	1497746	1.64309	1231	-	CADAFUBG00000535	AFUB_005330	Leucine Rich Repeat domain protein [Source:UniProtKB/TrEMBL;Acc:B0XNS4]	protein_coding	-0.517636	0.143019	0.278405	0.0350906	-0.643419	0.0335691	0.0116369	1	5146	+	CADAFUBG00000536	AFUB_005340	U	Patatin-like serine hydrolase, putative [Source:UniProtKB/TrEMBL;Acc:B0XNS5]	protein_coding	0.164348	3.80045e-10	-0.405348	3.50711e-08	0.2834	1.95976e-08	0.289503	1.15862e-08
DS499594	1497271	1497221	1497321	2.13789	806	-	CADAFUBG00000535	AFUB_005330	Leucine Rich Repeat domain protein [Source:UniProtKB/TrEMBL;Acc:B0XNS4]	protein_coding	-0.517636	0.143019	0.278405	0.0350906	-0.643419	0.0335691	0.0116369	1	5571	+	CADAFUBG00000536	AFUB_005340	U	Patatin-like serine hydrolase, putative [Source:UniProtKB/TrEMBL;Acc:B0XNS5]	protein_coding	-0.0657905	3.80045e-10	0.125228	3.50711e-08	-0.303914	1.95976e-08	-0.0311457	1.15862e-08
DS499594	1496941	1496891	1496991	1.78912	476	-	CADAFUBG00000535	AFUB_005330	Leucine Rich Repeat domain protein [Source:UniProtKB/TrEMBL;Acc:B0XNS4]	protein_coding	-0.517636	0.143019	0.278405	0.0350906	-0.643419	0.0335691	0.0116369	1	5592	-	CADAFUBG00000534	AFUB_005320	U	Serine/threonine-protein phosphatase [Source:UniProtKB/TrEMBL;Acc:B0XNS3]	protein_coding	-2.37589	0.00309517	0.418901	0.351899	-3.00737	0.0156103	0.0825057	0.683982
DS499594	1502643	1502593	1502693	1.78418	199	+	CADAFUBG00000536	AFUB_005340	Patatin-like serine hydrolase, putative [Source:UniProtKB/TrEMBL;Acc:B0XNS5]	protein_coding	-1.53306	3.80045e-10	-0.690971	3.50711e-08	-1.6185	1.95976e-08	-0.735202	1.15862e-08	6178	-	CADAFUBG00000535	AFUB_005330	U	Leucine Rich Repeat domain protein [Source:UniProtKB/TrEMBL;Acc:B0XNS4]	protein_coding	-0.265243	0.143019	-0.806047	0.0350906	-0.362786	0.0335691	-1.48667	1
DS499594	1520521	1520471	1520571	1.67412	1021	-	CADAFUBG00000541	AFUB_005390	Sulfate transporter, putative [Source:UniProtKB/TrEMBL;Acc:B0XNT0]	protein_coding	-0.775756	0.119425	2.1587	3.88082e-43	-1.09585	0.0452896	1.51156	4.1572e-05	4306	-	CADAFUBG00000540	AFUB_005380	U	MFS multidrug transporter, putative [Source:UniProtKB/TrEMBL;Acc:B0XNS9]	protein_coding	-0.516591	0.0576536	0.295296	2.2022e-05	-0.61581	0.0455659	0.18739	3.65282e-07
DS499594	1526083	1526033	1526133	2.84967	580	-	CADAFUBG00000542	AFUB_005400	Protein mitochondrial targeting protein (Mas1), putative [Source:UniProtKB/TrEMBL;Acc:B0XNT1]	protein_coding	-0.821664	0.000885162	-1.02208	4.951e-21	-0.803081	0.00683133	-1.16807	9.7245e-24	937	+	CADAFUBG00000543	AFUB_005410	U	Cytosine deaminase, putative [Source:UniProtKB/TrEMBL;Acc:B0XNT2]	protein_coding	-0.513296	0.00924465	-0.807111	1.78008e-07	-0.846258	0.000368727	-1.27552	1.38086e-12
DS499594	1556976	1556926	1557026	2.25897	606	+	CADAFUBG00000555	AFUB_005530	MFS monocarboxylate transporter, putative [Source:UniProtKB/TrEMBL;Acc:B0XP10]	protein_coding	-1.32305	1.01743e-06	-0.795067	5.16819e-05	-1.41496	3.68641e-06	-0.993453	3.85973e-08	2079	+	CADAFUBG00000554	AFUB_005520	D	DNA-directed RNA polymerase I, II, and III subunit Rpb6 [Source:UniProtKB/TrEMBL;Acc:B0XP09]	protein_coding	-1.25325	0.113916	2.34051	0.0242825	-1.06292	0.0250836	-0.0170097	0.00316566
DS499594	1556473	1556423	1556523	2.12852	1109	+	CADAFUBG00000555	AFUB_005530	MFS monocarboxylate transporter, putative [Source:UniProtKB/TrEMBL;Acc:B0XP10]	protein_coding	-1.32305	1.01743e-06	-0.795067	5.16819e-05	-1.41496	3.68641e-06	-0.993453	3.85973e-08	1576	+	CADAFUBG00000554	AFUB_005520	D	DNA-directed RNA polymerase I, II, and III subunit Rpb6 [Source:UniProtKB/TrEMBL;Acc:B0XP09]	protein_coding	-1.44528	0.113916	-0.896162	0.0242825	-1.43144	0.0250836	-1.11218	0.00316566
DS499594	1566315	1566265	1566365	6.82169	350	-	CADAFUBG00000558	AFUB_005560	Eukaryotic translation initiation factor 3 subunit A [Source:UniProtKB/Swiss-Prot;Acc:B0XP13]	protein_coding	0.398772	0.158805	-0.384281	0.00318593	0.155978	0.70114	-0.650601	0.00166552	1284	+	CADAFUBG00000559	AFUB_005570	U	G-protein complex gamma subunit Ste18/GpgA [Source:UniProtKB/TrEMBL;Acc:B0XP14]	protein_coding	-1.26406	0.135085	-1.37976	1.41229e-06	-1.08482	0.185155	-1.42759	2.65841e-09
DS499594	1566868	1566818	1566918	1.96035	731	+	CADAFUBG00000559	AFUB_005570	G-protein complex gamma subunit Ste18/GpgA [Source:UniProtKB/TrEMBL;Acc:B0XP14]	protein_coding	0.388355	0.135085	0.887384	1.41229e-06	0.438663	0.185155	0.989604	2.65841e-09	903	-	CADAFUBG00000558	AFUB_005560	U	Eukaryotic translation initiation factor 3 subunit A [Source:UniProtKB/Swiss-Prot;Acc:B0XP13]	protein_coding	-0.0272481	0.158805	-0.55231	0.00318593	-0.0904558	0.70114	-0.804528	0.00166552
DS499594	1584218	1584168	1584268	1.51005	1404	-	CADAFUBG00000562	AFUB_005600	PHD finger and BAH domain protein (Snt2), putative [Source:UniProtKB/TrEMBL;Acc:B0XP17]	protein_coding	0.599322	0.0260134	-0.0824196	0.728289	0.371461	0.269547	-0.61311	0.00114348	4554	+	CADAFUBG00000563	AFUB_005610	U	DNA-directed DNA polymerase theta, putative [Source:UniProtKB/TrEMBL;Acc:B0XP18]	protein_coding	-0.0389414	0.00265251	0.625584	0.398311	-0.462259	0.026478	0.537627	0.751478
DS499594	1588336	1588286	1588386	1.99732	436	+	CADAFUBG00000563	AFUB_005610	DNA-directed DNA polymerase theta, putative [Source:UniProtKB/TrEMBL;Acc:B0XP18]	protein_coding	0.82147	0.00265251	0.154361	0.398311	1.00263	0.026478	-0.0351035	0.751478	4983	-	CADAFUBG00000564	AFUB_005620	D	Putative uncharacterized protein [Source:UniProtKB/TrEMBL;Acc:B0XP19]	protein_coding	-0.279687	1	-0.163723	0.729758	-0.202617	0.356204	-0.263076	0.267639
DS499594	1606119	1606069	1606169	1.51865	619	-	CADAFUBG00000567	AFUB_005650	Capsular associated protein, putative [Source:UniProtKB/TrEMBL;Acc:B0XP22]	protein_coding	0.942268	0.00047917	-0.0768834	0.770192	0.724353	0.0255314	0.0730913	0.832429	859	+	CADAFUBG00000568	AFUB_005660	U	Nucleolar ATPase Kre33, putative [Source:UniProtKB/TrEMBL;Acc:B0XP23]	protein_coding	0.801217	2.27922e-15	0.845711	0.741002	0.588052	1.27432e-08	0.790718	0.118348
DS499594	1606630	1606580	1606680	2.07264	348	+	CADAFUBG00000568	AFUB_005660	Nucleolar ATPase Kre33, putative [Source:UniProtKB/TrEMBL;Acc:B0XP23]	protein_coding	1.91054	2.27922e-15	0.116111	0.741002	1.64068	1.27432e-08	-0.288199	0.118348	1130	-	CADAFUBG00000567	AFUB_005650	U	Capsular associated protein, putative [Source:UniProtKB/TrEMBL;Acc:B0XP22]	protein_coding	-1.75526	0.00047917	-1.65123	0.770192	-2.01056	0.0255314	-1.52336	0.832429
DS499594	1614587	1614537	1614637	1.6641	224	+	CADAFUBG00000571	AFUB_005690	40S ribosomal protein S19 [Source:UniProtKB/TrEMBL;Acc:B0XP26]	protein_coding	-0.141079	0.757071	-0.488741	0.0001604	-0.171012	0.650673	-0.123529	0.425318	2153	+	CADAFUBG00000570	AFUB_005680	D	F-box domain protein [Source:UniProtKB/TrEMBL;Acc:B0XP25]	protein_coding	0.344395	0.183788	0.573473	0.0078793	0.225047	0.0610803	0.724926	6.0022e-06
DS499594	1621175	1621125	1621225	2.02504	888	+	CADAFUBG00000574	AFUB_005720	Putative uncharacterized protein [Source:UniProtKB/TrEMBL;Acc:B0XP29]	protein_coding	-0.13706	0.663342	-1.00616	2.59342e-15	-0.403714	0.217108	-1.18742	1.18062e-20	2220	-	CADAFUBG00000573	AFUB_005710	U	CAIB/BAIF family enzyme [Source:UniProtKB/TrEMBL;Acc:B0XP28]	protein_coding	-0.648811	0.853316	-0.0884631	0.106747	-0.867173	0.937665	0.047595	0.0417768
DS499594	1620736	1620686	1620786	1.9467	1327	+	CADAFUBG00000574	AFUB_005720	Putative uncharacterized protein [Source:UniProtKB/TrEMBL;Acc:B0XP29]	protein_coding	-0.13706	0.663342	-1.00616	2.59342e-15	-0.403714	0.217108	-1.18742	1.18062e-20	1781	-	CADAFUBG00000573	AFUB_005710	U	CAIB/BAIF family enzyme [Source:UniProtKB/TrEMBL;Acc:B0XP28]	protein_coding	-0.538374	0.853316	-0.613252	0.106747	-0.418385	0.937665	-0.260674	0.0417768
DS499594	1630828	1630778	1630878	1.58163	111	+	CADAFUBG00000579	AFUB_005770	Transcription factor SipA3, putative [Source:UniProtKB/TrEMBL;Acc:B0XP34]	protein_coding	0.243257	0.401402	0.492344	0.000517696	0.403644	0.23026	0.464464	0.00127783	174	-	CADAFUBG00000578	AFUB_005760	U	Ribosome biogenesis protein Kri1 [Source:UniProtKB/TrEMBL;Acc:B0XP33]	protein_coding	1.55704	2.24516e-08	1.1694	0.0898793	1.4821	1.45169e-05	1.19925	0.145943
DS499594	1642512	1642462	1642562	2.31475	726	-	CADAFUBG00000584	AFUB_005820	3-oxo-5-alpha-steroid 4-dehydrogenase, putative [Source:UniProtKB/TrEMBL;Acc:B0XP39]	protein_coding	-0.368638	0.201456	-0.254454	0.100447	-0.104309	0.800253	-0.129706	0.415417	1457	+	CADAFUBG00000585	AFUB_005830	U	Histone deacetylase complex subunit (Hos4), putative [Source:UniProtKB/TrEMBL;Acc:B0XP40]	protein_coding	-0.598273	0.00918106	-0.799705	0.000330791	-0.716281	0.0105809	-0.746623	0.257902
DS499594	1643229	1643179	1643279	2.3107	740	+	CADAFUBG00000585	AFUB_005830	Histone deacetylase complex subunit (Hos4), putative [Source:UniProtKB/TrEMBL;Acc:B0XP40]	protein_coding	0.909847	0.00918106	0.538313	0.000330791	0.767644	0.0105809	0.159861	0.257902	1443	-	CADAFUBG00000584	AFUB_005820	U	3-oxo-5-alpha-steroid 4-dehydrogenase, putative [Source:UniProtKB/TrEMBL;Acc:B0XP39]	protein_coding	0.220345	0.201456	-0.0192859	0.100447	0.225074	0.800253	-0.342359	0.415417
DS499594	1652051	1652001	1652101	1.55613	831	-	CADAFUBG00000587	AFUB_005850	Putative uncharacterized protein [Source:UniProtKB/TrEMBL;Acc:B0XP42]	protein_coding	-0.298121	0.305799	-0.0144117	0.895932	-0.277838	0.42134	0.020492	1	922	+	CADAFUBG00000588	AFUB_005860	U	Mandelate racemase/muconate lactonizing enzyme family protein [Source:UniProtKB/TrEMBL;Acc:B0XP43]	protein_coding	0.947516	7.36247e-08	0.239909	0.018353	0.868286	3.51222e-08	0.145576	0.307316
DS499594	1656014	1655964	1656064	1.9722	228	+	CADAFUBG00000590	AFUB_005880	PXA domain protein [Source:UniProtKB/TrEMBL;Acc:B0XP45]	protein_coding	0.330448	0.327688	0.539221	0.000661486	0.335263	0.361891	0.377374	0.0252702	366	-	CADAFUBG00000589	AFUB_005870	U	Uridine nucleosidase Urh1, putative [Source:UniProtKB/TrEMBL;Acc:B0XP44]	protein_coding	-0.580081	0.199196	-0.229375	0.176715	-0.714577	0.406317	0.137016	0.121424
DS499594	1672265	1672215	1672315	1.78284	276	-	CADAFUBG00000592	AFUB_005900	GTP binding protein, putative [Source:UniProtKB/TrEMBL;Acc:B0XP47]	protein_coding	0.317075	0.245	-0.406529	0.0106484	0.258379	0.479175	-0.387516	0.0100556	322	+	CADAFUBG00000593	AFUB_005910	U	Cysteine dioxygenase [Source:UniProtKB/TrEMBL;Acc:B0XP48]	protein_coding	0.561707	0.888933	-1.29963	9.15344e-05	0.457984	0.846295	-1.48774	0.00218838
DS499594	1677330	1677280	1677380	1.70423	378	-	CADAFUBG00000594	AFUB_005920	Glycogenin [Source:UniProtKB/TrEMBL;Acc:B0XP49]	protein_coding	0.0164794	0.987924	-0.279551	0.0418122	-0.199638	0.573162	-0.166043	0.215078	2246	-	CADAFUBG00000595	AFUB_005930	D	Putative uncharacterized protein [Source:UniProtKB/TrEMBL;Acc:B0XP50]	protein_coding	-0.504573	0.00158836	0.30918	0.897287	-0.376446	0.148076	0.0414685	0.403158
DS499594	1677009	1676959	1677059	1.62275	57	-	CADAFUBG00000594	AFUB_005920	Glycogenin [Source:UniProtKB/TrEMBL;Acc:B0XP49]	protein_coding	0.0164794	0.987924	-0.279551	0.0418122	-0.199638	0.573162	-0.166043	0.215078	2567	-	CADAFUBG00000595	AFUB_005930	D	Putative uncharacterized protein [Source:UniProtKB/TrEMBL;Acc:B0XP50]	protein_coding	0.196994	0.00158836	-0.543125	0.897287	0.267942	0.148076	-0.579939	0.403158
DS499594	1688422	1688372	1688472	2.14139	297	+	CADAFUBG00000601	AFUB_005990	Phenylalanyl-tRNA synthetase, beta subunit [Source:UniProtKB/TrEMBL;Acc:B0XP54]	protein_coding	0.167101	0.648186	-0.173755	0.178083	0.0313535	0.956169	-0.463693	0.000424638	599	-	CADAFUBG00000600	AFUB_005980	U	Protein phosphotase 2a 65kd regulatory sububit [Source:UniProtKB/TrEMBL;Acc:B0XP53]	protein_coding	-0.115942	0.717956	0.0163766	0.0717104	-0.0958503	0.690596	-0.0210988	0.359538
DS499594	1695977	1695927	1696027	1.6526	349	-	CADAFUBG00000603	AFUB_006010	Protein phosphatase [Source:UniProtKB/TrEMBL;Acc:B0XP56]	protein_coding	0.128007	0.648059	0.227501	0.157487	0.157494	0.695126	0.401204	0.00573552	2816	-	CADAFUBG00000604	AFUB_006020	D	Putative uncharacterized protein [Source:UniProtKB/TrEMBL;Acc:B0XP57]	protein_coding	-0.762687	3.66189e-08	0.61798	7.13178e-06	-1.36172	1.32856e-06	0.379291	0.00516819
DS499594	1712737	1712687	1712787	1.6017	941	+	CADAFUBG00000608	AFUB_006050	Putative uncharacterized protein [Source:UniProtKB/TrEMBL;Acc:B0XP61]	protein_coding	-0.0414981	0.859099	0.024441	0.987889	-0.0935091	0.849713	-0.148071	0.251734	3729	+	CADAFUBG00000609	AFUB_006060	U	Putative uncharacterized protein [Source:UniProtKB/TrEMBL;Acc:B0XP62]	protein_coding	-1.13484	2.01187e-08	-2.07715	6.67419e-06	-1.0493	2.21579e-10	-2.05476	1.69927e-08
DS499594	1712667	1712617	1712717	1.63732	1011	+	CADAFUBG00000608	AFUB_006050	Putative uncharacterized protein [Source:UniProtKB/TrEMBL;Acc:B0XP61]	protein_coding	-0.0414981	0.859099	0.024441	0.987889	-0.0935091	0.849713	-0.148071	0.251734	3799	+	CADAFUBG00000609	AFUB_006060	U	Putative uncharacterized protein [Source:UniProtKB/TrEMBL;Acc:B0XP62]	protein_coding	1.44286	2.01187e-08	0.991838	6.67419e-06	1.29914	2.21579e-10	1.1516	1.69927e-08
DS499594	1712624	1712574	1712674	1.67466	1054	+	CADAFUBG00000608	AFUB_006050	Putative uncharacterized protein [Source:UniProtKB/TrEMBL;Acc:B0XP61]	protein_coding	-0.0414981	0.859099	0.024441	0.987889	-0.0935091	0.849713	-0.148071	0.251734	3842	+	CADAFUBG00000609	AFUB_006060	U	Putative uncharacterized protein [Source:UniProtKB/TrEMBL;Acc:B0XP62]	protein_coding	-2.67868	2.01187e-08	-3.65115	6.67419e-06	-2.41999	2.21579e-10	-3.17943	1.69927e-08
DS499594	1712181	1712131	1712231	1.87277	1497	+	CADAFUBG00000608	AFUB_006050	Putative uncharacterized protein [Source:UniProtKB/TrEMBL;Acc:B0XP61]	protein_coding	-0.0414981	0.859099	0.024441	0.987889	-0.0935091	0.849713	-0.148071	0.251734	4285	+	CADAFUBG00000609	AFUB_006060	U	Putative uncharacterized protein [Source:UniProtKB/TrEMBL;Acc:B0XP62]	protein_coding	0.785893	2.01187e-08	0.0604124	6.67419e-06	0.735499	2.21579e-10	0.0573818	1.69927e-08
DS499594	1747594	1747544	1747644	2.02529	1263	-	CADAFUBG00000621	AFUB_006180	GPI anchored serine-rich protein [Source:UniProtKB/TrEMBL;Acc:B0XPE3]	protein_coding	-1.42603	1.81551e-09	-0.921621	1.43229e-17	-1.50439	1.45089e-07	-0.953265	4.02221e-16	3556	-	CADAFUBG00000620	AFUB_006170	U	Putative uncharacterized protein [Source:UniProtKB/TrEMBL;Acc:B0XPE2]	protein_coding	0.407385	0.310913	1.12542	0.79368	0.334533	0.311211	1.49876	0.113487
DS499594	1752454	1752404	1752504	1.73592	656	+	CADAFUBG00000622	AFUB_006190	MAP kinase kinase (Mkk2), putative [Source:UniProtKB/TrEMBL;Acc:B0XPE4]	protein_coding	0.15247	0.662073	0.0187156	1	0.176806	0.65469	0.147601	0.333371	6123	-	CADAFUBG00000621	AFUB_006180	U	GPI anchored serine-rich protein [Source:UniProtKB/TrEMBL;Acc:B0XPE3]	protein_coding	-0.0651099	1.81551e-09	0.410362	1.43229e-17	0.0540384	1.45089e-07	0.537494	4.02221e-16
DS499594	1752104	1752054	1752154	1.98299	1006	+	CADAFUBG00000622	AFUB_006190	MAP kinase kinase (Mkk2), putative [Source:UniProtKB/TrEMBL;Acc:B0XPE4]	protein_coding	0.15247	0.662073	0.0187156	1	0.176806	0.65469	0.147601	0.333371	5773	-	CADAFUBG00000621	AFUB_006180	U	GPI anchored serine-rich protein [Source:UniProtKB/TrEMBL;Acc:B0XPE3]	protein_coding	-0.692067	1.81551e-09	-1.74157	1.43229e-17	-1.27035	1.45089e-07	-1.63911	4.02221e-16
DS499594	1751870	1751820	1751920	2.26183	1240	+	CADAFUBG00000622	AFUB_006190	MAP kinase kinase (Mkk2), putative [Source:UniProtKB/TrEMBL;Acc:B0XPE4]	protein_coding	0.15247	0.662073	0.0187156	1	0.176806	0.65469	0.147601	0.333371	5539	-	CADAFUBG00000621	AFUB_006180	U	GPI anchored serine-rich protein [Source:UniProtKB/TrEMBL;Acc:B0XPE3]	protein_coding	2.39556	1.81551e-09	2.6585	1.43229e-17	2.1926	1.45089e-07	3.11534	4.02221e-16
DS499594	1761271	1761221	1761321	1.70605	13	+	CADAFUBG00000625	AFUB_006220	TBP associated factor (Mot1), putative [Source:UniProtKB/TrEMBL;Acc:B0XPE7]	protein_coding	1.10207	0.0023117	1.33293	7.12285e-11	0.850572	0.00408135	0.871982	9.87908e-09	2217	+	CADAFUBG00000624	AFUB_006210	D	Putative uncharacterized protein [Source:UniProtKB/TrEMBL;Acc:B0XPE6]	protein_coding	-0.264824	0.301744	-0.55043	0.140497	-0.316575	0.198361	-0.245489	0.510614
DS499594	1760709	1760659	1760759	2.90498	549	+	CADAFUBG00000625	AFUB_006220	TBP associated factor (Mot1), putative [Source:UniProtKB/TrEMBL;Acc:B0XPE7]	protein_coding	1.10207	0.0023117	1.33293	7.12285e-11	0.850572	0.00408135	0.871982	9.87908e-09	1655	+	CADAFUBG00000624	AFUB_006210	D	Putative uncharacterized protein [Source:UniProtKB/TrEMBL;Acc:B0XPE6]	protein_coding	0.03554	0.301744	-0.444661	0.140497	-0.163245	0.198361	-0.837666	0.510614
DS499594	1778110	1778060	1778160	1.9138	164	+	CADAFUBG00000632	AFUB_006290	DnaJ and TPR domain protein [Source:UniProtKB/TrEMBL;Acc:B0XPF4]	protein_coding	0.295586	0.341067	0.185851	0.222882	0.268481	0.453522	-0.00236254	0.987401	1805	+	CADAFUBG00000631	AFUB_006280	D	Putative uncharacterized protein [Source:UniProtKB/TrEMBL;Acc:B0XPF3]	protein_coding	0.824642	0.681629	0.726667	0.495113	0.866824	0.434769	0.604213	0.806055
DS499594	1786366	1786316	1786416	1.53357	1077	-	CADAFUBG00000634	AFUB_006310	Putative uncharacterized protein [Source:UniProtKB/TrEMBL;Acc:B0XPF6]	protein_coding	-0.60468	0.0222119	0.0153079	1	-0.450039	0.158247	0.0719282	0.712065	1257	+	CADAFUBG00000635	AFUB_006320	U	Serine/threonine protein kinase, putative [Source:UniProtKB/TrEMBL;Acc:B0XPF7]	protein_coding	-0.152172	1	0.374516	0.266568	-0.239279	0.837722	0.0104002	0.88841
DS499594	1787115	1787065	1787165	1.78399	508	+	CADAFUBG00000635	AFUB_006320	Serine/threonine protein kinase, putative [Source:UniProtKB/TrEMBL;Acc:B0XPF7]	protein_coding	0.0127948	1	0.175496	0.266568	-0.0746846	0.837722	0.0254443	0.88841	1826	-	CADAFUBG00000634	AFUB_006310	U	Putative uncharacterized protein [Source:UniProtKB/TrEMBL;Acc:B0XPF6]	protein_coding	-0.00487377	0.0222119	-0.713324	1	0.0218265	0.158247	-0.829515	0.712065
DS499594	1802256	1802206	1802306	1.72795	1223	-	CADAFUBG00000639	AFUB_006360	Ubiquitin ligase complex F-box protein GRR1, putative [Source:UniProtKB/TrEMBL;Acc:B0XPG1]	protein_coding	0.535171	0.0960328	0.352022	0.00645695	0.742867	0.0147458	0.210095	0.155764	2211	-	CADAFUBG00000640	AFUB_006370	D	AMP-binding domain protein, putative [Source:UniProtKB/TrEMBL;Acc:B0XPG2]	protein_coding	1.46829	0.857728	1.54068	0.00043371	1.58436	0.633069	1.64708	0.000592761
DS499594	1801787	1801737	1801837	1.53258	754	-	CADAFUBG00000639	AFUB_006360	Ubiquitin ligase complex F-box protein GRR1, putative [Source:UniProtKB/TrEMBL;Acc:B0XPG1]	protein_coding	0.535171	0.0960328	0.352022	0.00645695	0.742867	0.0147458	0.210095	0.155764	2680	-	CADAFUBG00000640	AFUB_006370	D	AMP-binding domain protein, putative [Source:UniProtKB/TrEMBL;Acc:B0XPG2]	protein_coding	1.08676	0.857728	0.326967	0.00043371	1.01398	0.633069	0.384111	0.000592761
DS499594	1806669	1806619	1806719	1.9031	244	-	CADAFUBG00000641	AFUB_006380	Ribosomal protein L16a [Source:UniProtKB/TrEMBL;Acc:B0XPG3]	protein_coding	-0.390553	0.1787	-0.546907	1.48647e-06	-0.347816	0.333253	-0.403771	0.000431465	665	+	CADAFUBG00000642	AFUB_006390	U	Ser/Thr protein phosphatase family protein [Source:UniProtKB/TrEMBL;Acc:B0XPG4]	protein_coding	0.700916	8.28953e-11	-0.247995	0.000623881	0.753336	8.0063e-10	-0.236017	0.000111879
DS499594	1813661	1813611	1813711	2.18836	200	+	CADAFUBG00000643	AFUB_006400	DnaJ domain protein [Source:UniProtKB/TrEMBL;Acc:B0XPG5]	protein_coding	-0.924231	0.000132003	-0.64415	0.000266002	-1.13255	9.00604e-05	-0.853754	9.604e-10	5928	-	CADAFUBG00000644	AFUB_006410	D	AP-1 adaptor complex subunit gamma, putative [Source:UniProtKB/TrEMBL;Acc:B0XPG6]	protein_coding	1.03008	0.016391	0.555365	0.0494291	0.63223	0.0412706	0.164426	0.172475
DS499594	1813325	1813275	1813375	2.0928	536	+	CADAFUBG00000643	AFUB_006400	DnaJ domain protein [Source:UniProtKB/TrEMBL;Acc:B0XPG5]	protein_coding	-0.924231	0.000132003	-0.64415	0.000266002	-1.13255	9.00604e-05	-0.853754	9.604e-10	5991	+	CADAFUBG00000642	AFUB_006390	D	Ser/Thr protein phosphatase family protein [Source:UniProtKB/TrEMBL;Acc:B0XPG4]	protein_coding	-0.705434	8.28953e-11	0.186297	0.000623881	-0.262978	8.0063e-10	0.0458301	0.000111879
DS499594	1812971	1812921	1813021	2.11699	890	+	CADAFUBG00000643	AFUB_006400	DnaJ domain protein [Source:UniProtKB/TrEMBL;Acc:B0XPG5]	protein_coding	-0.924231	0.000132003	-0.64415	0.000266002	-1.13255	9.00604e-05	-0.853754	9.604e-10	5637	+	CADAFUBG00000642	AFUB_006390	D	Ser/Thr protein phosphatase family protein [Source:UniProtKB/TrEMBL;Acc:B0XPG4]	protein_coding	0.0689164	8.28953e-11	-1.68908	0.000623881	-0.00972351	8.0063e-10	-1.18246	0.000111879
DS499594	1812487	1812437	1812537	1.95143	1374	+	CADAFUBG00000643	AFUB_006400	DnaJ domain protein [Source:UniProtKB/TrEMBL;Acc:B0XPG5]	protein_coding	-0.924231	0.000132003	-0.64415	0.000266002	-1.13255	9.00604e-05	-0.853754	9.604e-10	5153	+	CADAFUBG00000642	AFUB_006390	D	Ser/Thr protein phosphatase family protein [Source:UniProtKB/TrEMBL;Acc:B0XPG4]	protein_coding	-0.30514	8.28953e-11	-0.355887	0.000623881	-0.220261	8.0063e-10	-0.364777	0.000111879
DS499594	1832782	1832732	1832832	1.60359	435	+	CADAFUBG00000648	AFUB_006450	LMBR1 domain protein [Source:UniProtKB/TrEMBL;Acc:B0XPH0]	protein_coding	-0.179781	0.550579	-0.211426	0.267703	-0.244543	0.476475	-0.697543	2.91666e-05	2360	-	CADAFUBG00000647	AFUB_006440	U	Putative uncharacterized protein [Source:UniProtKB/TrEMBL;Acc:B0XPG9]	protein_coding	-1.57025	0.757386	-0.237021	0.819459	-1.18028	0.981924	0.0697547	0.106789
DS499594	1831922	1831872	1831972	1.71206	1295	+	CADAFUBG00000648	AFUB_006450	LMBR1 domain protein [Source:UniProtKB/TrEMBL;Acc:B0XPH0]	protein_coding	-0.179781	0.550579	-0.211426	0.267703	-0.244543	0.476475	-0.697543	2.91666e-05	1500	-	CADAFUBG00000647	AFUB_006440	U	Putative uncharacterized protein [Source:UniProtKB/TrEMBL;Acc:B0XPG9]	protein_coding	0.124588	0.757386	0.665599	0.819459	0.201858	0.981924	0.64219	0.106789
DS499594	1854440	1854390	1854490	1.58204	655	+	CADAFUBG00000657	AFUB_006540	Conserved predicted protein [Source:UniProtKB/TrEMBL;Acc:B0XPH9]	protein_coding	-0.689375	0.0152063	-0.914012	2.35745e-06	-1.00037	0.00178419	-1.40456	3.44419e-09	4415	+	CADAFUBG00000656	AFUB_006530	D	L-serine dehydratase, putative [Source:UniProtKB/TrEMBL;Acc:B0XPH8]	protein_coding	3.64081	1.44743e-10	4.39278	1.41852e-28	3.31812	1.76938e-15	3.67374	7.65471e-15
DS499594	1853752	1853702	1853802	1.57098	1343	+	CADAFUBG00000657	AFUB_006540	Conserved predicted protein [Source:UniProtKB/TrEMBL;Acc:B0XPH9]	protein_coding	-0.689375	0.0152063	-0.914012	2.35745e-06	-1.00037	0.00178419	-1.40456	3.44419e-09	3727	+	CADAFUBG00000656	AFUB_006530	D	L-serine dehydratase, putative [Source:UniProtKB/TrEMBL;Acc:B0XPH8]	protein_coding	-0.199989	1.44743e-10	-0.372955	1.41852e-28	0.180403	1.76938e-15	-0.77184	7.65471e-15
DS499594	1867055	1867005	1867105	1.71423	325	+	CADAFUBG00000662	AFUB_006590	N-acetylglucosamine-phosphate mutase [Source:UniProtKB/TrEMBL;Acc:B0XPI4]	protein_coding	0.0129539	1	0.477892	0.000208627	-0.0512035	0.892619	0.434853	0.00113091	1411	+	CADAFUBG00000661	AFUB_006580	D	Mn2+ homeostasis protein (Per1), putative [Source:UniProtKB/TrEMBL;Acc:B0XPI3]	protein_coding	-0.219405	0.641038	-0.0608452	0.887508	-0.161489	0.699909	-0.0142766	0.238653
DS499594	1871298	1871248	1871348	1.55888	0	-	CADAFUBG00000663	AFUB_006600	ATP-dependent RNA helicase , putative [Source:UniProtKB/TrEMBL;Acc:B0XPI5]	protein_coding	1.93932	8.86779e-12	-0.47946	0.0425952	1.83923	5.46859e-10	-0.248881	0.215196	255	+	CADAFUBG00000664	AFUB_006610	U	Ribosome biogenesis protein Ssf2, putative [Source:UniProtKB/TrEMBL;Acc:B0XPI6]	protein_coding	-0.114627	2.21738e-07	0.0468663	0.460469	-0.15564	6.42496e-11	0.144971	0.777317
DS499594	1876775	1876725	1876825	3.07001	107	+	CADAFUBG00000667	AFUB_006640	PHD finger domain protein, putative [Source:UniProtKB/TrEMBL;Acc:B0XPI9]	protein_coding	-0.274837	0.466078	0.0142711	1	-0.182777	0.638083	-0.137117	0.510849	1981	+	CADAFUBG00000666	AFUB_006630	D	CAIB/BAIF family enzyme [Source:UniProtKB/TrEMBL;Acc:B0XPI8]	protein_coding	-1.05186	0.386474	-0.15062	0.761872	-1.00142	0.554963	0.320191	0.155846
DS499594	1889649	1889599	1889699	2.18615	343	-	CADAFUBG00000673	AFUB_006700	DUF887 domain protein [Source:UniProtKB/TrEMBL;Acc:B0XPJ5]	protein_coding	0.147126	0.577506	0.799915	6.73316e-11	-0.0112874	0.974524	0.914258	7.00052e-11	3691	+	CADAFUBG00000672	AFUB_006690	D	SWI-SNF complex subunit (BAF60b), putative [Source:UniProtKB/TrEMBL;Acc:B0XPJ4]	protein_coding	-0.755869	0.384263	-0.888582	0.955312	-0.392138	0.205553	-1.0846	0.892241
DS499594	1897161	1897111	1897211	2.19732	80	+	CADAFUBG00000675	AFUB_006720	60S ribosomal protein L27e [Source:UniProtKB/TrEMBL;Acc:B0XPJ7]	protein_coding	-0.267849	0.576055	-0.532908	4.90756e-06	-0.354344	0.445844	-0.350067	0.00245124	829	-	CADAFUBG00000674	AFUB_006710	U	Putative uncharacterized protein [Source:UniProtKB/TrEMBL;Acc:B0XPJ6]	protein_coding	-3.08748	1	-2.97818	0.424108	-3.59995	0.390918	-3.07758	0.215225
DS499594	1905314	1905264	1905364	1.60634	243	+	CADAFUBG00000679	AFUB_006760	DNA-directed RNA polymerase subunit [Source:UniProtKB/TrEMBL;Acc:B0XPK1]	protein_coding	0.434673	0.223647	0.260692	0.326573	0.465873	0.207609	0.115558	0.704413	467	-	CADAFUBG00000678	AFUB_006750	U	Ankyrin repeat protein [Source:UniProtKB/TrEMBL;Acc:B0XPK0]	protein_coding	-0.232672	0.589254	0.353735	0.038333	-0.372618	0.737432	-0.00467895	0.000668945
DS499594	1916458	1916408	1916508	1.58974	1385	-	CADAFUBG00000681	AFUB_006780	cAMP-dependent protein kinase-like, putative [Source:UniProtKB/TrEMBL;Acc:B0XPK3]	protein_coding	-0.0957041	0.705206	-0.185784	0.253201	-0.299655	0.365963	-0.572401	2.74497e-06	2512	+	CADAFUBG00000682	AFUB_006790	U	Nuclear localization protein NPL6, putative [Source:UniProtKB/TrEMBL;Acc:B0XPK4]	protein_coding	2.0651	4.87433e-06	5.68924	8.53951e-10	1.97871	0.000167247	5.88172	4.00492e-08
DS499594	1916165	1916115	1916215	1.62977	1092	-	CADAFUBG00000681	AFUB_006780	cAMP-dependent protein kinase-like, putative [Source:UniProtKB/TrEMBL;Acc:B0XPK3]	protein_coding	-0.0957041	0.705206	-0.185784	0.253201	-0.299655	0.365963	-0.572401	2.74497e-06	2805	+	CADAFUBG00000682	AFUB_006790	U	Nuclear localization protein NPL6, putative [Source:UniProtKB/TrEMBL;Acc:B0XPK4]	protein_coding	-1.64407	4.87433e-06	-1.11039	8.53951e-10	-1.944	0.000167247	-1.89127	4.00492e-08
DS499594	1918743	1918693	1918793	1.56357	227	+	CADAFUBG00000682	AFUB_006790	Nuclear localization protein NPL6, putative [Source:UniProtKB/TrEMBL;Acc:B0XPK4]	protein_coding	-1.15062	4.87433e-06	-1.00376	8.53951e-10	-1.11135	0.000167247	-0.828617	4.00492e-08	3609	-	CADAFUBG00000683	AFUB_006800	D	SNF7 family protein [Source:UniProtKB/TrEMBL;Acc:B0XPK5]	protein_coding	1.07265	0.00301625	0.793166	9.68461e-06	0.940961	0.0318724	0.616979	5.44499e-07
DS499594	1926572	1926522	1926622	2.07651	1162	-	CADAFUBG00000685	AFUB_006820	MFS multidrug transporter, putative [Source:UniProtKB/TrEMBL;Acc:B0XPL6]	protein_coding	-0.845602	0.00148337	-0.43306	0.0102887	-0.959475	0.00159824	-0.54626	0.000594064	1311	+	CADAFUBG00000686	AFUB_006830	U	3-beta hydroxysteroid dehydrogenase/isomerase family protein, putative [Source:UniProtKB/TrEMBL;Acc:B0XPL7]	protein_coding	1.76491	0.903135	1.12927	0.58149	1.05949	0.7965	0.547944	0.102275
DS499594	1926217	1926167	1926267	1.92506	807	-	CADAFUBG00000685	AFUB_006820	MFS multidrug transporter, putative [Source:UniProtKB/TrEMBL;Acc:B0XPL6]	protein_coding	-0.845602	0.00148337	-0.43306	0.0102887	-0.959475	0.00159824	-0.54626	0.000594064	1666	+	CADAFUBG00000686	AFUB_006830	U	3-beta hydroxysteroid dehydrogenase/isomerase family protein, putative [Source:UniProtKB/TrEMBL;Acc:B0XPL7]	protein_coding	1.0405	0.903135	0.9273	0.58149	0.527544	0.7965	0.574672	0.102275
DS499594	1925823	1925773	1925873	1.51133	413	-	CADAFUBG00000685	AFUB_006820	MFS multidrug transporter, putative [Source:UniProtKB/TrEMBL;Acc:B0XPL6]	protein_coding	-0.845602	0.00148337	-0.43306	0.0102887	-0.959475	0.00159824	-0.54626	0.000594064	2060	+	CADAFUBG00000686	AFUB_006830	U	3-beta hydroxysteroid dehydrogenase/isomerase family protein, putative [Source:UniProtKB/TrEMBL;Acc:B0XPL7]	protein_coding	-0.608379	0.903135	-0.421298	0.58149	-0.565281	0.7965	-0.622328	0.102275
DS499594	1927090	1927040	1927140	2.0176	793	+	CADAFUBG00000686	AFUB_006830	3-beta hydroxysteroid dehydrogenase/isomerase family protein, putative [Source:UniProtKB/TrEMBL;Acc:B0XPL7]	protein_coding	0.0237817	0.903135	-0.135633	0.58149	-0.167475	0.7965	-0.303004	0.102275	1680	-	CADAFUBG00000685	AFUB_006820	U	MFS multidrug transporter, putative [Source:UniProtKB/TrEMBL;Acc:B0XPL6]	protein_coding	-0.626279	0.00148337	-0.276677	0.0102887	-0.556829	0.00159824	0.419047	0.000594064
DS499594	1940706	1940656	1940756	1.60596	1072	-	CADAFUBG00000690	AFUB_006870	Putative uncharacterized protein [Source:UniProtKB/TrEMBL;Acc:B0XPM1]	protein_coding	0.0978603	0.801291	0.319159	0.0534868	0.114185	0.799236	0.319134	0.0416452	1398	-	CADAFUBG00000691	AFUB_006880	D	Putative uncharacterized protein [Source:UniProtKB/TrEMBL;Acc:B0XPM2]	protein_coding	-0.68228	0.628287	-0.513871	2.74941e-09	-0.838926	0.44466	-0.410749	5.43288e-08
DS499594	1942250	1942200	1942300	4.41741	146	-	CADAFUBG00000691	AFUB_006880	Putative uncharacterized protein [Source:UniProtKB/TrEMBL;Acc:B0XPM2]	protein_coding	0.137102	0.628287	-0.758983	2.74941e-09	0.556082	0.44466	-0.710119	5.43288e-08	1366	+	CADAFUBG00000692	AFUB_006890	U	Putative uncharacterized protein [Source:UniProtKB/TrEMBL;Acc:B0XPM3]	protein_coding	1.15441	3.27935e-05	0.622745	0.0463463	0.967571	0.000382055	0.31056	0.291357
DS499594	1955546	1955496	1955596	2.18754	314	+	CADAFUBG00000697	AFUB_006940	Alpha-glucosidase, putative [Source:UniProtKB/TrEMBL;Acc:B0XPM8]	protein_coding	0.852653	0.245894	0.259119	0.470931	0.580075	0.332875	0.0235398	0.920212	545	-	CADAFUBG00000696	AFUB_006930	U	MFS transporter, putative [Source:UniProtKB/TrEMBL;Acc:B0XPM7]	protein_coding	2.41083	0.00659201	1.43994	0.951606	3.58367	0.0100217	1.96187	0.114396
DS499594	1960257	1960207	1960307	2.2533	134	-	CADAFUBG00000698	AFUB_006950	40S ribosomal protein S2, putative [Source:UniProtKB/TrEMBL;Acc:B0XPM9]	protein_coding	-0.369761	0.236321	-0.162873	0.294052	-0.257305	0.458465	-0.28231	0.0463923	1498	-	CADAFUBG00000699	AFUB_006960	D	High expression lethality protein Hel10, putative [Source:UniProtKB/TrEMBL;Acc:B0XPN0]	protein_coding	-0.389988	1.06819e-07	0.411344	4.707e-39	-0.194648	0.000539378	0.953841	4.88522e-35
DS499594	1962450	1962400	1962500	2.36604	695	-	CADAFUBG00000699	AFUB_006960	High expression lethality protein Hel10, putative [Source:UniProtKB/TrEMBL;Acc:B0XPN0]	protein_coding	-1.26406	1.06819e-07	-1.37976	4.707e-39	-1.08482	0.000539378	-1.42759	4.88522e-35	1426	+	CADAFUBG00000700	AFUB_006970	U	Phosphoglycerate mutase family protein, putative [Source:UniProtKB/TrEMBL;Acc:B0XPN1]	protein_coding	0.27426	0.000134903	1.42455	0.0543243	0.697792	0.00255216	1.46122	0.124751
DS499594	1961939	1961889	1961989	2.05777	184	-	CADAFUBG00000699	AFUB_006960	High expression lethality protein Hel10, putative [Source:UniProtKB/TrEMBL;Acc:B0XPN0]	protein_coding	-1.26406	1.06819e-07	-1.37976	4.707e-39	-1.08482	0.000539378	-1.42759	4.88522e-35	1816	-	CADAFUBG00000698	AFUB_006950	U	40S ribosomal protein S2, putative [Source:UniProtKB/TrEMBL;Acc:B0XPM9]	protein_coding	-0.391106	0.236321	-0.133068	0.294052	-0.209758	0.458465	-0.422041	0.0463923
DS499594	1962857	1962807	1962907	2.56169	1019	+	CADAFUBG00000700	AFUB_006970	Phosphoglycerate mutase family protein, putative [Source:UniProtKB/TrEMBL;Acc:B0XPN1]	protein_coding	-1.23801	0.000134903	-0.233961	0.0543243	-1.06527	0.00255216	-0.209039	0.124751	1102	-	CADAFUBG00000699	AFUB_006960	U	High expression lethality protein Hel10, putative [Source:UniProtKB/TrEMBL;Acc:B0XPN0]	protein_coding	-0.30514	1.06819e-07	-0.355887	4.707e-39	-0.220261	0.000539378	-0.364777	4.88522e-35
DS499594	1979905	1979855	1979955	1.63505	317	+	CADAFUBG00000708	AFUB_007050	CBS domain protein [Source:UniProtKB/TrEMBL;Acc:B0XPN9]	protein_coding	-0.462482	0.0802894	-0.592569	3.75861e-07	-0.417589	0.191538	-0.631729	1.9338e-07	1471	+	CADAFUBG00000707	AFUB_007040	D	Putative uncharacterized protein [Source:UniProtKB/TrEMBL;Acc:B0XPN8]	protein_coding	0.81503	0.894664	0.0854116	0.289034	0.532441	0.451094	-0.134184	0.104772
DS499594	1987338	1987288	1987388	1.54961	1271	-	CADAFUBG00000709	AFUB_007060	Putative uncharacterized protein [Source:UniProtKB/TrEMBL;Acc:B0XPP0]	protein_coding	-0.848113	0.064682	-1.81999	1.40223e-12	-0.596745	0.180697	-1.74259	2.67528e-21	3911	-	CADAFUBG00000710	AFUB_007070	D	VHS domain protein [Source:UniProtKB/TrEMBL;Acc:B0XPP1]	protein_coding	0.536055	0.384901	0.395749	7.39775e-07	0.669971	0.813303	0.482578	1.61699e-10
DS499594	2000880	2000830	2000930	1.67359	372	-	CADAFUBG00000714	AFUB_007110	Histone acetyltransferase Spt10, putative [Source:UniProtKB/TrEMBL;Acc:B0XPP5]	protein_coding	0.724414	0.00598997	0.31035	0.0375831	0.82403	0.00748965	0.205478	0.217636	651	+	CADAFUBG00000715	AFUB_007120	U	Lanthionine synthetase C family protein, putative [Source:UniProtKB/TrEMBL;Acc:B0XPP6]	protein_coding	0.159074	0.0277689	0.182506	0.00389855	0.0960384	0.0812453	0.240681	1.2503e-09
DS499594	2004626	2004576	2004676	1.55276	278	-	CADAFUBG00000716	AFUB_007130	Putative uncharacterized protein [Source:UniProtKB/TrEMBL;Acc:B0XPP7]	protein_coding	-1.36222	3.61631e-07	-0.0475963	0.781434	-1.43925	1.73333e-06	-0.294813	0.0453875	383	+	CADAFUBG00000717	AFUB_007140	U	Leucine Rich Repeat domain protein [Source:UniProtKB/TrEMBL;Acc:B0XPP8]	protein_coding	-1.41811	0.845508	-0.715449	0.980216	-1.16314	0.982414	-0.52911	0.0135213
DS499594	2009725	2009675	2009775	2.04528	305	+	CADAFUBG00000719	AFUB_007160	CBS and PB1 domain protein [Source:UniProtKB/TrEMBL;Acc:B0XPQ0]	protein_coding	-0.96395	7.26876e-05	-0.430055	0.00013487	-1.12305	0.000106669	-0.359646	0.00213974	461	-	CADAFUBG00000718	AFUB_007150	U	40S ribosomal protein S26 [Source:UniProtKB/TrEMBL;Acc:B0XPP9]	protein_coding	-0.989367	0.145447	-0.867122	1.22757e-11	-1.10147	0.177753	-0.989266	0.00166841
DS499594	2041424	2041374	2041474	1.89561	1263	-	CADAFUBG00000731	AFUB_007280	C2H2 transcription factor Crz1, putative [Source:UniProtKB/TrEMBL;Acc:B0XPR2]	protein_coding	0.129596	0.84104	0.0276728	0.962526	0.154022	0.721064	-0.29721	0.0296758	1569	-	CADAFUBG00000732	AFUB_007290	D	Probable arabinogalactan endo-1,4-beta-galactosidase A [Source:UniProtKB/Swiss-Prot;Acc:B0XPR3]	protein_coding	0.235626	0.61387	-0.474579	0.00347247	1.60016	0.365715	-0.327686	0.0100556
DS499594	2049264	2049214	2049314	1.93861	1337	-	CADAFUBG00000733	AFUB_007300	Serine/threonine protein kinase, putative [Source:UniProtKB/TrEMBL;Acc:B0XPR4]	protein_coding	0.847486	0.0430542	0.834643	1.37235e-11	0.470493	0.147669	0.554361	9.28176e-05	4766	+	CADAFUBG00000734	AFUB_007310	U	Putative uncharacterized protein [Source:UniProtKB/TrEMBL;Acc:B0XPR5]	protein_coding	0.56654	0.0642139	0.609196	1.87084e-19	0.671047	0.000342329	0.234872	5.53573e-09
DS499594	2048862	2048812	2048912	1.83112	935	-	CADAFUBG00000733	AFUB_007300	Serine/threonine protein kinase, putative [Source:UniProtKB/TrEMBL;Acc:B0XPR4]	protein_coding	0.847486	0.0430542	0.834643	1.37235e-11	0.470493	0.147669	0.554361	9.28176e-05	5168	+	CADAFUBG00000734	AFUB_007310	U	Putative uncharacterized protein [Source:UniProtKB/TrEMBL;Acc:B0XPR5]	protein_coding	-0.132253	0.0642139	-0.456929	1.87084e-19	0.896924	0.000342329	-0.0891714	5.53573e-09
DS499594	2053533	2053483	2053583	1.62626	497	+	CADAFUBG00000734	AFUB_007310	Putative uncharacterized protein [Source:UniProtKB/TrEMBL;Acc:B0XPR5]	protein_coding	1.13764	0.0642139	1.41411	1.87084e-19	1.07344	0.000342329	1.83739	5.53573e-09	5333	-	CADAFUBG00000735	AFUB_007320	D	Chorismate synthase [Source:UniProtKB/TrEMBL;Acc:B0XPR6]	protein_coding	-0.420511	0.344237	0.0846257	0.990709	-0.562439	0.793752	0.294115	0.499433
DS499594	2058977	2058927	2059027	2.05506	111	-	CADAFUBG00000735	AFUB_007320	Chorismate synthase [Source:UniProtKB/TrEMBL;Acc:B0XPR6]	protein_coding	0.257844	0.344237	0.00791678	0.990709	0.148971	0.793752	0.120898	0.499433	379	+	CADAFUBG00000736	AFUB_007330	U	Lipoyltransferase and lipoate-protein ligase, putative [Source:UniProtKB/TrEMBL;Acc:B0XPR7]	protein_coding	-0.840623	0.391541	-1.24024	0.134457	-1.05055	0.242429	-1.26405	0.360656
DS499594	2061191	2061141	2061241	1.52905	316	+	CADAFUBG00000737	AFUB_007340	Pyruvate dehydrogenase E1 component alpha subunit, putative [Source:UniProtKB/TrEMBL;Acc:B0XPR8]	protein_coding	-0.411031	0.137509	-0.297102	0.0141912	-0.496602	0.112934	-0.26986	0.0320873	1835	+	CADAFUBG00000736	AFUB_007330	D	Lipoyltransferase and lipoate-protein ligase, putative [Source:UniProtKB/TrEMBL;Acc:B0XPR7]	protein_coding	-1.62369	0.391541	-0.332249	0.134457	-1.70875	0.242429	-0.033012	0.360656
DS499594	2081207	2081157	2081257	1.6163	812	-	CADAFUBG00000745	AFUB_007420	Armadillo repeat protein [Source:UniProtKB/TrEMBL;Acc:B0XPS6]	protein_coding	-0.261335	0.335148	0.0547804	0.845174	-0.223396	0.518154	-0.0980293	0.57508	1252	+	CADAFUBG00000746	AFUB_007430	U	Cyclin-dependent protein kinase regulator Pho80 [Source:UniProtKB/TrEMBL;Acc:B0XPS7]	protein_coding	0.0688951	0.85071	-0.0665013	0.691067	-0.0223997	0.980501	-0.0750098	0.450829
DS499594	2081964	2081914	2082014	2.0711	495	+	CADAFUBG00000746	AFUB_007430	Cyclin-dependent protein kinase regulator Pho80 [Source:UniProtKB/TrEMBL;Acc:B0XPS7]	protein_coding	0.0684752	0.85071	-0.0586896	0.691067	0.0174788	0.980501	-0.115655	0.450829	1569	-	CADAFUBG00000745	AFUB_007420	U	Armadillo repeat protein [Source:UniProtKB/TrEMBL;Acc:B0XPS6]	protein_coding	-0.369476	0.335148	-0.278202	0.845174	-0.556321	0.518154	-0.295233	0.57508
DS499594	2095207	2095157	2095257	1.68142	456	-	CADAFUBG00000750	AFUB_007470	Export control protein CHS7-like, putative [Source:UniProtKB/TrEMBL;Acc:B0XPT1]	protein_coding	-0.073742	0.867844	-0.753101	1.3965e-09	-0.025978	0.943866	-0.616105	1.19811e-06	1806	+	CADAFUBG00000751	AFUB_007480	U	Putative uncharacterized protein [Source:UniProtKB/TrEMBL;Acc:B0XPT2]	protein_coding	1.16719	0.0041471	0.609627	7.85519e-08	1.16723	0.00185426	0.809841	6.26203e-06
DS499594	2096155	2096105	2096205	1.62289	858	+	CADAFUBG00000751	AFUB_007480	Putative uncharacterized protein [Source:UniProtKB/TrEMBL;Acc:B0XPT2]	protein_coding	-0.861086	0.0041471	-0.926421	7.85519e-08	-0.992302	0.00185426	-0.733723	6.26203e-06	1404	-	CADAFUBG00000750	AFUB_007470	U	Export control protein CHS7-like, putative [Source:UniProtKB/TrEMBL;Acc:B0XPT1]	protein_coding	0.0758961	0.867844	-0.026715	1.3965e-09	-0.00319742	0.943866	-0.11661	1.19811e-06
DS499594	2095918	2095868	2095968	1.81473	1095	+	CADAFUBG00000751	AFUB_007480	Putative uncharacterized protein [Source:UniProtKB/TrEMBL;Acc:B0XPT2]	protein_coding	-0.861086	0.0041471	-0.926421	7.85519e-08	-0.992302	0.00185426	-0.733723	6.26203e-06	1167	-	CADAFUBG00000750	AFUB_007470	U	Export control protein CHS7-like, putative [Source:UniProtKB/TrEMBL;Acc:B0XPT1]	protein_coding	0.271962	0.867844	1.07994	1.3965e-09	0.797869	0.943866	-0.542494	1.19811e-06
DS499594	2104161	2104111	2104211	1.50333	245	-	CADAFUBG00000753	AFUB_007500	RING finger domain protein (Rnf10), putative [Source:UniProtKB/TrEMBL;Acc:B0XPT4]	protein_coding	-0.660123	0.00879619	-0.18654	0.154904	-0.809589	0.00688922	-0.342572	0.00885755	495	+	CADAFUBG00000754	AFUB_007510	U	Ubiquitin carboxyl-terminal hydrolase [Source:UniProtKB/TrEMBL;Acc:B0XPT5]	protein_coding	-0.498004	0.000214711	-0.137595	0.000223072	-0.406238	0.00329088	-0.284721	0.0557305
DS499594	2117796	2117746	2117846	1.9095	366	+	CADAFUBG00000758	AFUB_007550	Putative uncharacterized protein [Source:UniProtKB/TrEMBL;Acc:B0XPT9]	protein_coding	-0.226312	0.492218	-0.0727462	0.72805	-0.142416	0.716072	-0.178085	0.436432	3377	+	CADAFUBG00000757	AFUB_007540	D	Ankyrin repeat protein [Source:UniProtKB/TrEMBL;Acc:B0XPT8]	protein_coding	0.146093	0.00528716	1.31934	0.498305	0.0394898	0.00276975	1.44982	0.285149
DS499594	2121872	2121822	2121922	1.97066	302	-	CADAFUBG00000759	AFUB_007560	Mitochondrial cytochrome b2, putative [Source:UniProtKB/TrEMBL;Acc:B0XPU0]	protein_coding	-0.516591	0.0662836	0.295296	0.0875766	-0.61581	0.10597	0.18739	0.514918	621	+	CADAFUBG00000760	AFUB_007570	U	Putative uncharacterized protein [Source:UniProtKB/TrEMBL;Acc:B0XPU1]	protein_coding	-0.177409	0.397979	0.257385	0.0742579	-0.350113	0.939741	0.142548	0.906215
DS499594	2122495	2122445	2122545	2.25473	2	+	CADAFUBG00000760	AFUB_007570	Putative uncharacterized protein [Source:UniProtKB/TrEMBL;Acc:B0XPU1]	protein_coding	0.245876	0.397979	0.302881	0.0742579	0.0449901	0.939741	0.0564374	0.906215	925	-	CADAFUBG00000759	AFUB_007560	U	Mitochondrial cytochrome b2, putative [Source:UniProtKB/TrEMBL;Acc:B0XPU0]	protein_coding	-0.488711	0.0662836	-0.617907	0.0875766	-0.249996	0.10597	-0.558288	0.514918
DS499594	2124551	2124501	2124601	2.02103	461	+	CADAFUBG00000761	AFUB_007580	6-phosphofructo-2-kinase 1 [Source:UniProtKB/TrEMBL;Acc:B0XPU2]	protein_coding	-1.01802	2.60954e-05	-0.513381	0.000190756	-1.14025	8.28669e-05	-0.79636	2.70397e-11	2058	+	CADAFUBG00000760	AFUB_007570	D	Putative uncharacterized protein [Source:UniProtKB/TrEMBL;Acc:B0XPU1]	protein_coding	-0.0640162	0.397979	0.722071	0.0742579	-0.187329	0.939741	-0.197469	0.906215
DS499594	2124065	2124015	2124115	2.09454	947	+	CADAFUBG00000761	AFUB_007580	6-phosphofructo-2-kinase 1 [Source:UniProtKB/TrEMBL;Acc:B0XPU2]	protein_coding	-1.01802	2.60954e-05	-0.513381	0.000190756	-1.14025	8.28669e-05	-0.79636	2.70397e-11	1572	+	CADAFUBG00000760	AFUB_007570	D	Putative uncharacterized protein [Source:UniProtKB/TrEMBL;Acc:B0XPU1]	protein_coding	-0.75079	0.397979	-0.0787737	0.0742579	-0.912585	0.939741	-0.103741	0.906215
DS499594	2129821	2129771	2129871	1.7407	1073	-	CADAFUBG00000762	AFUB_007590	DSBA-like thioredoxin domain protein [Source:UniProtKB/TrEMBL;Acc:B0XPU3]	protein_coding	-0.625293	0.143697	-0.140155	0.821251	-0.206684	0.659797	0.0533008	1	1713	-	CADAFUBG00000763	AFUB_007600	.	Putative uncharacterized protein [Source:UniProtKB/TrEMBL;Acc:B0XPU4]	protein_coding	0.6101	0.166818	-0.104293	2.42376e-06	0.488309	0.158198	-0.318513	9.88374e-07
DS499594	2131921	2131871	2131971	2.11425	387	-	CADAFUBG00000763	AFUB_007600	Putative uncharacterized protein [Source:UniProtKB/TrEMBL;Acc:B0XPU4]	protein_coding	-0.429315	0.166818	-0.642332	2.42376e-06	-0.459731	0.158198	-0.657875	9.88374e-07	3173	-	CADAFUBG00000762	AFUB_007590	U	DSBA-like thioredoxin domain protein [Source:UniProtKB/TrEMBL;Acc:B0XPU3]	protein_coding	-0.0264314	0.143697	-0.467354	0.821251	0.156026	0.659797	-0.417505	1
DS499594	2137120	2137070	2137170	2.53219	311	+	CADAFUBG00000765	AFUB_007620	NUDIX family hydrolase, putative [Source:UniProtKB/TrEMBL;Acc:B0XPU6]	protein_coding	-0.169627	0.650119	-0.068362	0.656693	-0.128246	0.731136	0.178086	0.271675	367	-	CADAFUBG00000764	AFUB_007610	U	SPX domain protein [Source:UniProtKB/TrEMBL;Acc:B0XPU5]	protein_coding	1.51072	0.480947	1.15062	0.0359793	1.6654	0.822245	1.30271	0.530351
DS499594	2139149	2139099	2139199	1.86014	246	+	CADAFUBG00000766	AFUB_007630	Putative uncharacterized protein [Source:UniProtKB/TrEMBL;Acc:B0XPU7]	protein_coding	0.105841	0.729583	0.205291	0.557159	0.0322513	0.952373	0.344075	0.245386	1404	+	CADAFUBG00000767	AFUB_007640	U	Putative uncharacterized protein [Source:UniProtKB/TrEMBL;Acc:B0XPU8]	protein_coding	-0.700903	2.77786e-06	-0.949025	1.01488e-05	-0.701361	0.000105059	-0.975309	2.85922e-06
DS499594	2157285	2157235	2157335	1.74303	37	-	CADAFUBG00000773	AFUB_007700	Mitochondrial escape protein 2 [Source:UniProtKB/Swiss-Prot;Acc:B0XPV4]	protein_coding	-0.737159	0.00484706	0.225999	0.151885	-0.574048	0.0635432	0.586482	2.00312e-05	201	+	CADAFUBG00000774	AFUB_007710	U	Putative uncharacterized protein [Source:UniProtKB/TrEMBL;Acc:B0XPV5]	protein_coding	1.53867	0.412032	1.17233	0.582428	1.89706	0.803033	0.061138	0.838239
DS499594	2171656	2171606	2171706	2.54903	759	+	CADAFUBG00000777	AFUB_007740	Putative uncharacterized protein [Source:UniProtKB/TrEMBL;Acc:B0XPV8]	protein_coding	-1.0041	0.00122409	-0.239618	0.193094	-1.08088	0.0528833	-0.595607	0.000342756	3482	-	CADAFUBG00000778	AFUB_007750	D	SNARE complex subunit (Bet1), putative [Source:UniProtKB/TrEMBL;Acc:B0XPV9]	protein_coding	-0.34048	0.150527	-0.343827	0.224016	-0.333071	0.154646	-0.30802	0.547232
DS499594	2171134	2171084	2171184	2.34098	1281	+	CADAFUBG00000777	AFUB_007740	Putative uncharacterized protein [Source:UniProtKB/TrEMBL;Acc:B0XPV8]	protein_coding	-1.0041	0.00122409	-0.239618	0.193094	-1.08088	0.0528833	-0.595607	0.000342756	4004	-	CADAFUBG00000778	AFUB_007750	D	SNARE complex subunit (Bet1), putative [Source:UniProtKB/TrEMBL;Acc:B0XPV9]	protein_coding	0.149869	0.150527	0.507935	0.224016	-0.12821	0.154646	0.137187	0.547232
DS499594	2175312	2175262	2175362	1.63	174	-	CADAFUBG00000778	AFUB_007750	SNARE complex subunit (Bet1), putative [Source:UniProtKB/TrEMBL;Acc:B0XPV9]	protein_coding	-0.440941	0.150527	-0.218415	0.224016	-0.471332	0.154646	-0.105836	0.547232	1238	-	CADAFUBG00000779	AFUB_007760	D	Putative uncharacterized protein [Source:UniProtKB/TrEMBL;Acc:B0XPW0]	protein_coding	-0.507809	0.0871059	-1.44156	0.656693	-0.365737	0.0663425	-1.45002	0.408945
DS499594	2176679	2176629	2176729	1.87422	129	-	CADAFUBG00000779	AFUB_007760	Putative uncharacterized protein [Source:UniProtKB/TrEMBL;Acc:B0XPW0]	protein_coding	0.434867	0.0871059	0.0913037	0.656693	0.578338	0.0663425	0.143984	0.408945	1541	-	CADAFUBG00000778	AFUB_007750	U	SNARE complex subunit (Bet1), putative [Source:UniProtKB/TrEMBL;Acc:B0XPV9]	protein_coding	-1.66343	0.150527	-1.83953	0.224016	-1.55474	0.154646	-1.84888	0.547232
DS499594	2178098	2178048	2178148	4.42509	217	+	CADAFUBG00000780	AFUB_007770	Molecular chaperone Hsp70 [Source:UniProtKB/TrEMBL;Acc:B0XPW1]	protein_coding	-1.20504	2.28145e-07	-1.44572	2.56482e-42	-1.41836	6.7972e-07	-1.89511	6.66858e-58	1548	-	CADAFUBG00000779	AFUB_007760	U	Putative uncharacterized protein [Source:UniProtKB/TrEMBL;Acc:B0XPW0]	protein_coding	-0.841592	0.0871059	-0.497301	0.656693	-1.17523	0.0663425	-1.03855	0.408945
DS499594	2177571	2177521	2177621	2.0015	744	+	CADAFUBG00000780	AFUB_007770	Molecular chaperone Hsp70 [Source:UniProtKB/TrEMBL;Acc:B0XPW1]	protein_coding	-1.20504	2.28145e-07	-1.44572	2.56482e-42	-1.41836	6.7972e-07	-1.89511	6.66858e-58	1021	-	CADAFUBG00000779	AFUB_007760	U	Putative uncharacterized protein [Source:UniProtKB/TrEMBL;Acc:B0XPW0]	protein_coding	0.959051	0.0871059	1.52381	0.656693	1.23783	0.0663425	1.6239	0.408945
DS499594	2184891	2184841	2184941	2.6521	333	-	CADAFUBG00000782	AFUB_007790	Autophagy-related protein [Source:UniProtKB/TrEMBL;Acc:B0XPW3]	protein_coding	-0.766914	0.0498239	-0.823583	1.47976e-14	-0.775869	0.00923728	-0.792444	4.88319e-12	763	+	CADAFUBG00000783	AFUB_007800	U	Coproporphyrinogen III oxidase, putative [Source:UniProtKB/TrEMBL;Acc:B0XPW4]	protein_coding	0.510503	1.80253e-06	-0.0918035	3.20193e-18	0.454931	1.8274e-07	-0.543909	3.31555e-20
DS499594	2185590	2185540	2185640	4.1483	64	+	CADAFUBG00000783	AFUB_007800	Coproporphyrinogen III oxidase, putative [Source:UniProtKB/TrEMBL;Acc:B0XPW4]	protein_coding	-1.15889	1.80253e-06	-0.92359	3.20193e-18	-1.492	1.8274e-07	-1.04993	3.31555e-20	1032	-	CADAFUBG00000782	AFUB_007790	U	Autophagy-related protein [Source:UniProtKB/TrEMBL;Acc:B0XPW3]	protein_coding	0.444022	0.0498239	0.554275	1.47976e-14	0.33197	0.00923728	0.639882	4.88319e-12
DS499594	2185380	2185330	2185430	5.16756	274	+	CADAFUBG00000783	AFUB_007800	Coproporphyrinogen III oxidase, putative [Source:UniProtKB/TrEMBL;Acc:B0XPW4]	protein_coding	-1.15889	1.80253e-06	-0.92359	3.20193e-18	-1.492	1.8274e-07	-1.04993	3.31555e-20	822	-	CADAFUBG00000782	AFUB_007790	U	Autophagy-related protein [Source:UniProtKB/TrEMBL;Acc:B0XPW3]	protein_coding	-0.115942	0.0498239	0.0163766	1.47976e-14	-0.0958503	0.00923728	-0.0210988	4.88319e-12
DS499594	2198386	2198336	2198436	1.68071	346	+	CADAFUBG00000789	AFUB_007860	26S proteasome regulatory particle subunit Rpn8, putative [Source:UniProtKB/TrEMBL;Acc:B0XPX0]	protein_coding	0.369117	0.138003	0.186187	0.201204	0.421924	0.198268	0.266072	0.0781065	367	-	CADAFUBG00000788	AFUB_007850	U	Adenylate kinase [Source:UniProtKB/Swiss-Prot;Acc:B0XPW9]	protein_coding	1.11954	0.124675	0.700209	0.0636726	1.40895	0.277135	0.969783	0.227403
DS499594	2213872	2213822	2213922	1.84977	315	-	CADAFUBG00000793	AFUB_007890	Putative uncharacterized protein [Source:UniProtKB/TrEMBL;Acc:B0XPX4]	protein_coding	1.33555	1.51815e-07	0.437246	0.00958508	1.63893	0.00502814	0.547777	0.000662311	1083	+	CADAFUBG00000794	AFUB_007900	U	Cell polarity protein (Alp11), putative [Source:UniProtKB/TrEMBL;Acc:B0XPX5]	protein_coding	0.0267962	0.851119	0.135054	0.884035	-0.284812	0.948383	0.213671	0.726132
DS499594	2225028	2224978	2225078	2.18887	145	-	CADAFUBG00000798	AFUB_007940	Putative uncharacterized protein [Source:UniProtKB/TrEMBL;Acc:B0XPX9]	protein_coding	0.928284	0.000433254	0.500163	0.00405072	0.787438	0.0123382	0.602043	0.000120875	1621	+	CADAFUBG00000799	AFUB_007950	U	Putative uncharacterized protein [Source:UniProtKB/TrEMBL;Acc:B0XPY0]	protein_coding	1.73215	3.37041e-11	1.22352	7.30153e-21	1.64867	1.20562e-08	1.342	1.74477e-20
DS499594	2235948	2235898	2235998	1.50726	615	+	CADAFUBG00000803	AFUB_007990	Putative uncharacterized protein [Source:UniProtKB/TrEMBL;Acc:B0XPY4]	protein_coding	-0.0608912	0.858827	0.109616	0.659947	-0.0841703	0.826672	0.192043	0.254329	1459	+	CADAFUBG00000802	AFUB_007980	D	Ketoreductase, putative [Source:UniProtKB/TrEMBL;Acc:B0XPY3]	protein_coding	-0.315778	0.110501	0.475496	0.0767167	-0.389586	0.432198	0.663671	2.90919e-05
DS499594	2247278	2247228	2247328	1.93988	529	-	CADAFUBG00000806	AFUB_008020	Protein O-mannosyl transferase [Source:UniProtKB/TrEMBL;Acc:B0XPY7]	protein_coding	0.978898	0.0458748	0.960455	7.20991e-09	0.762161	0.0114494	0.683302	1.79225e-08	2966	-	CADAFUBG00000807	AFUB_008030	D	MFS monosaccharide transporter, putative [Source:UniProtKB/TrEMBL;Acc:B0XPY8]	protein_coding	-0.440032	0.986631	0.0953356	0.000625395	-0.27149	0.745951	0.0140104	9.21557e-05
DS499594	2251432	2251382	2251482	1.70483	1188	-	CADAFUBG00000807	AFUB_008030	MFS monosaccharide transporter, putative [Source:UniProtKB/TrEMBL;Acc:B0XPY8]	protein_coding	0.0149249	0.986631	-0.412581	0.000625395	0.136083	0.745951	-0.494004	9.21557e-05	3045	-	CADAFUBG00000808	AFUB_008040	D	Mitochondrial carrier protein, putative [Source:UniProtKB/TrEMBL;Acc:B0XPY9]	protein_coding	-0.473996	1.60399e-05	0.342676	0.026213	-0.457413	4.26359e-05	0.473145	6.89225e-08
DS499594	2265016	2264966	2265066	2.23925	853	-	CADAFUBG00000812	AFUB_008080	SWIRM domain protein [Source:UniProtKB/TrEMBL;Acc:B0XPZ3]	protein_coding	-0.620695	0.0116645	-0.064637	0.598311	-0.720301	0.0164987	-0.424499	0.000439233	3101	-	CADAFUBG00000811	AFUB_008070	U	LEM3/CDC50 family protein [Source:UniProtKB/TrEMBL;Acc:B0XPZ2]	protein_coding	0.949268	0.00369204	0.00280325	0.78742	0.882777	0.0176492	-0.13127	0.758097
DS499594	2264704	2264654	2264754	2.18106	541	-	CADAFUBG00000812	AFUB_008080	SWIRM domain protein [Source:UniProtKB/TrEMBL;Acc:B0XPZ3]	protein_coding	-0.620695	0.0116645	-0.064637	0.598311	-0.720301	0.0164987	-0.424499	0.000439233	2789	-	CADAFUBG00000811	AFUB_008070	U	LEM3/CDC50 family protein [Source:UniProtKB/TrEMBL;Acc:B0XPZ2]	protein_coding	1.17063	0.00369204	0.699294	0.78742	1.03448	0.0176492	0.694553	0.758097
DS499594	2283694	2283644	2283744	1.98993	1272	+	CADAFUBG00000813	AFUB_008090	Fe-S cluster assembly protein dre2 [Source:UniProtKB/Swiss-Prot;Acc:B0XPZ4]	protein_coding	-0.469694	0.103262	-0.792834	5.58049e-06	-0.348595	0.301289	-0.703223	1.37537e-07	19531	-	CADAFUBG00000812	AFUB_008080	U	SWIRM domain protein [Source:UniProtKB/TrEMBL;Acc:B0XPZ3]	protein_coding	0.591373	0.0116645	0.264515	0.598311	0.504212	0.0164987	0.0419763	0.000439233
DS499594	2330637	2330587	2330687	1.52953	584	+	CADAFUBG00000817	AFUB_008130	Exportin KapK [Source:UniProtKB/TrEMBL;Acc:B0XPZ8]	protein_coding	-0.0415634	0.939078	-0.153754	0.207041	-0.103663	0.786082	-0.216525	0.0789197	1836	-	CADAFUBG00000816	AFUB_008120	U	C6 finger domain protein, putative [Source:UniProtKB/TrEMBL;Acc:B0XPZ7]	protein_coding	0.55893	0.0960333	0.658718	0.58513	0.479212	0.238443	0.776412	1
DS499594	2330036	2329986	2330086	1.75627	1185	+	CADAFUBG00000817	AFUB_008130	Exportin KapK [Source:UniProtKB/TrEMBL;Acc:B0XPZ8]	protein_coding	-0.0415634	0.939078	-0.153754	0.207041	-0.103663	0.786082	-0.216525	0.0789197	1235	-	CADAFUBG00000816	AFUB_008120	U	C6 finger domain protein, putative [Source:UniProtKB/TrEMBL;Acc:B0XPZ7]	protein_coding	-1.08706	0.0960333	-1.00593	0.58513	-1.03271	0.238443	-0.970737	1
DS499594	2346389	2346339	2346439	2.39362	998	+	CADAFUBG00000821	AFUB_008170	Glycerol-3-phosphate dehydrogenase, mitochondrial [Source:UniProtKB/TrEMBL;Acc:B0XQ02]	protein_coding	0.416665	0.0984838	0.465926	0.000348749	0.293999	0.399603	0.318628	0.0284542	2271	-	CADAFUBG00000820	AFUB_008160	U	Cytochrome P450 phenylacetate hydroxylase, putative [Source:UniProtKB/TrEMBL;Acc:B0XQ01]	protein_coding	-1.18523	0.291795	-0.872604	0.0108163	-1.1265	0.166583	-0.82591	0.0199519
DS499594	2357483	2357433	2357533	2.29909	806	+	CADAFUBG00000827	AFUB_008230	DUF814 domain protein, putative [Source:UniProtKB/TrEMBL;Acc:B0XQ03]	protein_coding	-0.220095	0.579043	-0.210588	0.23406	-0.232423	0.563475	-0.170384	0.295258	2781	+	CADAFUBG00000828	AFUB_008240	U	Golgi matrix protein, putative [Source:UniProtKB/TrEMBL;Acc:B0XQ04]	protein_coding	0.616365	0.695868	0.277749	0.173767	0.631804	0.74508	0.217682	0.00491998
DS499594	2356978	2356928	2357028	2.71633	1311	+	CADAFUBG00000827	AFUB_008230	DUF814 domain protein, putative [Source:UniProtKB/TrEMBL;Acc:B0XQ03]	protein_coding	-0.220095	0.579043	-0.210588	0.23406	-0.232423	0.563475	-0.170384	0.295258	3286	+	CADAFUBG00000828	AFUB_008240	U	Golgi matrix protein, putative [Source:UniProtKB/TrEMBL;Acc:B0XQ04]	protein_coding	0.262566	0.695868	0.204078	0.173767	0.119801	0.74508	0.0313726	0.00491998
DS499594	2359641	2359591	2359691	1.61941	623	+	CADAFUBG00000828	AFUB_008240	Golgi matrix protein, putative [Source:UniProtKB/TrEMBL;Acc:B0XQ04]	protein_coding	0.0828928	0.695868	0.239619	0.173767	0.1293	0.74508	0.450045	0.00491998	1352	+	CADAFUBG00000827	AFUB_008230	D	DUF814 domain protein, putative [Source:UniProtKB/TrEMBL;Acc:B0XQ03]	protein_coding	0.798818	0.579043	0.0391066	0.23406	0.860654	0.563475	0.314478	0.295258
DS499594	2365179	2365129	2365229	1.53657	197	+	CADAFUBG00000831	AFUB_008270	Putative uncharacterized protein [Source:UniProtKB/TrEMBL;Acc:B0XQ07]	protein_coding	0.764277	0.0056924	0.966295	5.59169e-08	0.80945	0.00836742	1.02497	8.1103e-10	269	-	CADAFUBG00000830	AFUB_008260	U	Septin [Source:UniProtKB/TrEMBL;Acc:B0XQ06]	protein_coding	0.312878	0.343186	-0.328737	0.616327	0.480781	0.453367	0.171729	0.715461
DS499594	2372766	2372716	2372816	1.82135	123	+	CADAFUBG00000834	AFUB_008300	Heavy metal ion transporter, putative [Source:UniProtKB/TrEMBL;Acc:B0XQ10]	protein_coding	-0.681576	0.034287	-0.293631	0.0173819	-0.779123	0.00956177	-0.163964	0.164031	1899	-	CADAFUBG00000835	AFUB_008310	D	Putative uncharacterized protein [Source:UniProtKB/TrEMBL;Acc:B0XQ11]	protein_coding	0.225727	0.507664	-0.155279	0.152506	0.159513	0.38693	-0.341029	0.0727599
DS499594	2393188	2393138	2393238	1.77517	505	-	CADAFUBG00000840	AFUB_008360	Pheromone-processing carboxypeptidase kex1 [Source:UniProtKB/Swiss-Prot;Acc:B0XQ16]	protein_coding	-0.103449	0.740391	-0.0225922	0.855983	-0.0771022	0.834497	-0.0987816	0.480297	1417	-	CADAFUBG00000841	AFUB_008370	D	DUF431 domain protein [Source:UniProtKB/TrEMBL;Acc:B0XQ17]	protein_coding	0.25224	0.192641	-0.00429156	0.812388	0.422618	0.167551	0.0468749	0.0911702
DS499594	2400267	2400217	2400317	2.22309	216	+	CADAFUBG00000844	AFUB_008400	UPF0160 domain protein MYG1, putative [Source:UniProtKB/TrEMBL;Acc:B0XQ20]	protein_coding	0.541786	0.0293651	0.0901645	0.668905	0.621995	0.0470384	0.197636	0.294105	820	-	CADAFUBG00000843	AFUB_008390	U	Putative uncharacterized protein [Source:UniProtKB/TrEMBL;Acc:B0XQ19]	protein_coding	-0.744331	5.58436e-05	-0.527791	2.25704e-05	-0.855996	0.00269979	-0.512855	0.000417036
DS499594	2412266	2412216	2412316	1.99961	333	+	CADAFUBG00000849	AFUB_008450	Putative uncharacterized protein [Source:UniProtKB/TrEMBL;Acc:B0XQ25]	protein_coding	-0.0506784	0.991366	0.15991	0.27577	-0.306492	0.595316	0.15001	0.389376	4588	+	CADAFUBG00000848	AFUB_008440	D	Nuclear pore complex protein (SonA), putative [Source:UniProtKB/TrEMBL;Acc:B0XQ24]	protein_coding	0.0944293	0.314237	-0.0725351	0.129329	-0.0943355	0.577719	-0.533813	0.337328
DS499594	2411848	2411798	2411898	1.85328	751	+	CADAFUBG00000849	AFUB_008450	Putative uncharacterized protein [Source:UniProtKB/TrEMBL;Acc:B0XQ25]	protein_coding	-0.0506784	0.991366	0.15991	0.27577	-0.306492	0.595316	0.15001	0.389376	4170	+	CADAFUBG00000848	AFUB_008440	D	Nuclear pore complex protein (SonA), putative [Source:UniProtKB/TrEMBL;Acc:B0XQ24]	protein_coding	-1.22375	0.314237	-1.15566	0.129329	-1.12222	0.577719	-0.990377	0.337328
DS499594	2411213	2411163	2411263	1.71531	1386	+	CADAFUBG00000849	AFUB_008450	Putative uncharacterized protein [Source:UniProtKB/TrEMBL;Acc:B0XQ25]	protein_coding	-0.0506784	0.991366	0.15991	0.27577	-0.306492	0.595316	0.15001	0.389376	3535	+	CADAFUBG00000848	AFUB_008440	D	Nuclear pore complex protein (SonA), putative [Source:UniProtKB/TrEMBL;Acc:B0XQ24]	protein_coding	-1.82739	0.314237	-2.77068	0.129329	-2.37753	0.577719	-3.101	0.337328
DS499594	2411187	2411137	2411237	1.67036	1412	+	CADAFUBG00000849	AFUB_008450	Putative uncharacterized protein [Source:UniProtKB/TrEMBL;Acc:B0XQ25]	protein_coding	-0.0506784	0.991366	0.15991	0.27577	-0.306492	0.595316	0.15001	0.389376	3509	+	CADAFUBG00000848	AFUB_008440	D	Nuclear pore complex protein (SonA), putative [Source:UniProtKB/TrEMBL;Acc:B0XQ24]	protein_coding	-0.319733	0.314237	-0.519516	0.129329	-0.796503	0.577719	-0.421735	0.337328
DS499594	2418510	2418460	2418560	1.52065	328	+	CADAFUBG00000851	AFUB_008470	Phospholipid methyltransferase [Source:UniProtKB/TrEMBL;Acc:B0XQ27]	protein_coding	-0.162537	0.634476	0.311198	0.0677839	-0.192113	0.60432	0.26007	0.114522	345	-	CADAFUBG00000850	AFUB_008460	U	Intermediate filament protein (Mdm1), putative [Source:UniProtKB/TrEMBL;Acc:B0XQ26]	protein_coding	-2.47365	0.00528348	-0.460543	1	-2.57714	0.0276394	-0.949599	0.589496
DS499594	2445025	2444975	2445075	1.84919	1369	-	CADAFUBG00000859	AFUB_008550	Putative uncharacterized protein [Source:UniProtKB/TrEMBL;Acc:B0XQ35]	protein_coding	1.5474	0.063337	0.956652	1.83391e-06	1.63528	0.131043	0.63582	0.00804936	3674	-	CADAFUBG00000860	AFUB_008560	D	Putative uncharacterized protein [Source:UniProtKB/TrEMBL;Acc:B0XQ36]	protein_coding	0.201395	0.0068824	0.228615	0.272055	0.183289	0.0263641	-0.0321367	0.48756
DS499594	2444589	2444539	2444639	1.88589	933	-	CADAFUBG00000859	AFUB_008550	Putative uncharacterized protein [Source:UniProtKB/TrEMBL;Acc:B0XQ35]	protein_coding	1.5474	0.063337	0.956652	1.83391e-06	1.63528	0.131043	0.63582	0.00804936	4110	-	CADAFUBG00000860	AFUB_008560	D	Putative uncharacterized protein [Source:UniProtKB/TrEMBL;Acc:B0XQ36]	protein_coding	0.0243247	0.0068824	-0.840521	0.272055	-0.0659255	0.0263641	-1.00225	0.48756
DS499594	2459032	2458982	2459082	1.71574	138	-	CADAFUBG00000865	AFUB_008610	C6 finger domain protein, putative [Source:UniProtKB/TrEMBL;Acc:B0XQ41]	protein_coding	-0.458524	0.108018	0.370771	0.019333	-0.229716	0.515884	0.440974	0.00295545	185	+	CADAFUBG00000866	AFUB_008620	U	Ribosome biogenesis protein erb1 [Source:UniProtKB/Swiss-Prot;Acc:B0XQ42]	protein_coding	-0.415081	5.34501e-11	-0.505274	0.435759	-0.285219	5.39474e-07	-0.479859	0.822946
DS499594	2477996	2477946	2478046	1.81225	459	+	CADAFUBG00000874	AFUB_008700	Protein phosphatase 2C, putative [Source:UniProtKB/TrEMBL;Acc:B0XQ50]	protein_coding	-0.12329	0.718156	-0.280995	0.0199727	-0.156142	0.66444	-0.415083	0.000843993	4003	+	CADAFUBG00000873	AFUB_008690	D	Transmembrane glycoprotein, putative [Source:UniProtKB/TrEMBL;Acc:B0XQ49]	protein_coding	-0.364227	1.52769e-10	-0.151956	0.000319282	-0.514727	1.23234e-08	-0.511483	0.00169505
DS499594	2477238	2477188	2477288	1.66066	1217	+	CADAFUBG00000874	AFUB_008700	Protein phosphatase 2C, putative [Source:UniProtKB/TrEMBL;Acc:B0XQ50]	protein_coding	-0.12329	0.718156	-0.280995	0.0199727	-0.156142	0.66444	-0.415083	0.000843993	3245	+	CADAFUBG00000873	AFUB_008690	D	Transmembrane glycoprotein, putative [Source:UniProtKB/TrEMBL;Acc:B0XQ49]	protein_coding	-0.212137	1.52769e-10	0.230123	0.000319282	-0.16343	1.23234e-08	0.350982	0.00169505
DS499594	2486145	2486095	2486195	1.81027	458	-	CADAFUBG00000876	AFUB_008720	Putative uncharacterized protein [Source:UniProtKB/TrEMBL;Acc:B0XQ52]	protein_coding	-0.217599	0.747851	0.964212	0.0390178	-0.629517	0.382051	1.99155	6.48318e-06	2028	-	CADAFUBG00000877	AFUB_008730	D	DUF6 domain protein, putative [Source:UniProtKB/TrEMBL;Acc:B0XQ53]	protein_coding	0.717398	0.0811683	0.609739	0.144848	0.702127	0.284051	0.278894	0.021808
DS499594	2488477	2488427	2488527	2.03383	304	-	CADAFUBG00000877	AFUB_008730	DUF6 domain protein, putative [Source:UniProtKB/TrEMBL;Acc:B0XQ53]	protein_coding	0.541888	0.0811683	0.465458	0.144848	0.39315	0.284051	0.593682	0.021808	2481	-	CADAFUBG00000878	AFUB_008740	D	U3 small nucleolar RNA-associated protein 25 [Source:UniProtKB/Swiss-Prot;Acc:B0XQ54]	protein_coding	-0.215864	2.15797e-07	-0.0898881	0.0740622	-0.0331235	1.05259e-06	-0.196604	0.0449579
DS499594	2496633	2496583	2496683	6.62617	45	-	CADAFUBG00000881	AFUB_008770		tRNA	1.64781	0.292109	1.71273	0.566052	1.64614	0.146681	2.40094	0.28982	496	-	CADAFUBG00000882	AFUB_008780	D		tRNA	0.236199	1	0.0609724	0.671067	0.38914	1	0.00115424	NA
DS499594	2497532	2497482	2497582	1.84653	123	+	CADAFUBG00000883	AFUB_008790		tRNA	5.12548e-15	NA	0	NA	-5.12548e-15	NA	0	NA	403	-	CADAFUBG00000882	AFUB_008780	U		tRNA	-0.0361478	1	-0.634756	0.671067	0.0954543	1	-0.581699	NA
DS499594	2497484	2497434	2497534	1.89471	171	+	CADAFUBG00000883	AFUB_008790		tRNA	5.12548e-15	NA	0	NA	-5.12548e-15	NA	0	NA	355	-	CADAFUBG00000882	AFUB_008780	U		tRNA	-0.324045	1	-0.196832	0.671067	-0.139299	1	-0.199848	NA
DS499594	2505249	2505199	2505299	1.73561	246	-	CADAFUBG00000888	AFUB_008840	Putative uncharacterized protein [Source:UniProtKB/TrEMBL;Acc:B0XQ61]	protein_coding	0.371488	0.311106	-0.452037	0.00814969	0.442469	0.192892	-0.203896	0.217838	649	+	CADAFUBG00000889	AFUB_008850	U	R3H domain protein, putative [Source:UniProtKB/TrEMBL;Acc:B0XQ62]	protein_coding	0.933859	0.116402	0.202737	0.00796283	0.763027	0.21877	0.222691	0.731391
DS499594	2510145	2510095	2510195	1.55533	279	-	CADAFUBG00000890	AFUB_008860	50S ribosomal protein L17 [Source:UniProtKB/TrEMBL;Acc:B0XQ63]	protein_coding	0.193249	0.471656	0.381425	0.0127908	0.272872	0.44341	0.557317	0.000235738	287	+	CADAFUBG00000891	AFUB_008870	U	Putative uncharacterized protein [Source:UniProtKB/TrEMBL;Acc:B0XQ64]	protein_coding	-0.451882	0.00509308	-0.91139	0.225336	-0.386736	0.0105281	-0.0719092	0.0103512
DS499594	2520023	2519973	2520073	1.60588	236	-	CADAFUBG00000896	AFUB_008920	Aminotransferase, class V, putative [Source:UniProtKB/TrEMBL;Acc:B0XQ69]	protein_coding	-0.686321	0.00618255	-1.26975	3.43329e-28	-0.549566	0.0762232	-1.1909	7.58913e-22	985	+	CADAFUBG00000897	AFUB_008930	U	Vacuolar protein sorting 29, putative [Source:UniProtKB/TrEMBL;Acc:B0XQ70]	protein_coding	-0.169983	0.593071	-1.46501	0.346263	0.0988143	0.775286	-1.38359	0.226234
DS499594	2524678	2524628	2524728	1.6517	850	+	CADAFUBG00000899	AFUB_008950		protein_coding	0.0653365	0.957974	-0.248686	0.0733864	0.0229741	0.983083	-0.466795	9.22392e-05	1974	+	CADAFUBG00000898	AFUB_008940	D	RNP domain protein [Source:UniProtKB/TrEMBL;Acc:B0XQ71]	protein_coding	0.303406	0.266526	-0.753128	0.00652123	0.903673	0.457857	-0.717575	0.0399651
DS499594	2529618	2529568	2529668	1.83361	568	+	CADAFUBG00000900	AFUB_008960	GPI anchored serine-threonine rich protein [Source:UniProtKB/TrEMBL;Acc:B0XQ73]	protein_coding	-1.0632	1.69191e-05	-0.687916	2.31203e-05	-0.90768	0.00229011	-0.140849	0.35573	2608	-	CADAFUBG00000901	AFUB_008970	D	Putative uncharacterized protein [Source:UniProtKB/TrEMBL;Acc:B0XQ74]	protein_coding	-1.44528	0.029015	-0.896162	0.0227993	-1.43144	0.162227	-1.11218	0.0289804
DS499594	2536016	2535966	2536066	1.99158	975	-	CADAFUBG00000902	AFUB_008980	Putative uncharacterized protein [Source:UniProtKB/TrEMBL;Acc:B0XQ75]	protein_coding	1.04621	0.150826	0.869583	0.00129632	0.7869	0.178879	0.166061	0.606636	3790	-	CADAFUBG00000901	AFUB_008970	U	Putative uncharacterized protein [Source:UniProtKB/TrEMBL;Acc:B0XQ74]	protein_coding	-3.06987	0.029015	-0.995879	0.0227993	-2.89073	0.162227	-1.06377	0.0289804
DS499594	2535615	2535565	2535665	1.72411	574	-	CADAFUBG00000902	AFUB_008980	Putative uncharacterized protein [Source:UniProtKB/TrEMBL;Acc:B0XQ75]	protein_coding	1.04621	0.150826	0.869583	0.00129632	0.7869	0.178879	0.166061	0.606636	3389	-	CADAFUBG00000901	AFUB_008970	U	Putative uncharacterized protein [Source:UniProtKB/TrEMBL;Acc:B0XQ74]	protein_coding	-0.367268	0.029015	-0.383795	0.0227993	-0.243967	0.162227	-0.407825	0.0289804
DS499594	2541081	2541031	2541131	2.13455	451	-	CADAFUBG00000903	AFUB_008990	Vacuolar transporter chaperon Vtc1, putative [Source:UniProtKB/TrEMBL;Acc:B0XQ76]	protein_coding	-0.173105	0.63737	-0.321844	0.0305003	-0.0848954	0.831968	-0.219071	0.140153	734	+	CADAFUBG00000904	AFUB_009000	U	Dynein light chain (Tctex1), putative [Source:UniProtKB/TrEMBL;Acc:B0XQ77]	protein_coding	0.51107	0.0053317	0.559296	1.3156e-05	0.82205	0.0614086	0.717709	5.6506e-05
DS499594	2550387	2550337	2550437	2.29479	471	+	CADAFUBG00000908	AFUB_009040	Putative uncharacterized protein [Source:UniProtKB/TrEMBL;Acc:B0XQ81]	protein_coding	-0.622466	0.0251095	0.102237	0.692845	-0.160454	0.860245	-0.203447	0.10035	1118	-	CADAFUBG00000907	AFUB_009030	U	Putative uncharacterized protein [Source:UniProtKB/TrEMBL;Acc:B0XQ80]	protein_coding	0.181328	0.521205	-0.225955	0.000149529	0.109977	0.982664	-0.431523	0.00679999
DS499594	2556613	2556563	2556663	1.55334	385	-	CADAFUBG00000910	AFUB_009060	Putative uncharacterized protein [Source:UniProtKB/TrEMBL;Acc:B0XQ83]	protein_coding	-0.461084	0.0759223	-0.111469	0.364215	-0.345913	0.285814	-0.141236	0.309263	3097	-	CADAFUBG00000911	AFUB_009070	D	Protein kinase family protein [Source:UniProtKB/TrEMBL;Acc:B0XQ84]	protein_coding	1.38797	0.745061	0.82354	0.82716	1.46626	0.652891	1.1326	0.351416
DS499594	2567097	2567047	2567147	1.66187	615	+	CADAFUBG00000913	AFUB_009090	Actin-interacting protein (Bud6/Aip3), putative [Source:UniProtKB/TrEMBL;Acc:B0XQ86]	protein_coding	0.623691	0.0234303	0.143325	0.523386	0.479081	0.144136	-0.0172061	0.853079	2059	-	CADAFUBG00000912	AFUB_009080	U	PAB1 binding protein (Pbp1), putative [Source:UniProtKB/TrEMBL;Acc:B0XQ85]	protein_coding	0.552791	0.385412	0.218786	0.904544	0.622017	0.442363	0.370139	0.247742
DS499594	2578369	2578319	2578419	1.95022	1117	-	CADAFUBG00000916	AFUB_009120	HLH transcription factor (GlcD gamma), putative [Source:UniProtKB/TrEMBL;Acc:B0XQ89]	protein_coding	-0.196616	0.48312	-0.175357	0.371812	-0.13138	0.715372	-0.593295	0.000258801	4760	+	CADAFUBG00000915	AFUB_009110	D	Mitochondrial 2-oxodicarboxylate carrier protein, putative [Source:UniProtKB/TrEMBL;Acc:B0XQ88]	protein_coding	-0.41657	0.0011598	-0.216972	0.00112309	-0.323375	0.000491118	-0.454502	0.0848339
DS499594	2578162	2578112	2578212	1.78016	910	-	CADAFUBG00000916	AFUB_009120	HLH transcription factor (GlcD gamma), putative [Source:UniProtKB/TrEMBL;Acc:B0XQ89]	protein_coding	-0.196616	0.48312	-0.175357	0.371812	-0.13138	0.715372	-0.593295	0.000258801	4553	+	CADAFUBG00000915	AFUB_009110	D	Mitochondrial 2-oxodicarboxylate carrier protein, putative [Source:UniProtKB/TrEMBL;Acc:B0XQ88]	protein_coding	-0.467503	0.0011598	0.0657142	0.00112309	-0.398097	0.000491118	0.069997	0.0848339
DS499594	2583625	2583575	2583675	1.7672	1216	+	CADAFUBG00000917	AFUB_009130	Golgi traffic protein SFT2, putative [Source:UniProtKB/TrEMBL;Acc:B0XQ90]	protein_coding	-0.471075	0.0794538	-0.554066	2.3504e-06	-0.372911	0.253969	-0.902866	4.80494e-13	5580	-	CADAFUBG00000918	AFUB_009140	D	tRNA ligase [Source:UniProtKB/TrEMBL;Acc:B0XQ91]	protein_coding	-0.0623661	0.484901	0.521958	0.0131092	-0.303968	0.865095	0.330592	0.0020216
DS499594	2593697	2593647	2593747	1.50726	196	-	CADAFUBG00000922	AFUB_009180	PAP2 domain protein [Source:UniProtKB/TrEMBL;Acc:B0XQ95]	protein_coding	-1.02906	4.06234e-05	-0.637699	2.39268e-07	-0.870776	0.00372924	-0.724084	1.96458e-08	1340	-	CADAFUBG00000923	AFUB_009190	D	Aldehyde reductase (AKR1), putative [Source:UniProtKB/TrEMBL;Acc:B0XQ96]	protein_coding	-0.254376	0.023427	-0.40088	8.62878e-06	-0.286922	0.616421	-0.428213	0.00018815
DS499594	2595748	2595698	2595798	4.21948	711	-	CADAFUBG00000923	AFUB_009190	Aldehyde reductase (AKR1), putative [Source:UniProtKB/TrEMBL;Acc:B0XQ96]	protein_coding	-0.624549	0.023427	-0.53796	8.62878e-06	-0.399754	0.616421	-0.635411	0.00018815	1675	-	CADAFUBG00000924	AFUB_009199	D	Putative uncharacterized protein [Source:UniProtKB/TrEMBL;Acc:B0XQ97]	protein_coding	-0.178714	0.0107482	0.160497	0.167843	-0.231642	0.0255819	0.126537	0.000741439
DS499594	2598127	2598077	2598177	1.87562	238	+	CADAFUBG00000925	AFUB_009200	Cytochrome c oxidase assembly protein Cox19, putative [Source:UniProtKB/TrEMBL;Acc:B0XQ98]	protein_coding	0.0810067	0.761815	-0.224726	0.314432	0.105414	0.822059	-0.0636386	0.758	704	-	CADAFUBG00000924	AFUB_009199	U	Putative uncharacterized protein [Source:UniProtKB/TrEMBL;Acc:B0XQ97]	protein_coding	-1.48558	0.0107482	-0.837342	0.167843	-1.37184	0.0255819	-0.993368	0.000741439
DS499594	2616784	2616734	2616834	1.80173	111	+	CADAFUBG00000930	AFUB_009250	GTP-binding protein YchF [Source:UniProtKB/TrEMBL;Acc:B0XQA3]	protein_coding	-0.374994	0.189657	-0.42414	0.000630414	-0.550692	0.0772914	-0.501843	4.93889e-05	2280	+	CADAFUBG00000931	AFUB_009260	U	PUA RNA binding domain protein, putative [Source:UniProtKB/TrEMBL;Acc:B0XQA4]	protein_coding	-0.254863	0.0032521	0.319156	3.89369e-12	-0.360773	0.0126186	0.792038	2.12527e-07
DS499594	2616372	2616322	2616422	4.12488	523	+	CADAFUBG00000930	AFUB_009250	GTP-binding protein YchF [Source:UniProtKB/TrEMBL;Acc:B0XQA3]	protein_coding	-0.374994	0.189657	-0.42414	0.000630414	-0.550692	0.0772914	-0.501843	4.93889e-05	2692	+	CADAFUBG00000931	AFUB_009260	U	PUA RNA binding domain protein, putative [Source:UniProtKB/TrEMBL;Acc:B0XQA4]	protein_coding	2.69708	0.0032521	2.83091	3.89369e-12	2.51341	0.0126186	2.38904	2.12527e-07
DS499594	2623665	2623615	2623715	1.74361	174	+	CADAFUBG00000933	AFUB_009280	Hsc70 cochaperone (SGT), putative [Source:UniProtKB/TrEMBL;Acc:B0XQA6]	protein_coding	-0.975771	5.88431e-05	-0.652999	1.76455e-08	-0.823278	0.00555676	-0.686663	2.11264e-08	247	-	CADAFUBG00000932	AFUB_009270	U	DUF1339 domain protein [Source:UniProtKB/TrEMBL;Acc:B0XQA5]	protein_coding	-0.0795629	0.0352528	-0.148017	0.0178977	0.0758275	0.0691392	-0.0872368	0.00236948
DS499594	2643065	2643015	2643115	2.01105	341	-	CADAFUBG00000941	AFUB_009360	Putative uncharacterized protein [Source:UniProtKB/TrEMBL;Acc:B0XQB4]	protein_coding	0.0486225	0.825789	-0.072805	0.768312	-0.0508049	0.908722	-0.163541	0.453613	512	+	CADAFUBG00000942	AFUB_009370	U	Glycerol dehydrogenase Gcy1, putative [Source:UniProtKB/TrEMBL;Acc:B0XQB5]	protein_coding	0.214492	0.000795922	0.373461	9.79622e-09	0.241796	0.00743357	0.270178	5.22211e-11
DS499594	2651456	2651406	2651506	1.62725	178	+	CADAFUBG00000946	AFUB_009410	Eukaryotic translation initiation factor 3 subunit H [Source:UniProtKB/Swiss-Prot;Acc:B0XQB9]	protein_coding	-0.0460796	0.951429	-0.304938	0.0248188	0.0557885	0.905571	-0.108255	0.37578	281	-	CADAFUBG00000945	AFUB_009400	U	Kynurenine formamidase [Source:UniProtKB/TrEMBL;Acc:B0XQB8]	protein_coding	-0.683764	0.00189652	0.17307	0.86094	-0.937606	0.00450877	0.496292	0.219493
DS499594	2675495	2675445	2675545	2.49032	440	+	CADAFUBG00000954	AFUB_009490	C2H2 transcription factor, putative [Source:UniProtKB/TrEMBL;Acc:B0XQC7]	protein_coding	-0.059657	0.840822	-0.58923	1.11091e-05	0.192254	0.61119	-0.398652	0.00467505	1223	-	CADAFUBG00000953	AFUB_009480	U	Putative uncharacterized protein [Source:UniProtKB/TrEMBL;Acc:B0XQC6]	protein_coding	-0.399372	0.33711	-0.221119	0.574519	-0.375955	0.642745	-0.645277	0.0345815
DS499594	2675169	2675119	2675219	1.78483	766	+	CADAFUBG00000954	AFUB_009490	C2H2 transcription factor, putative [Source:UniProtKB/TrEMBL;Acc:B0XQC7]	protein_coding	-0.059657	0.840822	-0.58923	1.11091e-05	0.192254	0.61119	-0.398652	0.00467505	897	-	CADAFUBG00000953	AFUB_009480	U	Putative uncharacterized protein [Source:UniProtKB/TrEMBL;Acc:B0XQC6]	protein_coding	0.254614	0.33711	-0.487179	0.574519	0.0858402	0.642745	-0.498902	0.0345815
DS499594	2685152	2685102	2685202	1.81819	284	-	CADAFUBG00000959	AFUB_009540	Adenosylhomocysteinase [Source:UniProtKB/TrEMBL;Acc:B0XQD2]	protein_coding	-0.858537	0.000426659	-0.105633	0.370183	-0.898327	0.00226238	-0.123316	0.317368	1106	-	CADAFUBG00000960	AFUB_009550	D	Integral membrane protein [Source:UniProtKB/TrEMBL;Acc:B0XQD3]	protein_coding	1.42335	0.0420943	0.121288	3.89784e-08	1.57456	0.00138662	-0.372721	1.27467e-11
DS499594	2706214	2706164	2706264	1.79119	140	-	CADAFUBG00000968	AFUB_009630	Putative uncharacterized protein [Source:UniProtKB/TrEMBL;Acc:B0XQE1]	protein_coding	-1.04473	2.34361e-05	-0.970576	8.37507e-18	-0.968514	0.000988275	-0.782751	4.45888e-11	1659	-	CADAFUBG00000969	AFUB_009640	D	C2H2 transcription factor (Egr2), putative [Source:UniProtKB/TrEMBL;Acc:B0XQE2]	protein_coding	0.949664	0.589357	0.47869	0.139562	0.669182	0.420184	0.722913	0.0703087
DS499594	2715020	2714970	2715070	1.81508	1010	+	CADAFUBG00000971	AFUB_009660	Putative uncharacterized protein [Source:UniProtKB/TrEMBL;Acc:B0XQE4]	protein_coding	3.23604	3.97039e-13	0.57609	0.000965529	3.4428	2.17514e-25	0.113715	0.664806	2405	+	CADAFUBG00000972	AFUB_009670	U	Putative uncharacterized protein [Source:UniProtKB/TrEMBL;Acc:B0XQE5]	protein_coding	-1.02161	0.559012	-0.550439	0.226381	-1.15203	0.294681	-0.449609	0.525899
DS499594	2714695	2714645	2714745	1.6862	1335	+	CADAFUBG00000971	AFUB_009660	Putative uncharacterized protein [Source:UniProtKB/TrEMBL;Acc:B0XQE4]	protein_coding	3.23604	3.97039e-13	0.57609	0.000965529	3.4428	2.17514e-25	0.113715	0.664806	2730	+	CADAFUBG00000972	AFUB_009670	U	Putative uncharacterized protein [Source:UniProtKB/TrEMBL;Acc:B0XQE5]	protein_coding	0.310318	0.559012	0.214027	0.226381	0.29217	0.294681	0.236085	0.525899
DS499594	2720307	2720257	2720357	1.60786	177	+	CADAFUBG00000974	AFUB_009690	C2H2 finger domain protein (Gli3), putative [Source:UniProtKB/TrEMBL;Acc:B0XQE7]	protein_coding	-0.228463	0.539649	0.055303	0.887092	-0.0617372	0.874153	0.266023	0.185197	1479	+	CADAFUBG00000973	AFUB_009680	D	Pyridoxal reductase (AKR8), putative [Source:UniProtKB/TrEMBL;Acc:B0XQE6]	protein_coding	-0.153459	2.22048e-16	0.113371	1.95394e-08	-0.292087	2.33924e-13	0.14739	0.00391253
DS499594	2728195	2728145	2728245	2.11808	104	-	CADAFUBG00000976	AFUB_009710	Putative uncharacterized protein [Source:UniProtKB/TrEMBL;Acc:B0XQE9]	protein_coding	0.888862	0.100383	-0.0376798	0.977275	0.725829	0.137127	-0.35124	0.568133	470	+	CADAFUBG00000977	AFUB_009720	U	RNase L inhibitor of the ABC superfamily, putative [Source:UniProtKB/TrEMBL;Acc:B0XQF0]	protein_coding	-0.941467	0.00872202	-0.469537	0.106076	-0.974308	0.079136	-0.355991	0.891017
DS499594	2737025	2736975	2737075	1.66464	586	+	CADAFUBG00000980	AFUB_009750	Integral membrane protein, Mpv17/PMP22 family, putative [Source:UniProtKB/TrEMBL;Acc:B0XQF3]	protein_coding	-0.81217	0.00205954	-0.200297	0.191378	-0.884488	0.00320188	-0.200316	0.175682	2250	+	CADAFUBG00000981	AFUB_009760	U	Phosphoglycerate kinase [Source:UniProtKB/TrEMBL;Acc:B0XQF4]	protein_coding	-0.24664	0.436318	0.00216908	0.16186	-0.549142	0.207979	-0.122805	0.0113044
DS499594	2739087	2739037	2739137	3.56354	188	+	CADAFUBG00000981	AFUB_009760	Phosphoglycerate kinase [Source:UniProtKB/TrEMBL;Acc:B0XQF4]	protein_coding	-0.226891	0.436318	0.186668	0.16186	-0.520959	0.207979	0.341251	0.0113044	1476	+	CADAFUBG00000980	AFUB_009750	D	Integral membrane protein, Mpv17/PMP22 family, putative [Source:UniProtKB/TrEMBL;Acc:B0XQF3]	protein_coding	-1.21986	0.00205954	-0.881691	0.191378	-1.17934	0.00320188	-0.737185	0.175682
DS499594	2745880	2745830	2745930	1.87393	434	+	CADAFUBG00000984	AFUB_009790	MFS multidrug transporter, putative [Source:UniProtKB/TrEMBL;Acc:B0XQF7]	protein_coding	-1.0478	0.000198184	-0.0114512	0.955312	-1.10404	0.00501987	-0.6842	0.000229691	3167	+	CADAFUBG00000983	AFUB_009780	D	Mitochondrial outer membrane protein iml2 [Source:UniProtKB/Swiss-Prot;Acc:B0XQF6]	protein_coding	-0.597904	0.919315	-0.124508	0.535496	-0.56849	0.859325	-0.0853344	0.0574976
DS499594	2745590	2745540	2745640	1.83487	724	+	CADAFUBG00000984	AFUB_009790	MFS multidrug transporter, putative [Source:UniProtKB/TrEMBL;Acc:B0XQF7]	protein_coding	-1.0478	0.000198184	-0.0114512	0.955312	-1.10404	0.00501987	-0.6842	0.000229691	2877	+	CADAFUBG00000983	AFUB_009780	D	Mitochondrial outer membrane protein iml2 [Source:UniProtKB/Swiss-Prot;Acc:B0XQF6]	protein_coding	-1.40841	0.919315	-1.19977	0.535496	-1.47883	0.859325	-1.07769	0.0574976
DS499594	2769228	2769178	2769278	1.58604	1320	-	CADAFUBG00000985	AFUB_009800	Nonribosomal peptide synthase Pes1 [Source:UniProtKB/TrEMBL;Acc:B0XQF8]	protein_coding	1.76491	0.166365	1.12927	0.00334742	1.05949	0.239131	0.547944	0.179248	4223	+	CADAFUBG00000986	AFUB_009810	U	ABC multidrug transporter, putative [Source:UniProtKB/TrEMBL;Acc:B0XQF9]	protein_coding	-0.634176	1.41535e-25	-0.236738	3.6846e-120	-0.690064	5.80986e-13	-0.123256	8.40228e-61
DS499594	2768610	2768560	2768660	2.38503	702	-	CADAFUBG00000985	AFUB_009800	Nonribosomal peptide synthase Pes1 [Source:UniProtKB/TrEMBL;Acc:B0XQF8]	protein_coding	1.76491	0.166365	1.12927	0.00334742	1.05949	0.239131	0.547944	0.179248	4841	+	CADAFUBG00000986	AFUB_009810	U	ABC multidrug transporter, putative [Source:UniProtKB/TrEMBL;Acc:B0XQF9]	protein_coding	0.864754	1.41535e-25	0.618006	3.6846e-120	0.488371	5.80986e-13	0.270921	8.40228e-61
DS499594	2768389	2768339	2768439	2.23772	481	-	CADAFUBG00000985	AFUB_009800	Nonribosomal peptide synthase Pes1 [Source:UniProtKB/TrEMBL;Acc:B0XQF8]	protein_coding	1.76491	0.166365	1.12927	0.00334742	1.05949	0.239131	0.547944	0.179248	5062	+	CADAFUBG00000986	AFUB_009810	U	ABC multidrug transporter, putative [Source:UniProtKB/TrEMBL;Acc:B0XQF9]	protein_coding	0.150041	1.41535e-25	0.352358	3.6846e-120	0.0978643	5.80986e-13	-0.194452	8.40228e-61
DS499594	2772830	2772780	2772880	3.83948	621	+	CADAFUBG00000986	AFUB_009810	ABC multidrug transporter, putative [Source:UniProtKB/TrEMBL;Acc:B0XQF9]	protein_coding	2.39556	1.41535e-25	2.6585	3.6846e-120	2.1926	5.80986e-13	3.11534	8.40228e-61	4922	-	CADAFUBG00000985	AFUB_009800	U	Nonribosomal peptide synthase Pes1 [Source:UniProtKB/TrEMBL;Acc:B0XQF8]	protein_coding	-0.174106	0.166365	-0.630034	0.00334742	-0.0650123	0.239131	-0.515688	0.179248
DS499594	2772003	2771953	2772053	2.35337	1448	+	CADAFUBG00000986	AFUB_009810	ABC multidrug transporter, putative [Source:UniProtKB/TrEMBL;Acc:B0XQF9]	protein_coding	2.39556	1.41535e-25	2.6585	3.6846e-120	2.1926	5.80986e-13	3.11534	8.40228e-61	4095	-	CADAFUBG00000985	AFUB_009800	U	Nonribosomal peptide synthase Pes1 [Source:UniProtKB/TrEMBL;Acc:B0XQF8]	protein_coding	0.0900866	0.166365	-0.0732343	0.00334742	-0.17276	0.239131	-0.577375	0.179248
DS499594	2785389	2785339	2785439	1.7385	299	-	CADAFUBG00000988	AFUB_009830	DNA repair protein RAD51, putative [Source:UniProtKB/TrEMBL;Acc:B0XQG1]	protein_coding	-0.1752	0.626556	0.219515	0.152033	-0.0441085	0.909852	0.12278	0.549861	1371	-	CADAFUBG00000989	AFUB_009840	D	Putative uncharacterized protein [Source:UniProtKB/TrEMBL;Acc:B0XQG2]	protein_coding	-0.19257	0.472173	-0.35565	0.574519	-0.300699	0.358519	-0.39056	0.054782
DS499594	2789512	2789462	2789562	2.62726	496	+	CADAFUBG00000990	AFUB_009850	Putative uncharacterized protein [Source:UniProtKB/TrEMBL;Acc:B0XQG3]	protein_coding	-0.846443	0.00127169	0.0249951	0.955168	-0.901593	0.00244979	0.1375	0.535517	1905	+	CADAFUBG00000991	AFUB_009860	U	Putative uncharacterized protein [Source:UniProtKB/TrEMBL;Acc:B0XQG4]	protein_coding	-0.429565	1.4206e-05	-0.7541	0.736184	-0.586336	0.0018217	-0.799907	1
DS499594	2790886	2790836	2790936	1.71691	531	+	CADAFUBG00000991	AFUB_009860	Putative uncharacterized protein [Source:UniProtKB/TrEMBL;Acc:B0XQG4]	protein_coding	1.11665	1.4206e-05	-0.0605107	0.736184	1.0716	0.0018217	0.0371123	1	878	+	CADAFUBG00000990	AFUB_009850	D	Putative uncharacterized protein [Source:UniProtKB/TrEMBL;Acc:B0XQG3]	protein_coding	0.176653	0.00127169	0.433734	0.955168	0.194739	0.00244979	0.481927	0.535517
DS499594	2815151	2815101	2815201	1.79267	644	+	CADAFUBG00001001	AFUB_009960	SIR2 family histone deacetylase (Hst4), putative [Source:UniProtKB/TrEMBL;Acc:B0XQH3]	protein_coding	0.72372	0.00548263	0.972937	7.77825e-10	0.671142	0.0335691	1.00322	8.53563e-12	1163	-	CADAFUBG00001000	AFUB_009950	U	Putative uncharacterized protein [Source:UniProtKB/TrEMBL;Acc:B0XQH2]	protein_coding	-0.838572	0.16167	0.481172	0.98363	-1.10604	0.100324	0.0519634	0.795356
DS499594	2828663	2828613	2828713	1.61166	678	+	CADAFUBG00001005	AFUB_010000	Homeobox transcription factor, putative [Source:UniProtKB/TrEMBL;Acc:B0XQH7]	protein_coding	0.759244	0.112375	0.533663	0.000606214	1.06546	0.056766	0.483447	6.22843e-05	3460	+	CADAFUBG00001006	AFUB_010010	U	GPI anchored protein, putative [Source:UniProtKB/TrEMBL;Acc:B0XQH8]	protein_coding	-0.782404	0.581115	-0.639906	0.282158	-0.632628	0.547351	-0.956465	0.517561
DS499594	2828309	2828259	2828359	1.71205	1032	+	CADAFUBG00001005	AFUB_010000	Homeobox transcription factor, putative [Source:UniProtKB/TrEMBL;Acc:B0XQH7]	protein_coding	0.759244	0.112375	0.533663	0.000606214	1.06546	0.056766	0.483447	6.22843e-05	3814	+	CADAFUBG00001006	AFUB_010010	U	GPI anchored protein, putative [Source:UniProtKB/TrEMBL;Acc:B0XQH8]	protein_coding	0.350617	0.581115	0.0612198	0.282158	0.275832	0.547351	0.0429794	0.517561
DS499594	2837752	2837702	2837802	1.532	1264	-	CADAFUBG00001007	AFUB_010020	Nuclear localization protein, putative [Source:UniProtKB/TrEMBL;Acc:B0XQH9]	protein_coding	-0.181569	0.523085	-0.359338	0.00842899	-0.215115	0.538163	-0.238507	0.119143	4724	+	CADAFUBG00001008	AFUB_010030	U	Putative uncharacterized protein [Source:UniProtKB/TrEMBL;Acc:B0XQI0]	protein_coding	-0.0651099	0.0828558	0.410362	6.40352e-27	0.0540384	0.385486	0.537494	9.67198e-23
DS499594	2836864	2836814	2836914	1.68145	376	-	CADAFUBG00001007	AFUB_010020	Nuclear localization protein, putative [Source:UniProtKB/TrEMBL;Acc:B0XQH9]	protein_coding	-0.181569	0.523085	-0.359338	0.00842899	-0.215115	0.538163	-0.238507	0.119143	4741	+	CADAFUBG00001006	AFUB_010010	D	GPI anchored protein, putative [Source:UniProtKB/TrEMBL;Acc:B0XQH8]	protein_coding	-0.465638	0.581115	-0.203004	0.282158	-0.534801	0.547351	-0.493013	0.517561
DS499594	2842040	2841990	2842090	1.74041	436	+	CADAFUBG00001008	AFUB_010030	Putative uncharacterized protein [Source:UniProtKB/TrEMBL;Acc:B0XQI0]	protein_coding	0.589308	0.0828558	1.29777	6.40352e-27	0.471469	0.385486	1.51931	9.67198e-23	4971	-	CADAFUBG00001009	AFUB_010040	D	Putative uncharacterized protein [Source:UniProtKB/TrEMBL;Acc:B0XQI1]	protein_coding	-0.367268	3.51653e-07	-0.383795	7.83386e-05	-0.243967	1.30536e-05	-0.407825	8.94941e-06
DS499594	2841642	2841592	2841692	2.50306	834	+	CADAFUBG00001008	AFUB_010030	Putative uncharacterized protein [Source:UniProtKB/TrEMBL;Acc:B0XQI0]	protein_coding	0.589308	0.0828558	1.29777	6.40352e-27	0.471469	0.385486	1.51931	9.67198e-23	5154	-	CADAFUBG00001007	AFUB_010020	U	Nuclear localization protein, putative [Source:UniProtKB/TrEMBL;Acc:B0XQH9]	protein_coding	3.98712	0.523085	0.692012	0.00842899	3.7336	0.538163	0.138929	0.119143
DS499594	2849631	2849581	2849681	2.08548	216	-	CADAFUBG00001010	AFUB_010050	S-adenosylmethionine synthase [Source:UniProtKB/TrEMBL;Acc:B0XQI2]	protein_coding	-0.880506	0.000323307	-0.603451	5.17217e-08	-1.02161	0.000486829	-0.748415	1.18076e-10	307	+	CADAFUBG00001011	AFUB_010060	U	ATP binding protein, putative [Source:UniProtKB/TrEMBL;Acc:B0XQI3]	protein_coding	-0.550528	0.0738112	-0.23136	0.00105125	-0.510736	0.10341	-0.491767	0.00616773
DS499594	2856564	2856514	2856614	1.72701	991	-	CADAFUBG00001013	AFUB_010080	Putative uncharacterized protein [Source:UniProtKB/TrEMBL;Acc:B0XQI5]	protein_coding	0.552557	0.0596465	0.187818	0.422802	0.649524	0.182237	0.244689	0.232999	3343	-	CADAFUBG00001014	AFUB_010090	D	C6 finger domain protein, putative [Source:UniProtKB/TrEMBL;Acc:B0XQI6]	protein_coding	3.8877	0.0832293	2.0574	0.133719	4.26804	0.301926	4.41188	0.052974
DS499594	2856157	2856107	2856207	1.56858	584	-	CADAFUBG00001013	AFUB_010080	Putative uncharacterized protein [Source:UniProtKB/TrEMBL;Acc:B0XQI5]	protein_coding	0.552557	0.0596465	0.187818	0.422802	0.649524	0.182237	0.244689	0.232999	3750	-	CADAFUBG00001014	AFUB_010090	D	C6 finger domain protein, putative [Source:UniProtKB/TrEMBL;Acc:B0XQI6]	protein_coding	0.613185	0.0832293	0.093905	0.133719	0.453591	0.301926	0.182416	0.052974
DS499594	2866923	2866873	2866973	1.55665	40	-	CADAFUBG00001017	AFUB_010120	Proteasome regulatory particle subunit (Nas6), putative [Source:UniProtKB/TrEMBL;Acc:B0XQI9]	protein_coding	-0.735159	0.0100908	-0.598921	0.00033243	-0.814412	0.0100044	-0.376298	0.0155463	362	+	CADAFUBG00001018	AFUB_010130	U	mRNA splicing protein (Prp5), putative [Source:UniProtKB/TrEMBL;Acc:B0XQJ0]	protein_coding	-1.41811	0.468349	-0.715449	0.965567	-1.16314	0.848927	-0.52911	0.482376
DS499594	2883728	2883678	2883778	1.51548	777	+	CADAFUBG00001024	AFUB_010190	Neutral amino acid permease, putative [Source:UniProtKB/TrEMBL;Acc:B0XQJ6]	protein_coding	-0.744758	0.00769123	0.253313	0.228338	-0.92798	0.00288069	-0.221058	0.214909	3085	+	CADAFUBG00001025	AFUB_010200	U	Aminomethyltransferase [Source:UniProtKB/TrEMBL;Acc:B0XQJ7]	protein_coding	0.688045	1.20954e-17	0.987791	4.78551e-14	0.483016	1.68938e-12	1.03086	1.33373e-07
DS499594	2903140	2903090	2903190	2.55606	283	+	CADAFUBG00001033	AFUB_010280	Nuclear pore complex protein Nup107, putative [Source:UniProtKB/TrEMBL;Acc:B0XQK5]	protein_coding	0.381765	0.162936	-0.156215	0.301969	0.438544	0.189182	-0.142696	0.33186	1286	-	CADAFUBG00001032	AFUB_010270	U	Ubiquitin-like modifier SUMO, putative [Source:UniProtKB/TrEMBL;Acc:B0XQK4]	protein_coding	1.45465	0.0430188	0.588851	0.000157155	1.53184	0.0960429	0.862708	0.00073058
DS499594	2908602	2908552	2908652	1.62054	678	-	CADAFUBG00001034	AFUB_010290	Urea hydro-lyase/cyanamide hydratase, putative [Source:UniProtKB/TrEMBL;Acc:B0XQK6]	protein_coding	-0.67779	0.114957	-1.15952	0.0503579	-0.422775	0.349369	-0.189359	0.725106	1790	+	CADAFUBG00001035	AFUB_010300	U	P-type calcium ATPase, putative [Source:UniProtKB/TrEMBL;Acc:B0XQK7]	protein_coding	0.12217	0.152409	-0.221063	0.027777	0.15714	0.3541	-0.10254	0.621575
DS499594	2909665	2909615	2909715	1.9133	727	+	CADAFUBG00001035	AFUB_010300	P-type calcium ATPase, putative [Source:UniProtKB/TrEMBL;Acc:B0XQK7]	protein_coding	0.507505	0.152409	0.373557	0.027777	0.330401	0.3541	0.0627509	0.621575	1741	-	CADAFUBG00001034	AFUB_010290	U	Urea hydro-lyase/cyanamide hydratase, putative [Source:UniProtKB/TrEMBL;Acc:B0XQK6]	protein_coding	-0.976676	0.114957	-0.199625	0.0503579	-0.321133	0.349369	-0.185013	0.725106
DS499594	2909258	2909208	2909308	1.81079	1134	+	CADAFUBG00001035	AFUB_010300	P-type calcium ATPase, putative [Source:UniProtKB/TrEMBL;Acc:B0XQK7]	protein_coding	0.507505	0.152409	0.373557	0.027777	0.330401	0.3541	0.0627509	0.621575	1334	-	CADAFUBG00001034	AFUB_010290	U	Urea hydro-lyase/cyanamide hydratase, putative [Source:UniProtKB/TrEMBL;Acc:B0XQK6]	protein_coding	-0.831588	0.114957	-0.681216	0.0503579	-0.714529	0.349369	-0.542847	0.725106
DS499594	2923381	2923331	2923431	1.7311	231	-	CADAFUBG00001038	AFUB_010330	Tubulin beta, putative [Source:UniProtKB/TrEMBL;Acc:B0XQL0]	protein_coding	-0.371926	0.160544	-0.0241583	0.831048	-0.360989	0.264996	-0.084013	0.509165	2119	-	CADAFUBG00001039	AFUB_010340	D	Nuclear mRNA splicing factor-associated protein, putative [Source:UniProtKB/TrEMBL;Acc:B0XQL1]	protein_coding	-0.348511	0.706544	-0.627841	0.0745341	-0.534849	0.786735	-0.357555	0.000494722
DS499594	2925798	2925748	2925848	1.50115	298	-	CADAFUBG00001039	AFUB_010340	Nuclear mRNA splicing factor-associated protein, putative [Source:UniProtKB/TrEMBL;Acc:B0XQL1]	protein_coding	0.085731	0.706544	0.279862	0.0745341	0.113636	0.786735	0.505731	0.000494722	2119	-	CADAFUBG00001040	AFUB_010350	D	Ammonium transporter, putative [Source:UniProtKB/TrEMBL;Acc:B0XQL2]	protein_coding	-2.1178	0.806157	-4.81794	2.23579e-06	-1.83893	0.837719	-0.81185	0.315564
DS499594	2929606	2929556	2929656	1.87234	1057	+	CADAFUBG00001041	AFUB_010360	MAP kinase kinase kinase SskB, putative [Source:UniProtKB/TrEMBL;Acc:B0XQL3]	protein_coding	0.647073	0.0161175	0.252937	0.0956106	0.47949	0.146176	0.0913332	0.606205	1689	-	CADAFUBG00001040	AFUB_010350	U	Ammonium transporter, putative [Source:UniProtKB/TrEMBL;Acc:B0XQL2]	protein_coding	-0.0551298	0.806157	0.258194	2.23579e-06	0.354167	0.837719	0.369871	0.315564
DS499594	2929335	2929285	2929385	1.52448	1328	+	CADAFUBG00001041	AFUB_010360	MAP kinase kinase kinase SskB, putative [Source:UniProtKB/TrEMBL;Acc:B0XQL3]	protein_coding	0.647073	0.0161175	0.252937	0.0956106	0.47949	0.146176	0.0913332	0.606205	1418	-	CADAFUBG00001040	AFUB_010350	U	Ammonium transporter, putative [Source:UniProtKB/TrEMBL;Acc:B0XQL2]	protein_coding	5.12548e-15	0.806157	0	2.23579e-06	5.04295	0.837719	-2.89798	0.315564
DS499594	2937222	2937172	2937272	1.7849	180	-	CADAFUBG00001042	AFUB_010370	Vesicle-mediated transport protein Vid24, putative [Source:UniProtKB/TrEMBL;Acc:B0XQL4]	protein_coding	0.31982	0.208762	0.661993	2.20706e-07	0.279397	0.428465	0.775052	3.2261e-09	1233	-	CADAFUBG00001043	AFUB_010380	D	Mago nashi domain protein [Source:UniProtKB/TrEMBL;Acc:B0XQL5]	protein_coding	-0.626537	0.625241	0.184243	0.891241	-0.347618	0.496223	0.424911	0.64754
DS499594	2950496	2950446	2950546	1.58385	610	+	CADAFUBG00001047	AFUB_010420	C6 transcription factor, putative [Source:UniProtKB/TrEMBL;Acc:B0XQL9]	protein_coding	0.181016	0.55627	-0.235671	0.231056	0.0466916	0.933013	-0.255738	0.128361	4486	-	CADAFUBG00001046	AFUB_010410	U	Ribosomal RNA processing protein, putative [Source:UniProtKB/TrEMBL;Acc:B0XQL8]	protein_coding	-0.341531	0.00438569	-0.342433	0.00278381	-0.225152	9.78819e-05	-0.277909	0.0157108
DS499594	2954823	2954773	2954873	1.71565	247	+	CADAFUBG00001048	AFUB_010430	Short chain oxidoreductase/dehydrogenase, putative [Source:UniProtKB/TrEMBL;Acc:B0XQM0]	protein_coding	1.64712	1.27231e-07	1.01371	0.0166114	1.89216	6.94999e-09	1.4013	1.99418e-05	2554	-	CADAFUBG00001049	AFUB_010440	D	L-arabinitol 4-dehydrogenase [Source:UniProtKB/TrEMBL;Acc:B0XQM1]	protein_coding	-0.41847	0.134365	0.223497	0.453521	-0.128312	0.00279934	0.623127	0.0719197
DS499594	2977619	2977569	2977669	1.53563	296	-	CADAFUBG00001054	AFUB_010490	Ubiquitin domain protein, putative [Source:UniProtKB/TrEMBL;Acc:B0XQM5]	protein_coding	0.048182	0.904304	0.0799348	0.775732	-0.000146156	0.995013	0.0918539	0.648736	2478	+	CADAFUBG00001053	AFUB_010480	D		tRNA	-0.256828	NA	-0.601086	NA	-0.485626	0.952373	-0.530933	0.972137
DS499594	2981197	2981147	2981247	1.65592	724	+	CADAFUBG00001056	AFUB_010510	Serine/threonine protein kinase Kin1, putative [Source:UniProtKB/TrEMBL;Acc:B0XQM7]	protein_coding	0.584715	0.0275349	0.366901	0.00477032	0.438775	0.179477	0.324883	0.0205125	799	-	CADAFUBG00001055	AFUB_010500	U	G-patch domain protein, putative [Source:UniProtKB/TrEMBL;Acc:B0XQM6]	protein_coding	-1.53306	0.58554	-0.690971	0.000158212	-1.6185	0.335942	-0.735202	1.83358e-06
DS499594	2987023	2986973	2987073	1.55922	0	+	CADAFUBG00001057	AFUB_010520	Histone-lysine N-methyltransferase Clr4 [Source:UniProtKB/TrEMBL;Acc:B0XQM8]	protein_coding	-0.184541	0.63737	0.657287	8.37987e-05	-0.309942	0.367357	0.441663	0.034756	2667	-	CADAFUBG00001058	AFUB_010530	D	Putative uncharacterized protein [Source:UniProtKB/TrEMBL;Acc:B0XQM9]	protein_coding	-1.13484	0.113365	-2.07715	0.235324	-1.0493	0.000158095	-2.05476	0.00328285
DS499594	2998054	2998004	2998104	1.87765	331	-	CADAFUBG00001059	AFUB_010540	Calcium channel subunit Cch1 [Source:UniProtKB/TrEMBL;Acc:B0XQN0]	protein_coding	1.01528	0.0313834	0.31811	0.126916	0.745452	0.0407165	-0.0974469	0.558371	1802	-	CADAFUBG00001060	AFUB_010550	D	Putative uncharacterized protein [Source:UniProtKB/TrEMBL;Acc:B0XQN1]	protein_coding	0.172745	0.556475	-0.201995	0.152917	0.116029	0.90351	0.0336545	0.559955
DS499594	3005580	3005530	3005630	1.84881	184	+	CADAFUBG00001064	AFUB_010590	Sas10/Utp3 family protein [Source:UniProtKB/TrEMBL;Acc:B0XQN5]	protein_coding	1.50705	2.99943e-06	-0.155576	0.501528	1.36941	3.69291e-06	-0.278944	0.15867	190	-	CADAFUBG00001063	AFUB_010580	U	3-ketosphinganine reductase (Tsc10), putative [Source:UniProtKB/TrEMBL;Acc:B0XQN4]	protein_coding	-1.18797	0.02553	-0.618111	6.60511e-07	-1.19762	0.0497376	-0.854241	1.79815e-09
DS499594	3014715	3014665	3014765	2.80239	158	+	CADAFUBG00001067	AFUB_010620	Eukaryotic translation elongation factor 1 subunit Eef1-beta, putative [Source:UniProtKB/TrEMBL;Acc:B0XQN8]	protein_coding	-0.200195	0.584335	-0.334583	0.00378976	-0.355954	0.278459	-0.398174	0.000860235	248	-	CADAFUBG00001066	AFUB_010610	U	Heat shock protein/chaperonin HSP78, putative [Source:UniProtKB/TrEMBL;Acc:B0XQN7]	protein_coding	-0.291908	8.46965e-23	0.362313	3.9948e-77	-0.198389	6.31837e-18	0.427755	1.73786e-81
DS499594	3023710	3023660	3023760	2.81529	215	+	CADAFUBG00001070	AFUB_010650	GPI anchored protein, putative [Source:UniProtKB/TrEMBL;Acc:B0XQP1]	protein_coding	-0.157523	0.556397	-0.902265	1.55287e-17	0.0126786	0.994994	-0.802044	1.39252e-12	5097	+	CADAFUBG00001069	AFUB_010640	D	Putative uncharacterized protein [Source:UniProtKB/TrEMBL;Acc:B0XQP0]	protein_coding	-0.764636	0.942271	-0.794751	0.559862	-0.597141	0.901907	-0.677183	0.693315
DS499594	3023511	3023461	3023561	2.56431	414	+	CADAFUBG00001070	AFUB_010650	GPI anchored protein, putative [Source:UniProtKB/TrEMBL;Acc:B0XQP1]	protein_coding	-0.157523	0.556397	-0.902265	1.55287e-17	0.0126786	0.994994	-0.802044	1.39252e-12	4898	+	CADAFUBG00001069	AFUB_010640	D	Putative uncharacterized protein [Source:UniProtKB/TrEMBL;Acc:B0XQP0]	protein_coding	-0.428422	0.942271	-0.463098	0.559862	-0.324533	0.901907	-0.155575	0.693315
DS499594	3022733	3022683	3022783	1.72872	1192	+	CADAFUBG00001070	AFUB_010650	GPI anchored protein, putative [Source:UniProtKB/TrEMBL;Acc:B0XQP1]	protein_coding	-0.157523	0.556397	-0.902265	1.55287e-17	0.0126786	0.994994	-0.802044	1.39252e-12	4120	+	CADAFUBG00001069	AFUB_010640	D	Putative uncharacterized protein [Source:UniProtKB/TrEMBL;Acc:B0XQP0]	protein_coding	-0.243579	0.942271	-0.951054	0.559862	0.280658	0.901907	-0.818779	0.693315
DS499594	3068185	3068135	3068235	1.77297	322	+	CADAFUBG00001087	AFUB_010820	Cytochrome P450, putative [Source:UniProtKB/TrEMBL;Acc:B0XQQ8]	protein_coding	-0.459871	0.0845172	-0.495744	0.00155121	-0.552442	0.0830273	-0.419553	0.086393	518	-	CADAFUBG00001086	AFUB_010810	U	Integral membrane protein, putative [Source:UniProtKB/TrEMBL;Acc:B0XQQ7]	protein_coding	0.539182	0.0380439	0.420697	2.15556e-06	0.298044	0.0633941	0.229853	3.18084e-07
DS499594	3080953	3080903	3081003	1.97029	936	+	CADAFUBG00001092	AFUB_010870	RNA export mediator Gle1, putative [Source:UniProtKB/TrEMBL;Acc:B0XQR3]	protein_coding	-0.155169	0.649686	-0.00823739	0.949056	-0.135852	0.723608	0.138377	0.522105	2165	+	CADAFUBG00001091	AFUB_010860	D	Putative uncharacterized protein [Source:UniProtKB/TrEMBL;Acc:B0XQR2]	protein_coding	-0.892319	0.110027	-0.386068	0.00807242	-0.886402	0.199936	-0.347956	0.375929
DS499594	3080753	3080703	3080803	1.73504	1136	+	CADAFUBG00001092	AFUB_010870	RNA export mediator Gle1, putative [Source:UniProtKB/TrEMBL;Acc:B0XQR3]	protein_coding	-0.155169	0.649686	-0.00823739	0.949056	-0.135852	0.723608	0.138377	0.522105	1965	+	CADAFUBG00001091	AFUB_010860	D	Putative uncharacterized protein [Source:UniProtKB/TrEMBL;Acc:B0XQR2]	protein_coding	-0.124714	0.110027	0.511042	0.00807242	-0.664309	0.199936	0.599754	0.375929
DS499594	3092386	3092336	3092436	1.61854	1363	-	CADAFUBG00001093	AFUB_010880	Myosin class II heavy chain (MHC), putative [Source:UniProtKB/TrEMBL;Acc:B0XQR4]	protein_coding	0.607133	0.177654	0.329336	0.0338631	0.346612	0.375436	0.0227356	0.848101	1752	-	CADAFUBG00001094	AFUB_010890	D	1,3-beta-glucanosyltransferase Bgt1 [Source:UniProtKB/TrEMBL;Acc:B0XQR5]	protein_coding	1.13231	0.000572856	1.59271	1.54969e-19	0.867837	0.00771452	1.35474	1.06028e-22
DS499594	3094656	3094606	3094706	2.26856	518	-	CADAFUBG00001094	AFUB_010890	1,3-beta-glucanosyltransferase Bgt1 [Source:UniProtKB/TrEMBL;Acc:B0XQR5]	protein_coding	-0.844648	0.000572856	-0.992854	1.54969e-19	-0.791391	0.00771452	-1.16731	1.06028e-22	2180	+	CADAFUBG00001095	AFUB_010900	U	Endosomal cargo receptor (P24), putative [Source:UniProtKB/TrEMBL;Acc:B0XQR6]	protein_coding	0.0735728	0.630943	-0.0118157	0.371812	-0.0816709	0.848165	0.0332774	0.249516
DS499594	3100313	3100263	3100363	1.82744	435	+	CADAFUBG00001097	AFUB_010920	Endopolyphosphatase [Source:UniProtKB/TrEMBL;Acc:B0XQR8]	protein_coding	0.152361	0.531791	0.686172	4.41742e-08	0.264198	0.460628	0.562428	1.52147e-05	743	-	CADAFUBG00001096	AFUB_010910	U	Putative uncharacterized protein [Source:UniProtKB/TrEMBL;Acc:B0XQR7]	protein_coding	-0.124714	0.0431216	0.511042	0.635405	-0.664309	0.0407036	0.599754	0.970052
DS499594	3103847	3103797	3103897	2.04156	1339	+	CADAFUBG00001098	AFUB_010930	Putative uncharacterized protein [Source:UniProtKB/TrEMBL;Acc:B0XQR9]	protein_coding	-0.167526	0.776513	0.359875	0.0541057	0.043399	0.962501	0.0111653	0.955391	3099	+	CADAFUBG00001097	AFUB_010920	D	Endopolyphosphatase [Source:UniProtKB/TrEMBL;Acc:B0XQR8]	protein_coding	1.22168	0.531791	5.02785	4.41742e-08	-0.588149	0.460628	0.379159	1.52147e-05
DS499594	3116433	3116383	3116483	2.04423	547	+	CADAFUBG00001104	AFUB_010990	Ethanolamine kinase, putative [Source:UniProtKB/TrEMBL;Acc:B0XQS5]	protein_coding	-0.699909	0.00797839	-0.203716	0.201961	-0.547914	0.0850218	-0.184053	0.23148	2024	+	CADAFUBG00001103	AFUB_010980	D	CORD and CS domain protein [Source:UniProtKB/TrEMBL;Acc:B0XQS4]	protein_coding	-0.25613	0.00751044	0.637213	1.384e-12	-0.506712	0.0164383	0.171988	6.00036e-16
DS499594	3116040	3115990	3116090	3.67168	940	+	CADAFUBG00001104	AFUB_010990	Ethanolamine kinase, putative [Source:UniProtKB/TrEMBL;Acc:B0XQS5]	protein_coding	-0.699909	0.00797839	-0.203716	0.201961	-0.547914	0.0850218	-0.184053	0.23148	1631	+	CADAFUBG00001103	AFUB_010980	D	CORD and CS domain protein [Source:UniProtKB/TrEMBL;Acc:B0XQS4]	protein_coding	0.785023	0.00751044	0.418138	1.384e-12	0.696809	0.0164383	0.512736	6.00036e-16
DS499594	3124495	3124445	3124545	1.5087	350	+	CADAFUBG00001108	AFUB_011030	Quinate 5-dehydrogenase QutB, putative [Source:UniProtKB/TrEMBL;Acc:B0XQS9]	protein_coding	1.01788	0.198031	-0.457906	0.63971	0.818867	0.280069	0.287755	0.737042	731	-	CADAFUBG00001107	AFUB_011020	U	Probable quinate permease [Source:UniProtKB/Swiss-Prot;Acc:B0XQS8]	protein_coding	0.176118	0.285445	0.364285	0.0110814	0.0663065	0.26919	0.346886	0.621375
DS499594	3131703	3131653	3131753	1.58496	412	+	CADAFUBG00001112	AFUB_011070	Quinate pathway repressor protein QutR, putative [Source:UniProtKB/TrEMBL;Acc:B0XQT3]	protein_coding	0.196848	0.658196	0.787354	4.90652e-07	0.183636	0.661537	0.562568	0.00025171	478	-	CADAFUBG00001111	AFUB_011060	U	C6 transcription factor QutA, putative [Source:UniProtKB/TrEMBL;Acc:B0XQT2]	protein_coding	-0.127343	0.464971	-0.280446	0.0917186	-0.304171	0.183509	-0.104945	0.0458127
DS499594	3142594	3142544	3142644	1.80557	533	-	CADAFUBG00001115	AFUB_011100	Putative uncharacterized protein [Source:UniProtKB/TrEMBL;Acc:B0XQT6]	protein_coding	-0.570691	0.0286141	0.325051	0.0312139	-0.685628	0.0246904	0.42823	0.00259422	1264	-	CADAFUBG00001116	AFUB_011110	D	Small nuclear ribonucleoprotein (LSM8), putative [Source:UniProtKB/TrEMBL;Acc:B0XQT7]	protein_coding	-0.43768	0.862447	-0.22451	0.655212	-0.333826	0.619572	-0.0945294	0.79864
DS499594	3148868	3148818	3148918	1.62657	137	-	CADAFUBG00001119	AFUB_011140	Ribosomal protein [Source:UniProtKB/TrEMBL;Acc:B0XQU0]	protein_coding	-0.769515	0.0027806	-0.71437	1.89983e-10	-0.824641	0.00549563	-0.733298	2.05142e-09	943	+	CADAFUBG00001120	AFUB_011150	U	Putative uncharacterized protein [Source:UniProtKB/TrEMBL;Acc:B0XQU1]	protein_coding	1.25	0.114087	1.65777	0.226006	1.36128	0.224609	1.38112	0.0872943
DS499594	3154610	3154560	3154660	1.62248	519	+	CADAFUBG00001122	AFUB_011170	ADP-ribosylation factor, putative [Source:UniProtKB/TrEMBL;Acc:B0XQU3]	protein_coding	-0.0539485	0.944439	-0.063874	0.589897	0.0104574	0.992215	0.062394	0.83777	2593	-	CADAFUBG00001123	AFUB_011180	D	Putative uncharacterized protein [Source:UniProtKB/TrEMBL;Acc:B0XQU4]	protein_coding	1.8213	2.57415e-36	5.77506	1.30316e-09	1.98754	3.97291e-26	1.28798	9.7693e-18
DS499594	3154064	3154014	3154114	1.73551	1065	+	CADAFUBG00001122	AFUB_011170	ADP-ribosylation factor, putative [Source:UniProtKB/TrEMBL;Acc:B0XQU3]	protein_coding	-0.0539485	0.944439	-0.063874	0.589897	0.0104574	0.992215	0.062394	0.83777	2430	+	CADAFUBG00001121	AFUB_011160	D	Putative uncharacterized protein [Source:UniProtKB/TrEMBL;Acc:B0XQU2]	protein_coding	0.539543	0.00131595	0.90714	1.9476e-05	0.494403	0.0572469	0.91587	2.30678e-08
DS499594	3163740	3163690	3163790	1.50362	526	-	CADAFUBG00001126	AFUB_011210	COPII-coated vesicle protein SurF4/Erv29, putative [Source:UniProtKB/TrEMBL;Acc:B0XQU7]	protein_coding	-0.197828	0.531899	0.266274	0.105105	-0.0802962	0.833762	0.213011	0.185649	2369	-	CADAFUBG00001127	AFUB_011220	D	Putative uncharacterized protein [Source:UniProtKB/TrEMBL;Acc:B0XQU8]	protein_coding	0.495109	0.0306464	0.41675	5.56598e-05	0.763842	0.0610297	0.527696	1.75134e-08
DS499594	3167912	3167862	3167962	1.64661	36	+	CADAFUBG00001128	AFUB_011230	Nucleoside hydrolase, putative [Source:UniProtKB/TrEMBL;Acc:B0XQU9]	protein_coding	-0.789049	0.0203559	-0.933886	3.37236e-09	-0.726167	0.0223051	-0.930602	2.03853e-09	1803	-	CADAFUBG00001127	AFUB_011220	U	Putative uncharacterized protein [Source:UniProtKB/TrEMBL;Acc:B0XQU8]	protein_coding	0.78987	0.0306464	0.892172	5.56598e-05	0.893724	0.0610297	1.0027	1.75134e-08
DS499594	3167374	3167324	3167424	1.7487	574	+	CADAFUBG00001128	AFUB_011230	Nucleoside hydrolase, putative [Source:UniProtKB/TrEMBL;Acc:B0XQU9]	protein_coding	-0.789049	0.0203559	-0.933886	3.37236e-09	-0.726167	0.0223051	-0.930602	2.03853e-09	1265	-	CADAFUBG00001127	AFUB_011220	U	Putative uncharacterized protein [Source:UniProtKB/TrEMBL;Acc:B0XQU8]	protein_coding	0.0562674	0.0306464	-0.105364	5.56598e-05	-0.357768	0.0610297	-0.905318	1.75134e-08
DS499594	3170789	3170739	3170839	1.70165	497	+	CADAFUBG00001129	AFUB_011240	HLH transcription factor, putative [Source:UniProtKB/TrEMBL;Acc:B0XQV0]	protein_coding	-0.143794	0.593928	-0.698013	8.71344e-08	0.0601383	0.900027	-0.921788	3.80198e-12	2841	+	CADAFUBG00001128	AFUB_011230	D	Nucleoside hydrolase, putative [Source:UniProtKB/TrEMBL;Acc:B0XQU9]	protein_coding	-0.296724	0.0203559	1.12163	3.37236e-09	-0.308192	0.0223051	1.0729	2.03853e-09
DS499594	3175240	3175190	3175290	2.6793	49	+	CADAFUBG00001130	AFUB_011250		tRNA	-0.580272	0.210774	-0.650968	0.0314573	-0.728837	0.0971135	-0.348692	0.233308	1061	+	CADAFUBG00001131	AFUB_011260	U	Putative uncharacterized protein [Source:UniProtKB/TrEMBL;Acc:B0XQV1]	protein_coding	-0.318992	0.00405507	-0.324431	0.98098	-0.247779	0.112279	-0.554084	0.462334
DS499594	3196113	3196063	3196163	1.63278	643	-	CADAFUBG00001138	AFUB_011330	Acetoacetyl-CoA synthase [Source:UniProtKB/TrEMBL;Acc:B0XQV8]	protein_coding	0.397268	0.207276	-0.37877	0.0193979	0.440307	0.2046	-0.451545	0.00335098	1175	+	CADAFUBG00001139	AFUB_011340	U	Serine palmitoyltransferase 2, putative [Source:UniProtKB/TrEMBL;Acc:B0XQV9]	protein_coding	-1.62213	0.0127409	-0.458642	0.121046	-1.96868	0.0743243	-0.734056	0.00439557
DS499594	3196455	3196405	3196505	2.16518	833	+	CADAFUBG00001139	AFUB_011340	Serine palmitoyltransferase 2, putative [Source:UniProtKB/TrEMBL;Acc:B0XQV9]	protein_coding	0.657691	0.0127409	0.313699	0.121046	0.567516	0.0743243	0.400084	0.00439557	985	-	CADAFUBG00001138	AFUB_011330	U	Acetoacetyl-CoA synthase [Source:UniProtKB/TrEMBL;Acc:B0XQV8]	protein_coding	-1.29706	0.207276	-0.218902	0.0193979	-1.3836	0.2046	-0.456413	0.00335098
DS499594	3202302	3202252	3202352	2.07565	492	-	CADAFUBG00001140	AFUB_011350	PQ loop repeat protein [Source:UniProtKB/TrEMBL;Acc:B0XQW0]	protein_coding	-1.13223	2.61349e-06	-1.23171	1.0589e-14	-1.14723	7.72212e-05	-1.64655	3.49297e-41	1454	-	CADAFUBG00001141	AFUB_011360	D	Conserved histidine-rich protein [Source:UniProtKB/TrEMBL;Acc:B0XQW1]	protein_coding	0.250465	6.21329e-12	-1.08369	2.94311e-114	0.921865	4.20561e-13	-1.02208	2.93343e-117
DS499594	3207926	3207876	3207976	2.1157	453	+	CADAFUBG00001143	AFUB_011380		protein_coding	0.801217	0.00115347	0.845711	5.94163e-13	0.588052	0.0578318	0.790718	1.22926e-10	552	-	CADAFUBG00001142	AFUB_011370	U	SH3 domain protein, putative [Source:UniProtKB/TrEMBL;Acc:B0XQW2]	protein_coding	0.669229	0.00841226	0.24988	0.000223224	0.555919	0.15827	0.0588095	0.000101348
DS499594	3213262	3213212	3213312	2.34716	1089	-	CADAFUBG00001144	AFUB_011390	50S ribosomal subunit protein L15 [Source:UniProtKB/TrEMBL;Acc:B0XQW4]	protein_coding	-0.423027	0.152432	-0.197949	0.314371	-0.303774	0.375436	-0.134116	0.334738	4883	+	CADAFUBG00001143	AFUB_011380	D		protein_coding	-0.259721	0.00115347	-0.166972	5.94163e-13	-0.32495	0.0578318	-0.0325185	1.22926e-10
DS499594	3221586	3221536	3221636	2.48389	945	+	CADAFUBG00001145	AFUB_011400	Mucin, putative [Source:UniProtKB/TrEMBL;Acc:B0XQW5]	protein_coding	1.7842	1.12498e-07	1.48634	4.36537e-05	1.57769	0.0005319	1.20079	5.11731e-25	5043	+	CADAFUBG00001146	AFUB_011410	U	Alternative NADH-dehydrogenase [Source:UniProtKB/TrEMBL;Acc:B0XQW6]	protein_coding	1.49124	0.451645	0.534328	0.00132413	0.918435	0.592123	-0.162358	6.1413e-06
DS499594	3226157	3226107	3226207	2.48129	472	+	CADAFUBG00001146	AFUB_011410	Alternative NADH-dehydrogenase [Source:UniProtKB/TrEMBL;Acc:B0XQW6]	protein_coding	0.272867	0.451645	-0.699344	0.00132413	-0.262162	0.592123	-0.812632	6.1413e-06	3626	+	CADAFUBG00001145	AFUB_011400	D	Mucin, putative [Source:UniProtKB/TrEMBL;Acc:B0XQW5]	protein_coding	-2.05219	1.12498e-07	-0.782458	4.36537e-05	-1.91503	0.0005319	-0.814907	5.11731e-25
DS499594	3239274	3239224	3239324	1.90954	432	+	CADAFUBG00001151	AFUB_011460	Putative uncharacterized protein [Source:UniProtKB/TrEMBL;Acc:B0XQX1]	protein_coding	0.254979	0.412611	0.401175	0.0249894	0.225839	0.54843	0.425054	0.00905758	718	-	CADAFUBG00001150	AFUB_011450	U	Nuclear and cytoplasmic polyadenylated RNA-binding protein pub1 [Source:UniProtKB/TrEMBL;Acc:B0XQX0]	protein_coding	0.671347	2.11874e-07	0.568983	8.41139e-19	0.4657	6.39172e-06	0.578117	3.88681e-13
DS499594	3253313	3253263	3253363	2.05874	1111	-	CADAFUBG00001155	AFUB_011500	Chitin biosynthesis protein (Chs7), putative [Source:UniProtKB/TrEMBL;Acc:B0XQX5]	protein_coding	0.355576	0.156026	-0.282299	0.022684	0.303254	0.37704	-0.187647	0.127273	5081	+	CADAFUBG00001154	AFUB_011490	D	Putative uncharacterized protein [Source:UniProtKB/TrEMBL;Acc:B0XQX4]	protein_coding	1.4709	2.73113e-08	2.87686	1.11091e-05	1.50241	7.96603e-05	3.09884	7.46289e-05
DS499594	3252669	3252619	3252719	2.21419	467	-	CADAFUBG00001155	AFUB_011500	Chitin biosynthesis protein (Chs7), putative [Source:UniProtKB/TrEMBL;Acc:B0XQX5]	protein_coding	0.355576	0.156026	-0.282299	0.022684	0.303254	0.37704	-0.187647	0.127273	4437	+	CADAFUBG00001154	AFUB_011490	D	Putative uncharacterized protein [Source:UniProtKB/TrEMBL;Acc:B0XQX4]	protein_coding	-0.420511	2.73113e-08	0.0846257	1.11091e-05	-0.562439	7.96603e-05	0.294115	7.46289e-05
DS499594	3273184	3273134	3273234	1.60217	154	+	CADAFUBG00001164	AFUB_011590	Arginine rich protein [Source:UniProtKB/TrEMBL;Acc:B0XQY4]	protein_coding	1.28223	5.05551e-06	1.02368	4.00994e-05	1.24729	8.05068e-05	0.7131	0.00141542	263	-	CADAFUBG00001163	AFUB_011580	U	NADH-ubiquinone oxidoreductase 14 kDa subunit, putative [Source:UniProtKB/TrEMBL;Acc:B0XQY3]	protein_coding	-0.625293	0.804994	-0.140155	0.00329648	-0.206684	0.6424	0.0533008	0.201014
DS499594	3277712	3277662	3277762	1.58278	134	+	CADAFUBG00001166	AFUB_011610	Putative uncharacterized protein [Source:UniProtKB/TrEMBL;Acc:B0XQY6]	protein_coding	-0.28275	0.462761	0.0611578	0.889405	-0.245388	0.509579	0.401052	0.039113	864	-	CADAFUBG00001165	AFUB_011600	U	Translation initiation factor eIF4E, putative [Source:UniProtKB/TrEMBL;Acc:B0XQY5]	protein_coding	-0.177578	0.00204422	-0.137273	7.71787e-08	-0.518376	0.00193016	-0.549805	2.48358e-15
DS499594	3284731	3284681	3284781	1.95426	400	+	CADAFUBG00001170	AFUB_011650	Protein sey1 [Source:UniProtKB/Swiss-Prot;Acc:B0XQZ0]	protein_coding	-0.689646	0.00706356	-0.317536	0.00901092	-0.736621	0.0145388	-0.289084	0.0191786	2167	+	CADAFUBG00001169	AFUB_011640	D	Elongation factor Tu [Source:UniProtKB/TrEMBL;Acc:B0XQY9]	protein_coding	1.76491	0.152629	1.12927	0.000200862	1.05949	0.567244	0.547944	0.00427112
DS499594	3298353	3298303	3298403	1.54877	1416	-	CADAFUBG00001175	AFUB_011700	Ankyrin repeat protein [Source:UniProtKB/TrEMBL;Acc:B0XQZ5]	protein_coding	0.940231	0.0030381	-0.180626	0.304514	1.02066	0.00216472	-0.463754	0.00338462	1649	+	CADAFUBG00001176	AFUB_011710	U	MFS peptide transporter, putative [Source:UniProtKB/TrEMBL;Acc:B0XQZ6]	protein_coding	0.874503	6.99661e-05	0.306979	6.60591e-07	0.823168	0.00566145	0.267539	1.70639e-07
DS499594	3297068	3297018	3297118	1.68859	131	-	CADAFUBG00001175	AFUB_011700	Ankyrin repeat protein [Source:UniProtKB/TrEMBL;Acc:B0XQZ5]	protein_coding	0.940231	0.0030381	-0.180626	0.304514	1.02066	0.00216472	-0.463754	0.00338462	1887	-	CADAFUBG00001174	AFUB_011690	U	Putative uncharacterized protein [Source:UniProtKB/TrEMBL;Acc:B0XQZ4]	protein_coding	-0.731684	0.00532509	-0.266438	0.0033716	-1.23057	0.0500496	-0.920901	0.00181112
DS499594	3303905	3303855	3303955	2.55871	434	-	CADAFUBG00001177	AFUB_011720	Mitochondrial hypoxia responsive domain protein [Source:UniProtKB/TrEMBL;Acc:B0XQZ7]	protein_coding	-1.67354	2.76777e-12	-2.08086	8.07484e-41	-1.45056	4.02561e-07	-1.7667	1.59101e-22	1814	-	CADAFUBG00001178	AFUB_011730	D	Transcriptional elongation factor Iws1, putative [Source:UniProtKB/TrEMBL;Acc:B0XQZ8]	protein_coding	-0.453769	0.851119	-0.176118	1.13284e-05	-0.580202	0.791725	-0.395534	6.53553e-05
DS499594	3305927	3305877	3305977	1.52829	208	-	CADAFUBG00001178	AFUB_011730	Transcriptional elongation factor Iws1, putative [Source:UniProtKB/TrEMBL;Acc:B0XQZ8]	protein_coding	0.0556596	0.851119	-0.54746	1.13284e-05	0.112596	0.791725	-0.503261	6.53553e-05	218	+	CADAFUBG00001179	AFUB_011740	U	Putative uncharacterized protein [Source:UniProtKB/TrEMBL;Acc:B0XQZ9]	protein_coding	0.173907	0.703862	-0.259886	0.244361	0.166806	0.67715	-0.068885	0.747298
DS499594	3314604	3314554	3314654	1.74251	442	-	CADAFUBG00001183	AFUB_011780	GABA permease, putative [Source:UniProtKB/TrEMBL;Acc:B0XR03]	protein_coding	-0.318994	0.462622	0.29718	0.200453	-0.199039	0.613704	0.342896	0.0721916	611	+	CADAFUBG00001184	AFUB_011790	U	Putative uncharacterized protein [Source:UniProtKB/TrEMBL;Acc:B0XR04]	protein_coding	-1.27146	0.953026	-0.0614128	0.732462	-1.0566	0.563475	0.0539934	0.935156
DS499594	3322792	3322742	3322842	2.36114	1321	-	CADAFUBG00001185	AFUB_011800	Jumonji family transcription factor, putative [Source:UniProtKB/TrEMBL;Acc:B0XR05]	protein_coding	-0.461857	0.0567031	-0.293228	0.0141145	-0.899159	0.00222647	-0.602951	2.9268e-06	3960	-	CADAFUBG00001186	AFUB_011810	D	Carnitine acetyl transferase [Source:UniProtKB/TrEMBL;Acc:B0XR06]	protein_coding	-0.355093	0.187575	-1.20076	2.27462e-07	-0.0706852	0.288981	-1.03385	2.90928e-06
DS499594	3322153	3322103	3322203	2.37759	682	-	CADAFUBG00001185	AFUB_011800	Jumonji family transcription factor, putative [Source:UniProtKB/TrEMBL;Acc:B0XR05]	protein_coding	-0.461857	0.0567031	-0.293228	0.0141145	-0.899159	0.00222647	-0.602951	2.9268e-06	4599	-	CADAFUBG00001186	AFUB_011810	D	Carnitine acetyl transferase [Source:UniProtKB/TrEMBL;Acc:B0XR06]	protein_coding	-0.734557	0.187575	0.432592	2.27462e-07	-0.577867	0.288981	0.260637	2.90928e-06
DS499594	3322091	3322041	3322141	2.46997	620	-	CADAFUBG00001185	AFUB_011800	Jumonji family transcription factor, putative [Source:UniProtKB/TrEMBL;Acc:B0XR05]	protein_coding	-0.461857	0.0567031	-0.293228	0.0141145	-0.899159	0.00222647	-0.602951	2.9268e-06	4661	-	CADAFUBG00001186	AFUB_011810	D	Carnitine acetyl transferase [Source:UniProtKB/TrEMBL;Acc:B0XR06]	protein_coding	0.955578	0.187575	-0.00734141	2.27462e-07	0.713959	0.288981	0.0968878	2.90928e-06
DS499594	3337350	3337300	3337400	2.42781	178	-	CADAFUBG00001190	AFUB_011850	WD repeat protein [Source:UniProtKB/TrEMBL;Acc:B0XR10]	protein_coding	-0.390157	0.215454	-0.0540492	0.774465	-0.104283	0.788162	-0.0355737	0.751478	185	+	CADAFUBG00001191	AFUB_011860	U	G2/M phase checkpoint control protein Sum2, putative [Source:UniProtKB/TrEMBL;Acc:B0XR11]	protein_coding	-2.73572	0.482133	-2.98512	0.309496	-2.63106	0.619572	-3.10888	0.890712
DS499594	3371480	3371430	3371530	2.32889	1499	-	CADAFUBG00001205	AFUB_012000	Oleate delta-12 desaturase [Source:UniProtKB/TrEMBL;Acc:B0XR25]	protein_coding	0.260976	0.354362	0.281121	0.0408305	0.116771	0.824792	0.114362	0.478618	5749	+	CADAFUBG00001204	AFUB_011990	D	DNA repair protein (Rad57), putative [Source:UniProtKB/TrEMBL;Acc:B0XR24]	protein_coding	-0.82617	0.178121	-1.23475	0.144347	-1.05125	0.644708	-1.05799	0.0378762
DS499594	3370592	3370542	3370642	2.41408	611	-	CADAFUBG00001205	AFUB_012000	Oleate delta-12 desaturase [Source:UniProtKB/TrEMBL;Acc:B0XR25]	protein_coding	0.260976	0.354362	0.281121	0.0408305	0.116771	0.824792	0.114362	0.478618	4861	+	CADAFUBG00001204	AFUB_011990	D	DNA repair protein (Rad57), putative [Source:UniProtKB/TrEMBL;Acc:B0XR24]	protein_coding	0.317075	0.178121	-0.406529	0.144347	0.258379	0.644708	-0.387516	0.0378762
DS499594	3382904	3382854	3382954	2.46826	670	-	CADAFUBG00001207	AFUB_012020	Membrane-tethered transcription factor (SPT23), putative [Source:UniProtKB/TrEMBL;Acc:B0XR27]	protein_coding	0.682669	0.109318	-0.291551	0.128815	0.535744	0.136567	-0.607044	0.000451962	4121	+	CADAFUBG00001208	AFUB_012030	U	Endoglucanase, putative [Source:UniProtKB/TrEMBL;Acc:B0XR28]	protein_coding	-0.6317	0.253477	0.140272	0.315913	-0.751655	0.589257	-0.0508712	0.00612367
DS499594	3391713	3391663	3391763	1.50175	256	+	CADAFUBG00001210	AFUB_012050	Putative uncharacterized protein [Source:UniProtKB/TrEMBL;Acc:B0XR30]	protein_coding	0.434814	0.200057	0.599857	0.0259075	0.300352	0.462696	0.739762	0.00049876	2040	-	CADAFUBG00001211	AFUB_012060	D	RNA-binding La domain protein [Source:UniProtKB/TrEMBL;Acc:B0XR31]	protein_coding	5.12548e-15	4.01889e-05	0	0.925955	-5.12548e-15	0.0230833	3.27714	0.53171
DS499594	3394250	3394200	3394300	1.60794	497	-	CADAFUBG00001211	AFUB_012060	RNA-binding La domain protein [Source:UniProtKB/TrEMBL;Acc:B0XR31]	protein_coding	0.980581	4.01889e-05	-0.0181063	0.925955	0.818941	0.0230833	-0.147965	0.53171	1014	+	CADAFUBG00001212	AFUB_012070	U	Chitin synthase D [Source:UniProtKB/TrEMBL;Acc:B0XR32]	protein_coding	-1.06532	0.698373	-1.03819	0.997832	-1.28345	0.983204	-0.614208	0.408436
DS499594	3398696	3398646	3398746	2.51072	545	+	CADAFUBG00001213	AFUB_012080	Hsp70 chaperone Hsp88 [Source:UniProtKB/TrEMBL;Acc:B0XR33]	protein_coding	0.03554	1	-0.444661	5.60027e-05	-0.163245	0.645542	-0.837666	1.43225e-12	3432	+	CADAFUBG00001212	AFUB_012070	D	Chitin synthase D [Source:UniProtKB/TrEMBL;Acc:B0XR32]	protein_coding	-0.0192852	0.698373	1.16495	0.997832	-0.0208933	0.983204	1.15641	0.408436
DS499594	3402773	3402723	3402823	2.23641	518	+	CADAFUBG00001214	AFUB_012090	MFS toxin efflux pump (AflT), putative [Source:UniProtKB/TrEMBL;Acc:B0XR34]	protein_coding	1.04407	9.00322e-06	-0.223615	0.315533	0.747401	0.01368	-0.307643	0.134275	3532	+	CADAFUBG00001213	AFUB_012080	D	Hsp70 chaperone Hsp88 [Source:UniProtKB/TrEMBL;Acc:B0XR33]	protein_coding	-1.40572	1	-0.443318	5.60027e-05	-0.848906	0.645542	-0.334475	1.43225e-12
DS499594	3402411	3402361	3402461	3.27275	880	+	CADAFUBG00001214	AFUB_012090	MFS toxin efflux pump (AflT), putative [Source:UniProtKB/TrEMBL;Acc:B0XR34]	protein_coding	1.04407	9.00322e-06	-0.223615	0.315533	0.747401	0.01368	-0.307643	0.134275	3170	+	CADAFUBG00001213	AFUB_012080	D	Hsp70 chaperone Hsp88 [Source:UniProtKB/TrEMBL;Acc:B0XR33]	protein_coding	-2.7651	1	-2.64661	5.60027e-05	-3.41809	0.645542	-2.64219	1.43225e-12
DS499594	3426707	3426657	3426757	2.23083	1273	-	CADAFUBG00001221	AFUB_012160	ABC multidrug transporter Mdr4 [Source:UniProtKB/TrEMBL;Acc:B0XR41]	protein_coding	-0.332922	0.337825	0.594794	4.94776e-07	-0.557992	0.0696414	0.420674	0.00103893	6295	-	CADAFUBG00001222	AFUB_012170	D	Putative uncharacterized protein [Source:UniProtKB/TrEMBL;Acc:B0XR42]	protein_coding	0.0101705	0.000613474	-1.1588	0.000791539	-0.117778	0.0446482	-1.21312	0.453457
DS499594	3426112	3426062	3426162	2.43913	678	-	CADAFUBG00001221	AFUB_012160	ABC multidrug transporter Mdr4 [Source:UniProtKB/TrEMBL;Acc:B0XR41]	protein_coding	-0.332922	0.337825	0.594794	4.94776e-07	-0.557992	0.0696414	0.420674	0.00103893	6890	-	CADAFUBG00001222	AFUB_012170	D	Putative uncharacterized protein [Source:UniProtKB/TrEMBL;Acc:B0XR42]	protein_coding	-0.539462	0.000613474	-0.364095	0.000791539	-0.729049	0.0446482	-0.3431	0.453457
DS499594	3437388	3437338	3437438	1.54038	173	+	CADAFUBG00001226	AFUB_012210	Putative uncharacterized protein [Source:UniProtKB/TrEMBL;Acc:B0XR46]	protein_coding	-0.556962	0.174828	-0.24704	0.0983762	-0.486493	0.131624	-0.0595279	0.597763	174	-	CADAFUBG00001225	AFUB_012200	U	60S ribosomal protein L3 [Source:UniProtKB/TrEMBL;Acc:B0XR45]	protein_coding	0.0704625	0.792395	-0.386326	0.430243	-0.285312	0.862755	-0.859282	0.267705
DS499594	3439589	3439539	3439639	1.71389	218	-	CADAFUBG00001227	AFUB_012220	PfkB family carbohydrate kinase (Mak32), putative [Source:UniProtKB/TrEMBL;Acc:B0XR60]	protein_coding	-0.106853	0.911561	0.158327	0.42892	-0.0941689	0.809731	0.315811	0.0461785	261	+	CADAFUBG00001228	AFUB_012230	U	Adenylyl cyclase-associated protein [Source:UniProtKB/TrEMBL;Acc:B0XR61]	protein_coding	-0.511746	0.667568	-0.653051	0.576729	-0.443923	0.525545	-0.897322	0.843149
DS499594	3450139	3450089	3450189	1.80934	287	+	CADAFUBG00001232	AFUB_012270	Isocitrate dehydrogenase, NAD-dependent [Source:UniProtKB/TrEMBL;Acc:B0XR65]	protein_coding	-0.0411295	0.945164	0.238314	0.0937524	-0.0868768	0.816886	0.269571	0.0555564	554	-	CADAFUBG00001231	AFUB_012260	U	Exocyst complex component Sec5, putative [Source:UniProtKB/TrEMBL;Acc:B0XR64]	protein_coding	-1.74672	0.948641	-0.378084	0.824035	-1.7059	0.580057	-0.450819	0.65732
DS499594	3460613	3460563	3460663	3.1813	590	-	CADAFUBG00001235	AFUB_012300	Nitrate reductase [Source:UniProtKB/TrEMBL;Acc:B0XR68]	protein_coding	-0.508544	0.090815	0.194464	0.186508	-0.794767	0.0102218	0.381009	0.00381983	639	+	CADAFUBG00001236	AFUB_012310	U	Nitrite reductase NiiA [Source:UniProtKB/TrEMBL;Acc:B0XR69]	protein_coding	-0.30514	4.38759e-10	-0.355887	8.54538e-26	-0.220261	8.88981e-10	-0.364777	1.86903e-18
DS499594	3460837	3460787	3460887	2.80185	415	+	CADAFUBG00001236	AFUB_012310	Nitrite reductase NiiA [Source:UniProtKB/TrEMBL;Acc:B0XR69]	protein_coding	-1.73453	4.38759e-10	-1.4117	8.54538e-26	-1.9578	8.88981e-10	-1.29944	1.86903e-18	814	-	CADAFUBG00001235	AFUB_012300	U	Nitrate reductase [Source:UniProtKB/TrEMBL;Acc:B0XR68]	protein_coding	-1.0232	0.090815	-0.825696	0.186508	-0.770834	0.0102218	0.133385	0.00381983
DS499594	3472878	3472828	3472928	1.5519	206	-	CADAFUBG00001240	AFUB_012350	Putative uncharacterized protein [Source:UniProtKB/TrEMBL;Acc:B0XR73]	protein_coding	-0.254775	0.556397	-0.48032	0.023306	-0.178786	0.651567	-0.0685139	0.75123	267	+	CADAFUBG00001241	AFUB_012360	U	Epoxide hydrolase, putative [Source:UniProtKB/TrEMBL;Acc:B0XR74]	protein_coding	-1.69626	0.576932	-1.41187	0.0590049	-0.945605	0.726291	-1.81265	0.0129575
DS499594	3474272	3474222	3474322	2.0616	96	+	CADAFUBG00001242	AFUB_012370	60S ribosomal protein L5, putative [Source:UniProtKB/TrEMBL;Acc:B0XR75]	protein_coding	-0.851699	0.000771554	-1.4196	8.20695e-38	-0.856548	0.00374879	-1.25912	1.1293e-26	1127	+	CADAFUBG00001241	AFUB_012360	D	Epoxide hydrolase, putative [Source:UniProtKB/TrEMBL;Acc:B0XR74]	protein_coding	0.15124	0.576932	0.049892	0.0590049	0.164152	0.726291	-0.1143	0.0129575
DS499594	3477059	3477009	3477109	1.87529	1227	+	CADAFUBG00001243	AFUB_012380	Cell wall biogenesis protein Mhp1, putative [Source:UniProtKB/TrEMBL;Acc:B0XR76]	protein_coding	-0.0233857	0.885208	0.0839447	0.727159	-0.202691	0.563475	-0.325683	0.0155422	2691	+	CADAFUBG00001242	AFUB_012370	D	60S ribosomal protein L5, putative [Source:UniProtKB/TrEMBL;Acc:B0XR75]	protein_coding	-0.594005	0.000771554	-0.874076	8.20695e-38	-0.755705	0.00374879	-1.51425	1.1293e-26
DS499594	3493391	3493341	3493441	1.75563	1155	-	CADAFUBG00001246	AFUB_012410	G protein complex alpha subunit GpaB [Source:UniProtKB/TrEMBL;Acc:B0XR79]	protein_coding	-0.637368	0.0200097	-0.385069	0.0665314	-0.742137	0.0154662	-0.438418	0.00176948	2622	+	CADAFUBG00001247	AFUB_012420	U	MAP kinase SakA [Source:UniProtKB/TrEMBL;Acc:B0XR80]	protein_coding	-2.24866	0.86602	-2.54429	0.334188	-2.24567	0.519803	-2.52505	0.0856362
DS499594	3495780	3495730	3495830	1.582	233	+	CADAFUBG00001247	AFUB_012420	MAP kinase SakA [Source:UniProtKB/TrEMBL;Acc:B0XR80]	protein_coding	-0.089006	0.86602	0.160772	0.334188	-0.220776	0.519803	0.257447	0.0856362	2956	+	CADAFUBG00001248	AFUB_012430	U	Avl9 protein, putative [Source:UniProtKB/TrEMBL;Acc:B0XR81]	protein_coding	-1.46473	0.991517	-1.59511	0.346175	-1.76337	0.690307	-1.84367	0.760215
DS499594	3495726	3495676	3495776	1.51172	287	+	CADAFUBG00001247	AFUB_012420	MAP kinase SakA [Source:UniProtKB/TrEMBL;Acc:B0XR80]	protein_coding	-0.089006	0.86602	0.160772	0.334188	-0.220776	0.519803	0.257447	0.0856362	3010	+	CADAFUBG00001248	AFUB_012430	U	Avl9 protein, putative [Source:UniProtKB/TrEMBL;Acc:B0XR81]	protein_coding	0.122622	0.991517	0.000398792	0.346175	0.0433086	0.690307	-0.0691713	0.760215
DS499594	3494839	3494789	3494889	1.50778	1174	+	CADAFUBG00001247	AFUB_012420	MAP kinase SakA [Source:UniProtKB/TrEMBL;Acc:B0XR80]	protein_coding	-0.089006	0.86602	0.160772	0.334188	-0.220776	0.519803	0.257447	0.0856362	2603	-	CADAFUBG00001246	AFUB_012410	U	G protein complex alpha subunit GpaB [Source:UniProtKB/TrEMBL;Acc:B0XR79]	protein_coding	0.486516	0.0200097	0.0170929	0.0665314	1.21448	0.0154662	0.439053	0.00176948
DS499594	3505563	3505513	3505613	1.73648	507	+	CADAFUBG00001250	AFUB_012450	Putative uncharacterized protein [Source:UniProtKB/TrEMBL;Acc:B0XR83]	protein_coding	-0.935394	0.000905386	-0.60086	0.000483297	-0.761388	0.0165154	-0.44977	0.00788984	639	-	CADAFUBG00001249	AFUB_012440	U	SCF ubiquitin ligase complex subunit CulA, putative [Source:UniProtKB/TrEMBL;Acc:B0XR82]	protein_coding	-0.865254	0.560625	-1.3574	0.169686	0.126354	0.636738	-0.523737	0.00716118
DS499594	3516851	3516801	3516901	1.5033	430	+	CADAFUBG00001254	AFUB_012490	SNF2 family helicase/ATPase PasG, putative [Source:UniProtKB/TrEMBL;Acc:B0XR87]	protein_coding	1.01736	7.66599e-05	0.68893	1.00324e-06	1.1899	5.75989e-05	0.519748	0.000266074	1210	+	CADAFUBG00001253	AFUB_012480	D	Putative uncharacterized protein [Source:UniProtKB/TrEMBL;Acc:B0XR86]	protein_coding	1.26864	0.652278	0.198629	0.0113112	1.32426	0.273488	0.602892	0.0123659
DS499594	3526274	3526224	3526324	1.60404	465	-	CADAFUBG00001257	AFUB_012520	Possible dual specificity protein phosphatase 3 [Source:UniProtKB/TrEMBL;Acc:B0XR90]	protein_coding	0.63296	0.0855859	0.827269	1.34061e-06	0.607623	0.0616607	0.676943	8.33347e-05	1964	-	CADAFUBG00001256	AFUB_012510	U	Putative uncharacterized protein [Source:UniProtKB/TrEMBL;Acc:B0XR89]	protein_coding	-0.0572554	0.365456	0.70263	0.735575	-0.267309	0.432485	-0.605854	0.697213
DS499594	3529349	3529299	3529399	2.09439	730	-	CADAFUBG00001258	AFUB_012530	C2H2 transcription factor, putative [Source:UniProtKB/TrEMBL;Acc:B0XR91]	protein_coding	-0.0817848	0.777712	-0.654132	2.9646e-07	-0.191846	0.593056	-0.941193	1.76681e-15	3540	-	CADAFUBG00001257	AFUB_012520	U	Possible dual specificity protein phosphatase 3 [Source:UniProtKB/TrEMBL;Acc:B0XR90]	protein_coding	-0.497732	0.0855859	-0.765702	1.34061e-06	-0.341647	0.0616607	-0.47091	8.33347e-05
DS499594	3529052	3529002	3529102	2.30294	433	-	CADAFUBG00001258	AFUB_012530	C2H2 transcription factor, putative [Source:UniProtKB/TrEMBL;Acc:B0XR91]	protein_coding	-0.0817848	0.777712	-0.654132	2.9646e-07	-0.191846	0.593056	-0.941193	1.76681e-15	3243	-	CADAFUBG00001257	AFUB_012520	U	Possible dual specificity protein phosphatase 3 [Source:UniProtKB/TrEMBL;Acc:B0XR90]	protein_coding	-0.16026	0.0855859	-0.00318706	1.34061e-06	-0.103777	0.0616607	0.0346461	8.33347e-05
DS499594	3535181	3535131	3535231	1.8897	194	+	CADAFUBG00001260	AFUB_012550	U3 small nucleolar ribonucleoprotein protein IMP4, putative [Source:UniProtKB/TrEMBL;Acc:B0XR93]	protein_coding	1.54706	5.64021e-09	0.248842	0.409094	1.63624	6.77336e-08	0.201374	0.494412	425	-	CADAFUBG00001259	AFUB_012540	U	Regulator of nonsense transcripts, putative [Source:UniProtKB/TrEMBL;Acc:B0XR92]	protein_coding	-0.432538	0.166451	-0.431404	0.144784	-0.351869	0.378908	-0.163533	0.000221837
DS499594	3541007	3540957	3541057	1.90847	184	+	CADAFUBG00001263	AFUB_012580	Nucleoporin (Nup184), putative [Source:UniProtKB/TrEMBL;Acc:B0XR96]	protein_coding	1.46821	0.000512978	0.498183	0.00905615	1.18388	0.000127292	0.0153919	0.871305	268	-	CADAFUBG00001262	AFUB_012570	U	Anthranilate synthase multifunctional protein TrpC, putative [Source:UniProtKB/TrEMBL;Acc:B0XR95]	protein_coding	-0.226741	0.45026	-0.286606	0.239726	-0.71487	0.663862	-0.247123	0.36
DS499594	3550349	3550299	3550399	1.61416	825	+	CADAFUBG00001265	AFUB_012600	Putative uncharacterized protein [Source:UniProtKB/TrEMBL;Acc:B0XR98]	protein_coding	-0.554148	0.0496813	-0.635656	5.47865e-06	-0.55405	0.132175	-1.00012	1.91763e-09	1890	+	CADAFUBG00001266	AFUB_012610	U	Putative uncharacterized protein [Source:UniProtKB/TrEMBL;Acc:B0XR99]	protein_coding	-0.0640162	0.00485973	0.722071	0.201255	-0.187329	0.0599667	-0.197469	0.136202
DS499594	3556753	3556703	3556803	1.74146	1252	-	CADAFUBG00001267	AFUB_012620	G-protein complex alpha subunit GpaA/FadA [Source:UniProtKB/TrEMBL;Acc:B0XRA0]	protein_coding	0.427339	0.101602	-0.236244	0.0951132	0.449374	0.16657	-0.156137	0.18317	1932	+	CADAFUBG00001268	AFUB_012630	U	Smr domain protein [Source:UniProtKB/TrEMBL;Acc:B0XRA1]	protein_coding	0.162906	0.479034	-0.108222	0.000240165	0.312266	0.63181	0.0569306	0.00127631
DS499594	3557563	3557513	3557613	1.70892	1122	+	CADAFUBG00001268	AFUB_012630	Smr domain protein [Source:UniProtKB/TrEMBL;Acc:B0XRA1]	protein_coding	-0.267974	0.479034	-0.735966	0.000240165	-0.183707	0.63181	-0.58937	0.00127631	2062	-	CADAFUBG00001267	AFUB_012620	U	G-protein complex alpha subunit GpaA/FadA [Source:UniProtKB/TrEMBL;Acc:B0XRA0]	protein_coding	-0.218892	0.101602	0.376495	0.0951132	-0.15234	0.16657	0.388263	0.18317
DS499594	3561626	3561576	3561676	1.5149	333	-	CADAFUBG00001269	AFUB_012640	Geranylgeranyl diphosphate synthase [Source:UniProtKB/TrEMBL;Acc:B0XRA2]	protein_coding	-0.524508	0.064086	0.199525	0.25208	-0.521524	0.101307	0.195793	0.208702	1014	+	CADAFUBG00001270	AFUB_012650	U	Cell division control protein 14 [Source:UniProtKB/TrEMBL;Acc:B0XRA3]	protein_coding	1.17933	0.347438	1.92187	0.241258	1.54622	0.243702	1.32843	0.0715644
DS499594	3562070	3562020	3562120	1.75749	570	+	CADAFUBG00001270	AFUB_012650	Cell division control protein 14 [Source:UniProtKB/TrEMBL;Acc:B0XRA3]	protein_coding	-0.32927	0.347438	0.276528	0.241258	-0.401228	0.243702	0.363645	0.0715644	777	-	CADAFUBG00001269	AFUB_012640	U	Geranylgeranyl diphosphate synthase [Source:UniProtKB/TrEMBL;Acc:B0XRA2]	protein_coding	-0.601361	0.064086	-0.624028	0.25208	-0.914602	0.101307	-0.573431	0.208702
DS499594	3566408	3566358	3566458	1.6581	316	-	CADAFUBG00001271	AFUB_012660	Mitochondrial outer membrane protein (Sam35), putative [Source:UniProtKB/TrEMBL;Acc:B0XRA4]	protein_coding	0.116696	0.686803	0.110049	0.828692	0.113786	0.8051	0.303815	0.366652	959	+	CADAFUBG00001272	AFUB_012670	U	Copper-activated transcription factor GRISEA, putative [Source:UniProtKB/TrEMBL;Acc:B0XRA5]	protein_coding	0.0834449	0.00192666	-0.936027	5.34547e-08	-0.026834	0.0103133	-1.18376	6.60539e-07
DS499594	3575215	3575165	3575265	1.74765	581	+	CADAFUBG00001275	AFUB_012700	Uridine permease Fui1, putative [Source:UniProtKB/TrEMBL;Acc:B0XRA8]	protein_coding	1.49594	0.0190111	1.89524	2.81678e-27	1.52948	0.000194178	1.88636	5.63176e-22	3031	+	CADAFUBG00001276	AFUB_012710	U	Cytochrome P450 pisatin demethylase, putative [Source:UniProtKB/TrEMBL;Acc:B0XRA9]	protein_coding	0.945758	0.0389189	0.419533	0.00505382	0.892739	0.570136	0.311412	2.21116e-05
DS499594	3586033	3585983	3586083	1.7073	1341	-	CADAFUBG00001278	AFUB_012730	Adenosine deaminase, putative [Source:UniProtKB/TrEMBL;Acc:B0XRB1]	protein_coding	-0.697578	0.0155106	-0.862963	1.08126e-09	-0.562539	0.0826117	-0.970724	7.42922e-13	5397	+	CADAFUBG00001277	AFUB_012720	D	Putative uncharacterized protein [Source:UniProtKB/TrEMBL;Acc:B0XRB0]	protein_coding	-0.0260202	1.03317e-09	-0.851722	0.00184294	0.071041	0.0461525	-0.814807	0.997925
DS499594	3605269	3605219	3605319	1.60873	21	+	CADAFUBG00001283	AFUB_012780	SAGA complex component (Sgf29), putative [Source:UniProtKB/TrEMBL;Acc:B0XRB6]	protein_coding	-0.0361478	0.957722	-0.634756	1.94482e-05	0.0954543	0.829124	-0.581699	5.45296e-05	298	-	CADAFUBG00001282	AFUB_012770	U	Mannose-6-phosphate isomerase [Source:UniProtKB/TrEMBL;Acc:B0XRB5]	protein_coding	-0.858991	0.662377	0.298986	0.748419	-0.686499	0.808436	-0.186825	0.771885
DS499594	3607313	3607263	3607363	2.17152	297	+	CADAFUBG00001284	AFUB_012790	GTP cyclohydrolase II, putative [Source:UniProtKB/TrEMBL;Acc:B0XRB7]	protein_coding	-1.81225	7.7262e-14	-1.52591	7.68661e-39	-1.82252	2.41105e-10	-1.58043	8.92977e-37	2065	+	CADAFUBG00001283	AFUB_012780	D	SAGA complex component (Sgf29), putative [Source:UniProtKB/TrEMBL;Acc:B0XRB6]	protein_coding	2.4204	0.957722	0	1.94482e-05	0.320126	0.829124	3.65448	5.45296e-05
DS499594	3609864	3609814	3609914	1.67804	434	+	CADAFUBG00001285	AFUB_012800	BZIP transcription factor, putative [Source:UniProtKB/TrEMBL;Acc:B0XRB8]	protein_coding	-1.51109	3.24194e-10	-1.25998	2.37651e-29	-1.40294	1.14343e-06	-1.58335	5.72394e-38	2254	+	CADAFUBG00001284	AFUB_012790	D	GTP cyclohydrolase II, putative [Source:UniProtKB/TrEMBL;Acc:B0XRB7]	protein_coding	-0.822782	7.7262e-14	-0.797895	7.68661e-39	-0.710119	2.41105e-10	-0.754836	8.92977e-37
DS499594	3609327	3609277	3609377	4.11979	971	+	CADAFUBG00001285	AFUB_012800	BZIP transcription factor, putative [Source:UniProtKB/TrEMBL;Acc:B0XRB8]	protein_coding	-1.51109	3.24194e-10	-1.25998	2.37651e-29	-1.40294	1.14343e-06	-1.58335	5.72394e-38	1717	+	CADAFUBG00001284	AFUB_012790	D	GTP cyclohydrolase II, putative [Source:UniProtKB/TrEMBL;Acc:B0XRB7]	protein_coding	-0.851986	7.7262e-14	-0.543488	7.68661e-39	-0.754627	2.41105e-10	-0.583865	8.92977e-37
DS499594	3618880	3618830	3618930	4.84284	1099	-	CADAFUBG00001288	AFUB_012830	DUF6 domain protein, putative [Source:UniProtKB/TrEMBL;Acc:B0XRC1]	protein_coding	0.120594	0.833285	0.0275365	0.964033	0.28349	0.667082	0.320859	0.0210234	2056	-	CADAFUBG00001289	AFUB_012840	.	MFS transporter, putative [Source:UniProtKB/TrEMBL;Acc:B0XRC2]	protein_coding	0.201982	0.446612	0.538672	3.70756e-06	0.263913	0.554127	0.580444	0.294251
DS499594	3618490	3618440	3618540	1.557	709	-	CADAFUBG00001288	AFUB_012830	DUF6 domain protein, putative [Source:UniProtKB/TrEMBL;Acc:B0XRC1]	protein_coding	0.120594	0.833285	0.0275365	0.964033	0.28349	0.667082	0.320859	0.0210234	2446	-	CADAFUBG00001289	AFUB_012840	D	MFS transporter, putative [Source:UniProtKB/TrEMBL;Acc:B0XRC2]	protein_coding	0.245876	0.446612	0.302881	3.70756e-06	0.0449901	0.554127	0.0564374	0.294251
DS499594	3632341	3632291	3632391	3.75306	382	+	CADAFUBG00001294	AFUB_012890	Putative uncharacterized protein [Source:UniProtKB/TrEMBL;Acc:B0XRC7]	protein_coding	-1.71596	4.6262e-13	-1.68193	4.44228e-29	-1.94337	1.10152e-11	-2.11749	9.15404e-56	2754	+	CADAFUBG00001295	AFUB_012900	U	Putative uncharacterized protein [Source:UniProtKB/TrEMBL;Acc:B0XRC8]	protein_coding	0.945758	0.018256	0.419533	0.436569	0.892739	0.659777	0.311412	0.915417
DS499594	3631890	3631840	3631940	2.23068	833	+	CADAFUBG00001294	AFUB_012890	Putative uncharacterized protein [Source:UniProtKB/TrEMBL;Acc:B0XRC7]	protein_coding	-1.71596	4.6262e-13	-1.68193	4.44228e-29	-1.94337	1.10152e-11	-2.11749	9.15404e-56	3205	+	CADAFUBG00001295	AFUB_012900	U	Putative uncharacterized protein [Source:UniProtKB/TrEMBL;Acc:B0XRC8]	protein_coding	0.467466	0.018256	-0.0175712	0.436569	0.472016	0.659777	-0.0871575	0.915417
DS499594	3631362	3631312	3631412	3.28574	1361	+	CADAFUBG00001294	AFUB_012890	Putative uncharacterized protein [Source:UniProtKB/TrEMBL;Acc:B0XRC7]	protein_coding	-1.71596	4.6262e-13	-1.68193	4.44228e-29	-1.94337	1.10152e-11	-2.11749	9.15404e-56	3642	+	CADAFUBG00001293	AFUB_012880	D	Tubulin gamma chain [Source:UniProtKB/TrEMBL;Acc:B0XRC6]	protein_coding	0.291122	0.538712	-0.195521	0.518623	0.361747	0.728878	-0.179421	1
DS499594	3638113	3638063	3638163	1.95091	224	-	CADAFUBG00001296	AFUB_012910	Phosphotyrosyl phosphatase activator [Source:UniProtKB/TrEMBL;Acc:B0XRJ6]	protein_coding	-0.434121	0.125092	0.377697	0.00513996	-0.474934	0.136283	0.284962	0.0387645	326	+	CADAFUBG00001297	AFUB_012920	U	Putative uncharacterized protein [Source:UniProtKB/TrEMBL;Acc:B0XRJ7]	protein_coding	0.000586633	0.000358752	1.38681	0.750791	0.0346278	0.00196986	1.24245	0.168081
DS499594	3659805	3659755	3659855	1.74344	864	-	CADAFUBG00001304	AFUB_012990	Transketolase TktA [Source:UniProtKB/TrEMBL;Acc:B0XRK4]	protein_coding	-0.0346365	0.846444	0.273656	0.0329176	-0.370236	0.246189	0.152377	0.246085	3781	-	CADAFUBG00001305	AFUB_013000	D	C6 transcription factor FacB [Source:UniProtKB/TrEMBL;Acc:B0XRK5]	protein_coding	-2.05219	0.00127532	-0.782458	0.998945	-1.91503	0.353195	-0.814907	0.0191962
DS499594	3665015	3664965	3665065	1.95832	1429	-	CADAFUBG00001305	AFUB_013000	C6 transcription factor FacB [Source:UniProtKB/TrEMBL;Acc:B0XRK5]	protein_coding	0.814927	0.00127532	0.0102297	0.998945	0.385177	0.353195	-0.329432	0.0191962	3095	-	CADAFUBG00001306	AFUB_013010	D	SET domain protein [Source:UniProtKB/TrEMBL;Acc:B0XRK6]	protein_coding	0.480788	0.253499	0.39036	0.54294	0.174521	0.221554	0.275586	0.953314
DS499594	3678058	3678008	3678108	1.7869	91	-	CADAFUBG00001311	AFUB_013060	Small nuclear ribonucleoprotein complex protein Nhp2, putative [Source:UniProtKB/TrEMBL;Acc:B0XRL1]	protein_coding	0.546528	0.025645	-0.0717993	0.676627	0.523552	0.100767	-0.105288	0.446746	231	+	CADAFUBG00001312	AFUB_013070	U	Putative uncharacterized protein [Source:UniProtKB/TrEMBL;Acc:B0XRL2]	protein_coding	1.50074	0.361641	1.14444	0.238017	2.18022	0.777055	0.924423	0.245675
DS499594	3687564	3687514	3687614	2.03355	796	+	CADAFUBG00001315	AFUB_013100	SH3 domain protein [Source:UniProtKB/TrEMBL;Acc:B0XRL5]	protein_coding	-0.164283	0.542161	-0.142404	0.309459	-0.601271	0.0508589	-0.416897	0.0022529	2471	+	CADAFUBG00001314	AFUB_013090	D	Cell division protein kinase (Ctk1), putative [Source:UniProtKB/TrEMBL;Acc:B0XRL4]	protein_coding	-0.040957	0.39358	0.435157	0.00414724	-0.0885883	0.783876	0.39575	0.143735
DS499594	3714517	3714467	3714567	1.5709	398	-	CADAFUBG00001324	AFUB_013190	Putative uncharacterized protein [Source:UniProtKB/TrEMBL;Acc:B0XRM4]	protein_coding	-0.211531	0.466869	-0.00557295	0.930678	-0.194842	0.585458	-0.332941	0.0211461	3834	-	CADAFUBG00001325	AFUB_013200	D	Isoleucyl-tRNA synthetase ,cytoplasmic [Source:UniProtKB/TrEMBL;Acc:B0XRM5]	protein_coding	-0.290745	0.740452	0.201751	0.42387	-0.291708	0.680005	0.238939	1
DS499594	3736476	3736426	3736526	2.2124	733	+	CADAFUBG00001329	AFUB_013240	C2H2 transcription factor (Rpn4), putative [Source:UniProtKB/TrEMBL;Acc:B0XRM9]	protein_coding	-0.909903	0.000114348	-0.818093	1.43303e-07	-1.05795	0.000272349	-1.4001	5.57971e-29	6695	-	CADAFUBG00001330	AFUB_013250	D	Cell wall anchored protein, putative [Source:UniProtKB/TrEMBL;Acc:B0XRN0]	protein_coding	-1.15874	0.150892	-1.43525	0.711849	-0.864385	0.0782651	-1.8284	0.0787889
DS499594	3743777	3743727	3743827	1.82272	606	-	CADAFUBG00001330	AFUB_013250	Cell wall anchored protein, putative [Source:UniProtKB/TrEMBL;Acc:B0XRN0]	protein_coding	-0.420511	0.150892	0.0846257	0.711849	-0.562439	0.0782651	0.294115	0.0787889	5092	-	CADAFUBG00001331	AFUB_013260	D	Histone H4 [Source:UniProtKB/TrEMBL;Acc:B0XRN1]	protein_coding	-4.02811	0.00367499	-3.67945	9.33149e-06	-4.36186	0.0186798	-3.97185	8.33391e-05
DS499594	3749011	3748961	3749061	3.11008	142	-	CADAFUBG00001331	AFUB_013260	Histone H4 [Source:UniProtKB/TrEMBL;Acc:B0XRN1]	protein_coding	-1.0182	0.00367499	-0.495664	9.33149e-06	-0.918702	0.0186798	-0.44308	8.33391e-05	686	+	CADAFUBG00001332	AFUB_013270	U	Histone H3 [Source:UniProtKB/TrEMBL;Acc:B0XRN2]	protein_coding	-0.643917	0.000107841	-0.28799	3.39557e-06	-0.623468	0.00274265	0.124723	1.16481e-07
DS499594	3749530	3749480	3749580	3.69481	167	+	CADAFUBG00001332	AFUB_013270	Histone H3 [Source:UniProtKB/TrEMBL;Acc:B0XRN2]	protein_coding	-0.953311	0.000107841	-0.517198	3.39557e-06	-0.882539	0.00274265	-0.613411	1.16481e-07	661	-	CADAFUBG00001331	AFUB_013260	U	Histone H4 [Source:UniProtKB/TrEMBL;Acc:B0XRN1]	protein_coding	0.118353	0.00367499	0.245438	9.33149e-06	0.0520336	0.0186798	0.466345	8.33391e-05
DS499594	3755367	3755317	3755417	2.25629	128	+	CADAFUBG00001334	AFUB_013290	Putative uncharacterized protein [Source:UniProtKB/TrEMBL;Acc:B0XRN4]	protein_coding	0.320587	0.72896	-1.6875	0.15693	0.25456	0.797453	0.0552834	0.973175	1034	-	CADAFUBG00001333	AFUB_013280	U	MFS multidrug transporter, putative [Source:UniProtKB/TrEMBL;Acc:B0XRN3]	protein_coding	-0.0353747	4.62501e-22	-0.370755	0.0790213	0.214522	3.61705e-24	-0.357157	0.83777
DS499594	3754984	3754934	3755034	1.97938	511	+	CADAFUBG00001334	AFUB_013290	Putative uncharacterized protein [Source:UniProtKB/TrEMBL;Acc:B0XRN4]	protein_coding	0.320587	0.72896	-1.6875	0.15693	0.25456	0.797453	0.0552834	0.973175	651	-	CADAFUBG00001333	AFUB_013280	U	MFS multidrug transporter, putative [Source:UniProtKB/TrEMBL;Acc:B0XRN3]	protein_coding	-1.0552	4.62501e-22	-0.711223	0.0790213	-0.930667	3.61705e-24	-0.916628	0.83777
DS499594	3757051	3757001	3757101	1.59929	457	+	CADAFUBG00001335	AFUB_013300	Putative uncharacterized protein [Source:UniProtKB/TrEMBL;Acc:B0XRN5]	protein_coding	-0.96692	0.00364724	-0.675911	0.000960752	-1.53446	5.82485e-06	-1.14072	3.24831e-09	1556	+	CADAFUBG00001334	AFUB_013290	D	Putative uncharacterized protein [Source:UniProtKB/TrEMBL;Acc:B0XRN4]	protein_coding	1.00036	0.72896	0.273172	0.15693	0.969148	0.797453	0.474457	0.973175
DS499594	3756553	3756503	3756603	2.44261	955	+	CADAFUBG00001335	AFUB_013300	Putative uncharacterized protein [Source:UniProtKB/TrEMBL;Acc:B0XRN5]	protein_coding	-0.96692	0.00364724	-0.675911	0.000960752	-1.53446	5.82485e-06	-1.14072	3.24831e-09	1058	+	CADAFUBG00001334	AFUB_013290	D	Putative uncharacterized protein [Source:UniProtKB/TrEMBL;Acc:B0XRN4]	protein_coding	0.0650184	0.72896	-0.363837	0.15693	0.116115	0.797453	-0.302498	0.973175
DS499594	3766789	3766739	3766839	2.03168	74	-	CADAFUBG00001337	AFUB_013320		tRNA	5.12548e-15	NA	2.87278	0.973557	-5.12548e-15	NA	3.65448	0.883921	458	+	CADAFUBG00001338	AFUB_013330	U	Integral membrane protein, Mpv17/PMP22 family, putative [Source:UniProtKB/TrEMBL;Acc:B0XRN7]	protein_coding	-0.211448	0.333476	-0.000920957	0.219393	-0.328462	0.40503	-0.0129852	1
DS499594	3795639	3795589	3795689	2.00049	528	+	CADAFUBG00001348	AFUB_013430	SUN domain protein (Adg3), putative [Source:UniProtKB/TrEMBL;Acc:B0XRP7]	protein_coding	-1.13065	1.48489e-05	-0.0857612	0.752959	-1.57404	1.22058e-07	-0.0367112	0.91677	2034	+	CADAFUBG00001347	AFUB_013420	D	Leucine carboxyl methyltransferase superfamily [Source:UniProtKB/TrEMBL;Acc:B0XRP6]	protein_coding	-0.751895	0.000109363	-0.468714	8.29226e-05	-0.560354	0.00114514	-0.173504	0.00231485
DS499594	3805776	3805726	3805826	1.8685	1205	-	CADAFUBG00001351	AFUB_013460	MFS transporter, putative [Source:UniProtKB/TrEMBL;Acc:B0XRQ0]	protein_coding	0.0206252	0.958493	0.50329	0.0164933	-0.026874	0.94037	0.122012	0.760919	2462	-	CADAFUBG00001352	AFUB_013470	D	Putative uncharacterized protein [Source:UniProtKB/TrEMBL;Acc:B0XRQ1]	protein_coding	-0.542904	0.00386366	-0.726125	3.35338e-14	-0.553164	0.00363104	-0.559411	1.15738e-15
DS499594	3805441	3805391	3805491	2.28178	870	-	CADAFUBG00001351	AFUB_013460	MFS transporter, putative [Source:UniProtKB/TrEMBL;Acc:B0XRQ0]	protein_coding	0.0206252	0.958493	0.50329	0.0164933	-0.026874	0.94037	0.122012	0.760919	2797	-	CADAFUBG00001352	AFUB_013470	D	Putative uncharacterized protein [Source:UniProtKB/TrEMBL;Acc:B0XRQ1]	protein_coding	0.806057	0.00386366	0.372781	3.35338e-14	0.615699	0.00363104	0.409995	1.15738e-15
DS499594	3805094	3805044	3805144	1.63299	523	-	CADAFUBG00001351	AFUB_013460	MFS transporter, putative [Source:UniProtKB/TrEMBL;Acc:B0XRQ0]	protein_coding	0.0206252	0.958493	0.50329	0.0164933	-0.026874	0.94037	0.122012	0.760919	3144	-	CADAFUBG00001352	AFUB_013470	D	Putative uncharacterized protein [Source:UniProtKB/TrEMBL;Acc:B0XRQ1]	protein_coding	0.0261549	0.00386366	-0.799959	3.35338e-14	0.567182	0.00363104	-1.03348	1.15738e-15
DS499594	3809084	3809034	3809134	2.42168	846	-	CADAFUBG00001352	AFUB_013470	Putative uncharacterized protein [Source:UniProtKB/TrEMBL;Acc:B0XRQ1]	protein_coding	0.747595	0.00386366	1.05032	3.35338e-14	0.883902	0.00363104	1.20926	1.15738e-15	2158	-	CADAFUBG00001353	AFUB_013480	D	Putative uncharacterized protein [Source:UniProtKB/TrEMBL;Acc:B0XRQ2]	protein_coding	1.95557	0.00236129	-0.629936	4.68903e-18	1.15251	0.0269691	1.05533	1.4848e-09
DS499594	3808676	3808626	3808726	1.99794	438	-	CADAFUBG00001352	AFUB_013470	Putative uncharacterized protein [Source:UniProtKB/TrEMBL;Acc:B0XRQ1]	protein_coding	0.747595	0.00386366	1.05032	3.35338e-14	0.883902	0.00363104	1.20926	1.15738e-15	2566	-	CADAFUBG00001353	AFUB_013480	D	Putative uncharacterized protein [Source:UniProtKB/TrEMBL;Acc:B0XRQ2]	protein_coding	-0.256828	0.00236129	-0.601086	4.68903e-18	-0.485626	0.0269691	-0.530933	1.4848e-09
DS499594	3812288	3812238	3812338	2.043	765	+	CADAFUBG00001354	AFUB_013490	Putative uncharacterized protein [Source:UniProtKB/TrEMBL;Acc:B0XRQ3]	protein_coding	0.15891	0.63796	-0.458526	0.314395	0.0547134	0.932882	-0.458045	0.0821387	1046	-	CADAFUBG00001353	AFUB_013480	U	Putative uncharacterized protein [Source:UniProtKB/TrEMBL;Acc:B0XRQ2]	protein_coding	0.281031	0.00236129	-0.325565	4.68903e-18	0.22376	0.0269691	-0.336306	1.4848e-09
DS499594	3827362	3827312	3827412	3.08452	66	+	CADAFUBG00001362	AFUB_013570		tRNA	-3.61644	0.995592	0	NA	-0.588149	1	3.65448	0.848043	362	-	CADAFUBG00001361	AFUB_013560	U	Chromosome segregation protein BIR1, putative [Source:UniProtKB/TrEMBL;Acc:B0XRR0]	protein_coding	-2.1178	0.573243	-4.81794	0.100245	-1.83893	0.427298	-0.81185	0.222579
DS499594	3829197	3829147	3829247	1.70339	113	-	CADAFUBG00001365	AFUB_013600		tRNA	-1.21404	0.499733	-1.63597	0.689193	-0.405822	0.783978	0.692326	0.709088	450	-	CADAFUBG00001366	AFUB_013610	D		tRNA	-0.976676	0.920733	-0.199625	0.8881	-0.321133	0.921042	-0.185013	1
DS499594	3835703	3835653	3835753	1.61129	1391	-	CADAFUBG00001367	AFUB_013620	Integral membrane protein Pth11-like, putative [Source:UniProtKB/TrEMBL;Acc:B0XMN8]	protein_coding	0.0781031	0.915876	0.645572	0.000459321	0.0948689	0.881851	0.820856	4.88949e-07	2210	-	CADAFUBG00001368	AFUB_013630	D	Histidinol-phosphate aminotransferase [Source:UniProtKB/TrEMBL;Acc:B0XMN9]	protein_coding	-1.41793	1.32255e-09	-0.53541	8.18817e-11	-1.43114	4.90981e-07	-0.859153	6.43939e-06
DS499594	3840213	3840163	3840263	2.069	396	-	CADAFUBG00001369	AFUB_013640	Putative uncharacterized protein [Source:UniProtKB/TrEMBL;Acc:B0XMP0]	protein_coding	0.381445	0.147789	0.407319	0.00333112	0.30315	0.383178	0.48837	0.000524625	1173	-	CADAFUBG00001370	AFUB_013650	D	RNA polymerase subunit [Source:UniProtKB/TrEMBL;Acc:B0XMP1]	protein_coding	-0.663717	0.00548471	0.535067	0.0367158	-0.906882	0.0121708	0.0017303	0.0581996
DS499594	3841957	3841907	3842007	1.74768	305	+	CADAFUBG00001371	AFUB_013660	Nuclear segregation protein (Bfr1), putative [Source:UniProtKB/TrEMBL;Acc:B0XMP2]	protein_coding	0.464979	0.072031	0.0106646	1	0.32965	0.332129	-0.0157184	0.84742	571	-	CADAFUBG00001370	AFUB_013650	U	RNA polymerase subunit [Source:UniProtKB/TrEMBL;Acc:B0XMP1]	protein_coding	-0.636024	0.00548471	-1.37429	0.0367158	-0.676412	0.0121708	-0.974323	0.0581996
DS499594	3848956	3848906	3849006	2.41235	404	+	CADAFUBG00001374	AFUB_013690	Putative uncharacterized protein [Source:UniProtKB/TrEMBL;Acc:B0XMP5]	protein_coding	-0.523222	0.0514872	-0.936141	3.99423e-17	-0.463772	0.14145	-1.02813	2.92539e-18	1238	+	CADAFUBG00001375	AFUB_013700	U	Putative uncharacterized protein [Source:UniProtKB/TrEMBL;Acc:B0XMP6]	protein_coding	0.0978719	4.56651e-08	0.147423	8.2186e-21	0.0991728	7.03872e-08	0.143921	1.46737e-17
DS499594	3859754	3859704	3859804	1.71516	89	-	CADAFUBG00001377	AFUB_013720	Methyltransferase (Ncl1), putative [Source:UniProtKB/TrEMBL;Acc:B0XMP8]	protein_coding	0.503054	0.0554864	-0.475931	0.00171409	0.485629	0.135662	-0.334926	0.0389331	1262	+	CADAFUBG00001378	AFUB_013730	U	DUF614 domain protein [Source:UniProtKB/TrEMBL;Acc:B0XMP9]	protein_coding	-0.119674	0.00423978	0.454476	0.525194	0.0202296	0.00783232	0.708117	0.102551
DS499594	3883570	3883520	3883620	1.51977	444	-	CADAFUBG00001387	AFUB_013820	Catechol dioxygenase, putative [Source:UniProtKB/TrEMBL;Acc:B0XMQ7]	protein_coding	-0.219904	0.532965	-0.148268	0.4119	-0.125287	0.746066	-0.0346359	0.752306	2526	-	CADAFUBG00001388	AFUB_013830	D	C6 finger domain protein, putative [Source:UniProtKB/TrEMBL;Acc:B0XMQ8]	protein_coding	1.07277	0.602515	-0.304809	0.041056	0.822149	0.393745	-0.145321	0.000116537
DS499594	3887112	3887062	3887162	1.72319	1016	-	CADAFUBG00001388	AFUB_013830	C6 finger domain protein, putative [Source:UniProtKB/TrEMBL;Acc:B0XMQ8]	protein_coding	-0.156681	0.602515	-0.262522	0.041056	-0.281939	0.393745	-0.506876	0.000116537	1442	+	CADAFUBG00001389	AFUB_013840	U	Small nuclear ribonucleoprotein (LSM7), putative [Source:UniProtKB/TrEMBL;Acc:B0XMQ9]	protein_coding	0.875547	0.978872	-0.206327	0.0926234	1.19939	0.859155	-0.214164	0.293243
DS499594	3886853	3886803	3886903	1.64401	757	-	CADAFUBG00001388	AFUB_013830	C6 finger domain protein, putative [Source:UniProtKB/TrEMBL;Acc:B0XMQ8]	protein_coding	-0.156681	0.602515	-0.262522	0.041056	-0.281939	0.393745	-0.506876	0.000116537	1701	+	CADAFUBG00001389	AFUB_013840	U	Small nuclear ribonucleoprotein (LSM7), putative [Source:UniProtKB/TrEMBL;Acc:B0XMQ9]	protein_coding	-0.463657	0.978872	0.0568266	0.0926234	-0.630598	0.859155	0.0506911	0.293243
DS499594	3887837	3887787	3887887	2.5614	717	+	CADAFUBG00001389	AFUB_013840	Small nuclear ribonucleoprotein (LSM7), putative [Source:UniProtKB/TrEMBL;Acc:B0XMQ9]	protein_coding	-0.0190365	0.978872	-0.257534	0.0926234	-0.0695083	0.859155	-0.16477	0.293243	1741	-	CADAFUBG00001388	AFUB_013830	U	C6 finger domain protein, putative [Source:UniProtKB/TrEMBL;Acc:B0XMQ8]	protein_coding	-0.336091	0.602515	-0.178818	0.041056	0.0639545	0.393745	0.176688	0.000116537
DS499594	3890133	3890083	3890183	1.68308	339	+	CADAFUBG00001390	AFUB_013850	Fasciclin domain family [Source:UniProtKB/TrEMBL;Acc:B0XMR0]	protein_coding	1.15705	1.80679e-06	0.758994	1.32467e-11	1.1257	0.00146784	0.833944	7.2053e-13	1579	+	CADAFUBG00001389	AFUB_013840	D	Small nuclear ribonucleoprotein (LSM7), putative [Source:UniProtKB/TrEMBL;Acc:B0XMQ9]	protein_coding	0.0237817	0.978872	-0.135633	0.0926234	-0.167475	0.859155	-0.303004	0.293243
DS499594	3899688	3899638	3899738	2.06394	420	+	CADAFUBG00001393	AFUB_013880	ABC transporter, putative [Source:UniProtKB/TrEMBL;Acc:B0XMR3]	protein_coding	1.39408	0.0251377	1.24009	6.58191e-11	0.90818	0.14489	0.937244	1.66525e-09	3338	+	CADAFUBG00001392	AFUB_013870	D	UBX domain protein [Source:UniProtKB/TrEMBL;Acc:B0XMR2]	protein_coding	0.26471	0.741775	0.890673	0.242833	0.0594034	0.841071	1.04184	0.00936289
DS499594	3899437	3899387	3899487	1.99446	671	+	CADAFUBG00001393	AFUB_013880	ABC transporter, putative [Source:UniProtKB/TrEMBL;Acc:B0XMR3]	protein_coding	1.39408	0.0251377	1.24009	6.58191e-11	0.90818	0.14489	0.937244	1.66525e-09	3087	+	CADAFUBG00001392	AFUB_013870	D	UBX domain protein [Source:UniProtKB/TrEMBL;Acc:B0XMR2]	protein_coding	-0.743943	0.741775	-0.603409	0.242833	-0.81942	0.841071	-0.527861	0.00936289
DS499594	3899014	3898964	3899064	1.96112	1094	+	CADAFUBG00001393	AFUB_013880	ABC transporter, putative [Source:UniProtKB/TrEMBL;Acc:B0XMR3]	protein_coding	1.39408	0.0251377	1.24009	6.58191e-11	0.90818	0.14489	0.937244	1.66525e-09	2664	+	CADAFUBG00001392	AFUB_013870	D	UBX domain protein [Source:UniProtKB/TrEMBL;Acc:B0XMR2]	protein_coding	0.587574	0.741775	0.0324071	0.242833	0.532624	0.841071	-0.47947	0.00936289
DS499594	3908565	3908515	3908615	2.65008	1148	-	CADAFUBG00001394	AFUB_013890	Metalloreductase, putative [Source:UniProtKB/TrEMBL;Acc:B0XMR4]	protein_coding	-0.434865	0.301121	0.147886	0.554138	-0.532787	0.0842833	0.347599	0.14911	2172	-	CADAFUBG00001395	AFUB_013900	D	2-deoxy-D-gluconate 3-dehydrogenase, putative [Source:UniProtKB/TrEMBL;Acc:B0XMR5]	protein_coding	-1.7088	0.0448547	-2.86818	0.00910347	-2.12675	0.258352	-3.09622	0.00955168
DS499594	3911111	3911061	3911161	1.68055	374	-	CADAFUBG00001395	AFUB_013900	2-deoxy-D-gluconate 3-dehydrogenase, putative [Source:UniProtKB/TrEMBL;Acc:B0XMR5]	protein_coding	1.35284	0.0448547	1.59129	0.00910347	1.00593	0.258352	1.74902	0.00955168	1007	+	CADAFUBG00001396	AFUB_013910	U	C6 transcription factor, putative [Source:UniProtKB/TrEMBL;Acc:B0XMR6]	protein_coding	-0.319189	0.0244372	0.285572	0.0439218	-0.219314	0.0662522	0.347769	0.0021513
DS499594	3918781	3918731	3918831	1.53608	330	-	CADAFUBG00001398	AFUB_013930	Zinc-dependent alcohol dehydrogenase, putative [Source:UniProtKB/TrEMBL;Acc:B0XMR8]	protein_coding	1.3602	0.137282	1.69516	0.17478	1.11418	0.310604	2.2492	2.39134e-06	374	+	CADAFUBG00001399	AFUB_013940	U	Hydroxyisocaproate dehydrogenase, putative [Source:UniProtKB/TrEMBL;Acc:B0XMR9]	protein_coding	-0.372286	0.024891	-0.154821	0.00959697	-0.399212	0.157324	-0.0927934	0.0757059
DS499594	3918734	3918684	3918784	1.56818	283	-	CADAFUBG00001398	AFUB_013930	Zinc-dependent alcohol dehydrogenase, putative [Source:UniProtKB/TrEMBL;Acc:B0XMR8]	protein_coding	1.3602	0.137282	1.69516	0.17478	1.11418	0.310604	2.2492	2.39134e-06	421	+	CADAFUBG00001399	AFUB_013940	U	Hydroxyisocaproate dehydrogenase, putative [Source:UniProtKB/TrEMBL;Acc:B0XMR9]	protein_coding	-0.251145	0.024891	0.733553	0.00959697	-0.282648	0.157324	0.72273	0.0757059
DS499594	3922629	3922579	3922679	1.61528	1027	+	CADAFUBG00001401	AFUB_013960	Putative uncharacterized protein [Source:UniProtKB/TrEMBL;Acc:B0XMS1]	protein_coding	-0.226754	0.398232	-0.416311	0.0357501	0.0392685	0.979264	-0.567974	0.000975859	1515	+	CADAFUBG00001400	AFUB_013950	D	60S ribosomal protein L17 [Source:UniProtKB/TrEMBL;Acc:B0XMS0]	protein_coding	-0.464831	0.00467657	-0.941403	3.99458e-15	-0.648856	0.00947133	-1.26236	2.23948e-13
DS499594	3932349	3932299	3932399	1.83814	516	-	CADAFUBG00001404	AFUB_013990	Exo-beta-1,3-glucanase Exg0 [Source:UniProtKB/TrEMBL;Acc:B0XMS4]	protein_coding	0.0133936	1	0.423238	0.0207939	0.525792	0.527215	0.104718	0.566847	3552	-	CADAFUBG00001405	AFUB_014000	D	Fungal specific transcription factor, putative [Source:UniProtKB/TrEMBL;Acc:B0XMS5]	protein_coding	-0.917742	0.973848	-1.18192	0.00338899	-1.31925	0.32322	-1.27527	0.00332993
DS499594	3936205	3936155	3936255	1.61224	304	-	CADAFUBG00001405	AFUB_014000	Fungal specific transcription factor, putative [Source:UniProtKB/TrEMBL;Acc:B0XMS5]	protein_coding	0.006404	0.973848	-0.768847	0.00338899	-0.451469	0.32322	-0.849938	0.00332993	519	+	CADAFUBG00001406	AFUB_014010	U	Putative uncharacterized protein [Source:UniProtKB/TrEMBL;Acc:B0XMS6]	protein_coding	0.451269	0.721198	0.979839	0.919109	0.365134	0.867791	1.16807	0.629039
DS499594	3941150	3941100	3941200	1.81899	747	-	CADAFUBG00001407	AFUB_014020	Aminotransferase, putative [Source:UniProtKB/TrEMBL;Acc:B0XMS7]	protein_coding	-1.16721	3.20861e-06	-1.05128	2.06847e-17	-1.07014	0.000369231	-1.45014	1.25603e-28	1030	+	CADAFUBG00001408	AFUB_014030	U	Putative uncharacterized protein [Source:UniProtKB/TrEMBL;Acc:B0XMS8]	protein_coding	-0.261335	0.360367	0.0547804	0.159332	-0.223396	0.152531	-0.0980293	8.20021e-09
DS499594	3940696	3940646	3940746	1.71847	293	-	CADAFUBG00001407	AFUB_014020	Aminotransferase, putative [Source:UniProtKB/TrEMBL;Acc:B0XMS7]	protein_coding	-1.16721	3.20861e-06	-1.05128	2.06847e-17	-1.07014	0.000369231	-1.45014	1.25603e-28	1484	+	CADAFUBG00001408	AFUB_014030	U	Putative uncharacterized protein [Source:UniProtKB/TrEMBL;Acc:B0XMS8]	protein_coding	-0.914314	0.360367	-1.07299	0.159332	-0.995718	0.152531	-1.42672	8.20021e-09
DS499594	3941973	3941923	3942023	1.69367	207	+	CADAFUBG00001408	AFUB_014030	Putative uncharacterized protein [Source:UniProtKB/TrEMBL;Acc:B0XMS8]	protein_coding	-0.318896	0.360367	-0.341275	0.159332	-0.448285	0.152531	-1.01309	8.20021e-09	1570	-	CADAFUBG00001407	AFUB_014020	U	Aminotransferase, putative [Source:UniProtKB/TrEMBL;Acc:B0XMS7]	protein_coding	1.56041	3.20861e-06	2.48295	2.06847e-17	1.25966	0.000369231	2.43153	1.25603e-28
DS499594	3956150	3956100	3956200	3.73184	223	+	CADAFUBG00001413	AFUB_014080	Superoxide dismutase [Source:UniProtKB/TrEMBL;Acc:B0XMT3]	protein_coding	4.05565	0.289094	2.95416	0.282954	5.3554	0.0111584	4.19038	2.0767e-10	510	-	CADAFUBG00001412	AFUB_014070	U	Oxidoreductase, short-chain dehydrogenase/reductase family [Source:UniProtKB/TrEMBL;Acc:B0XMT2]	protein_coding	2.39556	0.349649	2.6585	0.221312	2.1926	0.0229309	3.11534	2.95514e-63
DS499594	3971299	3971249	3971349	2.18961	448	-	CADAFUBG00001419	AFUB_014140	Lipin Smp2, putative [Source:UniProtKB/TrEMBL;Acc:B0XMT9]	protein_coding	-0.0912229	0.789955	0.391693	0.00150825	-0.247325	0.464275	0.210262	0.142874	519	+	CADAFUBG00001420	AFUB_014150	U	Fibronectin type III domain protein [Source:UniProtKB/TrEMBL;Acc:B0XMU0]	protein_coding	-0.700903	0.303727	-0.949025	0.00175287	-0.701361	0.289008	-0.975309	2.67436e-06
DS499594	3981172	3981122	3981222	1.51308	946	-	CADAFUBG00001424	AFUB_014190	WD repeat protein [Source:UniProtKB/TrEMBL;Acc:B0XMU3]	protein_coding	0.825019	0.0175719	0.471545	0.087849	0.982065	0.00958769	0.504898	0.0855785	2793	+	CADAFUBG00001423	AFUB_014180	D		tRNA	0.882574	1	0.425038	0.892992	0.817004	0.656065	0.368532	0.990618
DS499594	3991462	3991412	3991512	1.87847	296	-	CADAFUBG00001426	AFUB_014210	WD repeat protein [Source:UniProtKB/TrEMBL;Acc:B0XMU5]	protein_coding	0.489859	0.0828086	0.151937	0.502868	0.614946	0.0610521	0.0421289	0.964879	489	+	CADAFUBG00001427	AFUB_014220	U	DNA-directed RNA polymerase [Source:UniProtKB/TrEMBL;Acc:B0XMU6]	protein_coding	-0.140424	0.116619	0.315226	0.0100009	-0.182646	0.275524	0.28578	0.77471
DS499594	4007255	4007205	4007305	1.52608	375	-	CADAFUBG00001431	AFUB_014260	Beta-glucosidase, putative [Source:UniProtKB/TrEMBL;Acc:B0XMV0]	protein_coding	1.08342	2.27956e-05	-0.0210685	0.848781	1.14172	0.0105478	0.121814	0.423644	2802	-	CADAFUBG00001432	AFUB_014270	D	Kelch motif domain protein [Source:UniProtKB/TrEMBL;Acc:B0XN18]	protein_coding	-0.927562	0.34754	-0.533313	4.4505e-06	-0.858708	0.378908	-0.458626	2.46767e-07
DS499594	4010278	4010228	4010328	1.93479	221	-	CADAFUBG00001432	AFUB_014270	Kelch motif domain protein [Source:UniProtKB/TrEMBL;Acc:B0XN18]	protein_coding	-0.28581	0.34754	0.727898	4.4505e-06	-0.303857	0.378908	0.784722	2.46767e-07	352	+	CADAFUBG00001433	AFUB_014280	U	Cell division cycle protein Cdc20, putative [Source:UniProtKB/TrEMBL;Acc:B0XN19]	protein_coding	-0.908666	0.397979	-1.42272	0.0991682	-0.353868	0.248444	-1.26714	0.0020244
DS499594	4013042	4012992	4013092	1.61512	321	+	CADAFUBG00001434	AFUB_014290	Transcription factor TFIIA complex subunit Toa1, putative [Source:UniProtKB/TrEMBL;Acc:B0XN20]	protein_coding	-0.378793	0.18298	-0.484953	7.94354e-05	-0.314091	0.348816	-0.366035	0.00424018	2412	+	CADAFUBG00001433	AFUB_014280	D	Cell division cycle protein Cdc20, putative [Source:UniProtKB/TrEMBL;Acc:B0XN19]	protein_coding	-0.192979	0.397979	0.193008	0.0991682	-0.188045	0.248444	0.360214	0.0020244
DS499594	4019111	4019061	4019161	1.98685	425	-	CADAFUBG00001435	AFUB_014300	C2H2 transcription factor (Sfp1), putative [Source:UniProtKB/TrEMBL;Acc:B0XN21]	protein_coding	0.540677	0.117795	0.550356	1.92093e-05	0.62802	0.0452896	0.412004	0.00314014	3222	+	CADAFUBG00001436	AFUB_014310	U	tRNA dihydrouridine synthase, putative [Source:UniProtKB/TrEMBL;Acc:B0XN22]	protein_coding	-0.413899	5.73633e-09	-0.410588	0.0297034	-0.335675	6.68941e-07	-0.589581	0.520579
DS499594	4021963	4021913	4022013	2.61419	370	+	CADAFUBG00001436	AFUB_014310	tRNA dihydrouridine synthase, putative [Source:UniProtKB/TrEMBL;Acc:B0XN22]	protein_coding	1.49168	5.73633e-09	0.403122	0.0297034	1.46556	6.68941e-07	0.155773	0.520579	3154	+	CADAFUBG00001437	AFUB_014320	U	BAP31 domain protein, putative [Source:UniProtKB/TrEMBL;Acc:B0XN23]	protein_coding	0.672398	0.129607	0.769298	0.796751	0.784482	0.653689	0.814448	0.670912
DS499594	4029165	4029115	4029215	1.59125	1237	-	CADAFUBG00001438	AFUB_014330	Mitochondrial distribution and morphology protein 12 [Source:UniProtKB/Swiss-Prot;Acc:B0XN24]	protein_coding	-0.715041	0.00862158	0.203424	0.281491	-0.617074	0.0518772	0.101812	0.56635	4048	+	CADAFUBG00001437	AFUB_014320	D	BAP31 domain protein, putative [Source:UniProtKB/TrEMBL;Acc:B0XN23]	protein_coding	-0.224982	0.129607	-0.624939	0.796751	-0.208659	0.653689	-0.705415	0.670912
DS499594	4032296	4032246	4032346	1.62055	1474	+	CADAFUBG00001439	AFUB_014340	Putative uncharacterized protein [Source:UniProtKB/TrEMBL;Acc:B0XN25]	protein_coding	-1.61965	7.24177e-10	-0.869845	0.0521848	-0.800021	0.0106615	-0.602956	0.232059	4368	-	CADAFUBG00001438	AFUB_014330	U	Mitochondrial distribution and morphology protein 12 [Source:UniProtKB/Swiss-Prot;Acc:B0XN24]	protein_coding	0.374861	0.00862158	0.119876	0.281491	0.431813	0.0518772	0.670374	0.56635
DS499594	4041103	4041053	4041153	1.5328	974	-	CADAFUBG00001440	AFUB_014350	Serine/threonine protein kinase (Kin4), putative [Source:UniProtKB/TrEMBL;Acc:B0XN26]	protein_coding	0.520928	0.152629	0.198212	0.186788	0.200477	0.657468	-0.0913011	0.694984	1296	-	CADAFUBG00001441	AFUB_014360	.	Putative uncharacterized protein [Source:UniProtKB/TrEMBL;Acc:B0XN27]	protein_coding	-1.27347	0.420169	-0.776081	0.0838788	-0.855537	0.828625	-0.97611	0.668082
DS499594	4042391	4042341	4042441	1.77776	8	-	CADAFUBG00001441	AFUB_014360	Putative uncharacterized protein [Source:UniProtKB/TrEMBL;Acc:B0XN27]	protein_coding	0.406151	0.420169	0.382258	0.0838788	0.117143	0.828625	-0.192553	0.668082	2262	-	CADAFUBG00001440	AFUB_014350	U	Serine/threonine protein kinase (Kin4), putative [Source:UniProtKB/TrEMBL;Acc:B0XN26]	protein_coding	-0.396357	0.152629	0.657325	0.186788	-0.631175	0.657468	0.630319	0.694984
DS499594	4053358	4053308	4053408	1.62343	478	+	CADAFUBG00001446	AFUB_014410	GPI anchor biosynthesis protein Gwt1, putative [Source:UniProtKB/TrEMBL;Acc:B0XN32]	protein_coding	-0.499783	0.263814	-0.297088	0.527478	-0.324089	0.430455	0.112359	0.738713	2310	+	CADAFUBG00001447	AFUB_014420	U	N-acylethanolamine amidohydrolase, putative [Source:UniProtKB/TrEMBL;Acc:B0XN33]	protein_coding	-0.378678	0.0344908	-0.151526	1	-0.374996	0.402373	-0.111328	0.541341
DS499594	4052771	4052721	4052821	1.67115	1065	+	CADAFUBG00001446	AFUB_014410	GPI anchor biosynthesis protein Gwt1, putative [Source:UniProtKB/TrEMBL;Acc:B0XN32]	protein_coding	-0.499783	0.263814	-0.297088	0.527478	-0.324089	0.430455	0.112359	0.738713	2379	-	CADAFUBG00001445	AFUB_014400	U	BZIP transcription factor, putative [Source:UniProtKB/TrEMBL;Acc:B0XN31]	protein_coding	1.60371	6.46583e-05	0.604646	0.034085	1.64763	2.42578e-05	-0.0744459	0.00387415
DS499594	4066771	4066721	4066821	1.9099	279	+	CADAFUBG00001451	AFUB_014460	Probable Xaa-Pro aminopeptidase AFUB_014460 [Source:UniProtKB/Swiss-Prot;Acc:B0XN37]	protein_coding	-0.250693	0.397417	-0.724953	1.44762e-09	-0.0826635	0.826604	-0.619847	7.16309e-07	382	-	CADAFUBG00001450	AFUB_014450	U	Endosomal SPRY domain protein, putative [Source:UniProtKB/TrEMBL;Acc:B0XN36]	protein_coding	-0.110604	0.448918	0.205855	1.3099e-05	-0.0766764	0.79356	0.376704	7.92685e-06
DS499594	4069766	4069716	4069816	6.1849	301	+	CADAFUBG00001452	AFUB_014470	Putative uncharacterized protein [Source:UniProtKB/TrEMBL;Acc:B0XN38]	protein_coding	-0.548607	0.0310343	-0.917891	9.41416e-18	-0.705868	0.0187795	-0.949624	6.04e-17	2018	+	CADAFUBG00001453	AFUB_014480	U	Protein translocation complex componenet (Npl1), putative [Source:UniProtKB/TrEMBL;Acc:B0XN39]	protein_coding	-0.134167	0.533096	0.5085	0.0377374	-0.248734	0.641176	0.237342	0.0809858
DS499594	4068970	4068920	4069020	3.16219	1097	+	CADAFUBG00001452	AFUB_014470	Putative uncharacterized protein [Source:UniProtKB/TrEMBL;Acc:B0XN38]	protein_coding	-0.548607	0.0310343	-0.917891	9.41416e-18	-0.705868	0.0187795	-0.949624	6.04e-17	1920	+	CADAFUBG00001451	AFUB_014460	D	Probable Xaa-Pro aminopeptidase AFUB_014460 [Source:UniProtKB/Swiss-Prot;Acc:B0XN37]	protein_coding	-0.472992	0.397417	-0.644895	1.44762e-09	-0.446414	0.826604	-0.605348	7.16309e-07
DS499594	4071469	4071419	4071519	1.62388	315	+	CADAFUBG00001453	AFUB_014480	Protein translocation complex componenet (Npl1), putative [Source:UniProtKB/TrEMBL;Acc:B0XN39]	protein_coding	0.201786	0.533096	0.28256	0.0377374	0.180742	0.641176	0.254282	0.0809858	1402	+	CADAFUBG00001452	AFUB_014470	D	Putative uncharacterized protein [Source:UniProtKB/TrEMBL;Acc:B0XN38]	protein_coding	0.0390519	0.0310343	0.869312	9.41416e-18	0.176212	0.0187795	0.599985	6.04e-17
DS499594	4081523	4081473	4081573	1.82952	21	-	CADAFUBG00001456	AFUB_014510	Sugar 1,4-lactone oxidase, putative [Source:UniProtKB/TrEMBL;Acc:B0XN42]	protein_coding	-0.342967	0.247281	-0.298304	0.0399827	-0.412789	0.208011	-0.329261	0.0191776	2655	-	CADAFUBG00001455	AFUB_014500	U	Putative uncharacterized protein [Source:UniProtKB/TrEMBL;Acc:B0XN41]	protein_coding	-1.0953	0.182537	-1.54879	0.719669	-1.03133	0.366226	-1.69872	0.875179
DS499594	4087607	4087557	4087657	1.80171	515	-	CADAFUBG00001457	AFUB_014520	Gelsolin repeat protein, putative [Source:UniProtKB/TrEMBL;Acc:B0XN43]	protein_coding	0.547784	0.0914157	-0.0505342	0.754404	0.4989	0.217824	-0.379641	0.00314014	1792	-	CADAFUBG00001458	AFUB_014530	D	ADP-ribosylation factor family protein [Source:UniProtKB/TrEMBL;Acc:B0XN44]	protein_coding	-0.515662	0.00923333	-0.214209	0.0254165	-0.537504	0.0511463	-0.12219	9.54933e-06
DS499594	4093052	4093002	4093102	1.65833	234	+	CADAFUBG00001460	AFUB_014550	ATP-dependent RNA helicase (Drs1), putative [Source:UniProtKB/TrEMBL;Acc:B0XN46]	protein_coding	1.47072	1.71791e-09	-0.249165	0.195646	1.37756	2.578e-06	-0.359733	0.0414872	2357	+	CADAFUBG00001459	AFUB_014540	D	Putative uncharacterized protein [Source:UniProtKB/TrEMBL;Acc:B0XN45]	protein_coding	-0.124948	0.0301942	-0.573979	1.88336e-07	-0.240874	0.0518772	-0.400385	2.18631e-11
DS499594	4096237	4096187	4096287	1.61818	450	+	CADAFUBG00001461	AFUB_014560	2-isopropylmalate synthase [Source:UniProtKB/TrEMBL;Acc:B0XN47]	protein_coding	0.933446	0.000100187	0.0451869	0.88981	0.667609	0.0299057	-0.512036	0.000427067	2951	+	CADAFUBG00001460	AFUB_014550	D	ATP-dependent RNA helicase (Drs1), putative [Source:UniProtKB/TrEMBL;Acc:B0XN46]	protein_coding	0.57828	1.71791e-09	0.807457	0.195646	0.671884	2.578e-06	0.978488	0.0414872
DS499594	4105969	4105919	4106019	1.72276	393	-	CADAFUBG00001462	AFUB_014570	AMP binding domain protein, putative [Source:UniProtKB/TrEMBL;Acc:B0XN48]	protein_coding	0.308011	0.560935	0.00913485	1	0.0976016	0.842605	-0.416608	0.00143626	628	+	CADAFUBG00001463	AFUB_014580	U	40S ribosomal protein S5, putative [Source:UniProtKB/TrEMBL;Acc:B0XN49]	protein_coding	0.186603	0.195226	0.712214	5.86092e-07	0.167826	0.1916	0.72779	0.00170396
DS499594	4106280	4106230	4106330	1.72219	317	+	CADAFUBG00001463	AFUB_014580	40S ribosomal protein S5, putative [Source:UniProtKB/TrEMBL;Acc:B0XN49]	protein_coding	-0.401057	0.195226	-0.552128	5.86092e-07	-0.433662	0.1916	-0.396159	0.00170396	704	-	CADAFUBG00001462	AFUB_014570	U	AMP binding domain protein, putative [Source:UniProtKB/TrEMBL;Acc:B0XN48]	protein_coding	-0.302692	0.560935	0.256558	1	-0.255595	0.842605	0.215085	0.00143626
DS499594	4115955	4115905	4116005	1.57234	468	-	CADAFUBG00001466	AFUB_014610	Hsp70 family chaperone Lhs1/Orp150, putative [Source:UniProtKB/TrEMBL;Acc:B0XN52]	protein_coding	0.50366	0.075364	1.1627	7.77544e-19	0.511918	0.113725	0.761964	0.000433228	1958	-	CADAFUBG00001467	AFUB_014620	D	Putative uncharacterized protein [Source:UniProtKB/TrEMBL;Acc:B0XN53]	protein_coding	0.112625	0.0218109	0.29555	0.000219189	0.731377	0.0219501	0.679878	2.86533e-07
DS499594	4125091	4125041	4125141	1.6141	574	+	CADAFUBG00001471	AFUB_014660	Putative uncharacterized protein [Source:UniProtKB/TrEMBL;Acc:B0XN57]	protein_coding	-0.732387	0.00940166	0.282695	0.0635536	-0.88666	0.00289655	0.126497	0.479988	1542	+	CADAFUBG00001470	AFUB_014650	D	EBP domain protein, putative [Source:UniProtKB/TrEMBL;Acc:B0XN56]	protein_coding	-0.16862	0.000573102	-0.666093	0.00101844	-0.405102	0.00363104	-0.304997	1.08954e-07
DS499594	4134325	4134275	4134375	1.67925	218	-	CADAFUBG00001472	AFUB_014670	DsDNA-dependent ATPase (Rad54b), putative [Source:UniProtKB/TrEMBL;Acc:B0XN58]	protein_coding	0.224019	0.470363	0.684757	7.84103e-05	0.327495	0.364383	0.573955	0.000415672	2194	-	CADAFUBG00001473	AFUB_014680	D	GPI anchored transmidase, putative [Source:UniProtKB/TrEMBL;Acc:B0XN59]	protein_coding	1.35284	0.0984574	1.59129	0.0256468	1.00593	0.15578	1.74902	0.000848744
DS499594	4139343	4139293	4139393	2.19385	753	-	CADAFUBG00001474	AFUB_014690	Mitochondrial phosphate carrier protein (Mir1), putative [Source:UniProtKB/TrEMBL;Acc:B0XN60]	protein_coding	-0.129979	0.723671	-0.38637	0.00685461	-0.40178	0.358143	-0.71132	3.36643e-08	2824	-	CADAFUBG00001473	AFUB_014680	U	GPI anchored transmidase, putative [Source:UniProtKB/TrEMBL;Acc:B0XN59]	protein_coding	0.599068	0.0984574	-0.23291	0.0256468	0.42728	0.15578	-0.424042	0.000848744
DS499594	4138850	4138800	4138900	1.76415	260	-	CADAFUBG00001474	AFUB_014690	Mitochondrial phosphate carrier protein (Mir1), putative [Source:UniProtKB/TrEMBL;Acc:B0XN60]	protein_coding	-0.129979	0.723671	-0.38637	0.00685461	-0.40178	0.358143	-0.71132	3.36643e-08	2331	-	CADAFUBG00001473	AFUB_014680	U	GPI anchored transmidase, putative [Source:UniProtKB/TrEMBL;Acc:B0XN59]	protein_coding	-1.03503	0.0984574	-0.808675	0.0256468	-0.94835	0.15578	-0.356844	0.000848744
DS499594	4142870	4142820	4142920	7.30029	549	+	CADAFUBG00001475	AFUB_014700	Alpha-amylase, putative [Source:UniProtKB/TrEMBL;Acc:B0XN61]	protein_coding	-1.1288	3.61197e-05	-1.14213	5.853e-12	-1.37121	6.06883e-06	-1.09439	3.83191e-07	4280	-	CADAFUBG00001474	AFUB_014690	U	Mitochondrial phosphate carrier protein (Mir1), putative [Source:UniProtKB/TrEMBL;Acc:B0XN60]	protein_coding	0.0197604	0.723671	-0.200605	0.00685461	0.0227907	0.358143	-0.104187	3.36643e-08
DS499594	4147307	4147257	4147357	2.00941	379	+	CADAFUBG00001476	AFUB_014710	Putative uncharacterized protein [Source:UniProtKB/TrEMBL;Acc:B0XN62]	protein_coding	0.305194	0.33378	-0.0393766	0.744327	0.236923	0.519692	-0.152436	0.179665	1978	+	CADAFUBG00001477	AFUB_014720	U	Acyl-CoA thioesterase II [Source:UniProtKB/TrEMBL;Acc:B0XN63]	protein_coding	-1.41811	0.247265	-0.715449	0.514065	-1.16314	0.00942429	-0.52911	0.631031
DS499594	4154075	4154025	4154125	1.54695	21	+	CADAFUBG00001479	AFUB_014740	Putative uncharacterized protein [Source:UniProtKB/TrEMBL;Acc:B0XN65]	protein_coding	0.548992	0.472986	0.768239	0.263376	0.767078	0.207824	1.24398	0.0401358	1672	-	CADAFUBG00001478	AFUB_014730	U	Putative uncharacterized protein [Source:UniProtKB/TrEMBL;Acc:B0XN64]	protein_coding	-1.1521	0.00903091	-0.287503	5.3912e-55	-1.167	9.92521e-12	-0.0272564	2.32348e-17
DS499594	4167585	4167535	4167635	1.57029	658	+	CADAFUBG00001483	AFUB_014780	C6 transcription factor, putative [Source:UniProtKB/TrEMBL;Acc:B0XN69]	protein_coding	0.411196	0.130598	0.249093	0.104937	0.345829	0.312123	0.22497	0.186106	4402	-	CADAFUBG00001484	AFUB_014790	D	Prefoldin subunit 4, putative [Source:UniProtKB/TrEMBL;Acc:B0XN70]	protein_coding	1.39227	0.144784	0.707965	0.0818929	1.72792	0.407334	0.479939	1.65666e-05
DS499594	4177386	4177336	4177436	1.75521	833	+	CADAFUBG00001487	AFUB_014820	Heat shock protein Hsp98/Hsp104/ClpA, putative [Source:UniProtKB/TrEMBL;Acc:B0XN73]	protein_coding	-1.47989	3.84742e-10	-1.65197	3.01203e-54	-1.59496	2.1355e-08	-1.82863	1.57342e-54	1060	-	CADAFUBG00001486	AFUB_014810	U	Putative uncharacterized protein [Source:UniProtKB/TrEMBL;Acc:B0XN72]	protein_coding	-0.369761	0.00626414	-0.162873	0.000783854	-0.257305	0.00581057	-0.28231	2.92677e-13
DS499594	4184495	4184445	4184545	1.53681	1213	-	CADAFUBG00001488	AFUB_014830	Polysaccharide deacetylase family protein [Source:UniProtKB/TrEMBL;Acc:B0XN74]	protein_coding	-0.589212	0.12723	-0.298714	0.126263	-0.871115	0.0100879	-0.492204	0.0259251	5031	-	CADAFUBG00001489	AFUB_014840	D	Putative uncharacterized protein [Source:UniProtKB/TrEMBL;Acc:B0XN75]	protein_coding	-0.177762	0.477689	0.0155885	0.241258	-0.130489	0.418003	-0.132492	0.900913
DS499594	4184014	4183964	4184064	1.86392	732	-	CADAFUBG00001488	AFUB_014830	Polysaccharide deacetylase family protein [Source:UniProtKB/TrEMBL;Acc:B0XN74]	protein_coding	-0.589212	0.12723	-0.298714	0.126263	-0.871115	0.0100879	-0.492204	0.0259251	5512	-	CADAFUBG00001489	AFUB_014840	D	Putative uncharacterized protein [Source:UniProtKB/TrEMBL;Acc:B0XN75]	protein_coding	-0.329207	0.477689	-0.777427	0.241258	-0.38608	0.418003	-0.652774	0.900913
DS499594	4190684	4190634	4190734	1.94264	1158	-	CADAFUBG00001489	AFUB_014840	Putative uncharacterized protein [Source:UniProtKB/TrEMBL;Acc:B0XN75]	protein_coding	0.358598	0.477689	0.50201	0.241258	0.374626	0.418003	0.087408	0.900913	3597	+	CADAFUBG00001490	AFUB_014850	U	Choline transport protein, putative [Source:UniProtKB/TrEMBL;Acc:B0XN76]	protein_coding	-0.06934	0.0023919	0.236757	1.3438e-05	-0.0760363	0.143472	0.138776	0.0481423
DS499594	4193782	4193732	4193832	2.24537	499	+	CADAFUBG00001490	AFUB_014850	Choline transport protein, putative [Source:UniProtKB/TrEMBL;Acc:B0XN76]	protein_coding	0.869405	0.0023919	0.77437	1.3438e-05	0.514531	0.143472	0.38027	0.0481423	3568	+	CADAFUBG00001491	AFUB_014860	U	DNA replication initiation factor Cdc45 [Source:UniProtKB/TrEMBL;Acc:B0XN77]	protein_coding	-0.923817	0.0562252	-0.74493	0.0651864	-0.841689	0.253535	-0.24888	0.87773
DS499594	4209669	4209619	4209719	1.51437	759	+	CADAFUBG00001496	AFUB_014910	C6 transcription factor, putative [Source:UniProtKB/TrEMBL;Acc:B0XN82]	protein_coding	-0.558654	0.0328056	-0.186365	0.146147	-0.706148	0.0202728	-0.37211	0.00547847	1553	+	CADAFUBG00001495	AFUB_014900	D	Putative uncharacterized protein [Source:UniProtKB/TrEMBL;Acc:B0XN81]	protein_coding	1.14415	0.310007	0.874391	0.0427331	0.924027	0.0203928	0.755097	0.148039
DS499594	4230601	4230551	4230651	3.78982	1056	+	CADAFUBG00001504	AFUB_014990	Alpha-1,3-glucan synthase, putative [Source:UniProtKB/TrEMBL;Acc:B0XNF7]	protein_coding	1.73853	0.0430088	-0.170762	0.58363	2.07109	0.0423456	-0.322011	0.685862	3057	+	CADAFUBG00001503	AFUB_014980	D	Lipase/esterase, putative [Source:UniProtKB/TrEMBL;Acc:B0XNF6]	protein_coding	-0.0710372	0.0182885	-0.392721	0.0823787	0.0620074	0.163998	-0.605947	0.0725041
DS499594	4242289	4242239	4242339	2.28228	463	-	CADAFUBG00001505	AFUB_015000	Adenylosuccinate synthetase [Source:UniProtKB/Swiss-Prot;Acc:B0XNF8]	protein_coding	-0.298635	0.333476	-0.626941	8.29218e-06	-0.463876	0.282836	-0.648249	3.68884e-06	3214	-	CADAFUBG00001506	AFUB_015010	D	DnaJ domain protein [Source:UniProtKB/TrEMBL;Acc:B0XNF9]	protein_coding	-0.292736	0.0859115	-0.241264	0.000230717	-0.426798	0.235727	-0.121331	0.0277195
DS499594	4250944	4250894	4250994	1.63114	681	-	CADAFUBG00001507	AFUB_015020	C6 transcription factor (UaY), putative [Source:UniProtKB/TrEMBL;Acc:B0XNG0]	protein_coding	0.0189917	0.965856	0.226562	0.549357	0.0791089	0.855429	0.169063	0.46718	2980	-	CADAFUBG00001508	AFUB_015030	D	MFS multidrug transporter, putative [Source:UniProtKB/TrEMBL;Acc:B0XNG1]	protein_coding	-0.473049	0.0238736	-0.193867	0.0305213	-0.626403	1.1517e-09	-0.977498	0.000132885
DS499594	4250608	4250558	4250658	1.68841	345	-	CADAFUBG00001507	AFUB_015020	C6 transcription factor (UaY), putative [Source:UniProtKB/TrEMBL;Acc:B0XNG0]	protein_coding	0.0189917	0.965856	0.226562	0.549357	0.0791089	0.855429	0.169063	0.46718	3316	-	CADAFUBG00001508	AFUB_015030	D	MFS multidrug transporter, putative [Source:UniProtKB/TrEMBL;Acc:B0XNG1]	protein_coding	-0.152525	0.0238736	-0.685151	0.0305213	-0.322237	1.1517e-09	-0.982545	0.000132885
DS499594	4285392	4285342	4285442	1.52709	214	-	CADAFUBG00001518	AFUB_015130	Succinate dehydrogenase subunit CybS, putative [Source:UniProtKB/TrEMBL;Acc:B0XNH1]	protein_coding	-0.221342	0.555158	-0.632426	1.62958e-06	-0.268607	0.437735	-0.642351	1.4303e-06	1354	-	CADAFUBG00001519	AFUB_015140	D	Oxidoreductase, zinc-binding dehydrogenase family, putative [Source:UniProtKB/TrEMBL;Acc:B0XNH2]	protein_coding	-1.43856	0.830235	-0.812336	0.802751	-1.50873	0.518914	-1.03825	0.773557
DS499594	4287234	4287184	4287284	1.63895	488	-	CADAFUBG00001519	AFUB_015140	Oxidoreductase, zinc-binding dehydrogenase family, putative [Source:UniProtKB/TrEMBL;Acc:B0XNH2]	protein_coding	-0.104009	0.830235	-0.0605443	0.802751	-0.248078	0.518914	-0.0720267	0.773557	1306	+	CADAFUBG00001520	AFUB_015150	U	DEAD box RNA helicase HelA, putative [Source:UniProtKB/TrEMBL;Acc:B0XNH3]	protein_coding	0.127016	2.18556e-07	0.213455	0.00138706	-0.162721	1.30872e-05	0.557163	0.254793
DS499594	4288284	4288234	4288334	1.54452	256	+	CADAFUBG00001520	AFUB_015150	DEAD box RNA helicase HelA, putative [Source:UniProtKB/TrEMBL;Acc:B0XNH3]	protein_coding	1.28752	2.18556e-07	0.562927	0.00138706	1.28591	1.30872e-05	0.254361	0.254793	1538	-	CADAFUBG00001519	AFUB_015140	U	Oxidoreductase, zinc-binding dehydrogenase family, putative [Source:UniProtKB/TrEMBL;Acc:B0XNH2]	protein_coding	0.0689164	0.830235	-1.68908	0.802751	-0.00972351	0.518914	-1.18246	0.773557
DS499594	4292264	4292214	4292314	2.0535	72	-	CADAFUBG00001521	AFUB_015160	Putative uncharacterized protein [Source:UniProtKB/TrEMBL;Acc:B0XNH4]	protein_coding	1.01556	3.45878e-05	0.823018	2.06484e-09	0.95577	0.00139518	1.1813	2.90722e-19	818	+	CADAFUBG00001522	AFUB_015170	U	Putative uncharacterized protein [Source:UniProtKB/TrEMBL;Acc:B0XNH5]	protein_coding	-1.23262	0.832433	-1.37492	3.51888e-14	-1.18139	0.990325	-1.43038	9.66105e-31
DS499594	4311297	4311247	4311347	1.58074	1323	+	CADAFUBG00001528	AFUB_015230	Putative uncharacterized protein [Source:UniProtKB/TrEMBL;Acc:B0XNI1]	protein_coding	0.221539	0.538868	0.332472	0.071323	0.243472	0.533408	0.144701	0.484752	3694	+	CADAFUBG00001529	AFUB_015240	U	Anaphase-promoting complex component Cut20/Apc4, putative [Source:UniProtKB/TrEMBL;Acc:B0XNI2]	protein_coding	2.72178	0.0282295	3.5642	0.677479	2.62884	0.0897286	3.8684	0.599845
DS499594	4318764	4318714	4318814	1.64431	731	+	CADAFUBG00001530	AFUB_015250	Importin beta-1 subunit [Source:UniProtKB/TrEMBL;Acc:B0XNI3]	protein_coding	1.30524	0.00850276	0.0840737	0.731407	1.06631	0.00175473	-0.318779	0.104396	3773	+	CADAFUBG00001529	AFUB_015240	D	Anaphase-promoting complex component Cut20/Apc4, putative [Source:UniProtKB/TrEMBL;Acc:B0XNI2]	protein_coding	0.211557	0.0282295	0.230806	0.677479	0.0893815	0.0897286	0.0172597	0.599845
DS499594	4323462	4323412	4323512	1.51138	484	+	CADAFUBG00001531	AFUB_015260	40S ribosomal protein S22 [Source:UniProtKB/TrEMBL;Acc:B0XNI4]	protein_coding	-0.924048	0.00993047	-1.361	4.38608e-33	-0.908351	0.00765227	-1.06936	2.13732e-19	1568	+	CADAFUBG00001532	AFUB_015270	U	Putative uncharacterized protein [Source:UniProtKB/TrEMBL;Acc:B0XNI5]	protein_coding	-0.492491	0.000518467	-0.285235	0.0176983	-0.785695	0.00373078	-0.405913	0.0736256
DS499594	4347154	4347104	4347204	1.89017	962	-	CADAFUBG00001540	AFUB_015350	Fatty acid hydroxylase, putative [Source:UniProtKB/TrEMBL;Acc:B0XNJ3]	protein_coding	-0.643422	0.0141681	-0.342548	0.0028598	-0.712447	0.0180199	-0.0535647	0.594181	1442	+	CADAFUBG00001541	AFUB_015360	U	Putative uncharacterized protein [Source:UniProtKB/TrEMBL;Acc:B0XNJ4]	protein_coding	-0.591418	0.0437293	-0.800691	0.0175202	-0.66965	0.0372444	-1.07727	0.000628965
DS499594	4346839	4346789	4346889	1.60845	647	-	CADAFUBG00001540	AFUB_015350	Fatty acid hydroxylase, putative [Source:UniProtKB/TrEMBL;Acc:B0XNJ3]	protein_coding	-0.643422	0.0141681	-0.342548	0.0028598	-0.712447	0.0180199	-0.0535647	0.594181	1757	+	CADAFUBG00001541	AFUB_015360	U	Putative uncharacterized protein [Source:UniProtKB/TrEMBL;Acc:B0XNJ4]	protein_coding	0.518727	0.0437293	-0.567395	0.0175202	0.633423	0.0372444	-0.609761	0.000628965
DS499594	4348284	4348234	4348334	1.57047	312	+	CADAFUBG00001541	AFUB_015360	Putative uncharacterized protein [Source:UniProtKB/TrEMBL;Acc:B0XNJ4]	protein_coding	0.548136	0.0437293	0.361882	0.0175202	0.648632	0.0372444	0.491278	0.000628965	2092	-	CADAFUBG00001540	AFUB_015350	U	Fatty acid hydroxylase, putative [Source:UniProtKB/TrEMBL;Acc:B0XNJ3]	protein_coding	-0.539462	0.0141681	-0.364095	0.0028598	-0.729049	0.0180199	-0.3431	0.594181
DS499594	4347901	4347851	4347951	1.53501	695	+	CADAFUBG00001541	AFUB_015360	Putative uncharacterized protein [Source:UniProtKB/TrEMBL;Acc:B0XNJ4]	protein_coding	0.548136	0.0437293	0.361882	0.0175202	0.648632	0.0372444	0.491278	0.000628965	1709	-	CADAFUBG00001540	AFUB_015350	U	Fatty acid hydroxylase, putative [Source:UniProtKB/TrEMBL;Acc:B0XNJ3]	protein_coding	-0.976676	0.0141681	-0.199625	0.0028598	-0.321133	0.0180199	-0.185013	0.594181
DS499594	4347644	4347594	4347694	1.59723	952	+	CADAFUBG00001541	AFUB_015360	Putative uncharacterized protein [Source:UniProtKB/TrEMBL;Acc:B0XNJ4]	protein_coding	0.548136	0.0437293	0.361882	0.0175202	0.648632	0.0372444	0.491278	0.000628965	1452	-	CADAFUBG00001540	AFUB_015350	U	Fatty acid hydroxylase, putative [Source:UniProtKB/TrEMBL;Acc:B0XNJ3]	protein_coding	-0.75079	0.0141681	-0.0787737	0.0028598	-0.912585	0.0180199	-0.103741	0.594181
DS499594	4364152	4364102	4364202	1.69722	946	+	CADAFUBG00001546	AFUB_015410	DUF803 domain membrane protein [Source:UniProtKB/TrEMBL;Acc:B0XNJ9]	protein_coding	0.254551	0.36748	0.0639798	0.797905	0.406922	0.231438	-0.140447	0.265122	3265	+	CADAFUBG00001547	AFUB_015420	U	SacI domain protein [Source:UniProtKB/TrEMBL;Acc:B0XNK0]	protein_coding	-0.398522	0.0365068	-0.605295	0.742276	-0.476039	0.210347	-0.173065	0.806478
DS499594	4391293	4391243	4391343	2.49885	1471	-	CADAFUBG00001551	AFUB_015460	Choline kinase, putative [Source:UniProtKB/TrEMBL;Acc:B0XNK4]	protein_coding	-0.273612	0.374632	-0.349395	0.00959697	-0.120404	0.753285	-0.465331	0.000639683	3801	-	CADAFUBG00001552	AFUB_015470	D	Auxin Efflux Carrier superfamily [Source:UniProtKB/TrEMBL;Acc:B0XNK5]	protein_coding	-0.199989	0.680627	-0.372955	0.000943674	0.180403	0.508259	-0.77184	0.00783341
DS499594	4395802	4395752	4395852	1.60544	708	-	CADAFUBG00001552	AFUB_015470	Auxin Efflux Carrier superfamily [Source:UniProtKB/TrEMBL;Acc:B0XNK5]	protein_coding	0.140058	0.680627	0.410643	0.000943674	0.380151	0.508259	0.339029	0.00783341	2358	+	CADAFUBG00001553	AFUB_015480	U	MAP kinase kinase (Pbs2), putative [Source:UniProtKB/TrEMBL;Acc:B0XNK6]	protein_coding	-0.16026	0.0587342	-0.00318706	0.00206605	-0.103777	0.0885423	0.0346461	0.00134034
DS499594	4397705	4397655	4397755	1.68312	455	+	CADAFUBG00001553	AFUB_015480	MAP kinase kinase (Pbs2), putative [Source:UniProtKB/TrEMBL;Acc:B0XNK6]	protein_coding	0.79194	0.0587342	0.392508	0.00206605	0.928046	0.0885423	0.395785	0.00134034	2611	-	CADAFUBG00001552	AFUB_015470	U	Auxin Efflux Carrier superfamily [Source:UniProtKB/TrEMBL;Acc:B0XNK5]	protein_coding	0.694056	0.680627	0.780484	0.000943674	0.409377	0.508259	0.473054	0.00783341
DS499594	4397427	4397377	4397477	1.70339	733	+	CADAFUBG00001553	AFUB_015480	MAP kinase kinase (Pbs2), putative [Source:UniProtKB/TrEMBL;Acc:B0XNK6]	protein_coding	0.79194	0.0587342	0.392508	0.00206605	0.928046	0.0885423	0.395785	0.00134034	2333	-	CADAFUBG00001552	AFUB_015470	U	Auxin Efflux Carrier superfamily [Source:UniProtKB/TrEMBL;Acc:B0XNK5]	protein_coding	1.44482	0.680627	0.0367938	0.000943674	1.30208	0.508259	0.0144358	0.00783341
DS499594	4400703	4400653	4400753	1.74798	601	+	CADAFUBG00001554	AFUB_015490	Glutathione reductase [Source:UniProtKB/TrEMBL;Acc:B0XNK7]	protein_coding	-0.757007	0.00251484	-0.118904	0.337425	-0.715829	0.0175278	-0.0857186	0.412962	2543	+	CADAFUBG00001553	AFUB_015480	D	MAP kinase kinase (Pbs2), putative [Source:UniProtKB/TrEMBL;Acc:B0XNK6]	protein_coding	0.278144	0.0587342	-0.629936	0.00206605	0.09268	0.0885423	-0.791669	0.00134034
DS499594	4403297	4403247	4403347	3.12378	30	-	CADAFUBG00001555	AFUB_015500		tRNA	-2.72952	1	2.87278	0.983882	1.554	0.80831	0	NA	1993	+	CADAFUBG00001554	AFUB_015490	D	Glutathione reductase [Source:UniProtKB/TrEMBL;Acc:B0XNK7]	protein_coding	-0.162372	0.00251484	-0.120289	0.337425	-0.1686	0.0175278	-0.123871	0.412962
DS499594	4415771	4415721	4415821	2.12264	1039	+	CADAFUBG00001558	AFUB_015530	Extracellular cell wall glucanase Crf1/allergen Asp F9 [Source:UniProtKB/TrEMBL;Acc:B0XNL0]	protein_coding	-1.40581	3.31522e-09	-1.10519	5.45051e-25	-1.33915	2.85665e-06	-0.620326	0.00972361	4137	-	CADAFUBG00001559	AFUB_015540	D	Putative uncharacterized protein [Source:UniProtKB/TrEMBL;Acc:B0XNL1]	protein_coding	-1.0232	0.402151	-0.825696	0.000365354	-0.770834	0.437715	0.133385	3.3067e-05
DS499594	4415433	4415383	4415483	1.59579	1377	+	CADAFUBG00001558	AFUB_015530	Extracellular cell wall glucanase Crf1/allergen Asp F9 [Source:UniProtKB/TrEMBL;Acc:B0XNL0]	protein_coding	-1.40581	3.31522e-09	-1.10519	5.45051e-25	-1.33915	2.85665e-06	-0.620326	0.00972361	4475	-	CADAFUBG00001559	AFUB_015540	D	Putative uncharacterized protein [Source:UniProtKB/TrEMBL;Acc:B0XNL1]	protein_coding	-0.614559	0.402151	-0.439681	0.000365354	-0.460711	0.437715	-0.166148	3.3067e-05
DS499594	4422342	4422292	4422392	1.66274	647	+	CADAFUBG00001561	AFUB_015560	C6 transcription factor, putative [Source:UniProtKB/TrEMBL;Acc:B0XNL3]	protein_coding	-0.938173	0.000269035	-0.514525	0.000326198	-1.05105	0.00110602	-0.615669	9.87653e-06	2131	+	CADAFUBG00001560	AFUB_015550	D	Threonyl-tRNA synthetase [Source:UniProtKB/TrEMBL;Acc:B0XNL2]	protein_coding	-0.912768	0.00554823	-0.453669	0.755662	-0.975961	0.0347298	-0.271842	0.51271
DS499594	4422126	4422076	4422176	1.50287	863	+	CADAFUBG00001561	AFUB_015560	C6 transcription factor, putative [Source:UniProtKB/TrEMBL;Acc:B0XNL3]	protein_coding	-0.938173	0.000269035	-0.514525	0.000326198	-1.05105	0.00110602	-0.615669	9.87653e-06	1915	+	CADAFUBG00001560	AFUB_015550	D	Threonyl-tRNA synthetase [Source:UniProtKB/TrEMBL;Acc:B0XNL2]	protein_coding	0.664156	0.00554823	1.32828	0.755662	0.503905	0.0347298	1.49063	0.51271
DS499594	4438112	4438062	4438162	1.9324	1269	-	CADAFUBG00001566	AFUB_015610	Xylitol dehydrogenase XdhB, putative [Source:UniProtKB/TrEMBL;Acc:B0XNT6]	protein_coding	2.40533	2.04118e-12	1.44671	6.80318e-07	2.46261	1.31753e-12	1.71031	5.58249e-17	1786	+	CADAFUBG00001567	AFUB_015620	U	Mitochondrial F1F0-ATP synthase g subunit, putative [Source:UniProtKB/TrEMBL;Acc:B0XNT7]	protein_coding	1.26896	2.33329e-05	-0.317421	1.18822e-14	1.55383	0.000701205	-0.0887061	3.00539e-11
DS499594	4439674	4439624	4439724	1.53002	224	+	CADAFUBG00001567	AFUB_015620	Mitochondrial F1F0-ATP synthase g subunit, putative [Source:UniProtKB/TrEMBL;Acc:B0XNT7]	protein_coding	-1.06146	2.33329e-05	-0.948411	1.18822e-14	-0.996026	0.000701205	-0.830216	3.00539e-11	1742	+	CADAFUBG00001568	AFUB_015630	U	ATP dependent RNA helicase (Rok1), putative [Source:UniProtKB/TrEMBL;Acc:B0XNT8]	protein_coding	-0.32186	9.6586e-21	-0.287145	9.42582e-08	-0.223597	5.53435e-13	-0.12793	1.37966e-07
DS499594	4464185	4464135	4464235	1.60814	76	-	CADAFUBG00001580	AFUB_015750	C6 transcription factor, putative [Source:UniProtKB/TrEMBL;Acc:B0XNV0]	protein_coding	0.366815	0.648022	-0.0613803	0.902631	0.398566	0.397507	-0.0405556	0.853616	440	+	CADAFUBG00001581	AFUB_015760	U	GPI anchored protein, putative [Source:UniProtKB/TrEMBL;Acc:B0XNV1]	protein_coding	0.773616	0.0434689	0.468945	0.263382	1.0336	0.00172354	1.01522	0.0261779
DS499594	4476590	4476540	4476640	1.95373	564	+	CADAFUBG00001585	AFUB_015800	BZIP transcription factor (LziP), putative [Source:UniProtKB/TrEMBL;Acc:B0XNV5]	protein_coding	0.717641	0.0579662	0.25409	0.416719	0.574456	0.0826117	-0.169683	0.18629	3073	+	CADAFUBG00001584	AFUB_015790	D	Putative uncharacterized protein [Source:UniProtKB/TrEMBL;Acc:B0XNV4]	protein_coding	0.0892279	0.0466028	0.278542	0.555501	0.0640112	0.054394	0.403906	0.107323
DS499594	4476145	4476095	4476195	1.9206	1009	+	CADAFUBG00001585	AFUB_015800	BZIP transcription factor (LziP), putative [Source:UniProtKB/TrEMBL;Acc:B0XNV5]	protein_coding	0.717641	0.0579662	0.25409	0.416719	0.574456	0.0826117	-0.169683	0.18629	2628	+	CADAFUBG00001584	AFUB_015790	D	Putative uncharacterized protein [Source:UniProtKB/TrEMBL;Acc:B0XNV4]	protein_coding	-0.467292	0.0466028	-0.770654	0.555501	-0.48561	0.054394	-0.448109	0.107323
DS499594	4494473	4494423	4494523	1.54161	304	+	CADAFUBG00001593	AFUB_015880	Dihydrouridine synthase family protein, putative [Source:UniProtKB/TrEMBL;Acc:B0XNW3]	protein_coding	1.76721	2.22922e-11	0.622718	0.000794728	1.72233	1.44886e-08	0.465098	0.0142269	349	-	CADAFUBG00001592	AFUB_015870	U	WD40 domain protein [Source:UniProtKB/TrEMBL;Acc:B0XNW2]	protein_coding	0.113244	5.37561e-07	0.00789148	1.01173e-09	0.134101	2.44147e-06	0.190512	3.56248e-15
DS499594	4537671	4537621	4537721	1.93256	335	-	CADAFUBG00001608	AFUB_016030	Putative uncharacterized protein [Source:UniProtKB/TrEMBL;Acc:B0XNX7]	protein_coding	-0.61034	0.0285287	0.0370778	0.939365	-0.478515	0.133631	0.246616	0.124252	387	+	CADAFUBG00001609	AFUB_016040	U	Eukaryotic translation initiation factor subunit eIF2B-gamma, putative [Source:UniProtKB/TrEMBL;Acc:B0XNX8]	protein_coding	-0.505443	0.317977	-0.784643	0.300003	-0.55273	0.283325	-0.679167	0.552405
DS499594	4547274	4547224	4547324	1.91042	1470	+	CADAFUBG00001611	AFUB_016060	Putative uncharacterized protein [Source:UniProtKB/TrEMBL;Acc:B0XNY0]	protein_coding	0.802328	0.0925289	0.520328	0.010578	0.626047	0.0813432	0.147673	0.324533	6081	-	CADAFUBG00001610	AFUB_016050	U	Putative uncharacterized protein [Source:UniProtKB/TrEMBL;Acc:B0XNX9]	protein_coding	-0.818537	0.436318	-0.643824	0.365063	-0.797618	0.294119	-0.725854	0.359919
DS499594	4555022	4554972	4555072	1.75032	601	+	CADAFUBG00001612	AFUB_016070	MFS transporter, putative [Source:UniProtKB/TrEMBL;Acc:B0XNY1]	protein_coding	0.485241	0.11513	1.17231	6.49186e-10	-0.0693829	0.867008	0.940777	0.00342702	5995	-	CADAFUBG00001613	AFUB_016080	D	Probable beta-galactosidase B [Source:UniProtKB/Swiss-Prot;Acc:B0XNY2]	protein_coding	0.972103	0.720287	0.414056	0.00158063	1.00419	0.268795	0.370968	3.4576e-05
DS499594	4554592	4554542	4554642	1.93432	1031	+	CADAFUBG00001612	AFUB_016070	MFS transporter, putative [Source:UniProtKB/TrEMBL;Acc:B0XNY1]	protein_coding	0.485241	0.11513	1.17231	6.49186e-10	-0.0693829	0.867008	0.940777	0.00342702	5848	+	CADAFUBG00001611	AFUB_016060	D	Putative uncharacterized protein [Source:UniProtKB/TrEMBL;Acc:B0XNY0]	protein_coding	-0.123061	0.0925289	-0.621396	0.010578	-0.0734028	0.0813432	-0.54876	0.324533
DS499594	4561408	4561358	4561458	1.61911	391	-	CADAFUBG00001613	AFUB_016080	Probable beta-galactosidase B [Source:UniProtKB/Swiss-Prot;Acc:B0XNY2]	protein_coding	-0.085924	0.720287	0.488649	0.00158063	-0.448979	0.268795	0.609025	3.4576e-05	2585	-	CADAFUBG00001614	AFUB_016090	D	Fatty acid elongase (Gig30), putative [Source:UniProtKB/TrEMBL;Acc:B0XNY3]	protein_coding	0.528548	0.0990916	0.515923	0.491533	0.664166	0.766385	0.694115	0.483658
DS499594	4564930	4564880	4564980	2.01932	937	-	CADAFUBG00001614	AFUB_016090	Fatty acid elongase (Gig30), putative [Source:UniProtKB/TrEMBL;Acc:B0XNY3]	protein_coding	0.423542	0.0990916	0.124356	0.491533	0.160282	0.766385	-0.0932095	0.483658	1927	-	CADAFUBG00001615	AFUB_016100	D	Putative uncharacterized protein [Source:UniProtKB/TrEMBL;Acc:B0XNY4]	protein_coding	-2.82411	0.0111681	-0.0913945	0.00659646	-3.06549	0.0764548	0.0123522	0.19748
DS499594	4564477	4564427	4564527	2.11043	484	-	CADAFUBG00001614	AFUB_016090	Fatty acid elongase (Gig30), putative [Source:UniProtKB/TrEMBL;Acc:B0XNY3]	protein_coding	0.423542	0.0990916	0.124356	0.491533	0.160282	0.766385	-0.0932095	0.483658	2380	-	CADAFUBG00001615	AFUB_016100	D	Putative uncharacterized protein [Source:UniProtKB/TrEMBL;Acc:B0XNY4]	protein_coding	-0.708203	0.0111681	-0.956867	0.00659646	-0.737333	0.0764548	-1.09975	0.19748
DS499594	4591867	4591817	4591917	1.78076	1240	-	CADAFUBG00001622	AFUB_016170	Protein kinase (Lkh1), putative [Source:UniProtKB/TrEMBL;Acc:B0XNZ1]	protein_coding	0.0707803	0.892203	-0.376665	0.00551762	0.111715	0.799067	-0.480306	0.000106056	2747	-	CADAFUBG00001623	AFUB_016180	D	Putative uncharacterized protein [Source:UniProtKB/TrEMBL;Acc:B0XNZ2]	protein_coding	-0.134167	0.207356	0.5085	0.233987	-0.248734	0.255718	0.237342	0.649443
DS499594	4608381	4608331	4608431	3.16102	233	-	CADAFUBG00001628	AFUB_016230	TCTP family protein [Source:UniProtKB/TrEMBL;Acc:B0XNZ7]	protein_coding	0.39873	0.189731	0.301428	0.0145698	0.116841	0.83014	0.220027	0.14759	945	+	CADAFUBG00001629	AFUB_016240	U	Sphinganine hydroxylase Sur2, putative [Source:UniProtKB/TrEMBL;Acc:B0XNZ8]	protein_coding	0.126101	0.329577	0.143407	0.676067	0.259618	0.0618732	0.507603	0.802976
DS499594	4608752	4608702	4608802	3.434	574	+	CADAFUBG00001629	AFUB_016240	Sphinganine hydroxylase Sur2, putative [Source:UniProtKB/TrEMBL;Acc:B0XNZ8]	protein_coding	-0.300653	0.329577	0.115772	0.676067	-0.576093	0.0618732	-0.00431016	0.802976	604	-	CADAFUBG00001628	AFUB_016230	U	TCTP family protein [Source:UniProtKB/TrEMBL;Acc:B0XNZ7]	protein_coding	-0.0515477	0.189731	-0.399882	0.0145698	0.0369899	0.83014	-0.368033	0.14759
DS499594	4648128	4648078	4648178	1.60927	351	-	CADAFUBG00001641	AFUB_016360	ADP-ribosylation factor family protein [Source:UniProtKB/TrEMBL;Acc:B0XP76]	protein_coding	-0.778049	0.00348716	0.0285017	0.970376	-0.656687	0.0339835	0.0732737	0.77821	520	+	CADAFUBG00001642	AFUB_016370	U	Putative uncharacterized protein [Source:UniProtKB/TrEMBL;Acc:B0XP77]	protein_coding	-0.176631	0.00940909	-0.223553	0.884182	-0.143394	0.019681	-0.154945	1
DS499594	4653857	4653807	4653907	1.54095	478	+	CADAFUBG00001645	AFUB_016400	Glutathione S-transferase, putative [Source:UniProtKB/TrEMBL;Acc:B0XP80]	protein_coding	-2.16785	6.21329e-12	-0.877429	0.00655432	-2.31377	3.7013e-12	-1.05748	0.000350118	1769	+	CADAFUBG00001644	AFUB_016390	D	Sin3-associated polypeptide Sap18, putative [Source:UniProtKB/TrEMBL;Acc:B0XP79]	protein_coding	0.742856	4.46806e-06	0.97452	1.77742e-10	0.677052	0.00370181	1.10252	1.58122e-05
DS499594	4660900	4660850	4660950	1.7597	80	-	CADAFUBG00001648	AFUB_016430	D-lactate dehydrogenase, putative [Source:UniProtKB/TrEMBL;Acc:B0XP83]	protein_coding	-0.89079	0.000365436	-0.0535034	0.647496	-0.732705	0.0151393	0.338693	0.0204133	1926	+	CADAFUBG00001649	AFUB_016440	U	Putative uncharacterized protein [Source:UniProtKB/TrEMBL;Acc:B0XP84]	protein_coding	0.732826	0.403735	0.723474	0.389593	0.866577	0.51705	0.986999	0.269347
DS499594	4666714	4666664	4666764	1.55659	1270	+	CADAFUBG00001650	AFUB_016450	HLH DNA binding domain protein, putative [Source:UniProtKB/TrEMBL;Acc:B0XP85]	protein_coding	-0.0918909	0.903034	0.475327	0.364253	0.175223	0.834497	-0.363864	0.461656	3888	+	CADAFUBG00001649	AFUB_016440	D	Putative uncharacterized protein [Source:UniProtKB/TrEMBL;Acc:B0XP84]	protein_coding	0.152361	0.403735	0.686172	0.389593	0.264198	0.51705	0.562428	0.269347
DS499594	4684811	4684761	4684861	1.62589	278	+	CADAFUBG00001657	AFUB_016520	F-box domain protein [Source:UniProtKB/TrEMBL;Acc:B0XP92]	protein_coding	-0.597485	0.0835884	-1.12201	6.67119e-05	-0.720272	0.16256	-0.870954	0.000457347	383	-	CADAFUBG00001656	AFUB_016510	U	Translation elongation factor eEF-1B gamma subunit, putative [Source:UniProtKB/TrEMBL;Acc:B0XP91]	protein_coding	0.925922	1.03535e-11	1.42907	1.11657e-30	0.1937	5.01238e-11	0.0219077	2.3623e-53
DS499594	4696655	4696605	4696705	2.62917	703	-	CADAFUBG00001662	AFUB_016570	Pyridine nucleotide-disulphide oxidoreductase, putative [Source:UniProtKB/TrEMBL;Acc:B0XP97]	protein_coding	-1.97912	8.19001e-16	-0.0791604	0.543987	-2.38142	3.58851e-14	0.136228	0.590908	2632	-	CADAFUBG00001663	AFUB_016580	D	Long-chain-fatty-acid-CoA ligase, putative [Source:UniProtKB/TrEMBL;Acc:B0XP98]	protein_coding	-0.211426	4.18085e-17	0.216868	0.00304656	-0.261064	3.1337e-20	0.0960594	0.00138432
DS499594	4696214	4696164	4696264	2.6168	262	-	CADAFUBG00001662	AFUB_016570	Pyridine nucleotide-disulphide oxidoreductase, putative [Source:UniProtKB/TrEMBL;Acc:B0XP97]	protein_coding	-1.97912	8.19001e-16	-0.0791604	0.543987	-2.38142	3.58851e-14	0.136228	0.590908	3056	+	CADAFUBG00001661	AFUB_016560	D	TfdA family taurine dioxygenase, putative [Source:UniProtKB/TrEMBL;Acc:B0XP96]	protein_coding	-0.983427	0.000828718	-0.528817	0.0451584	-1.02322	0.223278	-0.522773	0.361503
DS499594	4699616	4699566	4699666	2.46403	329	-	CADAFUBG00001663	AFUB_016580	Long-chain-fatty-acid-CoA ligase, putative [Source:UniProtKB/TrEMBL;Acc:B0XP98]	protein_coding	-2.37166	4.18085e-17	-0.485102	0.00304656	-2.66658	3.1337e-20	-0.397707	0.00138432	1399	+	CADAFUBG00001664	AFUB_016590	U	Nonribosomal peptide synthase SidC [Source:UniProtKB/TrEMBL;Acc:B0XP99]	protein_coding	0.600928	0.0399748	0.705449	0.142972	0.519356	7.92866e-09	0.439595	7.42989e-14
DS499594	4700705	4700655	4700755	2.5441	310	+	CADAFUBG00001664	AFUB_016590	Nonribosomal peptide synthase SidC [Source:UniProtKB/TrEMBL;Acc:B0XP99]	protein_coding	-1.00291	0.0399748	-0.281619	0.142972	-1.76969	7.92866e-09	-0.910197	7.42989e-14	1418	-	CADAFUBG00001663	AFUB_016580	U	Long-chain-fatty-acid-CoA ligase, putative [Source:UniProtKB/TrEMBL;Acc:B0XP98]	protein_coding	-1.01613	4.18085e-17	-0.588312	0.00304656	-0.78465	3.1337e-20	-0.675429	0.00138432
DS499594	4700162	4700112	4700212	2.28588	853	+	CADAFUBG00001664	AFUB_016590	Nonribosomal peptide synthase SidC [Source:UniProtKB/TrEMBL;Acc:B0XP99]	protein_coding	-1.00291	0.0399748	-0.281619	0.142972	-1.76969	7.92866e-09	-0.910197	7.42989e-14	875	-	CADAFUBG00001663	AFUB_016580	U	Long-chain-fatty-acid-CoA ligase, putative [Source:UniProtKB/TrEMBL;Acc:B0XP98]	protein_coding	0.128175	4.18085e-17	-0.632524	0.00304656	0.128265	3.1337e-20	-0.687372	0.00138432
DS499594	4734848	4734798	4734898	2.17698	301	-	CADAFUBG00001671	AFUB_016660	Plasma membrane ferric-chelate reductase (Fre2), putative [Source:UniProtKB/TrEMBL;Acc:B0XPA6]	protein_coding	-0.746692	0.00209195	0.0872136	0.830214	-1.06614	0.00028922	0.168191	0.325876	675	+	CADAFUBG00001672	AFUB_016670	U	Putative uncharacterized protein [Source:UniProtKB/TrEMBL;Acc:B0XPA7]	protein_coding	-1.27465	0.401005	-0.714977	0.949056	-0.244232	0.651699	0.433645	1
DS499594	4735378	4735328	4735428	1.79202	145	+	CADAFUBG00001672	AFUB_016670	Putative uncharacterized protein [Source:UniProtKB/TrEMBL;Acc:B0XPA7]	protein_coding	-0.255646	0.401005	-0.00828666	0.949056	-0.166238	0.651699	-0.00777354	1	831	-	CADAFUBG00001671	AFUB_016660	U	Plasma membrane ferric-chelate reductase (Fre2), putative [Source:UniProtKB/TrEMBL;Acc:B0XPA6]	protein_coding	-0.224963	0.00209195	0.0895772	0.830214	-0.269006	0.00028922	-0.119449	0.325876
DS499594	4745988	4745938	4746038	1.9322	660	-	CADAFUBG00001674	AFUB_016690	MFS lactose permease, putative [Source:UniProtKB/TrEMBL;Acc:B0XPA9]	protein_coding	1.16622	0.00120715	0.404561	0.166506	1.2977	0.000330492	0.300685	0.515975	4525	-	CADAFUBG00001675	AFUB_016700	D	Arabinan endo-1,5-alpha-L-arabinosidase [Source:UniProtKB/TrEMBL;Acc:B0XPB0]	protein_coding	-0.788619	2.29974e-09	-0.12208	1.05197e-20	-0.793342	0.0553436	-0.310588	0.0453392
DS499594	4760984	4760934	4761034	1.89536	632	+	CADAFUBG00001678	AFUB_016730	BZIP transcription factor (BACH2), putative [Source:UniProtKB/TrEMBL;Acc:B0XPB3]	protein_coding	2.89099	0.000143354	2.50585	3.94651e-14	3.00629	0.00778916	2.55967	2.13306e-15	2774	-	CADAFUBG00001677	AFUB_016720	U	CP2 transcription factor, putative [Source:UniProtKB/TrEMBL;Acc:B0XPB2]	protein_coding	0.6743	1.26473e-07	0.0316664	0.00659932	0.401984	3.84195e-06	-0.164474	0.00136423
DS499595	9029	8979	9079	2.24567	240	+	CADAFUBG00001715	AFUB_017200	Carboxyvinyl-carboxyphosphonate phosphorylmutase [Source:UniProtKB/TrEMBL;Acc:B0XSQ2]	protein_coding	2.47646	0.0414731	0.913168	0.801324	1.92632	0.13577	0.990178	0.456601	254	-	CADAFUBG00001714	AFUB_017190	U	MFS transporter, putative [Source:UniProtKB/TrEMBL;Acc:B0XSQ1]	protein_coding	-0.171275	0.488778	-0.643921	0.0275995	-0.245542	0.528712	-0.678216	0.00353009
DS499595	26309	26259	26359	2.23795	289	+	CADAFUBG00001721	AFUB_017260	Neutral amino acid permease [Source:UniProtKB/TrEMBL;Acc:B0XSQ8]	protein_coding	-1.67833	1.61697e-06	-1.48318	4.35234e-39	-1.71626	1.08356e-07	-1.42703	1.83229e-32	2761	-	CADAFUBG00001720	AFUB_017250	U	Glutathione-dependent formaldehyde dehydrogenase [Source:UniProtKB/TrEMBL;Acc:B0XSQ7]	protein_coding	0.176689	0.326725	-0.368949	0.0121479	0.307397	0.0590035	-0.387819	0.00411849
DS499595	36208	36158	36258	2.04453	380	-	CADAFUBG00001724	AFUB_017290	Putative uncharacterized protein [Source:UniProtKB/TrEMBL;Acc:B0XSR1]	protein_coding	-0.217077	0.675899	0.0948261	0.673825	0.171999	0.887334	0.153163	0.33186	1986	-	CADAFUBG00001725	AFUB_017300	D	Aminopeptidase, putative [Source:UniProtKB/TrEMBL;Acc:B0XSR2]	protein_coding	1.30966	0.661909	-0.334158	0.00340339	1.44483	0.845879	-0.34732	0.00169224
DS499595	38367	38317	38417	1.53859	173	-	CADAFUBG00001725	AFUB_017300	Aminopeptidase, putative [Source:UniProtKB/TrEMBL;Acc:B0XSR2]	protein_coding	-0.123061	0.661909	-0.621396	0.00340339	-0.0734028	0.845879	-0.54876	0.00169224	2179	-	CADAFUBG00001726	AFUB_017310	D	Amid-like NADH oxidoreductase, putative [Source:UniProtKB/TrEMBL;Acc:B0XSR3]	protein_coding	0.219304	0.0207633	-0.207479	0.407358	0.339612	0.0328074	-0.812443	0.456457
DS499595	52780	52730	52830	2.85586	81	+	CADAFUBG00001733	AFUB_017380	Sterol delta 5,6-desaturase, putative [Source:UniProtKB/TrEMBL;Acc:B0XSS0]	protein_coding	-0.241021	0.405768	0.690336	5.36579e-10	-0.0753985	0.836236	0.953727	1.07567e-16	1598	+	CADAFUBG00001734	AFUB_017390	U	Beta-alanine synthase, putative [Source:UniProtKB/TrEMBL;Acc:B0XSS1]	protein_coding	-0.310098	0.000476495	-0.517173	1.1784e-15	-0.110863	0.00132814	-0.257437	2.31229e-12
DS499595	65375	65325	65425	2.16077	659	-	CADAFUBG00001737	AFUB_017420	Putative uncharacterized protein [Source:UniProtKB/TrEMBL;Acc:B0XSS4]	protein_coding	0.625377	0.0271406	0.464261	0.000171785	0.486691	0.135129	0.50702	0.130056	2489	+	CADAFUBG00001738	AFUB_017430	U	GNAT family acetyltransferase, putative [Source:UniProtKB/TrEMBL;Acc:B0XSS5]	protein_coding	1.08945	1.14096e-10	0.00421358	1.66768e-11	1.35897	3.46223e-09	-0.356968	1.86112e-13
DS499595	64962	64912	65012	2.67141	246	-	CADAFUBG00001737	AFUB_017420	Putative uncharacterized protein [Source:UniProtKB/TrEMBL;Acc:B0XSS4]	protein_coding	0.625377	0.0271406	0.464261	0.000171785	0.486691	0.135129	0.50702	0.130056	2902	+	CADAFUBG00001738	AFUB_017430	U	GNAT family acetyltransferase, putative [Source:UniProtKB/TrEMBL;Acc:B0XSS5]	protein_coding	0.513889	1.14096e-10	0.280886	1.66768e-11	0.847083	3.46223e-09	0.0785752	1.86112e-13
DS499595	90664	90614	90714	1.63273	674	-	CADAFUBG00001746	AFUB_017510	Hexokinase, putative [Source:UniProtKB/TrEMBL;Acc:B0XST2]	protein_coding	-0.762651	0.102814	0.586379	0.257549	-1.55012	0.000219344	-0.327255	0.595444	2228	-	CADAFUBG00001747	AFUB_017520	D	Short-chain dehydrogenase/reductase family protein, putative [Source:UniProtKB/TrEMBL;Acc:B0XST3]	protein_coding	-0.649025	0.0118264	0.0092589	0.304969	-0.830661	0.00185964	0.0373941	0.813611
DS499595	101687	101637	101737	2.07617	159	-	CADAFUBG00001751	AFUB_017560	Putative uncharacterized protein [Source:UniProtKB/TrEMBL;Acc:B0XST7]	protein_coding	1.75349	4.39698e-06	0.35823	0.0383329	1.43105	0.0053467	0.831032	5.60596e-06	2658	+	CADAFUBG00001750	AFUB_017550	D	Glycosyl hydrolase, family 31 [Source:UniProtKB/TrEMBL;Acc:B0XST6]	protein_coding	-0.859224	0.661706	-1.16632	1	-0.767336	0.592191	-0.728103	0.613022
DS499595	140831	140781	140881	1.7735	158	-	CADAFUBG00001769	AFUB_017740	Osmolarity two-component system protein sln1 [Source:UniProtKB/TrEMBL;Acc:B0XSV4]	protein_coding	-0.936887	8.57648e-05	-0.971267	1.05439e-17	-1.0635	0.000265409	-1.22252	1.99551e-23	896	+	CADAFUBG00001770	AFUB_017750	U	Protein kinase, putative [Source:UniProtKB/TrEMBL;Acc:B0XSV5]	protein_coding	1.06767	1.65806e-07	-0.182973	9.22946e-15	1.19069	0.00030377	-0.514525	6.27396e-13
DS499595	153263	153213	153313	2.05313	171	+	CADAFUBG00001775	AFUB_017800	Aldehyde dehydrogenase, putative [Source:UniProtKB/TrEMBL;Acc:B0XT28]	protein_coding	-2.61824	3.55076e-06	-1.57261	5.92459e-13	-2.80593	3.43817e-07	-1.55405	5.29382e-06	3205	-	CADAFUBG00001776	AFUB_017810	D	FAD binding domain protein [Source:UniProtKB/TrEMBL;Acc:B0XT29]	protein_coding	-0.221341	0.833718	0.306492	0.632761	-0.135328	0.805364	0.326561	0.0139089
DS499595	158187	158137	158237	1.93443	201	-	CADAFUBG00001777	AFUB_017820	Putative uncharacterized protein [Source:UniProtKB/TrEMBL;Acc:B0XT30]	protein_coding	1.61379	8.6718e-12	1.3239	7.30186e-12	1.21331	0.00493124	1.51816	1.08665e-09	1434	-	CADAFUBG00001778	AFUB_017830	D	Oxidoreductase, 2OG-Fe(II) oxygenase family, putative [Source:UniProtKB/TrEMBL;Acc:B0XT31]	protein_coding	-0.880504	0.0218109	-0.638669	0.000660379	-0.646932	0.0389069	-0.340708	6.76844e-07
DS499595	165923	165873	165973	2.03558	1364	-	CADAFUBG00001780	AFUB_017850	Salicylate hydroxylase [Source:UniProtKB/TrEMBL;Acc:B0XT33]	protein_coding	-0.937946	0.000426859	-0.388034	0.117197	-0.722167	0.0196693	0.142827	0.570086	1801	-	CADAFUBG00001781	AFUB_017860	D	MFS multidrug transporter, putative [Source:UniProtKB/TrEMBL;Acc:B0XT34]	protein_coding	-1.51783	0.702615	0.0276348	0.000136812	-1.62829	0.492267	-0.116369	3.64372e-05
DS499595	165259	165209	165309	2.37324	700	-	CADAFUBG00001780	AFUB_017850	Salicylate hydroxylase [Source:UniProtKB/TrEMBL;Acc:B0XT33]	protein_coding	-0.937946	0.000426859	-0.388034	0.117197	-0.722167	0.0196693	0.142827	0.570086	2465	-	CADAFUBG00001781	AFUB_017860	D	MFS multidrug transporter, putative [Source:UniProtKB/TrEMBL;Acc:B0XT34]	protein_coding	-0.336086	0.702615	0.331505	0.000136812	-0.308755	0.492267	0.00748233	3.64372e-05
DS499595	168024	167974	168074	2.17397	300	-	CADAFUBG00001781	AFUB_017860	MFS multidrug transporter, putative [Source:UniProtKB/TrEMBL;Acc:B0XT34]	protein_coding	-0.171275	0.702615	-0.643921	0.000136812	-0.245542	0.492267	-0.678216	3.64372e-05	1184	-	CADAFUBG00001782	AFUB_017870	D	Putative uncharacterized protein [Source:UniProtKB/TrEMBL;Acc:B0XT35]	protein_coding	0.875547	1.29838e-08	-0.206327	5.66488e-05	1.19939	3.99274e-09	-0.214164	0.000741439
DS499595	224032	223982	224082	1.74375	440	-	CADAFUBG00001803	AFUB_018090	LIM domain protein [Source:UniProtKB/TrEMBL;Acc:B0XT56]	protein_coding	0.516819	0.559121	0.18696	0.624033	-0.0962978	0.849699	-0.0267659	1	3055	+	CADAFUBG00001804	AFUB_018100	U	Myo-inositol-phosphate synthase, putative [Source:UniProtKB/TrEMBL;Acc:B0XT57]	protein_coding	1.31431	2.99944e-11	0.460778	1.59213e-26	1.22415	1.34019e-08	0.396032	8.37436e-25
DS499595	226629	226579	226679	2.39534	458	+	CADAFUBG00001804	AFUB_018100	Myo-inositol-phosphate synthase, putative [Source:UniProtKB/TrEMBL;Acc:B0XT57]	protein_coding	-1.56001	2.99944e-11	-1.15918	1.59213e-26	-1.62021	1.34019e-08	-1.21568	8.37436e-25	3037	-	CADAFUBG00001803	AFUB_018090	U	LIM domain protein [Source:UniProtKB/TrEMBL;Acc:B0XT56]	protein_coding	1.06392	0.559121	0.374654	0.624033	1.06077	0.849699	0.865478	1
DS499595	225909	225859	225959	1.79495	1178	+	CADAFUBG00001804	AFUB_018100	Myo-inositol-phosphate synthase, putative [Source:UniProtKB/TrEMBL;Acc:B0XT57]	protein_coding	-1.56001	2.99944e-11	-1.15918	1.59213e-26	-1.62021	1.34019e-08	-1.21568	8.37436e-25	2317	-	CADAFUBG00001803	AFUB_018090	U	LIM domain protein [Source:UniProtKB/TrEMBL;Acc:B0XT56]	protein_coding	-0.489355	0.559121	-0.529656	0.624033	-0.631594	0.849699	-0.915596	1
DS499595	234330	234280	234380	1.88649	527	-	CADAFUBG00001807	AFUB_018130	Mitochondrial intermembrane space translocase subunit Tim9, putative [Source:UniProtKB/TrEMBL;Acc:B0XT60]	protein_coding	0.672398	0.051638	0.769298	6.68513e-09	0.784482	0.00939378	0.814448	9.34948e-10	1845	+	CADAFUBG00001808	AFUB_018140	U	Rho GTPase activator (Sac7), putative [Source:UniProtKB/TrEMBL;Acc:B0XT61]	protein_coding	0.15708	0.0351359	-0.118146	0.682919	-0.118776	0.0403025	0.0289015	0.000223956
DS499595	235070	235020	235120	2.0673	1105	+	CADAFUBG00001808	AFUB_018140	Rho GTPase activator (Sac7), putative [Source:UniProtKB/TrEMBL;Acc:B0XT61]	protein_coding	0.718185	0.0351359	-0.0785021	0.682919	0.859993	0.0403025	-0.477021	0.000223956	1267	-	CADAFUBG00001807	AFUB_018130	U	Mitochondrial intermembrane space translocase subunit Tim9, putative [Source:UniProtKB/TrEMBL;Acc:B0XT60]	protein_coding	0.164348	0.051638	-0.405348	6.68513e-09	0.2834	0.00939378	0.289503	9.34948e-10
DS499595	244270	244220	244320	1.57177	1057	-	CADAFUBG00001810	AFUB_018160	Putative uncharacterized protein [Source:UniProtKB/TrEMBL;Acc:B0XT63]	protein_coding	0.278115	0.404367	0.358241	0.0167933	0.376709	0.273179	0.392729	0.00937394	3763	-	CADAFUBG00001811	AFUB_018170	D	DNA helicase, putative [Source:UniProtKB/TrEMBL;Acc:B0XT64]	protein_coding	-1.02916	0.718263	-0.168721	0.0267038	-0.991194	0.789827	-0.109708	0.0166275
DS499595	258802	258752	258852	1.86449	1299	-	CADAFUBG00001816	AFUB_018220	GPI anchored cell wall protein (Dan4), putative [Source:UniProtKB/TrEMBL;Acc:B0XT69]	protein_coding	-0.0347939	0.925909	-0.239784	0.22878	-0.068717	0.850735	-0.376867	0.109171	1349	-	CADAFUBG00001817	AFUB_018230	D	Putative uncharacterized protein [Source:UniProtKB/TrEMBL;Acc:B0XT70]	protein_coding	0.373436	0.067248	0.24649	0.000260344	0.5618	0.0557023	0.146752	4.57654e-05
DS499595	257926	257876	257976	2.05096	423	-	CADAFUBG00001816	AFUB_018220	GPI anchored cell wall protein (Dan4), putative [Source:UniProtKB/TrEMBL;Acc:B0XT69]	protein_coding	-0.0347939	0.925909	-0.239784	0.22878	-0.068717	0.850735	-0.376867	0.109171	2225	-	CADAFUBG00001817	AFUB_018230	D	Putative uncharacterized protein [Source:UniProtKB/TrEMBL;Acc:B0XT70]	protein_coding	1.68044	0.067248	1.24883	0.000260344	2.30624	0.0557023	1.73448	4.57654e-05
DS499595	264508	264458	264558	1.83998	335	+	CADAFUBG00001819	AFUB_018250	1,3-beta-glucanosyltransferase gel1 [Source:UniProtKB/Swiss-Prot;Acc:B0XT72]	protein_coding	2.51783	5.23469e-06	0.429543	0.00870379	2.61758	0.000973158	0.53518	5.16172e-06	2989	+	CADAFUBG00001820	AFUB_018260	U	Cellobiose dehydrogenase, putative [Source:UniProtKB/TrEMBL;Acc:B0XT73]	protein_coding	-3.06987	0.0474202	-0.995879	0.00200481	-2.89073	0.00187358	-1.06377	0.001757
DS499595	272620	272570	272670	1.84314	1188	-	CADAFUBG00001821	AFUB_018270	Cu-dependent DNA-binding protein, putative [Source:UniProtKB/TrEMBL;Acc:B0XT74]	protein_coding	-1.57877	3.621e-10	-1.48005	5.5193e-29	-1.20699	4.5342e-05	-1.02799	2.62912e-14	3314	-	CADAFUBG00001822	AFUB_018280	D	Actin polymerization protein Bzz1, putative [Source:UniProtKB/TrEMBL;Acc:B0XT75]	protein_coding	-0.654164	0.000161574	0.0608077	1.88113e-14	-1.08571	0.00127593	0.207909	3.41807e-16
DS499595	272010	271960	272060	2.34842	578	-	CADAFUBG00001821	AFUB_018270	Cu-dependent DNA-binding protein, putative [Source:UniProtKB/TrEMBL;Acc:B0XT74]	protein_coding	-1.57877	3.621e-10	-1.48005	5.5193e-29	-1.20699	4.5342e-05	-1.02799	2.62912e-14	3924	-	CADAFUBG00001822	AFUB_018280	D	Actin polymerization protein Bzz1, putative [Source:UniProtKB/TrEMBL;Acc:B0XT75]	protein_coding	-0.466956	0.000161574	0.138871	1.88113e-14	-0.419376	0.00127593	-0.368065	3.41807e-16
DS499595	276327	276277	276377	1.94978	393	-	CADAFUBG00001822	AFUB_018280	Actin polymerization protein Bzz1, putative [Source:UniProtKB/TrEMBL;Acc:B0XT75]	protein_coding	-0.948768	0.000161574	-0.927268	1.88113e-14	-0.956684	0.00127593	-1.02838	3.41807e-16	435	+	CADAFUBG00001823	AFUB_018290	U	ATP dependent RNA helicase (Dbp5), putative [Source:UniProtKB/TrEMBL;Acc:B0XT76]	protein_coding	0.136396	0.00350954	0.864083	0.0102722	0.382301	0.0698108	0.714316	0.291357
DS499595	288982	288932	289032	3.22655	245	+	CADAFUBG00001828	AFUB_018340	HLH transcription factor, putative [Source:UniProtKB/TrEMBL;Acc:B0XT81]	protein_coding	0.894372	0.203346	1.1634	7.97576e-06	0.44934	0.412128	0.602452	0.000183821	3000	+	CADAFUBG00001827	AFUB_018330	D	Serine peptidase, putative [Source:UniProtKB/TrEMBL;Acc:B0XT80]	protein_coding	-14.0958	1.09682e-13	-9.30087	1.00188e-35	1.28901	6.2756e-11	0.933376	2.81665e-43
DS499595	288304	288254	288354	4.08639	923	+	CADAFUBG00001828	AFUB_018340	HLH transcription factor, putative [Source:UniProtKB/TrEMBL;Acc:B0XT81]	protein_coding	0.894372	0.203346	1.1634	7.97576e-06	0.44934	0.412128	0.602452	0.000183821	2322	+	CADAFUBG00001827	AFUB_018330	D	Serine peptidase, putative [Source:UniProtKB/TrEMBL;Acc:B0XT80]	protein_coding	-0.382403	1.09682e-13	-0.100451	1.00188e-35	-1.05056	6.2756e-11	-0.315974	2.81665e-43
DS499595	313917	313867	313967	1.54221	631	-	CADAFUBG00001834	AFUB_018400	Potassium/sodium P-type ATPase, putative [Source:UniProtKB/TrEMBL;Acc:B0XT87]	protein_coding	-0.975788	5.65078e-05	-1.11221	4.32166e-25	-0.987108	0.000704763	-1.09848	9.13371e-21	924	+	CADAFUBG00001835	AFUB_018410	U	Exosome complex subunit Rrp46, putative [Source:UniProtKB/TrEMBL;Acc:B0XT88]	protein_coding	-0.0999283	0.0427396	1.48683	0.000269683	0.306754	0.0718134	0.939942	6.2211e-06
DS499595	314168	314118	314218	1.57487	673	+	CADAFUBG00001835	AFUB_018410	Exosome complex subunit Rrp46, putative [Source:UniProtKB/TrEMBL;Acc:B0XT88]	protein_coding	-0.601625	0.0427396	-0.633033	0.000269683	-0.582126	0.0718134	-0.750235	6.2211e-06	882	-	CADAFUBG00001834	AFUB_018400	U	Potassium/sodium P-type ATPase, putative [Source:UniProtKB/TrEMBL;Acc:B0XT87]	protein_coding	-0.771303	5.65078e-05	0.118549	4.32166e-25	-0.122591	0.000704763	0.19043	9.13371e-21
DS499595	327336	327286	327386	1.77586	371	+	CADAFUBG00001842	AFUB_018480	Short chain dehydrogenase/oxidoreductase, putative [Source:UniProtKB/TrEMBL;Acc:B0XTG3]	protein_coding	2.87409	0.000275041	2.50231	1.18278e-28	3.3038	5.33019e-31	3.02574	8.15413e-22	594	-	CADAFUBG00001841	AFUB_018470	U	S-adenosylmethionine-dependent methyltransferase, putative [Source:UniProtKB/TrEMBL;Acc:B0XT94]	protein_coding	0.0299675	0.805093	0.414344	0.00101541	0.793019	0.313371	0.838826	8.64334e-07
DS499595	333941	333891	333991	2.47053	42	+	CADAFUBG00001845	AFUB_018510	Putative uncharacterized protein [Source:UniProtKB/TrEMBL;Acc:B0XTG6]	protein_coding	-0.511746	0.0463108	-0.653051	1.06676e-05	-0.443923	0.162425	-0.897322	1.2999e-13	2457	+	CADAFUBG00001846	AFUB_018520	U	Mitochondrial carrier protein, putative [Source:UniProtKB/TrEMBL;Acc:B0XTG7]	protein_coding	-0.177409	0.0641718	0.257385	4.10161e-09	-0.350113	0.00320939	0.142548	2.67528e-08
DS499595	333553	333503	333603	2.10978	346	+	CADAFUBG00001845	AFUB_018510	Putative uncharacterized protein [Source:UniProtKB/TrEMBL;Acc:B0XTG6]	protein_coding	-0.511746	0.0463108	-0.653051	1.06676e-05	-0.443923	0.162425	-0.897322	1.2999e-13	2845	+	CADAFUBG00001846	AFUB_018520	U	Mitochondrial carrier protein, putative [Source:UniProtKB/TrEMBL;Acc:B0XTG7]	protein_coding	-0.280841	0.0641718	0.550268	4.10161e-09	-0.37916	0.00320939	0.863533	2.67528e-08
DS499595	333112	333062	333162	1.8735	787	+	CADAFUBG00001845	AFUB_018510	Putative uncharacterized protein [Source:UniProtKB/TrEMBL;Acc:B0XTG6]	protein_coding	-0.511746	0.0463108	-0.653051	1.06676e-05	-0.443923	0.162425	-0.897322	1.2999e-13	3286	+	CADAFUBG00001846	AFUB_018520	U	Mitochondrial carrier protein, putative [Source:UniProtKB/TrEMBL;Acc:B0XTG7]	protein_coding	2.00725	0.0641718	-0.197046	4.10161e-09	3.0285	0.00320939	-0.110427	2.67528e-08
DS499595	332583	332533	332633	2.57043	1316	+	CADAFUBG00001845	AFUB_018510	Putative uncharacterized protein [Source:UniProtKB/TrEMBL;Acc:B0XTG6]	protein_coding	-0.511746	0.0463108	-0.653051	1.06676e-05	-0.443923	0.162425	-0.897322	1.2999e-13	2799	+	CADAFUBG00001844	AFUB_018500	D	Aldo-keto reductase, putative [Source:UniProtKB/TrEMBL;Acc:B0XTG5]	protein_coding	-0.406903	1.62801e-11	-0.496114	3.42363e-40	-0.462427	4.32601e-07	-0.293901	2.43076e-57
DS499595	336066	336016	336116	2.10576	332	+	CADAFUBG00001846	AFUB_018520	Mitochondrial carrier protein, putative [Source:UniProtKB/TrEMBL;Acc:B0XTG7]	protein_coding	-0.82617	0.0641718	-1.23475	4.10161e-09	-1.05125	0.00320939	-1.05799	2.67528e-08	2167	+	CADAFUBG00001845	AFUB_018510	D	Putative uncharacterized protein [Source:UniProtKB/TrEMBL;Acc:B0XTG6]	protein_coding	-0.656854	0.0463108	0.6873	1.06676e-05	-0.297159	0.162425	0.656434	1.2999e-13
DS499595	341515	341465	341565	1.89307	203	+	CADAFUBG00001850	AFUB_018560	Putative uncharacterized protein [Source:UniProtKB/TrEMBL;Acc:B0XTH1]	protein_coding	1.72629	0.00501515	0.480596	0.0490158	1.60174	5.59819e-05	0.394875	0.0862235	422	+	CADAFUBG00001849	AFUB_018550	D	Putative uncharacterized protein [Source:UniProtKB/TrEMBL;Acc:B0XTH0]	protein_coding	-0.663717	0.520241	0.535067	0.102165	-0.906882	0.366822	0.0017303	0.167944
DS499595	352047	351997	352097	1.7496	641	-	CADAFUBG00001853	AFUB_018590	Integral peroxisomal membrane peroxin, putative [Source:UniProtKB/TrEMBL;Acc:B0XTH4]	protein_coding	1.68687	3.37063e-09	1.80226	3.63587e-19	1.69458	6.81431e-08	1.76163	1.40586e-22	852	+	CADAFUBG00001854	AFUB_018600	U	Protein kinase, putative [Source:UniProtKB/TrEMBL;Acc:B0XTH5]	protein_coding	-0.495982	0.0157303	-0.541393	0.754809	-0.561789	0.0499332	-0.70444	0.340276
DS499595	381946	381896	381996	2.17274	1077	-	CADAFUBG00001862	AFUB_018680	Putative uncharacterized protein [Source:UniProtKB/TrEMBL;Acc:B0XTI3]	protein_coding	0.000383691	1	-0.263505	0.116334	0.150993	0.725284	-0.383561	0.0178196	2570	-	CADAFUBG00001861	AFUB_018670	U	Sphingomyelin phosphodiesterase, putative [Source:UniProtKB/TrEMBL;Acc:B0XTI2]	protein_coding	-0.892562	0.57967	-0.635124	0.935581	-1.22283	0.30527	-0.428692	1
DS499595	381352	381302	381402	1.7581	483	-	CADAFUBG00001862	AFUB_018680	Putative uncharacterized protein [Source:UniProtKB/TrEMBL;Acc:B0XTI3]	protein_coding	0.000383691	1	-0.263505	0.116334	0.150993	0.725284	-0.383561	0.0178196	1976	-	CADAFUBG00001861	AFUB_018670	U	Sphingomyelin phosphodiesterase, putative [Source:UniProtKB/TrEMBL;Acc:B0XTI2]	protein_coding	0.445603	0.57967	0.172561	0.935581	0.337343	0.30527	-0.108658	1
DS499595	411618	411568	411668	1.98129	305	+	CADAFUBG00001872	AFUB_018780	GPI anchored protein, putative [Source:UniProtKB/TrEMBL;Acc:B0XTJ3]	protein_coding	-1.54899	1.04034e-07	-0.859634	2.86397e-09	-1.85606	6.39091e-09	-1.13291	2.84646e-10	1160	-	CADAFUBG00001871	AFUB_018770	U	Serine/threonine protein kinase (Snf1p), putative [Source:UniProtKB/TrEMBL;Acc:B0XTJ2]	protein_coding	0.0370981	0.00101257	-0.149038	0.00108597	0.0324267	0.00428302	-0.0874862	0.0414148
DS499595	414389	414339	414439	2.37726	405	+	CADAFUBG00001873	AFUB_018790	Putative uncharacterized protein [Source:UniProtKB/TrEMBL;Acc:B0XTJ4]	protein_coding	1.78462	9.55101e-15	0.12828	0.60851	1.48021	0.083631	-0.0888443	0.502815	2466	+	CADAFUBG00001872	AFUB_018780	D	GPI anchored protein, putative [Source:UniProtKB/TrEMBL;Acc:B0XTJ3]	protein_coding	-0.580081	1.04034e-07	-0.229375	2.86397e-09	-0.714577	6.39091e-09	0.137016	2.84646e-10
DS499595	421880	421830	421930	1.54104	154	-	CADAFUBG00001876	AFUB_018820	Methionine aminopeptidase 2-1 [Source:UniProtKB/Swiss-Prot;Acc:B0XTJ7]	protein_coding	0.0372325	0.94927	-1.14711	6.92737e-27	0.517679	0.224563	-0.776969	1.48729e-11	1968	+	CADAFUBG00001877	AFUB_018830	U	NACHT domain protein [Source:UniProtKB/TrEMBL;Acc:B0XTJ8]	protein_coding	0.00475646	0.384263	-0.625238	0.882429	-0.318072	0.388658	-0.934085	0.0888325
DS499595	437956	437906	438006	1.73227	479	+	CADAFUBG00001880	AFUB_018860	Conserved serine proline-rich protein [Source:UniProtKB/TrEMBL;Acc:B0XTK1]	protein_coding	-0.21557	0.559121	-0.931394	1.27558e-11	-0.116628	0.82604	-1.05136	2.49258e-16	3450	+	CADAFUBG00001881	AFUB_018870	U	Hypothetical pathogenicity factor [Source:UniProtKB/TrEMBL;Acc:B0XTK2]	protein_coding	0.413226	0.000894493	-0.424971	0.950524	1.13242	0.0115854	-0.113009	0.806417
DS499595	450549	450499	450599	2.0878	194	+	CADAFUBG00001884	AFUB_018900	Putative uncharacterized protein [Source:UniProtKB/TrEMBL;Acc:B0XTK5]	protein_coding	-0.961393	0.000173278	-0.600509	3.62854e-06	-0.845788	0.00458778	-0.625114	1.19238e-06	1772	-	CADAFUBG00001883	AFUB_018890	U	Pre-mRNA splicing factor (Prp24), putative [Source:UniProtKB/TrEMBL;Acc:B0XTK4]	protein_coding	-0.859015	0.460302	-0.276181	0.968018	-1.03966	0.316526	-0.537981	0.932464
DS499595	464572	464522	464622	1.86125	168	-	CADAFUBG00001892	AFUB_018980	Ubiquinone biosynthesis protein Coq7, putative [Source:UniProtKB/TrEMBL;Acc:B0XTL1]	protein_coding	-0.885061	0.00038663	-0.0903503	0.472098	-0.920723	0.0018109	-0.156796	0.218669	428	+	CADAFUBG00001893	AFUB_018990	U	RNA polymerase II transcription elongation factor Rtf1p, putative [Source:UniProtKB/TrEMBL;Acc:B0XTL2]	protein_coding	0.0892279	1	0.278542	0.580592	0.0640112	0.927201	0.403906	0.0278154
DS499595	471772	471722	471822	1.58244	152	+	CADAFUBG00001895	AFUB_019010	Glutaminyl-tRNA synthetase [Source:UniProtKB/TrEMBL;Acc:B0XTL4]	protein_coding	0.0550248	0.903034	0.115086	0.54294	-0.0275925	0.941246	-0.244755	0.0779702	4161	+	CADAFUBG00001894	AFUB_019000	D	Putative uncharacterized protein [Source:UniProtKB/TrEMBL;Acc:B0XTL3]	protein_coding	-0.280554	0.00123968	-0.190475	6.53454e-08	-0.262049	0.00314412	0.098223	8.30542e-22
DS499595	492046	491996	492096	1.81919	267	+	CADAFUBG00001903	AFUB_019090	Transmembrane protein UsgS [Source:UniProtKB/TrEMBL;Acc:B0XTM2]	protein_coding	0.440204	0.211925	0.259678	0.0623161	0.6229	0.358225	0.0832097	0.623226	306	-	CADAFUBG00001902	AFUB_019080	U	Putative uncharacterized protein [Source:UniProtKB/TrEMBL;Acc:B0XTM1]	protein_coding	-0.162619	0.371654	0.0726041	1.8437e-07	-0.13838	0.21237	0.0990614	5.23405e-08
DS499595	502380	502330	502430	2.07938	165	-	CADAFUBG00001907	AFUB_019130	Peptidyl-prolyl cis-trans isomerase Cpr7, putative [Source:UniProtKB/TrEMBL;Acc:B0XTM6]	protein_coding	-1.26035	1.4586e-05	-1.26406	2.14956e-22	-1.52644	1.07438e-07	-1.35412	7.78524e-17	1017	-	CADAFUBG00001908	AFUB_019140	D	D-tyrosyl-tRNA(Tyr) deacylase [Source:UniProtKB/TrEMBL;Acc:B0XTM7]	protein_coding	-0.62676	0.0449698	-0.329967	1.35099e-14	-0.396688	0.0400008	-0.182734	4.06452e-09
DS499595	507992	507942	508042	1.85462	507	+	CADAFUBG00001910	AFUB_019160	C2H2 finger domain protein, putative [Source:UniProtKB/TrEMBL;Acc:B0XTM9]	protein_coding	-0.846886	0.0461563	-1.04119	3.40284e-20	-0.451173	0.42082	-1.41219	5.66535e-31	3919	+	CADAFUBG00001909	AFUB_019150	D	CCR4-NOT transcription complex, subunit 3 [Source:UniProtKB/TrEMBL;Acc:B0XTM8]	protein_coding	0.0405928	0.72771	-0.327974	0.178145	-0.097178	0.981256	-0.214623	0.0285577
DS499595	507064	507014	507114	2.0625	1435	+	CADAFUBG00001910	AFUB_019160	C2H2 finger domain protein, putative [Source:UniProtKB/TrEMBL;Acc:B0XTM9]	protein_coding	-0.846886	0.0461563	-1.04119	3.40284e-20	-0.451173	0.42082	-1.41219	5.66535e-31	2991	+	CADAFUBG00001909	AFUB_019150	D	CCR4-NOT transcription complex, subunit 3 [Source:UniProtKB/TrEMBL;Acc:B0XTM8]	protein_coding	0.196994	0.72771	-0.543125	0.178145	0.267942	0.981256	-0.579939	0.0285577
DS499595	515868	515818	515918	1.56733	335	-	CADAFUBG00001912	AFUB_019180	Dihydrolipoyl dehydrogenase [Source:UniProtKB/TrEMBL;Acc:B0XTV0]	protein_coding	-0.286788	0.288802	0.129746	0.410879	-0.39529	0.214172	-0.0815382	0.560461	2078	+	CADAFUBG00001913	AFUB_019190	U	MFS monosaccharide transporter, putative [Source:UniProtKB/TrEMBL;Acc:B0XTV1]	protein_coding	-0.647402	0.584208	-0.135721	0.748617	-0.740636	0.529571	-0.302976	0.427615
DS499595	533592	533542	533642	1.52364	40	-	CADAFUBG00001919	AFUB_019250	Putative uncharacterized protein [Source:UniProtKB/TrEMBL;Acc:B0XTV7]	protein_coding	0.467495	0.104146	0.362906	0.169991	0.584486	0.0816665	0.729417	0.000811718	200	+	CADAFUBG00001920	AFUB_019260	U	Structural maintenance of chromosomes protein [Source:UniProtKB/TrEMBL;Acc:B0XTV8]	protein_coding	-0.845602	0.326702	-0.43306	0.315763	-0.959475	0.455265	-0.54626	0.248922
DS499595	541796	541746	541846	1.62955	998	-	CADAFUBG00001921	AFUB_019270	Putative uncharacterized protein [Source:UniProtKB/TrEMBL;Acc:B0XTV9]	protein_coding	0.261673	0.470846	0.194946	0.622629	-0.0317087	0.932882	0.0294615	0.863656	7708	-	CADAFUBG00001922	AFUB_019280	D	Putative uncharacterized protein [Source:UniProtKB/TrEMBL;Acc:B0XTW0]	protein_coding	0.075671	0.00139999	-0.288202	0.366667	0.498011	0.00276272	0.0595345	0.176131
DS499595	551435	551385	551485	1.62282	622	+	CADAFUBG00001924	AFUB_019300	UDP-glucose:sterol glycosyltransferase [Source:UniProtKB/TrEMBL;Acc:B0XTW2]	protein_coding	-0.286033	0.274057	-0.548037	2.3524e-06	-0.156053	0.657865	-0.708246	2.71146e-09	1553	+	CADAFUBG00001923	AFUB_019290	D	Putative uncharacterized protein [Source:UniProtKB/TrEMBL;Acc:B0XTW1]	protein_coding	-0.331993	0.000116489	-0.172121	0.0778919	-0.149448	2.39087e-07	-0.208583	0.131531
DS499595	568359	568309	568409	1.61187	38	-	CADAFUBG00001930	AFUB_019360	Mitochondrial F1F0 ATP synthase subunit Atp18, putative [Source:UniProtKB/TrEMBL;Acc:B0XTW8]	protein_coding	-0.298359	0.453187	-0.293313	0.0322747	-0.409516	0.210415	-0.2096	0.125838	234	+	CADAFUBG00001931	AFUB_019370	U	Mitotic spindle biogenesis protein Spc19, putative [Source:UniProtKB/TrEMBL;Acc:B0XTW9]	protein_coding	0.782054	0.0868451	0.501545	0.658073	0.726822	0.115436	0.278315	0.57508
DS499595	574136	574086	574186	1.96017	489	+	CADAFUBG00001934	AFUB_019400	Cortical patch protein SUR7, putative [Source:UniProtKB/TrEMBL;Acc:B0XTX2]	protein_coding	0.0521815	0.823962	1.06622	5.40002e-21	-0.124967	0.73276	1.09837	1.71924e-10	1316	-	CADAFUBG00001933	AFUB_019390	U	Putative uncharacterized protein [Source:UniProtKB/TrEMBL;Acc:B0XTX1]	protein_coding	-0.397697	0.638815	-0.0670437	0.00459067	-0.408188	0.711044	0.146974	0.000677693
DS499595	592823	592773	592873	1.88903	1080	-	CADAFUBG00001941	AFUB_019470	Putative uncharacterized protein [Source:UniProtKB/TrEMBL;Acc:B0XTX9]	protein_coding	2.26709	2.32095e-07	1.48507	6.26262e-35	2.38226	0.00208958	1.57774	5.54483e-13	3291	-	CADAFUBG00001940	AFUB_019460	U	Putative uncharacterized protein [Source:UniProtKB/TrEMBL;Acc:B0XTX8]	protein_coding	-0.0640162	0.639647	0.722071	0.0736254	-0.187329	0.459437	-0.197469	0.215254
DS499595	603778	603728	603828	2.07441	229	+	CADAFUBG00001946	AFUB_019520	Mitochondrial genome maintenance protein Mgr2, putative [Source:UniProtKB/TrEMBL;Acc:B0XTY4]	protein_coding	-0.425419	0.185747	0.129146	0.519874	-0.603076	0.0552619	0.163912	0.486429	679	-	CADAFUBG00001945	AFUB_019510	U	Cytoplasm to vacuole targeting Vps64, putative [Source:UniProtKB/TrEMBL;Acc:B0XTY3]	protein_coding	-0.914372	0.172096	-0.648049	0.226937	-0.925066	0.214719	-0.821114	0.442032
DS499595	606528	606478	606578	1.82987	954	+	CADAFUBG00001947	AFUB_019530	Putative uncharacterized protein [Source:UniProtKB/TrEMBL;Acc:B0XTY5]	protein_coding	0.384657	0.166647	0.300034	0.144096	0.153226	0.707642	0.141329	0.630393	2414	+	CADAFUBG00001948	AFUB_019540	U	Leucine Rich Repeat domain protein [Source:UniProtKB/TrEMBL;Acc:B0XTY6]	protein_coding	-0.42209	0.0017349	-0.100742	0.0929894	-0.580396	0.00319788	-0.500988	0.207599
DS499595	620101	620051	620151	2.35595	403	+	CADAFUBG00001950	AFUB_019560	PA domain protein [Source:UniProtKB/TrEMBL;Acc:B0XTY8]	protein_coding	-1.12721	2.12619e-06	-0.10352	0.545861	-1.09426	0.000149563	-0.477904	3.5383e-05	3548	+	CADAFUBG00001951	AFUB_019570	U	Putative uncharacterized protein [Source:UniProtKB/TrEMBL;Acc:B0XTY9]	protein_coding	-0.161474	8.45788e-06	-0.0909132	0.180455	-0.221178	0.000501562	-0.0865949	0.109267
DS499595	619668	619618	619718	1.82036	836	+	CADAFUBG00001950	AFUB_019560	PA domain protein [Source:UniProtKB/TrEMBL;Acc:B0XTY8]	protein_coding	-1.12721	2.12619e-06	-0.10352	0.545861	-1.09426	0.000149563	-0.477904	3.5383e-05	3398	-	CADAFUBG00001949	AFUB_019550	U	Putative uncharacterized protein [Source:UniProtKB/TrEMBL;Acc:B0XTY7]	protein_coding	-1.52784	0.725692	-0.812939	0.949545	-1.68477	0.420965	-1.04394	0.360731
DS499595	635849	635799	635899	1.56856	1196	-	CADAFUBG00001955	AFUB_019610	Meiotic regulator-interacting protein, putative [Source:UniProtKB/TrEMBL;Acc:B0XTZ3]	protein_coding	0.396028	0.733583	-0.0953491	0.706143	0.0177312	1	-0.862209	0.00151311	1870	+	CADAFUBG00001956	AFUB_019620	U	Cell polarity protein (Tea1), putative [Source:UniProtKB/TrEMBL;Acc:B0XTZ4]	protein_coding	-1.40844	0.201224	0.426239	0.0394656	-1.5659	0.367254	0.520512	0.000312693
DS499595	644527	644477	644577	1.93082	797	+	CADAFUBG00001957	AFUB_019630	Casein kinase I, putative [Source:UniProtKB/TrEMBL;Acc:B0XTZ5]	protein_coding	-0.962441	6.2055e-05	-1.04411	1.64423e-22	-0.995464	0.000647592	-1.26459	1.55497e-27	3996	+	CADAFUBG00001958	AFUB_019640	U	BZIP transcription factor (Fcr3), putative [Source:UniProtKB/TrEMBL;Acc:B0XTZ6]	protein_coding	-0.208475	0.345728	-0.584038	0.00905268	-0.273277	0.933615	-0.682816	0.191606
DS499595	651184	651134	651234	1.5816	30	-	CADAFUBG00001959	AFUB_019650	Phosducin family protein [Source:UniProtKB/TrEMBL;Acc:B0XTZ7]	protein_coding	-0.50989	0.0740357	0.00116223	0.983882	-0.628915	0.0434645	0.0746783	0.763749	389	+	CADAFUBG00001960	AFUB_019660	U	Coatomer subunit gamma [Source:UniProtKB/TrEMBL;Acc:B0XTZ8]	protein_coding	-0.396357	0.229762	0.657325	0.844164	-0.631175	0.213699	0.630319	0.594408
DS499595	677059	677009	677109	1.90029	202	-	CADAFUBG00001970	AFUB_019760	DNA topoisomerase [Source:UniProtKB/TrEMBL;Acc:B0XU08]	protein_coding	0.320008	0.326541	0.0764654	0.801916	0.377487	0.306277	-0.155676	0.491416	210	+	CADAFUBG00001971	AFUB_019770	U	DUF1295 domain protein [Source:UniProtKB/TrEMBL;Acc:B0XU09]	protein_coding	0.0735728	0.0380818	-0.0118157	0.695638	-0.0816709	0.273179	0.0332774	0.0877684
DS499595	687715	687665	687765	1.5558	108	-	CADAFUBG00001974	AFUB_019800	Mitochondrial DnaJ chaperone (Tim14), putative [Source:UniProtKB/TrEMBL;Acc:B0XU12]	protein_coding	0.0418933	0.833635	-0.225993	0.159216	-0.0554484	0.89629	-0.138511	0.297649	161	+	CADAFUBG00001975	AFUB_019810	U	60S ribosomal protein L24b [Source:UniProtKB/TrEMBL;Acc:B0XU13]	protein_coding	-0.071275	9.02834e-06	0.588417	0.0011547	-0.241622	0.00179001	0.590645	0.00446725
DS499595	696044	695994	696094	2.34215	1237	-	CADAFUBG00001977	AFUB_019830	C2H2 finger domain protein, putative [Source:UniProtKB/TrEMBL;Acc:B0XU15]	protein_coding	0.00284619	1	0.331276	0.0430372	-0.291343	0.379022	-0.0262399	0.900554	1509	-	CADAFUBG00001978	AFUB_019840	D	Putative uncharacterized protein [Source:UniProtKB/TrEMBL;Acc:B0XU16]	protein_coding	-0.867386	7.33316e-11	-0.857364	0.174843	-0.81398	1.48955e-07	-0.877588	0.00364572
DS499595	695261	695211	695311	1.59228	454	-	CADAFUBG00001977	AFUB_019830	C2H2 finger domain protein, putative [Source:UniProtKB/TrEMBL;Acc:B0XU15]	protein_coding	0.00284619	1	0.331276	0.0430372	-0.291343	0.379022	-0.0262399	0.900554	2292	-	CADAFUBG00001978	AFUB_019840	D	Putative uncharacterized protein [Source:UniProtKB/TrEMBL;Acc:B0XU16]	protein_coding	0.198008	7.33316e-11	-0.11226	0.174843	0.0265783	1.48955e-07	0.0474441	0.00364572
DS499595	703566	703516	703616	2.4925	1176	-	CADAFUBG00001980	AFUB_019860	Protein-tyrosine phosphatase, putative [Source:UniProtKB/TrEMBL;Acc:B0XU86]	protein_coding	1.94347	1.90904e-07	1.40986	8.53886e-10	1.70225	2.42798e-05	1.10344	3.02381e-21	4363	-	CADAFUBG00001979	AFUB_019850	U	S-adenosylmethionine-dependent methyltransferase, putative [Source:UniProtKB/TrEMBL;Acc:B0XU17]	protein_coding	0.757686	0.0035597	4.71693	1.3308e-07	-1.3154	0.00904356	5.0391	8.98197e-09
DS499595	718734	718684	718784	2.05423	600	-	CADAFUBG00001984	AFUB_019900	Protein yippee-like [Source:UniProtKB/TrEMBL;Acc:B0XU90]	protein_coding	-0.606816	0.0228922	-0.970731	7.12248e-11	-0.646162	0.0357993	-1.32639	2.6828e-18	1821	-	CADAFUBG00001985	AFUB_019910	D	Putative uncharacterized protein [Source:UniProtKB/TrEMBL;Acc:B0XU91]	protein_coding	-0.888553	0.63572	-0.176815	6.29349e-09	-1.0386	0.335971	0.12676	2.05426e-15
DS499595	720954	720904	721004	1.69115	399	-	CADAFUBG00001985	AFUB_019910	Putative uncharacterized protein [Source:UniProtKB/TrEMBL;Acc:B0XU91]	protein_coding	-0.152525	0.63572	-0.685151	6.29349e-09	-0.322237	0.335971	-0.982545	2.05426e-15	431	+	CADAFUBG00001986	AFUB_019920	U	TBC domain protein, putative [Source:UniProtKB/TrEMBL;Acc:B0XU92]	protein_coding	-0.0408013	0.00490653	-0.118358	2.0785e-23	0.022877	0.0196693	-0.025288	1.75684e-18
DS499595	730611	730561	730661	2.01959	1447	+	CADAFUBG00001988	AFUB_019940	F-box domain protein [Source:UniProtKB/TrEMBL;Acc:B0XU94]	protein_coding	0.702942	0.00668699	0.339267	0.00799863	0.679213	0.026462	0.489896	8.54583e-05	4988	+	CADAFUBG00001987	AFUB_019930	D	Serine/threonine protein kinase, putative [Source:UniProtKB/TrEMBL;Acc:B0XU93]	protein_coding	-1.2481	0.110229	0.0817278	0.2767	-1.43694	0.0879178	0.176953	0.136091
DS499595	753183	753133	753233	1.68659	1270	-	CADAFUBG00001997	AFUB_020030	Putative uncharacterized protein [Source:UniProtKB/TrEMBL;Acc:B0XUA3]	protein_coding	1.39521	1.89987e-06	2.17731	1.14892e-43	0.918714	0.0542637	1.89007	5.88311e-07	1981	-	CADAFUBG00001998	AFUB_020040	D	Protein-ER retention receptor, putative [Source:UniProtKB/TrEMBL;Acc:B0XUA4]	protein_coding	-1.0552	0.0687514	-0.711223	2.11723e-05	-0.930667	0.0209102	-0.916628	2.4052e-06
DS499595	752814	752764	752864	1.70827	901	-	CADAFUBG00001997	AFUB_020030	Putative uncharacterized protein [Source:UniProtKB/TrEMBL;Acc:B0XUA3]	protein_coding	1.39521	1.89987e-06	2.17731	1.14892e-43	0.918714	0.0542637	1.89007	5.88311e-07	2350	-	CADAFUBG00001998	AFUB_020040	D	Protein-ER retention receptor, putative [Source:UniProtKB/TrEMBL;Acc:B0XUA4]	protein_coding	0.323461	0.0687514	0.548591	2.11723e-05	0.406613	0.0209102	0.64056	2.4052e-06
DS499595	755707	755657	755757	1.61548	543	-	CADAFUBG00001998	AFUB_020040	Protein-ER retention receptor, putative [Source:UniProtKB/TrEMBL;Acc:B0XUA4]	protein_coding	0.505513	0.0687514	0.621434	2.11723e-05	0.727137	0.0209102	0.683793	2.4052e-06	3412	+	CADAFUBG00001999	AFUB_020050	U	MYB DNA-binding domain protein [Source:UniProtKB/TrEMBL;Acc:B0XUA5]	protein_coding	0.281031	2.64243e-08	-0.325565	0.0746173	0.22376	0.000719506	-0.336306	1.6472e-06
DS499595	765026	764976	765076	1.51267	45	-	CADAFUBG00002001	AFUB_020070	Cytochrome c subunit Vb, putative [Source:UniProtKB/TrEMBL;Acc:B0XUA7]	protein_coding	-0.656998	0.0087517	-0.116775	0.334524	-0.849884	0.00401572	-0.00952767	0.89108	1574	-	CADAFUBG00002002	AFUB_020080	D	MYB DNA-binding domain protein [Source:UniProtKB/TrEMBL;Acc:B0XUA8]	protein_coding	-0.392612	0.0102112	-0.547375	0.0455947	-0.446169	0.00465872	-0.410972	0.694796
DS499595	767974	767924	768024	2.64777	1374	-	CADAFUBG00002002	AFUB_020080	MYB DNA-binding domain protein [Source:UniProtKB/TrEMBL;Acc:B0XUA8]	protein_coding	-0.66506	0.0102112	-0.283385	0.0455947	-0.853197	0.00465872	-0.0384009	0.694796	2993	-	CADAFUBG00002001	AFUB_020070	U	Cytochrome c subunit Vb, putative [Source:UniProtKB/TrEMBL;Acc:B0XUA7]	protein_coding	0.704418	0.0087517	0.997411	0.334524	0.495615	0.00401572	0.702355	0.89108
DS499595	789947	789897	789997	1.54117	108	+	CADAFUBG00002007	AFUB_020130	Putative uncharacterized protein [Source:UniProtKB/TrEMBL;Acc:B0XUB3]	protein_coding	0.302054	0.334259	-0.39897	0.000821541	0.408291	0.432446	-0.434186	0.000873795	164	-	CADAFUBG00002006	AFUB_020120	U	Cactin, putative [Source:UniProtKB/TrEMBL;Acc:B0XUB2]	protein_coding	1.25411	3.6088e-11	0.825005	2.0502e-76	1.03352	5.60617e-09	0.39464	8.10819e-60
DS499595	796970	796920	797020	1.86166	673	-	CADAFUBG00002008	AFUB_020140	WD repeat protein [Source:UniProtKB/TrEMBL;Acc:B0XUB4]	protein_coding	0.0804308	0.95594	0.0887126	0.637247	0.0243158	0.979903	-0.440316	0.000808799	3111	+	CADAFUBG00002009	AFUB_020150	U	Vacuolar ABC heavy metal transporter (Hmt1), putative [Source:UniProtKB/TrEMBL;Acc:B0XUB5]	protein_coding	-0.546565	1.05161e-09	-0.264849	9.00924e-19	-0.726892	5.05218e-05	-0.292767	1.70212e-19
DS499595	803294	803244	803344	1.71799	257	+	CADAFUBG00002010	AFUB_020160	Putative uncharacterized protein [Source:UniProtKB/TrEMBL;Acc:B0XUB6]	protein_coding	0.209478	0.595459	-0.629583	0.012011	0.256316	0.511908	-0.366712	0.106765	1491	+	CADAFUBG00002011	AFUB_020170	U	Alkaline phosphatase [Source:UniProtKB/TrEMBL;Acc:B0XUB7]	protein_coding	-0.523327	0.0112354	-0.0506665	0.139063	-0.480936	0.0811979	0.0971705	0.381889
DS499595	810823	810773	810873	1.8253	1350	-	CADAFUBG00002012	AFUB_020180	Cell wall glucanase (Utr2), putative [Source:UniProtKB/TrEMBL;Acc:B0XUB8]	protein_coding	0.234843	0.442057	0.379189	0.0018785	0.140513	0.721441	0.352325	0.00859627	2778	-	CADAFUBG00002013	AFUB_020190	D	Putative uncharacterized protein [Source:UniProtKB/TrEMBL;Acc:B0XUB9]	protein_coding	-0.933673	0.0033155	-0.302208	0.00281984	-0.993625	0.00199322	-0.151357	0.000431581
DS499595	810230	810180	810280	2.13977	757	-	CADAFUBG00002012	AFUB_020180	Cell wall glucanase (Utr2), putative [Source:UniProtKB/TrEMBL;Acc:B0XUB8]	protein_coding	0.234843	0.442057	0.379189	0.0018785	0.140513	0.721441	0.352325	0.00859627	3170	-	CADAFUBG00010111	8s_rRNA	U	8s_rRNA [Source:RNAMMER;Acc:8s_rRNA]	rRNA	0.754412	0.832637	0.782611	0.442926	0.674578	0.843178	0.575945	0.229713
DS499595	820095	820045	820145	2.07818	374	-	CADAFUBG00002015	AFUB_020210	Kinesin family protein [Source:UniProtKB/TrEMBL;Acc:B0XUC1]	protein_coding	-0.2864	0.318062	0.245153	0.143008	-0.397408	0.221554	0.48492	0.000648081	1374	-	CADAFUBG00002016	AFUB_020220	D	Putative uncharacterized protein [Source:UniProtKB/TrEMBL;Acc:B0XUC2]	protein_coding	0.0689164	0.0757789	-1.68908	0.0220061	-0.00972351	0.174129	-1.18246	0.000168157
DS499595	862644	862594	862694	1.83936	275	+	CADAFUBG00002031	AFUB_020370	Putative uncharacterized protein [Source:UniProtKB/TrEMBL;Acc:B0XUD7]	protein_coding	-1.5002	2.80774e-08	-1.2663	1.46153e-31	-1.62963	1.18249e-08	-1.32198	2.55308e-29	2000	-	CADAFUBG00002030	AFUB_020360	U	14-3-3 family protein ArtA, putative [Source:UniProtKB/TrEMBL;Acc:B0XUD6]	protein_coding	-1.16443	3.65634e-05	-0.82075	3.27782e-15	-1.34618	0.000142721	-0.396543	1.01153e-16
DS499595	861839	861789	861889	1.62464	1080	+	CADAFUBG00002031	AFUB_020370	Putative uncharacterized protein [Source:UniProtKB/TrEMBL;Acc:B0XUD7]	protein_coding	-1.5002	2.80774e-08	-1.2663	1.46153e-31	-1.62963	1.18249e-08	-1.32198	2.55308e-29	1195	-	CADAFUBG00002030	AFUB_020360	U	14-3-3 family protein ArtA, putative [Source:UniProtKB/TrEMBL;Acc:B0XUD6]	protein_coding	0.934471	3.65634e-05	0.233997	3.27782e-15	1.2518	0.000142721	1.22489	1.01153e-16
DS499595	866553	866503	866603	1.66152	207	+	CADAFUBG00002033	AFUB_020390	Putative uncharacterized protein [Source:UniProtKB/TrEMBL;Acc:B0XUD9]	protein_coding	0.132129	0.661149	0.331911	0.0205131	0.272235	0.448325	0.415963	0.00216182	367	-	CADAFUBG00002032	AFUB_020380	U	Nucleoporin Nsp1, putative [Source:UniProtKB/TrEMBL;Acc:B0XUD8]	protein_coding	-1.1521	0.0490797	-0.287503	1.75216e-05	-1.167	0.0230171	-0.0272564	0.000163899
DS499595	876187	876137	876237	3.90652	736	-	CADAFUBG00002036	AFUB_020420	MIZ zinc finger domain protein [Source:UniProtKB/TrEMBL;Acc:B0XUE2]	protein_coding	0.342343	0.370666	0.574603	0.000237376	0.423993	0.220702	0.39792	0.0844584	1902	+	CADAFUBG00002037	AFUB_020430	U	Polarized growth protein Boi2, putative [Source:UniProtKB/TrEMBL;Acc:B0XUE3]	protein_coding	0.912226	0.152409	0.537032	0.622226	0.819004	0.0982137	0.717926	0.0400431
DS499595	897457	897407	897507	1.6351	337	+	CADAFUBG00002045	AFUB_020510	F-box domain protein [Source:UniProtKB/TrEMBL;Acc:B0XUF1]	protein_coding	0.0653337	0.962282	0.0334668	0.94292	0.0704031	0.885414	-0.106317	0.53424	974	-	CADAFUBG00002044	AFUB_020500	U	C6 transcription factor, putative [Source:UniProtKB/TrEMBL;Acc:B0XUF0]	protein_coding	-1.47975	0.417011	-1.63124	0.754993	-1.07608	0.367443	-1.12288	0.332713
DS499595	904343	904293	904393	1.81703	25	+	CADAFUBG00002047	AFUB_020530	C6 transcription factor (Leu3), putative [Source:UniProtKB/TrEMBL;Acc:B0XUF3]	protein_coding	-1.17314	2.11124e-06	-0.759448	1.23637e-09	-1.22917	2.71728e-05	-0.836392	8.25885e-11	806	-	CADAFUBG00002046	AFUB_020520	U	Putative uncharacterized protein [Source:UniProtKB/TrEMBL;Acc:B0XUF2]	protein_coding	-1.54722	8.06377e-18	-1.32296	1.1736e-106	-1.51295	1.19404e-14	-1.36098	2.64218e-105
DS499595	911724	911674	911774	1.72264	525	-	CADAFUBG00002049	AFUB_020550	Putative uncharacterized protein [Source:UniProtKB/TrEMBL;Acc:B0XUM4]	protein_coding	1.87517	0.0158634	0.583209	0.069441	1.99552	0.00366918	-0.176245	0.823942	2195	+	CADAFUBG00002050	AFUB_020560	U	Calcium/calmodulin-dependent protein kinase, putative [Source:UniProtKB/TrEMBL;Acc:B0XUM5]	protein_coding	0.224147	0.13876	0.154608	0.424014	0.0815879	0.212587	0.328913	0.00115165
DS499595	912607	912557	912657	1.52463	1312	+	CADAFUBG00002050	AFUB_020560	Calcium/calmodulin-dependent protein kinase, putative [Source:UniProtKB/TrEMBL;Acc:B0XUM5]	protein_coding	-0.397578	0.13876	-0.17346	0.424014	-0.397956	0.212587	-0.409414	0.00115165	1408	-	CADAFUBG00002049	AFUB_020550	U	Putative uncharacterized protein [Source:UniProtKB/TrEMBL;Acc:B0XUM4]	protein_coding	-1.18144	0.0158634	-0.797702	0.069441	-1.52202	0.00366918	-1.07695	0.823942
DS499595	920337	920287	920387	1.7871	991	-	CADAFUBG00002051	AFUB_020570	Sugar transporter, putative [Source:UniProtKB/TrEMBL;Acc:B0XUM6]	protein_coding	1.7256	0.000975637	0.604485	4.97123e-07	1.64484	0.0677916	0.36997	0.352792	4495	-	CADAFUBG00002052	AFUB_020580	D	Pheromone processing carboxypeptidase (Sxa2), putative [Source:UniProtKB/TrEMBL;Acc:B0XUM7]	protein_coding	0.235825	0.46186	-1.55472	0.673314	-0.795514	0.808165	-2.46836	0.0451531
DS499595	926439	926389	926489	1.73444	69	-	CADAFUBG00002053	AFUB_020590		tRNA	0.620677	0.747851	2.87278	0.973557	0.428441	0.855852	3.05296	0.229673	914	+	CADAFUBG00002054	AFUB_020600	U		tRNA	0.434867	0.998231	0.0913037	1	0.578338	0.849697	0.143984	1
DS499595	930381	930331	930431	1.79438	410	+	CADAFUBG00002057	AFUB_020630	MFS monocarboxylate transporter, putative [Source:UniProtKB/TrEMBL;Acc:B0XUM8]	protein_coding	0.545408	0.146247	-0.281236	0.200168	0.447273	0.256562	-0.613959	0.00226442	576	+	CADAFUBG00002056	AFUB_020620	D		tRNA	-1.55943	1	-0.691779	0.981936	-1.00257	1	-1.02593	NA
DS499595	941675	941625	941725	1.61277	1120	-	CADAFUBG00002059	AFUB_020650	Two-component osmosensing histidine kinase (Bos1), putative [Source:UniProtKB/TrEMBL;Acc:B0XUN0]	protein_coding	1.23979	1.47839e-06	0.321787	0.0789435	1.11157	0.000117728	0.0412615	0.772605	2872	+	CADAFUBG00002060	AFUB_020660	U	Phenylalanyl-tRNA synthetase beta chain cytoplasmic [Source:UniProtKB/TrEMBL;Acc:B0XUN1]	protein_coding	-0.972927	0.303569	-0.513981	0.000214155	-0.966939	0.419728	-0.402668	2.06978e-06
DS499595	941317	941267	941367	1.57837	762	-	CADAFUBG00002059	AFUB_020650	Two-component osmosensing histidine kinase (Bos1), putative [Source:UniProtKB/TrEMBL;Acc:B0XUN0]	protein_coding	1.23979	1.47839e-06	0.321787	0.0789435	1.11157	0.000117728	0.0412615	0.772605	3230	+	CADAFUBG00002060	AFUB_020660	U	Phenylalanyl-tRNA synthetase beta chain cytoplasmic [Source:UniProtKB/TrEMBL;Acc:B0XUN1]	protein_coding	0.26471	0.303569	0.890673	0.000214155	0.0594034	0.419728	1.04184	2.06978e-06
DS499595	944291	944241	944341	1.51765	256	+	CADAFUBG00002060	AFUB_020660	Phenylalanyl-tRNA synthetase beta chain cytoplasmic [Source:UniProtKB/TrEMBL;Acc:B0XUN1]	protein_coding	-0.307211	0.303569	-0.46204	0.000214155	-0.275175	0.419728	-0.595469	2.06978e-06	3170	-	CADAFUBG00002061	AFUB_020670	D	40S ribosomal protein S21 [Source:UniProtKB/TrEMBL;Acc:B0XUN2]	protein_coding	0.126101	0.0217706	0.143407	2.81652e-14	0.259618	0.0376532	0.507603	5.15518e-07
DS499595	943330	943280	943380	1.9505	1217	+	CADAFUBG00002060	AFUB_020660	Phenylalanyl-tRNA synthetase beta chain cytoplasmic [Source:UniProtKB/TrEMBL;Acc:B0XUN1]	protein_coding	-0.307211	0.303569	-0.46204	0.000214155	-0.275175	0.419728	-0.595469	2.06978e-06	2775	-	CADAFUBG00002059	AFUB_020650	U	Two-component osmosensing histidine kinase (Bos1), putative [Source:UniProtKB/TrEMBL;Acc:B0XUN0]	protein_coding	0.875547	1.47839e-06	-0.206327	0.0789435	1.19939	0.000117728	-0.214164	0.772605
DS499595	947626	947576	947676	1.83266	165	-	CADAFUBG00002061	AFUB_020670	40S ribosomal protein S21 [Source:UniProtKB/TrEMBL;Acc:B0XUN2]	protein_coding	-0.624352	0.0217706	-0.863901	2.81652e-14	-0.634794	0.0376532	-0.587279	5.15518e-07	1356	-	CADAFUBG00002062	AFUB_020680	D	NUDIX family hydrolase, putative [Source:UniProtKB/TrEMBL;Acc:B0XUN3]	protein_coding	0.317075	0.266271	-0.406529	0.499953	0.258379	0.568334	-0.387516	0.908752
DS499595	954704	954654	954754	1.54505	298	-	CADAFUBG00002065	AFUB_020710	Putative uncharacterized protein [Source:UniProtKB/TrEMBL;Acc:B0XUN6]	protein_coding	-0.0586152	0.992088	0.0495859	0.938143	-0.0273901	0.951816	0.232315	0.370139	1406	+	CADAFUBG00002066	AFUB_020720	U	Ras GTPase activating protein, putative [Source:UniProtKB/TrEMBL;Acc:B0XUN7]	protein_coding	0.445271	0.151991	-0.261707	1.21456e-05	0.531136	0.741603	-0.427972	7.97488e-05
DS499595	969772	969722	969822	1.86221	1179	-	CADAFUBG00002069	AFUB_020750	SH3 domain protein [Source:UniProtKB/TrEMBL;Acc:B0XUP0]	protein_coding	-0.255842	0.409871	-0.166666	0.235492	-0.216892	0.532784	-0.305595	0.0216534	1568	-	CADAFUBG00002070	AFUB_020760	D	Putative uncharacterized protein [Source:UniProtKB/TrEMBL;Acc:B0XUP1]	protein_coding	0.281826	0.0134301	0.237438	0.0462053	0.207841	0.0490538	0.20392	0.108493
DS499595	972810	972760	972860	1.89288	1470	-	CADAFUBG00002070	AFUB_020760	Putative uncharacterized protein [Source:UniProtKB/TrEMBL;Acc:B0XUP1]	protein_coding	-1.01613	0.0134301	-0.588312	0.0462053	-0.78465	0.0490538	-0.675429	0.108493	2744	+	CADAFUBG00002071	AFUB_020770	U	HMG-CoA reductase [Source:UniProtKB/TrEMBL;Acc:B0XUP2]	protein_coding	0.189164	0.353248	0.165767	0.977275	0.285821	0.435359	0.0483455	0.0689748
DS499595	974955	974905	975005	2.039	599	+	CADAFUBG00002071	AFUB_020770	HMG-CoA reductase [Source:UniProtKB/TrEMBL;Acc:B0XUP2]	protein_coding	0.288808	0.353248	0.0280724	0.977275	0.279247	0.435359	-0.268679	0.0689748	3615	-	CADAFUBG00002070	AFUB_020760	U	Putative uncharacterized protein [Source:UniProtKB/TrEMBL;Acc:B0XUP1]	protein_coding	-1.18523	0.0134301	-0.872604	0.0462053	-1.1265	0.0490538	-0.82591	0.108493
DS499595	980645	980595	980695	1.96601	602	+	CADAFUBG00002072	AFUB_020780	Cell polarity protein, putative [Source:UniProtKB/TrEMBL;Acc:B0XUP3]	protein_coding	0.431224	0.113567	0.258856	0.117141	0.371009	0.270756	0.188228	0.223421	5000	+	CADAFUBG00002073	AFUB_020790	U	Peptidyl-prolyl cis-trans isomerase [Source:UniProtKB/TrEMBL;Acc:B0XUP4]	protein_coding	-0.0435078	5.5789e-05	0.110219	1.64553e-10	0.0825278	0.000133261	0.263831	2.68668e-08
DS499595	979961	979911	980011	2.26683	1286	+	CADAFUBG00002072	AFUB_020780	Cell polarity protein, putative [Source:UniProtKB/TrEMBL;Acc:B0XUP3]	protein_coding	0.431224	0.113567	0.258856	0.117141	0.371009	0.270756	0.188228	0.223421	4407	+	CADAFUBG00002071	AFUB_020770	D	HMG-CoA reductase [Source:UniProtKB/TrEMBL;Acc:B0XUP2]	protein_coding	-2.35717	0.353248	-2.81002	0.977275	-2.04713	0.435359	-2.84564	0.0689748
DS499595	985455	985405	985505	1.53953	190	+	CADAFUBG00002073	AFUB_020790	Peptidyl-prolyl cis-trans isomerase [Source:UniProtKB/TrEMBL;Acc:B0XUP4]	protein_coding	-1.0123	5.5789e-05	-0.737976	1.64553e-10	-1.16471	0.000133261	-0.714305	2.68668e-08	2681	-	CADAFUBG00002074	AFUB_020800	D	Ctr copper transporter family protein [Source:UniProtKB/TrEMBL;Acc:B0XUP5]	protein_coding	0.025718	0.405637	0.17242	0.530845	0.45424	0.13376	0.283133	1.30636e-09
DS499595	985061	985011	985111	1.88271	584	+	CADAFUBG00002073	AFUB_020790	Peptidyl-prolyl cis-trans isomerase [Source:UniProtKB/TrEMBL;Acc:B0XUP4]	protein_coding	-1.0123	5.5789e-05	-0.737976	1.64553e-10	-1.16471	0.000133261	-0.714305	2.68668e-08	3075	-	CADAFUBG00002074	AFUB_020800	D	Ctr copper transporter family protein [Source:UniProtKB/TrEMBL;Acc:B0XUP5]	protein_coding	-0.458922	0.405637	0.148583	0.530845	-0.43974	0.13376	0.4028	1.30636e-09
DS499595	988824	988774	988874	2.27555	688	-	CADAFUBG00002074	AFUB_020800	Ctr copper transporter family protein [Source:UniProtKB/TrEMBL;Acc:B0XUP5]	protein_coding	1.47255	0.405637	0.787703	0.530845	2.3425	0.13376	1.94715	1.30636e-09	916	-	CADAFUBG00002075	AFUB_020810	D	Exosome complex endonuclease 1/ribosomal RNA processing protein, putative [Source:UniProtKB/TrEMBL;Acc:B0XUP6]	protein_coding	0.277236	0.0480303	-0.712489	0.0379349	0.637577	0.0218663	-0.760918	7.03629e-08
DS499595	988361	988311	988411	5.31449	225	-	CADAFUBG00002074	AFUB_020800	Ctr copper transporter family protein [Source:UniProtKB/TrEMBL;Acc:B0XUP5]	protein_coding	1.47255	0.405637	0.787703	0.530845	2.3425	0.13376	1.94715	1.30636e-09	1379	-	CADAFUBG00002075	AFUB_020810	D	Exosome complex endonuclease 1/ribosomal RNA processing protein, putative [Source:UniProtKB/TrEMBL;Acc:B0XUP6]	protein_coding	1.01202	0.0480303	0.982126	0.0379349	0.823787	0.0218663	0.788716	7.03629e-08
DS499595	994946	994896	994996	1.97523	384	+	CADAFUBG00002078	AFUB_020840	Isochorismatase family hydrolase, putative [Source:UniProtKB/TrEMBL;Acc:B0XUP9]	protein_coding	0.14193	0.791916	0.35703	0.106315	0.532326	0.154392	0.300733	0.158514	627	-	CADAFUBG00002077	AFUB_020830	U	Transcription/RNA-processing factor Ssu72 [Source:UniProtKB/TrEMBL;Acc:B0XUP8]	protein_coding	0.902057	0.308961	-0.311337	1.32752e-06	1.63093	0.185976	-0.54182	6.03321e-06
DS499595	1006901	1006851	1006951	2.41641	404	+	CADAFUBG00002084	AFUB_020900	Allergen Asp F4 [Source:UniProtKB/TrEMBL;Acc:B0XUQ5]	protein_coding	-0.499877	0.0476613	-0.874908	2.81194e-15	-0.595711	0.0522558	-0.846224	6.05317e-13	2780	+	CADAFUBG00002083	AFUB_020890	D	Carboxyphosphonoenolpyruvate phosphonomutase, putative [Source:UniProtKB/TrEMBL;Acc:B0XUQ4]	protein_coding	-0.911796	0.232486	-0.786403	7.18971e-13	-1.14963	0.885238	-0.900724	1.43823e-12
DS499595	1011859	1011809	1011909	2.97724	1292	-	CADAFUBG00002085	AFUB_020910	Mitochondrial import receptor subunit (Tom37), putative [Source:UniProtKB/TrEMBL;Acc:B0XUQ6]	protein_coding	-1.30523	1.6097e-07	-0.45863	0.000784339	-1.2485	1.90695e-05	-0.170995	0.335009	4554	+	CADAFUBG00002084	AFUB_020900	D	Allergen Asp F4 [Source:UniProtKB/TrEMBL;Acc:B0XUQ5]	protein_coding	-0.648811	0.0476613	-0.0884631	2.81194e-15	-0.867173	0.0522558	0.047595	6.05317e-13
DS499595	1011531	1011481	1011581	1.7043	964	-	CADAFUBG00002085	AFUB_020910	Mitochondrial import receptor subunit (Tom37), putative [Source:UniProtKB/TrEMBL;Acc:B0XUQ6]	protein_coding	-1.30523	1.6097e-07	-0.45863	0.000784339	-1.2485	1.90695e-05	-0.170995	0.335009	4226	+	CADAFUBG00002084	AFUB_020900	D	Allergen Asp F4 [Source:UniProtKB/TrEMBL;Acc:B0XUQ5]	protein_coding	-0.110604	0.0476613	0.205855	2.81194e-15	-0.0766764	0.0522558	0.376704	6.05317e-13
DS499595	1020904	1020854	1020954	3.15168	348	+	CADAFUBG00002087	AFUB_020930	Plasma membrane low affinity zinc ion transporter, putative [Source:UniProtKB/TrEMBL;Acc:B0XUQ8]	protein_coding	-0.56248	0.0467605	0.338408	0.0689112	-0.517537	0.240526	-0.212351	0.260949	1640	-	CADAFUBG00002086	AFUB_020920	U	Putative uncharacterized protein [Source:UniProtKB/TrEMBL;Acc:B0XUQ7]	protein_coding	0.73043	0.505344	0.112606	0.479758	0.630404	0.829883	0.0773038	0.0088191
DS499595	1020298	1020248	1020348	2.21616	954	+	CADAFUBG00002087	AFUB_020930	Plasma membrane low affinity zinc ion transporter, putative [Source:UniProtKB/TrEMBL;Acc:B0XUQ8]	protein_coding	-0.56248	0.0467605	0.338408	0.0689112	-0.517537	0.240526	-0.212351	0.260949	1034	-	CADAFUBG00002086	AFUB_020920	U	Putative uncharacterized protein [Source:UniProtKB/TrEMBL;Acc:B0XUQ7]	protein_coding	0.872996	0.505344	1.0557	0.479758	0.85664	0.829883	0.79868	0.0088191
DS499595	1050018	1049968	1050068	1.55054	1274	+	CADAFUBG00002094	AFUB_021000	Small nucleolar ribonucleoprotein complex subunit, putative [Source:UniProtKB/TrEMBL;Acc:B0XUR5]	protein_coding	2.30308	2.63136e-19	0.821414	2.08409e-08	2.20124	6.15808e-15	0.658266	6.34838e-05	5516	-	CADAFUBG00010117	8s_rRNA	D	8s_rRNA [Source:RNAMMER;Acc:8s_rRNA]	rRNA	0.385878	0.948641	-0.23586	0.808281	0.357236	0.774695	0.150948	0.370002
DS499595	1060326	1060276	1060376	1.9082	969	-	CADAFUBG00002096	AFUB_021020	Serine/threonine-protein phosphatase [Source:UniProtKB/TrEMBL;Acc:B0XUR7]	protein_coding	0.0973565	0.794614	-0.00718377	0.905531	0.232787	0.525545	-0.0593587	0.566847	4688	+	CADAFUBG00002095	AFUB_021010	D	Putative uncharacterized protein [Source:UniProtKB/TrEMBL;Acc:B0XUR6]	protein_coding	-0.392612	0.950566	-0.547375	0.481223	-0.446169	0.726237	-0.410972	0.429611
DS499595	1067587	1067537	1067637	1.51664	6	+	CADAFUBG00002098	AFUB_021040	DUF52 domain protein [Source:UniProtKB/TrEMBL;Acc:B0XUR9]	protein_coding	-0.0338302	0.870384	0.0192671	0.981936	-0.2153	0.542736	-0.0704591	0.664685	1921	+	CADAFUBG00002097	AFUB_021030	D	Acid phosphatase [Source:UniProtKB/TrEMBL;Acc:B0XUR8]	protein_coding	-1.14268	0.840247	-0.602889	0.6486	-0.958432	0.841585	-0.694595	0.63267
DS499595	1072864	1072814	1072914	2.7291	542	+	CADAFUBG00002100	AFUB_021060	Putative uncharacterized protein [Source:UniProtKB/TrEMBL;Acc:B0XUS1]	protein_coding	-0.508677	0.0694017	-1.12319	2.28806e-22	-0.575116	0.063512	-0.958111	1.8785e-15	2199	+	CADAFUBG00002099	AFUB_021050	D	Alpha-1,3-glucanase/mutanase, putative [Source:UniProtKB/TrEMBL;Acc:B0XUS0]	protein_coding	-0.160376	0.479031	-0.00569199	0.281672	-0.0469369	0.0773904	0.104914	0.118916
DS499595	1078788	1078738	1078838	1.57613	776	-	CADAFUBG00002101	AFUB_021070	Peptidase (PNG1), putative [Source:UniProtKB/TrEMBL;Acc:B0XUS2]	protein_coding	1.02486	3.7759e-05	0.700064	1.35218e-06	1.10767	0.0040111	0.723804	0.00223802	4732	-	CADAFUBG00002102	AFUB_021080	D	Alpha,alpha-trehalose-phosphate synthase subunit, putative [Source:UniProtKB/TrEMBL;Acc:B0XUS3]	protein_coding	-0.115942	0.656175	0.0163766	0.569348	-0.0958503	0.38693	-0.0210988	0.448621
DS499595	1084166	1084116	1084216	2.73483	646	-	CADAFUBG00002102	AFUB_021080	Alpha,alpha-trehalose-phosphate synthase subunit, putative [Source:UniProtKB/TrEMBL;Acc:B0XUS3]	protein_coding	-0.153459	0.656175	0.113371	0.569348	-0.292087	0.38693	0.14739	0.448621	992	+	CADAFUBG00002103	AFUB_021090	U	Alpha,alpha-trehalose phosphate synthase subunit, putative [Source:UniProtKB/TrEMBL;Acc:B0XUS4]	protein_coding	-2.72952	0.330982	2.87278	0.00413399	1.554	0.120695	0	0.00269955
DS499595	1084784	1084734	1084834	1.67083	374	+	CADAFUBG00002103	AFUB_021090	Alpha,alpha-trehalose phosphate synthase subunit, putative [Source:UniProtKB/TrEMBL;Acc:B0XUS4]	protein_coding	-0.259003	0.330982	-0.332663	0.00413399	-0.487376	0.120695	-0.35504	0.00269955	1264	-	CADAFUBG00002102	AFUB_021080	U	Alpha,alpha-trehalose-phosphate synthase subunit, putative [Source:UniProtKB/TrEMBL;Acc:B0XUS3]	protein_coding	-0.398522	0.656175	-0.605295	0.569348	-0.476039	0.38693	-0.173065	0.448621
DS499595	1096508	1096458	1096558	1.57447	383	+	CADAFUBG00002107	AFUB_021130	NADH:flavin oxidoreductase/NADH oxidase family protein [Source:UniProtKB/TrEMBL;Acc:B0XUS8]	protein_coding	-0.676712	0.208439	-1.40811	0.0812482	-0.994643	0.0514936	-1.47096	0.0157851	3103	+	CADAFUBG00002106	AFUB_021120	D	Putative uncharacterized protein [Source:UniProtKB/TrEMBL;Acc:B0XUS7]	protein_coding	0.521752	0.770601	0.706271	0.834316	0.37646	0.730941	0.575189	0.657543
DS499595	1105995	1105945	1106045	1.68074	717	+	CADAFUBG00002109	AFUB_021150	GPR/FUN34 family protein [Source:UniProtKB/TrEMBL;Acc:B0XUT0]	protein_coding	1.27964	5.88545e-08	1.60722	2.34254e-36	1.1404	0.000591811	1.83425	2.54621e-53	4289	-	CADAFUBG00002110	AFUB_021160	D	Putative uncharacterized protein [Source:UniProtKB/TrEMBL;Acc:B0XUT1]	protein_coding	-0.823214	1.65038e-07	-0.560783	6.84839e-33	-0.532125	4.50898e-06	-0.469484	3.41591e-16
DS499595	1105549	1105499	1105599	1.58325	1163	+	CADAFUBG00002109	AFUB_021150	GPR/FUN34 family protein [Source:UniProtKB/TrEMBL;Acc:B0XUT0]	protein_coding	1.27964	5.88545e-08	1.60722	2.34254e-36	1.1404	0.000591811	1.83425	2.54621e-53	4735	-	CADAFUBG00002110	AFUB_021160	D	Putative uncharacterized protein [Source:UniProtKB/TrEMBL;Acc:B0XUT1]	protein_coding	-0.675927	1.65038e-07	0.134637	6.84839e-33	-0.687125	4.50898e-06	0.181379	3.41591e-16
DS499595	1112466	1112416	1112516	1.77618	716	-	CADAFUBG00002111	AFUB_021170	Putative uncharacterized protein [Source:UniProtKB/TrEMBL;Acc:B0XUT2]	protein_coding	1.44248	3.54031e-08	1.91773	7.89149e-50	1.30048	5.41327e-05	1.8931	2.24246e-38	2182	-	CADAFUBG00002110	AFUB_021160	U	Putative uncharacterized protein [Source:UniProtKB/TrEMBL;Acc:B0XUT1]	protein_coding	0.566662	1.65038e-07	-0.230483	6.84839e-33	-0.123119	4.50898e-06	-1.24251	3.41591e-16
DS499595	1111918	1111868	1111968	1.5836	168	-	CADAFUBG00002111	AFUB_021170	Putative uncharacterized protein [Source:UniProtKB/TrEMBL;Acc:B0XUT2]	protein_coding	1.44248	3.54031e-08	1.91773	7.89149e-50	1.30048	5.41327e-05	1.8931	2.24246e-38	1634	-	CADAFUBG00002110	AFUB_021160	U	Putative uncharacterized protein [Source:UniProtKB/TrEMBL;Acc:B0XUT1]	protein_coding	-0.620695	1.65038e-07	-0.064637	6.84839e-33	-0.720301	4.50898e-06	-0.424499	3.41591e-16
DS499595	1141328	1141278	1141378	1.66125	692	+	CADAFUBG00002118	AFUB_021240	Putative uncharacterized protein [Source:UniProtKB/TrEMBL;Acc:B0XV08]	protein_coding	-0.182654	0.495279	-0.376508	0.046663	-0.215591	0.532594	-0.733443	1.21232e-09	8248	-	CADAFUBG00002119	AFUB_021250	D	Putative uncharacterized protein [Source:UniProtKB/TrEMBL;Acc:B0XV09]	protein_coding	-0.712138	0.806212	0.388807	0.816401	-0.67164	0.727628	0.643582	0.912772
DS499595	1140986	1140936	1141036	2.32314	1034	+	CADAFUBG00002118	AFUB_021240	Putative uncharacterized protein [Source:UniProtKB/TrEMBL;Acc:B0XV08]	protein_coding	-0.182654	0.495279	-0.376508	0.046663	-0.215591	0.532594	-0.733443	1.21232e-09	8590	-	CADAFUBG00002119	AFUB_021250	D	Putative uncharacterized protein [Source:UniProtKB/TrEMBL;Acc:B0XV09]	protein_coding	2.30308	0.806212	0.821414	0.816401	2.20124	0.727628	0.658266	0.912772
DS499595	1149817	1149767	1149867	2.94591	241	-	CADAFUBG00002119	AFUB_021250	Putative uncharacterized protein [Source:UniProtKB/TrEMBL;Acc:B0XV09]	protein_coding	-0.280554	0.806212	-0.190475	0.816401	-0.262049	0.727628	0.098223	0.912772	987	+	CADAFUBG00002120	AFUB_021260	U	Putative uncharacterized protein [Source:UniProtKB/TrEMBL;Acc:B0XV10]	protein_coding	0.281031	0.631552	-0.325565	0.106098	0.22376	0.973413	-0.336306	0.907179
DS499595	1150526	1150476	1150576	2.01964	278	+	CADAFUBG00002120	AFUB_021260	Putative uncharacterized protein [Source:UniProtKB/TrEMBL;Acc:B0XV10]	protein_coding	0.159242	0.631552	0.217245	0.106098	0.0245475	0.973413	0.0563119	0.907179	950	-	CADAFUBG00002119	AFUB_021250	U	Putative uncharacterized protein [Source:UniProtKB/TrEMBL;Acc:B0XV09]	protein_coding	-0.976676	0.806212	-0.199625	0.816401	-0.321133	0.727628	-0.185013	0.912772
DS499595	1169732	1169682	1169782	1.65371	378	+	CADAFUBG00002127	AFUB_021330	Mitochondrial inner membrane translocase subunit (TIM17), putative [Source:UniProtKB/TrEMBL;Acc:B0XV17]	protein_coding	0.115172	0.638488	-0.0210867	0.904677	0.0108799	0.991837	-0.049025	0.732415	1755	+	CADAFUBG00002128	AFUB_021340	U	Asparaginase, putative [Source:UniProtKB/TrEMBL;Acc:B0XV18]	protein_coding	-0.380908	1.45353e-05	-0.0330883	7.41276e-06	-0.35043	9.71453e-05	-0.402946	1.09622e-05
DS499595	1175248	1175198	1175298	1.83549	316	+	CADAFUBG00002130	AFUB_021360	Lipase/esterase, putative [Source:UniProtKB/TrEMBL;Acc:B0XV20]	protein_coding	1.11369	0.00222225	1.05777	3.50069e-06	1.26587	0.0221218	1.17298	4.88355e-09	530	-	CADAFUBG00002129	AFUB_021350	U	Cytochrome P450 monooxygenase, putative [Source:UniProtKB/TrEMBL;Acc:B0XV19]	protein_coding	-0.107638	0.336714	0.325968	0.00764451	0.035136	0.470541	0.293383	0.611566
DS499595	1178887	1178837	1178937	1.63348	236	-	CADAFUBG00002131	AFUB_021370	Argininosuccinate synthase [Source:UniProtKB/TrEMBL;Acc:B0XV21]	protein_coding	-0.29568	0.311978	-0.0642394	0.632114	-0.27424	0.419571	-0.13108	0.379788	754	+	CADAFUBG00002132	AFUB_021380	U	NADH-dependent flavin oxidoreductase, putative [Source:UniProtKB/TrEMBL;Acc:B0XV22]	protein_coding	3.8877	0.664564	0	0.00695901	3.34105	0.308783	1.96277	0.000882015
DS499595	1186763	1186713	1186813	1.6416	959	-	CADAFUBG00002134	AFUB_021400	Putative uncharacterized protein [Source:UniProtKB/TrEMBL;Acc:B0XV24]	protein_coding	0.273319	0.342742	0.0302168	0.985886	0.317422	0.353629	-0.499608	0.00796131	1357	+	CADAFUBG00002135	AFUB_021410	U	Putative uncharacterized protein [Source:UniProtKB/TrEMBL;Acc:B0XV25]	protein_coding	-0.866757	5.52469e-06	-0.0379806	2.10679e-26	-1.15675	0.000415573	0.273296	5.28508e-32
DS499595	1186513	1186463	1186563	2.06205	709	-	CADAFUBG00002134	AFUB_021400	Putative uncharacterized protein [Source:UniProtKB/TrEMBL;Acc:B0XV24]	protein_coding	0.273319	0.342742	0.0302168	0.985886	0.317422	0.353629	-0.499608	0.00796131	1607	+	CADAFUBG00002135	AFUB_021410	U	Putative uncharacterized protein [Source:UniProtKB/TrEMBL;Acc:B0XV25]	protein_coding	-0.086808	5.52469e-06	-0.284697	2.10679e-26	-0.30045	0.000415573	-0.152379	5.28508e-32
DS499595	1201366	1201316	1201416	1.56264	1022	-	CADAFUBG00002138	AFUB_021440	Putative uncharacterized protein [Source:UniProtKB/TrEMBL;Acc:B0XV28]	protein_coding	-1.20752	3.54599e-06	-0.518128	0.00239409	-1.27974	2.05752e-05	-0.294455	0.0756062	3458	-	CADAFUBG00002139	AFUB_021450	D	Integral membrane protein [Source:UniProtKB/TrEMBL;Acc:B0XV29]	protein_coding	-0.749096	0.196339	-0.805244	0.086172	-0.991576	0.35752	-0.523028	0.0542543
DS499595	1206239	1206189	1206289	1.9633	448	+	CADAFUBG00002140	AFUB_021460	DUF21 and CBS domain protein (Mam3), putative [Source:UniProtKB/TrEMBL;Acc:B0XV30]	protein_coding	0.70001	0.00847465	0.627707	6.01091e-06	0.6315	0.0434048	0.647379	1.30147e-06	1415	-	CADAFUBG00002139	AFUB_021450	U	Integral membrane protein [Source:UniProtKB/TrEMBL;Acc:B0XV29]	protein_coding	-0.026956	0.196339	-2.76054	0.086172	-1.75523	0.35752	-0.444486	0.0542543
DS499595	1211459	1211409	1211509	2.11287	258	+	CADAFUBG00002142	AFUB_021480	HECT domain protein [Source:UniProtKB/TrEMBL;Acc:B0XV32]	protein_coding	0.12202	0.770601	0.71508	3.01475e-09	0.0582944	0.907993	0.532894	2.37524e-05	442	-	CADAFUBG00002141	AFUB_021470	U	C2H2 finger domain protein, putative [Source:UniProtKB/TrEMBL;Acc:B0XV31]	protein_coding	-0.241257	0.000511529	0.385255	0.050791	-0.168788	0.00702112	0.753798	0.224579
DS499595	1219679	1219629	1219729	1.50964	282	+	CADAFUBG00002144	AFUB_021500	Putative uncharacterized protein [Source:UniProtKB/TrEMBL;Acc:B0XV34]	protein_coding	-0.0452888	0.966252	-0.84082	3.65089e-06	0.146135	0.887043	-0.790222	5.97243e-11	3073	+	CADAFUBG00002143	AFUB_021490	D	Putative uncharacterized protein [Source:UniProtKB/TrEMBL;Acc:B0XV33]	protein_coding	0.980945	0.490547	0.282021	0.915745	0.713518	0.140892	-0.0772401	0.4938
DS499595	1235357	1235307	1235407	1.79879	737	-	CADAFUBG00002153	AFUB_021590	Putative uncharacterized protein [Source:UniProtKB/TrEMBL;Acc:B0XV43]	protein_coding	-0.40963	0.241779	-0.634225	2.52937e-06	-0.489829	0.128769	-0.45207	0.0139233	2203	-	CADAFUBG00002154	AFUB_021600	D	MFS sugar transporter, putative [Source:UniProtKB/TrEMBL;Acc:B0XV44]	protein_coding	0.174685	0.683617	0.932058	0.979494	0.567443	0.809153	1.04741	0.661419
DS499595	1240211	1240161	1240261	1.86393	391	-	CADAFUBG00002155	AFUB_021610	Oxidoreductase, short-chain dehydrogenase/reductase family [Source:UniProtKB/TrEMBL;Acc:B0XV45]	protein_coding	0.155322	0.638827	-0.159771	0.447547	0.47943	0.154646	0.00928236	0.936638	1600	-	CADAFUBG00002156	AFUB_021620	D	BNR/Asp-box repeat domain protein [Source:UniProtKB/TrEMBL;Acc:B0XV46]	protein_coding	-1.42603	0.531485	-0.921621	0.352144	-1.50439	0.137416	-0.953265	0.377103
DS499595	1249984	1249934	1250034	1.89234	500	-	CADAFUBG00002161	AFUB_021670	ER Hsp70 chaperone BiP, putative [Source:UniProtKB/TrEMBL;Acc:B0XV51]	protein_coding	0.24678	0.455579	0.973091	1.0617e-17	0.192039	0.611871	0.594853	4.57435e-05	3285	-	CADAFUBG00002162	AFUB_021680	D	Putative uncharacterized protein [Source:UniProtKB/TrEMBL;Acc:B0XV52]	protein_coding	1.06818	0.0164019	-0.549495	0.101785	0.677458	0.10122	-1.08402	0.0378864
DS499595	1260941	1260891	1260991	5.24231	485	-	CADAFUBG00002164	AFUB_021700	SH3 domain protein [Source:UniProtKB/TrEMBL;Acc:B0XV54]	protein_coding	-0.62877	0.0131275	-0.819954	1.11686e-13	-0.462657	0.140835	-0.994453	4.54532e-17	3386	-	CADAFUBG00002163	AFUB_021690	U	PAB-dependent poly(A)-specific ribonuclease subunit (Pan2), putative [Source:UniProtKB/TrEMBL;Acc:B0XV53]	protein_coding	1.46829	0.656685	1.54068	5.47195e-07	1.58436	0.902837	1.64708	1.8397e-05
DS499595	1265101	1265051	1265151	1.6557	562	-	CADAFUBG00002165	AFUB_021710	Serine/threonine kinase Ste20 [Source:UniProtKB/TrEMBL;Acc:B0XV55]	protein_coding	0.320893	0.294421	-0.00288128	0.960216	0.515109	0.109752	-0.0609094	0.675219	4645	-	CADAFUBG00002164	AFUB_021700	U	SH3 domain protein [Source:UniProtKB/TrEMBL;Acc:B0XV54]	protein_coding	-0.226222	0.0131275	-0.120751	1.11686e-13	-0.133957	0.140835	0.0251018	4.54532e-17
DS499595	1270550	1270500	1270600	1.65106	549	-	CADAFUBG00002166	AFUB_021720	Nucleoside transporter, putative [Source:UniProtKB/TrEMBL;Acc:B0XV56]	protein_coding	-0.488855	0.463432	0.136777	0.94811	0.0241675	0.987772	0.50216	0.414854	1802	+	CADAFUBG00002167	AFUB_021730	U	RNA binding effector protein Scp160, putative [Source:UniProtKB/TrEMBL;Acc:B0XV57]	protein_coding	-2.03098	0.257999	-1.53075	2.28867e-06	-2.30083	0.168523	-1.6605	2.61618e-11
DS499595	1271633	1271583	1271683	1.5492	719	+	CADAFUBG00002167	AFUB_021730	RNA binding effector protein Scp160, putative [Source:UniProtKB/TrEMBL;Acc:B0XV57]	protein_coding	-0.31898	0.257999	-0.54483	2.28867e-06	-0.434963	0.168523	-0.830617	2.61618e-11	1632	-	CADAFUBG00002166	AFUB_021720	U	Nucleoside transporter, putative [Source:UniProtKB/TrEMBL;Acc:B0XV56]	protein_coding	-0.191652	0.463432	-0.137911	0.94811	-0.0693758	0.987772	-0.22289	0.414854
DS499595	1278348	1278298	1278398	1.74829	631	-	CADAFUBG00002168	AFUB_021740	Cytochrome b5, putative [Source:UniProtKB/TrEMBL;Acc:B0XV58]	protein_coding	0.240707	0.315456	0.4676	0.0231466	0.481031	0.214719	1.2	0.000356485	4661	-	CADAFUBG00002169	AFUB_021750	D	Ubiquitin C-terminal hydrolase, putative [Source:UniProtKB/TrEMBL;Acc:B0XV59]	protein_coding	-1.10637	0.773552	-0.645998	0.00443109	-1.03265	0.943764	-0.769482	0.0038821
DS499595	1283473	1283423	1283523	2.05558	413	+	CADAFUBG00002170	AFUB_021760	Vacuolar sorting-associated protein (Vps27), putative [Source:UniProtKB/TrEMBL;Acc:B0XV60]	protein_coding	-0.212274	0.499733	-0.284566	0.0813499	-0.0184514	0.951764	-0.501048	7.89943e-05	464	-	CADAFUBG00002169	AFUB_021750	U	Ubiquitin C-terminal hydrolase, putative [Source:UniProtKB/TrEMBL;Acc:B0XV59]	protein_coding	0.818655	0.773552	0.752923	0.00443109	1.07824	0.943764	0.35889	0.0038821
DS499595	1289565	1289515	1289615	1.75415	451	-	CADAFUBG00002171	AFUB_021770	Putative uncharacterized protein [Source:UniProtKB/TrEMBL;Acc:B0XV61]	protein_coding	0.840896	0.022783	0.687412	6.15961e-06	0.733223	0.0192144	0.711716	3.90144e-07	477	+	CADAFUBG00002172	AFUB_021780	U		tRNA	-0.0583951	0.621125	-0.026183	0.568519	-0.268289	0.191779	0.0594734	0.467819
DS499595	1296322	1296272	1296372	1.55134	671	-	CADAFUBG00002174	AFUB_021800	BTB domain and ankyrin repeat protein [Source:UniProtKB/TrEMBL;Acc:B0XV62]	protein_coding	0.299478	0.555433	-0.145335	0.307292	0.266612	0.464261	-0.373114	0.00552444	2515	+	CADAFUBG00002175	AFUB_021810	U	Autophagy protein Atg13, putative [Source:UniProtKB/TrEMBL;Acc:B0XV63]	protein_coding	-0.814508	0.848674	-0.391328	0.317123	-0.845783	0.646565	-0.245567	0.021803
DS499595	1298037	1297987	1298087	2.00578	800	+	CADAFUBG00002175	AFUB_021810	Autophagy protein Atg13, putative [Source:UniProtKB/TrEMBL;Acc:B0XV63]	protein_coding	-0.0661055	0.848674	-0.151424	0.317123	0.359258	0.646565	-0.404649	0.021803	2386	-	CADAFUBG00002174	AFUB_021800	U	BTB domain and ankyrin repeat protein [Source:UniProtKB/TrEMBL;Acc:B0XV62]	protein_coding	0.545516	0.555433	0.149783	0.307292	0.34446	0.464261	-0.0891286	0.00552444
DS499595	1297367	1297317	1297417	1.96413	1470	+	CADAFUBG00002175	AFUB_021810	Autophagy protein Atg13, putative [Source:UniProtKB/TrEMBL;Acc:B0XV63]	protein_coding	-0.0661055	0.848674	-0.151424	0.317123	0.359258	0.646565	-0.404649	0.021803	1716	-	CADAFUBG00002174	AFUB_021800	U	BTB domain and ankyrin repeat protein [Source:UniProtKB/TrEMBL;Acc:B0XV62]	protein_coding	0.0562674	0.555433	-0.105364	0.307292	-0.357768	0.464261	-0.905318	0.00552444
DS499595	1339790	1339740	1339840	2.20659	297	-	CADAFUBG00002188	AFUB_021940	Proteasome subunit beta type [Source:UniProtKB/TrEMBL;Acc:B0XVE2]	protein_coding	-0.204858	0.483781	-0.100386	0.43043	-0.0743557	0.839488	-0.0849291	0.541684	318	+	CADAFUBG00002189	AFUB_021950	U	Nuclear pore complex subunit Nup159, putative [Source:UniProtKB/TrEMBL;Acc:B0XVE3]	protein_coding	0.528548	0.0377379	0.515923	0.453944	0.664166	0.136374	0.694115	0.0299068
DS499595	1348429	1348379	1348479	2.04983	235	+	CADAFUBG00002192	AFUB_021980	Putative uncharacterized protein [Source:UniProtKB/TrEMBL;Acc:B0XVE6]	protein_coding	0.524128	0.114064	0.621187	0.023835	0.456071	0.237454	0.610099	0.00771489	733	-	CADAFUBG00002191	AFUB_021970	U	KH domain RNA binding protein [Source:UniProtKB/TrEMBL;Acc:B0XVE5]	protein_coding	0.0390519	0.731841	0.869312	0.12762	0.176212	0.770234	0.599985	0.00132366
DS499595	1355247	1355197	1355297	1.62117	274	-	CADAFUBG00002193	AFUB_021990	RecQ family helicase MusN [Source:UniProtKB/TrEMBL;Acc:B0XVE7]	protein_coding	0.407569	0.158569	0.380235	0.0100902	0.39725	0.237933	0.140716	0.402109	500	+	CADAFUBG00002194	AFUB_022000	U	Kelch repeats protein, putative [Source:UniProtKB/TrEMBL;Acc:B0XVE8]	protein_coding	-1.18144	7.39913e-07	-0.797702	0.261506	-1.52202	0.000247405	-1.07695	0.536523
DS499595	1377921	1377871	1377971	4.35434	186	+	CADAFUBG00002203	AFUB_022090	Alternative oxidase [Source:UniProtKB/TrEMBL;Acc:B0XVF7]	protein_coding	-1.31363	5.80042e-08	-1.80284	4.56257e-64	-1.61224	1.60391e-08	-2.16042	4.661e-71	2211	+	CADAFUBG00002202	AFUB_022080	D	Putative uncharacterized protein [Source:UniProtKB/TrEMBL;Acc:B0XVF6]	protein_coding	0.446182	0.383601	0.631168	0.00279158	0.385956	0.693296	0.628023	0.128833
DS499595	1377226	1377176	1377276	2.55727	881	+	CADAFUBG00002203	AFUB_022090	Alternative oxidase [Source:UniProtKB/TrEMBL;Acc:B0XVF7]	protein_coding	-1.31363	5.80042e-08	-1.80284	4.56257e-64	-1.61224	1.60391e-08	-2.16042	4.661e-71	1516	+	CADAFUBG00002202	AFUB_022080	D	Putative uncharacterized protein [Source:UniProtKB/TrEMBL;Acc:B0XVF6]	protein_coding	-2.37589	0.383601	0.418901	0.00279158	-3.00737	0.693296	0.0825057	0.128833
DS499595	1379670	1379620	1379720	1.81153	548	+	CADAFUBG00002204	AFUB_022100	Putative uncharacterized protein [Source:UniProtKB/TrEMBL;Acc:B0XVF8]	protein_coding	-0.209506	0.550029	-0.898242	1.02082e-08	-0.197485	0.584318	-1.08121	3.16779e-15	1563	+	CADAFUBG00002203	AFUB_022090	D	Alternative oxidase [Source:UniProtKB/TrEMBL;Acc:B0XVF7]	protein_coding	-0.0901652	5.80042e-08	0.115141	4.56257e-64	-0.289949	1.60391e-08	-0.210511	4.661e-71
DS499595	1418942	1418892	1418992	1.51501	195	+	CADAFUBG00002214	AFUB_022200	Putative uncharacterized protein [Source:UniProtKB/TrEMBL;Acc:B0XVG8]	protein_coding	-0.348469	0.310567	0.183168	0.617821	-0.594017	0.0911148	-0.0861298	0.694984	4722	+	CADAFUBG00002215	AFUB_022210	U	NF-X1 finger and helicase domain protein, putative [Source:UniProtKB/TrEMBL;Acc:B0XVG9]	protein_coding	0.812422	0.49021	0.303339	0.0171096	0.566537	0.759122	0.323911	0.322026
DS499595	1431973	1431923	1432023	1.56543	449	-	CADAFUBG00002216	AFUB_022220	MFS monosaccharide transporter, putative [Source:UniProtKB/TrEMBL;Acc:B0XVH0]	protein_coding	-1.16196	9.95289e-06	-0.414397	0.0104921	-1.31255	1.2108e-05	-0.51209	0.00104689	1289	+	CADAFUBG00002217	AFUB_022230	U	ER membrane protein (Pkr1), putative [Source:UniProtKB/TrEMBL;Acc:B0XVH1]	protein_coding	0.107157	0.373221	0.0298207	3.37209e-07	0.163512	0.420281	-0.282631	3.12632e-05
DS499595	1442591	1442541	1442641	1.62358	365	+	CADAFUBG00002221	AFUB_022270	Putative uncharacterized protein [Source:UniProtKB/TrEMBL;Acc:B0XVH5]	protein_coding	-0.7651	0.00402808	-0.178395	0.523449	-0.934087	0.00269637	-0.49777	0.201647	3472	+	CADAFUBG00002220	AFUB_022260	D	Putative uncharacterized protein [Source:UniProtKB/TrEMBL;Acc:B0XVH4]	protein_coding	0.164421	0.201446	-0.881311	0.720352	0.312698	0.629044	-0.966555	0.560461
DS499595	1447207	1447157	1447257	1.75838	557	-	CADAFUBG00002222	AFUB_022280	Transcription factor RfeD, putative [Source:UniProtKB/TrEMBL;Acc:B0XVH6]	protein_coding	0.932071	0.000203339	0.748012	1.75794e-08	0.66856	0.032409	0.627085	3.0708e-06	3940	+	CADAFUBG00002223	AFUB_022290	U	Salicylate hydroxylase, putative [Source:UniProtKB/TrEMBL;Acc:B0XVH7]	protein_coding	0.112625	0.00441623	0.29555	0.010578	0.731377	0.324146	0.679878	1.75825e-06
DS499595	1465304	1465254	1465354	1.73122	1088	-	CADAFUBG00002228	AFUB_022340	C6 transcription factor, putative [Source:UniProtKB/TrEMBL;Acc:B0XVI2]	protein_coding	-0.0794975	0.856071	-0.400185	0.0566214	-0.532342	0.287352	-0.415469	0.513593	3802	-	CADAFUBG00002229	AFUB_022350	D	Calcium-proton exchanger, putative [Source:UniProtKB/TrEMBL;Acc:B0XVI3]	protein_coding	-0.423542	7.4934e-25	-0.143816	1.60583e-17	-0.37507	1.11777e-20	-0.281901	4.4428e-24
DS499595	1471116	1471066	1471166	1.63034	726	-	CADAFUBG00002230	AFUB_022360	Vacuolar H+\/Ca2+ exchanger [Source:UniProtKB/TrEMBL;Acc:B0XVI4]	protein_coding	-2.62565	7.66064e-24	-2.12154	1.63511e-29	-2.80904	9.36746e-21	-2.48165	5.74664e-49	2010	-	CADAFUBG00002229	AFUB_022350	U	Calcium-proton exchanger, putative [Source:UniProtKB/TrEMBL;Acc:B0XVI3]	protein_coding	-0.608379	7.4934e-25	-0.421298	1.60583e-17	-0.565281	1.11777e-20	-0.622328	4.4428e-24
DS499595	1472832	1472782	1472882	1.7742	738	+	CADAFUBG00002231	AFUB_022370	1,3-beta-glucanosyltransferase gel4 [Source:UniProtKB/Swiss-Prot;Acc:B0XVI5]	protein_coding	1.42191	3.89868e-09	0.119216	0.560869	1.59034	1.36151e-08	0.0529666	0.875267	2442	-	CADAFUBG00002230	AFUB_022360	U	Vacuolar H+\/Ca2+ exchanger [Source:UniProtKB/TrEMBL;Acc:B0XVI4]	protein_coding	0.112936	7.66064e-24	-0.143327	1.63511e-29	0.113822	9.36746e-21	-0.299458	5.74664e-49
DS499595	1472426	1472376	1472476	1.77702	1144	+	CADAFUBG00002231	AFUB_022370	1,3-beta-glucanosyltransferase gel4 [Source:UniProtKB/Swiss-Prot;Acc:B0XVI5]	protein_coding	1.42191	3.89868e-09	0.119216	0.560869	1.59034	1.36151e-08	0.0529666	0.875267	2036	-	CADAFUBG00002230	AFUB_022360	U	Vacuolar H+\/Ca2+ exchanger [Source:UniProtKB/TrEMBL;Acc:B0XVI4]	protein_coding	-0.193874	7.66064e-24	0.0526138	1.63511e-29	-0.113194	9.36746e-21	0.261714	5.74664e-49
DS499595	1490612	1490562	1490662	2.03509	207	+	CADAFUBG00002236	AFUB_022420	Dishevelled, Egl-10, and Pleckstrin domain protein [Source:UniProtKB/TrEMBL;Acc:B0XVJ0]	protein_coding	-0.602557	0.0175994	0.118026	0.513538	-0.772883	0.00966106	-0.223775	0.252471	5707	+	CADAFUBG00002235	AFUB_022410	D	C6 transcription factor, putative [Source:UniProtKB/TrEMBL;Acc:B0XVI9]	protein_coding	0.227302	0.665084	-0.0107212	0.00668185	-0.163303	0.381888	-0.366845	0.0454449
DS499595	1496736	1496686	1496786	1.8254	205	+	CADAFUBG00002237	AFUB_022430	Sugar hydrolase, putative [Source:UniProtKB/TrEMBL;Acc:B0XVJ1]	protein_coding	0.339403	0.191169	0.192761	0.29947	0.142838	0.807994	0.556069	0.00849079	5917	+	CADAFUBG00002236	AFUB_022420	D	Dishevelled, Egl-10, and Pleckstrin domain protein [Source:UniProtKB/TrEMBL;Acc:B0XVJ0]	protein_coding	0.617006	0.0175994	0.277225	0.513538	0.388995	0.00966106	0.669126	0.252471
DS499595	1504087	1504037	1504137	1.87004	617	-	CADAFUBG00002238	AFUB_022440	Putative uncharacterized protein [Source:UniProtKB/TrEMBL;Acc:B0XVJ2]	protein_coding	-0.0387779	0.877377	0.532664	5.45236e-05	-0.06073	0.861883	0.108829	0.527289	2572	-	CADAFUBG00002239	AFUB_022450	D	Pre-rRNA processing protein Esf1, putative [Source:UniProtKB/TrEMBL;Acc:B0XVJ3]	protein_coding	-1.24575	2.22428e-05	-1.82029	0.895791	-1.26919	0.000185801	-2.16626	0.514063
DS499595	1509288	1509238	1509338	2.09321	286	-	CADAFUBG00002240	AFUB_022460	Uridine kinase [Source:UniProtKB/TrEMBL;Acc:B0XVJ4]	protein_coding	0.759191	0.0855859	0.360799	0.133114	0.835885	0.0117565	0.550262	0.000791153	551	+	CADAFUBG00002241	AFUB_022470	U	Putative uncharacterized protein [Source:UniProtKB/TrEMBL;Acc:B0XVJ5]	protein_coding	0.613185	0.079596	0.093905	0.943025	0.453591	0.153902	0.182416	0.56875
DS499595	1513976	1513926	1514026	4.03543	253	-	CADAFUBG00002242	AFUB_022480	NADH-ubiquinone oxidoreductase 64 kDa subunit, putative [Source:UniProtKB/TrEMBL;Acc:B0XVJ6]	protein_coding	-1.01699	2.69374e-05	-0.679152	1.43786e-09	-1.02455	0.0004429	-0.741545	9.81674e-10	4137	+	CADAFUBG00002241	AFUB_022470	D	Putative uncharacterized protein [Source:UniProtKB/TrEMBL;Acc:B0XVJ5]	protein_coding	0.282015	0.079596	0.749081	0.943025	0.441691	0.153902	0.698204	0.56875
DS499595	1532685	1532635	1532735	1.80253	346	-	CADAFUBG00002249	AFUB_022550	Histone acetyltransferase (Esa1), putative [Source:UniProtKB/TrEMBL;Acc:B0XVK3]	protein_coding	0.362927	0.181773	0.0177297	0.994016	0.433633	0.191416	0.134576	0.488749	2888	-	CADAFUBG00002250	AFUB_022560	D	Cell division control protein (Cdc5), putative [Source:UniProtKB/TrEMBL;Acc:B0XVK4]	protein_coding	0.855454	0.150728	0.269477	0.230954	0.923524	0.142772	0.358242	0.827816
DS499595	1549809	1549759	1549859	1.53961	947	-	CADAFUBG00002257	AFUB_022630	RNA binding protein Jsn1, putative [Source:UniProtKB/TrEMBL;Acc:B0XVS8]	protein_coding	1.30607	0.000232374	1.05092	1.53691e-06	1.15979	0.00173859	0.756622	8.60887e-06	2060	+	CADAFUBG00002258	AFUB_022640	U	Signal transducer, putative [Source:UniProtKB/TrEMBL;Acc:B0XVS9]	protein_coding	0.405272	0.061024	-0.251139	0.00856849	0.0850761	0.01256	-0.137924	0.000636491
DS499595	1550571	1550521	1550621	1.54615	1298	+	CADAFUBG00002258	AFUB_022640	Signal transducer, putative [Source:UniProtKB/TrEMBL;Acc:B0XVS9]	protein_coding	0.495109	0.061024	0.41675	0.00856849	0.763842	0.01256	0.527696	0.000636491	1709	-	CADAFUBG00002257	AFUB_022630	U	RNA binding protein Jsn1, putative [Source:UniProtKB/TrEMBL;Acc:B0XVS8]	protein_coding	-0.432538	0.000232374	-0.431404	1.53691e-06	-0.351869	0.00173859	-0.163533	8.60887e-06
DS499595	1557200	1557150	1557250	2.02712	1088	+	CADAFUBG00002259	AFUB_022650	Putative uncharacterized protein [Source:UniProtKB/TrEMBL;Acc:B0XVT0]	protein_coding	1.32861	2.99267e-08	1.26379	4.51264e-13	1.33045	1.00097e-05	1.6076	4.64048e-43	3634	-	CADAFUBG00002260	AFUB_022660	D	Putative uncharacterized protein [Source:UniProtKB/TrEMBL;Acc:B0XVT1]	protein_coding	-0.683764	0.922454	0.17307	0.703222	-0.937606	0.828126	0.496292	0.797855
DS499595	1569593	1569543	1569643	1.60099	423	+	CADAFUBG00002263	AFUB_022690	Putative uncharacterized protein [Source:UniProtKB/TrEMBL;Acc:B0XVT4]	protein_coding	2.70161	0.0613776	0.957114	0.627935	2.26391	0.10136	0.832754	0.670292	1176	-	CADAFUBG00002262	AFUB_022680	U	Cytoplasmic asparaginyl-tRNA synthetase, putative [Source:UniProtKB/TrEMBL;Acc:B0XVT3]	protein_coding	-2.13876	0.0100201	0	1.69617e-06	-2.97278	0.0168287	3.65448	8.30594e-10
DS499595	1569269	1569219	1569319	1.60026	747	+	CADAFUBG00002263	AFUB_022690	Putative uncharacterized protein [Source:UniProtKB/TrEMBL;Acc:B0XVT4]	protein_coding	2.70161	0.0613776	0.957114	0.627935	2.26391	0.10136	0.832754	0.670292	852	-	CADAFUBG00002262	AFUB_022680	U	Cytoplasmic asparaginyl-tRNA synthetase, putative [Source:UniProtKB/TrEMBL;Acc:B0XVT3]	protein_coding	0.701819	0.0100201	0.58559	1.69617e-06	0.460617	0.0168287	0.497934	8.30594e-10
DS499595	1574529	1574479	1574579	1.63373	28	+	CADAFUBG00002265	AFUB_022710	Putative uncharacterized protein [Source:UniProtKB/TrEMBL;Acc:B0XVT6]	protein_coding	-1.18523	4.58126e-06	-0.872604	9.63697e-10	-1.1265	0.000160471	-0.82591	4.69102e-09	3378	+	CADAFUBG00002264	AFUB_022700	D	Differentiation regulator (Nrd1), putative [Source:UniProtKB/TrEMBL;Acc:B0XVT5]	protein_coding	0.245876	0.0194572	0.302881	0.000610355	0.0449901	0.172823	0.0564374	0.479677
DS499595	1579020	1578970	1579070	1.9995	607	-	CADAFUBG00002266	AFUB_022720	Putative uncharacterized protein [Source:UniProtKB/TrEMBL;Acc:B0XVT7]	protein_coding	0.487539	0.187546	0.576607	0.0463932	0.345014	0.323192	0.647809	0.00166552	4463	+	CADAFUBG00002265	AFUB_022710	D	Putative uncharacterized protein [Source:UniProtKB/TrEMBL;Acc:B0XVT6]	protein_coding	0.183228	4.58126e-06	0.190163	9.63697e-10	0.468999	0.000160471	0.382758	4.69102e-09
DS499595	1596550	1596500	1596600	2.85638	183	+	CADAFUBG00002269	AFUB_022750	Putative uncharacterized protein [Source:UniProtKB/TrEMBL;Acc:B0XVU0]	protein_coding	-1.38799	1.03855e-05	-0.124431	0.608193	-1.69188	2.48816e-08	0.0245976	1	561	-	CADAFUBG00002268	AFUB_022740	U	Putative uncharacterized protein [Source:UniProtKB/TrEMBL;Acc:B0XVT9]	protein_coding	-0.0470004	0.901737	0.473767	0.18157	-0.0708805	0.525588	0.138846	0.496822
DS499595	1599178	1599128	1599228	3.33736	259	+	CADAFUBG00002270	AFUB_022760	Siderochrome-iron transporter MirC [Source:UniProtKB/TrEMBL;Acc:B0XVU1]	protein_coding	-0.275938	0.347131	0.244765	0.0586442	-0.667511	0.0276669	0.221158	0.284868	2445	+	CADAFUBG00002269	AFUB_022750	D	Putative uncharacterized protein [Source:UniProtKB/TrEMBL;Acc:B0XVU0]	protein_coding	1.49124	1.03855e-05	0.534328	0.608193	0.918435	2.48816e-08	-0.162358	1
DS499595	1598529	1598479	1598579	2.1728	908	+	CADAFUBG00002270	AFUB_022760	Siderochrome-iron transporter MirC [Source:UniProtKB/TrEMBL;Acc:B0XVU1]	protein_coding	-0.275938	0.347131	0.244765	0.0586442	-0.667511	0.0276669	0.221158	0.284868	1796	+	CADAFUBG00002269	AFUB_022750	D	Putative uncharacterized protein [Source:UniProtKB/TrEMBL;Acc:B0XVU0]	protein_coding	-1.92431	1.03855e-05	0.147611	0.608193	-1.02031	2.48816e-08	-0.802868	1
DS499595	1603595	1603545	1603645	1.71025	1018	+	CADAFUBG00002271	AFUB_022770	Rho GTPase ModA, putative [Source:UniProtKB/TrEMBL;Acc:B0XVU2]	protein_coding	0.278807	0.355891	-0.0732166	0.601039	0.518905	0.107681	0.0465299	0.887495	4158	+	CADAFUBG00002270	AFUB_022760	D	Siderochrome-iron transporter MirC [Source:UniProtKB/TrEMBL;Acc:B0XVU1]	protein_coding	-0.311335	0.347131	0.551592	0.0586442	-0.605971	0.0276669	0.705884	0.284868
DS499595	1621505	1621455	1621555	2.15688	482	-	CADAFUBG00002278	AFUB_022840	Dienelactone hydrolase [Source:UniProtKB/TrEMBL;Acc:B0XVU9]	protein_coding	-2.69758	2.84264e-28	-2.34887	1.03925e-83	-2.51571	4.26949e-18	-2.28744	7.64765e-71	952	-	CADAFUBG00002279	AFUB_022850	D	Riboflavin kinase, putative [Source:UniProtKB/TrEMBL;Acc:B0XVV0]	protein_coding	0.228367	1.23233e-06	0.54648	9.06876e-13	0.365682	5.89709e-05	0.448576	6.65743e-09
DS499595	1626891	1626841	1626941	1.52527	1271	-	CADAFUBG00002280	AFUB_022860	Transcription activator of gluconeogenesis acuK [Source:UniProtKB/Swiss-Prot;Acc:B0XVV1]	protein_coding	0.768666	0.439903	0.119471	0.826378	-0.0724987	0.881963	-0.72083	0.0193459	3778	-	CADAFUBG00002281	AFUB_022870	D	MFS multidrug transporter, putative [Source:UniProtKB/TrEMBL;Acc:B0XVV2]	protein_coding	0.416347	0.983897	0.49743	0.943763	0.502006	0.504871	0.332684	0.892102
DS499595	1626574	1626524	1626624	1.81499	954	-	CADAFUBG00002280	AFUB_022860	Transcription activator of gluconeogenesis acuK [Source:UniProtKB/Swiss-Prot;Acc:B0XVV1]	protein_coding	0.768666	0.439903	0.119471	0.826378	-0.0724987	0.881963	-0.72083	0.0193459	4095	-	CADAFUBG00002281	AFUB_022870	D	MFS multidrug transporter, putative [Source:UniProtKB/TrEMBL;Acc:B0XVV2]	protein_coding	0.0576471	0.983897	0.0322034	0.943763	0.308402	0.504871	-0.06878	0.892102
DS499595	1631328	1631278	1631378	1.56305	659	-	CADAFUBG00002281	AFUB_022870	MFS multidrug transporter, putative [Source:UniProtKB/TrEMBL;Acc:B0XVV2]	protein_coding	-0.0583951	0.983897	-0.026183	0.943763	-0.268289	0.504871	0.0594734	0.892102	2469	-	CADAFUBG00002282	AFUB_022880	D	Double-strand-break repair protein rad21 [Source:UniProtKB/TrEMBL;Acc:B0XVV3]	protein_coding	0.57431	0.288643	0.0577774	1	0.624435	0.277623	0.0125307	0.202547
DS499595	1634340	1634290	1634390	1.57866	543	-	CADAFUBG00002282	AFUB_022880	Double-strand-break repair protein rad21 [Source:UniProtKB/TrEMBL;Acc:B0XVV3]	protein_coding	-0.309628	0.288643	0.0121817	1	-0.353673	0.277623	0.195698	0.202547	610	+	CADAFUBG00002283	AFUB_022890	U	Calcium/mangenease P-type ATPase, putative [Source:UniProtKB/TrEMBL;Acc:B0XVV4]	protein_coding	0.0416894	0.128099	-0.0678235	0.00304178	-0.0127324	0.107877	0.0321225	0.0112062
DS499595	1639037	1638987	1639087	1.81865	418	-	CADAFUBG00002284	AFUB_022900		tRNA	0.988271	0.792193	0	NA	-1.14119	0.90463	-1.83503	0.902935	1059	+	CADAFUBG00002285	AFUB_022910	U	Putative uncharacterized protein [Source:UniProtKB/TrEMBL;Acc:B0XVV5]	protein_coding	0.252417	0.634871	1.33912	0.0423804	0.193931	0.546374	0.98156	0.272712
DS499595	1638775	1638725	1638825	1.89192	156	-	CADAFUBG00002284	AFUB_022900		tRNA	0.988271	0.792193	0	NA	-1.14119	0.90463	-1.83503	0.902935	1321	+	CADAFUBG00002285	AFUB_022910	U	Putative uncharacterized protein [Source:UniProtKB/TrEMBL;Acc:B0XVV5]	protein_coding	-2.29353	0.634871	-1.60098	0.0423804	-2.61322	0.546374	-2.08521	0.272712
DS499595	1639535	1639485	1639585	4.05119	561	+	CADAFUBG00002285	AFUB_022910	Putative uncharacterized protein [Source:UniProtKB/TrEMBL;Acc:B0XVV5]	protein_coding	0.210255	0.634871	0.569655	0.0423804	0.392365	0.546374	0.358678	0.272712	916	-	CADAFUBG00002284	AFUB_022900	U		tRNA	-0.218065	0.792193	-1.02539	NA	0.0174549	0.90463	-0.900347	0.902935
DS499595	1641341	1641291	1641391	2.40184	476	+	CADAFUBG00002286	AFUB_022920	Ammonium transporter MeaA [Source:UniProtKB/TrEMBL;Acc:B0XVV6]	protein_coding	0.259149	0.704299	1.53005	1.04327e-16	0.0513363	0.960531	0.48707	0.0764025	1245	+	CADAFUBG00002285	AFUB_022910	D	Putative uncharacterized protein [Source:UniProtKB/TrEMBL;Acc:B0XVV5]	protein_coding	-0.65621	0.634871	-0.583402	0.0423804	-0.670985	0.546374	-0.535659	0.272712
DS499595	1649415	1649365	1649465	1.55812	280	+	CADAFUBG00002289	AFUB_022950	Hexokinase Kxk, putative [Source:UniProtKB/TrEMBL;Acc:B0XVV9]	protein_coding	0.03023	0.920841	0.184207	0.215697	0.112314	0.782854	0.400139	0.00294102	1922	+	CADAFUBG00002288	AFUB_022940	D	SIR2 family histone deacetylase, putative [Source:UniProtKB/TrEMBL;Acc:B0XVV8]	protein_coding	-1.0123	0.00973366	-0.737976	0.170005	-1.16471	0.00760592	-0.714305	0.0314
DS499595	1660807	1660757	1660857	1.55313	497	-	CADAFUBG00002294	AFUB_023000	Pre-mRNA branch site protein p14, putative [Source:UniProtKB/TrEMBL;Acc:B0XVW4]	protein_coding	-0.687645	0.0154618	-0.510425	0.000408145	-0.632617	0.0445601	-0.476813	0.000543448	681	+	CADAFUBG00002295	AFUB_023010	U	PHD finger and JmjC domain protein, putative [Source:UniProtKB/TrEMBL;Acc:B0XVW5]	protein_coding	0.116935	0.278793	-0.315921	0.867247	-0.15814	0.209199	-0.426141	0.0117709
DS499595	1669548	1669498	1669598	1.9456	447	-	CADAFUBG00002296	AFUB_023020	Putative uncharacterized protein [Source:UniProtKB/TrEMBL;Acc:B0XVW6]	protein_coding	-0.448453	0.129607	-0.62282	0.000351085	-0.510149	0.135125	-0.417076	0.0233652	1033	+	CADAFUBG00002297	AFUB_023030	U	Putative uncharacterized protein [Source:UniProtKB/TrEMBL;Acc:B0XVW7]	protein_coding	-0.974682	0.523586	-0.937967	0.00105827	-1.07219	0.572874	-1.10601	1.7817e-05
DS499595	1670588	1670538	1670638	1.83005	7	+	CADAFUBG00002297	AFUB_023030	Putative uncharacterized protein [Source:UniProtKB/TrEMBL;Acc:B0XVW7]	protein_coding	-0.232104	0.523586	-0.448149	0.00105827	-0.278289	0.572874	-0.566711	1.7817e-05	1487	-	CADAFUBG00002296	AFUB_023020	U	Putative uncharacterized protein [Source:UniProtKB/TrEMBL;Acc:B0XVW6]	protein_coding	1.02966	0.129607	0.41753	0.000351085	0.871426	0.135125	0.586834	0.0233652
DS499595	1670299	1670249	1670349	1.64789	282	+	CADAFUBG00002297	AFUB_023030	Putative uncharacterized protein [Source:UniProtKB/TrEMBL;Acc:B0XVW7]	protein_coding	-0.232104	0.523586	-0.448149	0.00105827	-0.278289	0.572874	-0.566711	1.7817e-05	1198	-	CADAFUBG00002296	AFUB_023020	U	Putative uncharacterized protein [Source:UniProtKB/TrEMBL;Acc:B0XVW6]	protein_coding	-0.762851	0.129607	-0.162996	0.000351085	-0.893795	0.135125	-0.119065	0.0233652
DS499595	1682861	1682811	1682911	2.96753	548	+	CADAFUBG00002302	AFUB_023080	NAD+ dependent glutamate dehydrogenase, putative [Source:UniProtKB/TrEMBL;Acc:B0XVW9]	protein_coding	-0.351748	0.434408	-0.503829	0.000113795	-0.757367	0.0880035	-0.799259	2.3345e-07	4175	+	CADAFUBG00002301	AFUB_023070	D		tRNA	-0.455157	0.0543927	-0.0915167	0.560318	-0.545052	0.0970604	0.0670031	0.525263
DS499595	1682410	1682360	1682460	1.83422	999	+	CADAFUBG00002302	AFUB_023080	NAD+ dependent glutamate dehydrogenase, putative [Source:UniProtKB/TrEMBL;Acc:B0XVW9]	protein_coding	-0.351748	0.434408	-0.503829	0.000113795	-0.757367	0.0880035	-0.799259	2.3345e-07	3724	+	CADAFUBG00002301	AFUB_023070	D		tRNA	1.55409	0.0543927	-1.68312	0.560318	0.911258	0.0970604	-2.03384	0.525263
DS499595	1682014	1681964	1682064	1.77412	1395	+	CADAFUBG00002302	AFUB_023080	NAD+ dependent glutamate dehydrogenase, putative [Source:UniProtKB/TrEMBL;Acc:B0XVW9]	protein_coding	-0.351748	0.434408	-0.503829	0.000113795	-0.757367	0.0880035	-0.799259	2.3345e-07	3328	+	CADAFUBG00002301	AFUB_023070	D		tRNA	0.0562674	0.0543927	-0.105364	0.560318	-0.357768	0.0970604	-0.905318	0.525263
DS499595	1717162	1717112	1717212	2.14867	1208	-	CADAFUBG00002312	AFUB_023180	DUF907 domain protein [Source:UniProtKB/TrEMBL;Acc:B0XVX9]	protein_coding	1.30185	5.00267e-08	1.24361	2.0395e-28	1.27446	7.78968e-06	1.20789	1.86552e-24	3599	+	CADAFUBG00002313	AFUB_023190	U	Chromatin remodeling and histone acetyltransferase complexes subunit (Arp4) putative [Source:UniProtKB/TrEMBL;Acc:B0XVY0]	protein_coding	-0.412914	0.217948	-0.780288	0.00587505	-0.776617	0.484389	-0.852979	0.00370334
DS499595	1716751	1716701	1716801	1.66251	797	-	CADAFUBG00002312	AFUB_023180	DUF907 domain protein [Source:UniProtKB/TrEMBL;Acc:B0XVX9]	protein_coding	1.30185	5.00267e-08	1.24361	2.0395e-28	1.27446	7.78968e-06	1.20789	1.86552e-24	4010	+	CADAFUBG00002313	AFUB_023190	U	Chromatin remodeling and histone acetyltransferase complexes subunit (Arp4) putative [Source:UniProtKB/TrEMBL;Acc:B0XVY0]	protein_coding	-1.36791	0.217948	-0.55295	0.00587505	-1.43542	0.484389	-0.277098	0.00370334
DS499595	1720366	1720316	1720416	1.57035	395	+	CADAFUBG00002313	AFUB_023190	Chromatin remodeling and histone acetyltransferase complexes subunit (Arp4) putative [Source:UniProtKB/TrEMBL;Acc:B0XVY0]	protein_coding	-0.367268	0.217948	-0.383795	0.00587505	-0.243967	0.484389	-0.407825	0.00370334	4412	-	CADAFUBG00002312	AFUB_023180	U	DUF907 domain protein [Source:UniProtKB/TrEMBL;Acc:B0XVX9]	protein_coding	0.691788	5.00267e-08	0.0857244	2.0395e-28	0.781154	7.78968e-06	-0.0705665	1.86552e-24
DS499595	1725709	1725659	1725759	1.51627	469	-	CADAFUBG00002314	AFUB_023200	Putative uncharacterized protein [Source:UniProtKB/TrEMBL;Acc:B0XVY1]	protein_coding	0.325377	0.242603	0.523505	0.000572881	0.194102	0.694209	0.403331	0.00941382	3308	-	CADAFUBG00002315	AFUB_023210	D	Fungal specific transcription factor, putative [Source:UniProtKB/TrEMBL;Acc:B0XVY2]	protein_coding	0.947516	0.0046707	0.239909	3.79498e-05	0.868286	0.0116963	0.145576	3.55451e-06
DS499595	1729442	1729392	1729492	1.62548	287	+	CADAFUBG00002316	AFUB_023220	Uracil-DNA glycosylase [Source:UniProtKB/TrEMBL;Acc:B0XVY3]	protein_coding	0.29063	0.248771	-0.0945312	0.514352	0.505765	0.114741	0.13389	0.578664	425	-	CADAFUBG00002315	AFUB_023210	U	Fungal specific transcription factor, putative [Source:UniProtKB/TrEMBL;Acc:B0XVY2]	protein_coding	0.863254	0.0046707	-1.59867	3.79498e-05	1.55989	0.0116963	-1.09443	3.55451e-06
DS499595	1733705	1733655	1733755	1.82054	319	-	CADAFUBG00002317	AFUB_023230	Protein disulfide isomerase Pdi1, putative [Source:UniProtKB/TrEMBL;Acc:B0XVY4]	protein_coding	0.524907	0.0590869	0.925393	1.50043e-16	0.614459	0.0474077	0.864745	1.33996e-13	2676	-	CADAFUBG00002318	AFUB_023240	D	Alpha-1,3-glucanase/mutanase, putative [Source:UniProtKB/TrEMBL;Acc:B0XVY5]	protein_coding	-0.45235	0.85284	-0.5729	0.426225	-0.582347	0.797272	-0.457573	0.90942
DS499595	1737549	1737499	1737599	1.62541	1168	-	CADAFUBG00002318	AFUB_023240	Alpha-1,3-glucanase/mutanase, putative [Source:UniProtKB/TrEMBL;Acc:B0XVY5]	protein_coding	0.48051	0.85284	-0.775654	0.426225	0.547989	0.797272	-0.15423	0.90942	3937	-	CADAFUBG00002319	AFUB_023250	D	Autophagy protein Atg22, putative [Source:UniProtKB/TrEMBL;Acc:B0XVY6]	protein_coding	-1.66266	0.00353596	-1.56518	6.73377e-10	-1.60733	0.00650361	-1.63927	3.01877e-10
DS499595	1785076	1785026	1785126	1.75446	373	+	CADAFUBG00002327	AFUB_023330	Autophagy ubiquitin-activating enzyme ApgG, putative [Source:UniProtKB/TrEMBL;Acc:B0XW25]	protein_coding	0.803247	0.001089	0.145235	0.349315	0.922915	0.0018109	0.240604	0.123679	670	-	CADAFUBG00002326	AFUB_023320	U	Deoxycytidylate deaminase, putative [Source:UniProtKB/TrEMBL;Acc:B0XW24]	protein_coding	-0.110604	0.228954	0.205855	0.002185	-0.0766764	0.556087	0.376704	0.00509965
DS499595	1792689	1792639	1792739	1.68539	249	+	CADAFUBG00002330	AFUB_023360	Oligosaccharyl transferase subunit (Gamma), putative [Source:UniProtKB/TrEMBL;Acc:B0XW28]	protein_coding	-0.112819	0.824549	0.84957	4.9639e-05	-0.0913442	0.815891	0.961865	2.02697e-12	1176	+	CADAFUBG00002329	AFUB_023350	D	Putative uncharacterized protein [Source:UniProtKB/TrEMBL;Acc:B0XW27]	protein_coding	1.12309	0.191791	0.400293	7.27778e-05	0.85282	0.361267	-0.102502	2.18646e-06
DS499595	1802082	1802032	1802132	1.8471	663	-	CADAFUBG00002334	AFUB_023400	Replication protein A 70 kDa DNA-binding subunit [Source:UniProtKB/TrEMBL;Acc:B0XW32]	protein_coding	0.379103	0.110017	0.167583	0.261897	0.549377	0.0783474	0.2472	0.115664	1134	+	CADAFUBG00002335	AFUB_023410	U	Ubiquitin carboxyl-terminal hydrolase [Source:UniProtKB/TrEMBL;Acc:B0XW33]	protein_coding	0.398772	0.000943511	-0.384281	7.75302e-05	0.155978	0.00529548	-0.650601	2.00936e-05
DS499595	1854712	1854662	1854762	1.76616	186	-	CADAFUBG00002338	AFUB_023440	60S ribosomal protein L18 [Source:UniProtKB/TrEMBL;Acc:B0XW36]	protein_coding	-0.733984	0.0041891	-0.984808	3.2968e-17	-0.832092	0.00498918	-0.912217	1.78522e-11	1864	-	CADAFUBG00002337	AFUB_023430	U	Putative uncharacterized protein [Source:UniProtKB/TrEMBL;Acc:B0XW35]	protein_coding	0.200583	0.598099	0.515206	0.00263607	0.377336	0.824307	0.54413	0.0515092
DS499595	1859391	1859341	1859441	1.67216	202	+	CADAFUBG00002340	AFUB_023460	Pre-mRNA splicing factor (Srp1), putative [Source:UniProtKB/TrEMBL;Acc:B0XW38]	protein_coding	-0.984959	9.18753e-05	-1.18033	4.64251e-21	-0.924931	0.00185964	-1.17495	8.53866e-20	1800	+	CADAFUBG00002339	AFUB_023450	D	Putative uncharacterized protein [Source:UniProtKB/TrEMBL;Acc:B0XW37]	protein_coding	1.53348	0.0264025	3.39054	0.385851	2.28157	0.0155418	5.16097	0.49373
DS499595	1865599	1865549	1865649	2.17561	608	-	CADAFUBG00002341	AFUB_023470	Actin-bundling protein Sac6, putative [Source:UniProtKB/TrEMBL;Acc:B0XW39]	protein_coding	-0.487452	0.0597359	-0.352632	0.0013517	-0.584863	0.0557204	-0.460177	5.95981e-05	652	+	CADAFUBG00002342	AFUB_023480	U	DDHD domain protein [Source:UniProtKB/TrEMBL;Acc:B0XW40]	protein_coding	-0.32186	0.381789	-0.287145	0.149613	-0.223597	0.328759	-0.12793	0.205138
DS499595	1865320	1865270	1865370	1.54219	329	-	CADAFUBG00002341	AFUB_023470	Actin-bundling protein Sac6, putative [Source:UniProtKB/TrEMBL;Acc:B0XW39]	protein_coding	-0.487452	0.0597359	-0.352632	0.0013517	-0.584863	0.0557204	-0.460177	5.95981e-05	931	+	CADAFUBG00002342	AFUB_023480	U	DDHD domain protein [Source:UniProtKB/TrEMBL;Acc:B0XW40]	protein_coding	-0.399372	0.381789	-0.221119	0.149613	-0.375955	0.328759	-0.645277	0.205138
DS499595	1887870	1887820	1887920	1.69241	150	+	CADAFUBG00002343	AFUB_023490	Thioesterase family protein [Source:UniProtKB/TrEMBL;Acc:B0XW41]	protein_coding	0.289589	0.415129	0.536535	0.0729974	0.110467	0.78956	0.525658	0.00102328	1299	+	CADAFUBG00002344	AFUB_023500	U	PX domain protein [Source:UniProtKB/TrEMBL;Acc:B0XW42]	protein_coding	-1.33319	1.23233e-06	-0.198968	8.60418e-18	-1.34637	0.000238255	0.0834614	1.188e-23
DS499595	1904613	1904563	1904663	1.56561	470	+	CADAFUBG00002348	AFUB_023540	Putative uncharacterized protein [Source:UniProtKB/TrEMBL;Acc:B0XW46]	protein_coding	-0.715876	0.00789512	0.060302	0.804541	-0.734888	0.0156572	0.0326211	0.946142	1680	-	CADAFUBG00002347	AFUB_023530	U	C6 finger domain protein, putative [Source:UniProtKB/TrEMBL;Acc:B0XW45]	protein_coding	0.113905	0.758902	0.119918	0.263009	0.0365772	0.5686	0.0885803	0.741809
DS499595	1904311	1904261	1904361	1.63401	772	+	CADAFUBG00002348	AFUB_023540	Putative uncharacterized protein [Source:UniProtKB/TrEMBL;Acc:B0XW46]	protein_coding	-0.715876	0.00789512	0.060302	0.804541	-0.734888	0.0156572	0.0326211	0.946142	1378	-	CADAFUBG00002347	AFUB_023530	U	C6 finger domain protein, putative [Source:UniProtKB/TrEMBL;Acc:B0XW45]	protein_coding	-0.353719	0.758902	-0.119711	0.263009	-0.420965	0.5686	0.0373717	0.741809
DS499595	1910658	1910608	1910708	1.50231	182	+	CADAFUBG00002351	AFUB_023570	Leukotriene A4 hydrolase [Source:UniProtKB/TrEMBL;Acc:B0XW49]	protein_coding	-0.317711	0.278261	-0.344732	0.00385484	-0.385583	0.235329	-0.00735458	0.890944	904	-	CADAFUBG00002350	AFUB_023560	U	Putative uncharacterized protein [Source:UniProtKB/TrEMBL;Acc:B0XW48]	protein_coding	0.312393	0.82897	-0.613651	0.424495	0.366632	0.906976	-0.753737	0.0160731
DS499595	1916328	1916278	1916378	1.66282	185	-	CADAFUBG00002353	AFUB_023590	TOR signalling pathway protein TipA, putative [Source:UniProtKB/TrEMBL;Acc:B0XW51]	protein_coding	-0.376944	0.270033	0.594364	0.0359139	-0.288815	0.413641	0.751852	2.45423e-06	257	+	CADAFUBG00002354	AFUB_023600	U	Serine/threonine protein kinase (Ark1), putative [Source:UniProtKB/TrEMBL;Acc:B0XW52]	protein_coding	1.03526	0.00431537	0.469954	0.358216	0.822039	0.0207302	0.148268	0.0968648
DS499595	1919210	1919160	1919260	1.70174	35	+	CADAFUBG00002356	AFUB_023620	Glutamate 5-kinase, putative [Source:UniProtKB/TrEMBL;Acc:B0XW54]	protein_coding	0.368237	0.180555	0.336839	0.0859749	0.426872	0.199747	0.548048	0.00111064	135	-	CADAFUBG00002355	AFUB_023610	U	Ku70-binding protein, putative [Source:UniProtKB/TrEMBL;Acc:B0XW53]	protein_coding	0.12377	0.103231	-0.0727249	0.00272891	-0.020385	0.208969	-0.470293	0.152287
DS499595	1922446	1922396	1922496	2.39759	1	+	CADAFUBG00002358	AFUB_023640	SRP receptor beta subunit (Srp102), putative [Source:UniProtKB/TrEMBL;Acc:B0XW56]	protein_coding	-0.141109	0.709239	0.399534	0.00146452	-0.130581	0.72665	0.546146	2.70147e-05	250	-	CADAFUBG00002357	AFUB_023630	U	Beta-1,6-glucan boisynthesis protein (Knh1), putative [Source:UniProtKB/TrEMBL;Acc:B0XW55]	protein_coding	0.176118	0.0023555	0.364285	4.21186e-16	0.0663065	0.000425827	0.346886	7.77782e-52
DS499595	1928430	1928380	1928480	1.5774	874	-	CADAFUBG00002360	AFUB_023660	Cystathionine beta-synthase, putative [Source:UniProtKB/TrEMBL;Acc:B0XW58]	protein_coding	-0.160623	0.561227	-0.732422	7.26917e-11	0.0848206	0.883187	-0.801909	1.49399e-11	1342	+	CADAFUBG00002361	AFUB_023670	U	Vacuolar H+\/Ca2+ exchanger [Source:UniProtKB/TrEMBL;Acc:B0XW59]	protein_coding	-0.592979	0.00123489	-0.325664	0.00011174	-0.577115	0.00616338	-0.418545	2.81097e-05
DS499595	1928088	1928038	1928138	1.6668	532	-	CADAFUBG00002360	AFUB_023660	Cystathionine beta-synthase, putative [Source:UniProtKB/TrEMBL;Acc:B0XW58]	protein_coding	-0.160623	0.561227	-0.732422	7.26917e-11	0.0848206	0.883187	-0.801909	1.49399e-11	1684	+	CADAFUBG00002361	AFUB_023670	U	Vacuolar H+\/Ca2+ exchanger [Source:UniProtKB/TrEMBL;Acc:B0XW59]	protein_coding	-0.000620467	0.00123489	0.409528	0.00011174	-0.262369	0.00616338	0.489834	2.81097e-05
DS499595	1929231	1929181	1929281	1.64436	541	+	CADAFUBG00002361	AFUB_023670	Vacuolar H+\/Ca2+ exchanger [Source:UniProtKB/TrEMBL;Acc:B0XW59]	protein_coding	-0.829897	0.00123489	-0.502201	0.00011174	-0.82267	0.00616338	-0.554882	2.81097e-05	1675	-	CADAFUBG00002360	AFUB_023660	U	Cystathionine beta-synthase, putative [Source:UniProtKB/TrEMBL;Acc:B0XW58]	protein_coding	-1.19926	0.561227	-0.23727	7.26917e-11	-1.26591	0.883187	-0.187134	1.49399e-11
DS499595	1946924	1946874	1946974	5.06327	1153	-	CADAFUBG00002366	AFUB_023720	L-ornithine N5-oxygenase SidA [Source:UniProtKB/TrEMBL;Acc:B0XW64]	protein_coding	-1.62369	5.72561e-12	-0.332249	0.0028976	-1.70875	2.00182e-09	-0.033012	0.652695	6055	+	CADAFUBG00002367	AFUB_023730	U	Protein kinase, putative [Source:UniProtKB/TrEMBL;Acc:B0XW65]	protein_coding	-0.120443	0.360332	-0.288238	0.0312848	-0.283945	0.565059	-0.575921	0.701179
DS499595	1945978	1945928	1946028	4.12589	207	-	CADAFUBG00002366	AFUB_023720	L-ornithine N5-oxygenase SidA [Source:UniProtKB/TrEMBL;Acc:B0XW64]	protein_coding	-1.62369	5.72561e-12	-0.332249	0.0028976	-1.70875	2.00182e-09	-0.033012	0.652695	7001	+	CADAFUBG00002367	AFUB_023730	U	Protein kinase, putative [Source:UniProtKB/TrEMBL;Acc:B0XW65]	protein_coding	0.217629	0.360332	-0.0874597	0.0312848	0.491086	0.565059	-0.227614	0.701179
DS499595	1951519	1951469	1951569	1.90216	1460	+	CADAFUBG00002367	AFUB_023730	Protein kinase, putative [Source:UniProtKB/TrEMBL;Acc:B0XW65]	protein_coding	0.862647	0.360332	0.747961	0.0312848	0.332749	0.565059	-0.187721	0.701179	5363	+	CADAFUBG00002368	AFUB_023740	U	Putative uncharacterized protein [Source:UniProtKB/TrEMBL;Acc:B0XW66]	protein_coding	-0.0670572	0.00528654	-0.0696673	0.00584885	-0.206833	0.0630249	-0.19668	0.601168
DS499595	1966597	1966547	1966647	2.25406	841	-	CADAFUBG00002371	AFUB_023770	Nuclear migration protein, putative [Source:UniProtKB/TrEMBL;Acc:B0XW69]	protein_coding	0.650692	0.0714632	-0.37923	0.0160363	0.344942	0.585177	-0.296242	0.0734312	2505	-	CADAFUBG00002372	AFUB_023780	D	Putative uncharacterized protein [Source:UniProtKB/TrEMBL;Acc:B0XW70]	protein_coding	0.160308	0.257998	0.663217	0.514273	0.108646	0.223702	0.48724	1
DS499595	1975202	1975152	1975252	1.88175	273	+	CADAFUBG00002375	AFUB_023810	Ras small monomeric GTPase RasB [Source:UniProtKB/TrEMBL;Acc:B0XW73]	protein_coding	0.168078	0.620711	0.35294	0.0476179	-0.1238	0.748056	0.389153	0.0216715	2598	+	CADAFUBG00002376	AFUB_023820	U	Acyl-CoA synthetase, putative [Source:UniProtKB/TrEMBL;Acc:B0XW74]	protein_coding	-0.425773	0.0438808	0.410492	0.0245344	-0.429852	0.0400574	0.605838	0.0102731
DS499595	1982376	1982326	1982426	2.00685	295	+	CADAFUBG00002378	AFUB_023840	Serine hydroxymethyltransferase [Source:UniProtKB/TrEMBL;Acc:B0XW76]	protein_coding	-0.512877	0.0524532	-0.550093	5.87012e-06	-0.399029	0.21641	-0.428922	0.000882015	2034	+	CADAFUBG00002377	AFUB_023830	D	Putative uncharacterized protein [Source:UniProtKB/TrEMBL;Acc:B0XW75]	protein_coding	-1.15723	2.98182e-08	-1.07411	3.9585e-31	-1.00106	1.66818e-06	-1.94962	2.25474e-23
DS499595	1989006	1988956	1989056	1.69106	159	+	CADAFUBG00002383	AFUB_023890	Patatin-like serine hydrolase, putative [Source:UniProtKB/TrEMBL;Acc:B0XW81]	protein_coding	-0.946463	8.68064e-05	-0.651569	3.82919e-09	-0.943402	0.00128155	-0.766485	1.23736e-10	504	+	CADAFUBG00002382	AFUB_023880	D	Putative uncharacterized protein [Source:UniProtKB/TrEMBL;Acc:B0XW80]	protein_coding	-0.41477	0.118687	-0.440551	0.0567955	-0.201913	0.0273417	-0.340215	0.453056
DS499595	2037346	2037296	2037396	1.53044	1026	+	CADAFUBG00002396	AFUB_024020	Putative uncharacterized protein [Source:UniProtKB/TrEMBL;Acc:B0XW94]	protein_coding	0.211608	0.462775	0.366961	0.0138881	0.284565	0.423248	0.60138	1.33775e-05	1194	-	CADAFUBG00002395	AFUB_024010	U	Putative uncharacterized protein [Source:UniProtKB/TrEMBL;Acc:B0XW93]	protein_coding	-0.856137	0.00982381	0.181708	0.000712405	-0.810147	0.00634915	-0.383621	9.16696e-09
DS499595	2056641	2056591	2056691	1.71267	440	+	CADAFUBG00002401	AFUB_024070	Involucrin repeat protein, putative [Source:UniProtKB/TrEMBL;Acc:B0XW99]	protein_coding	0.195038	0.902246	-0.461141	0.0476267	-0.305113	0.525044	-1.31494	2.31509e-05	1981	+	CADAFUBG00002400	AFUB_024060	D	Short chain dehydrogenase/reductase family protein [Source:UniProtKB/TrEMBL;Acc:B0XW98]	protein_coding	1.326	1.69705e-08	0.148061	3.00488e-07	1.06378	5.4486e-07	0.166836	0.000316205
DS499595	2056325	2056275	2056375	2.15157	756	+	CADAFUBG00002401	AFUB_024070	Involucrin repeat protein, putative [Source:UniProtKB/TrEMBL;Acc:B0XW99]	protein_coding	0.195038	0.902246	-0.461141	0.0476267	-0.305113	0.525044	-1.31494	2.31509e-05	1665	+	CADAFUBG00002400	AFUB_024060	D	Short chain dehydrogenase/reductase family protein [Source:UniProtKB/TrEMBL;Acc:B0XW98]	protein_coding	2.4204	1.69705e-08	0	3.00488e-07	0.320126	5.4486e-07	3.65448	0.000316205
DS499595	2079101	2079051	2079151	1.97435	444	+	CADAFUBG00002403	AFUB_024090	Phospholipid metabolism enzyme regulator, putative [Source:UniProtKB/TrEMBL;Acc:B0XWA1]	protein_coding	0.254919	0.528607	0.417833	0.0599637	0.0353349	0.944942	-0.100669	0.550529	4075	+	CADAFUBG00002402	AFUB_024080	D	CorA family metal ion transporter, putative [Source:UniProtKB/TrEMBL;Acc:B0XWA0]	protein_coding	0.109085	0.472986	-0.826646	0.485291	-0.300882	0.931186	-1.46787	0.153285
DS499595	2078768	2078718	2078818	2.17534	777	+	CADAFUBG00002403	AFUB_024090	Phospholipid metabolism enzyme regulator, putative [Source:UniProtKB/TrEMBL;Acc:B0XWA1]	protein_coding	0.254919	0.528607	0.417833	0.0599637	0.0353349	0.944942	-0.100669	0.550529	3742	+	CADAFUBG00002402	AFUB_024080	D	CorA family metal ion transporter, putative [Source:UniProtKB/TrEMBL;Acc:B0XWA0]	protein_coding	0.814346	0.472986	0.590147	0.485291	0.755731	0.931186	0.496015	0.153285
DS499595	2120016	2119966	2120066	1.58896	285	-	CADAFUBG00002419	AFUB_024247	Malic enzyme [Source:UniProtKB/TrEMBL;Acc:B0XWB7]	protein_coding	0.235825	0.444401	-1.55472	1.19779e-06	-0.795514	0.0540196	-2.46836	9.59534e-25	3205	-	CADAFUBG00002418	AFUB_024240	U	FMN binding oxidoreductase, putative [Source:UniProtKB/TrEMBL;Acc:B0XWB6]	protein_coding	-0.0651099	0.0369572	0.410362	0.0116155	0.0540384	0.0255394	0.537494	0.0694975
DS499595	2131700	2131650	2131750	1.74124	1255	-	CADAFUBG00002423	AFUB_024290	Putative uncharacterized protein [Source:UniProtKB/TrEMBL;Acc:B0XWC1]	protein_coding	1.76696	0.0148861	0.229813	0.401257	2.45373	2.00868e-17	0.180977	0.421925	3567	+	CADAFUBG00002422	AFUB_024280	D	U3 small nucleolar ribonucleoprotein subunit (Imp3), putative [Source:UniProtKB/TrEMBL;Acc:B0XWC0]	protein_coding	0.242831	0.000165152	0.225542	0.221059	0.174629	1.07635e-05	0.113402	0.1327
DS499595	2139779	2139729	2139829	2.26829	149	-	CADAFUBG00002426	AFUB_024320	Glutathione S-transferase, putative [Source:UniProtKB/TrEMBL;Acc:B0XWC4]	protein_coding	-1.26942	3.61565e-05	-1.1983	3.59363e-11	-1.37439	2.48494e-06	-1.03987	2.03494e-09	1168	-	CADAFUBG00002425	AFUB_024310	U	Orotidine 5'-phosphate decarboxylase [Source:UniProtKB/TrEMBL;Acc:B0XWC3]	protein_coding	-0.217754	0.0845488	-0.435595	0.00544007	-0.0547875	0.0919995	-0.417194	0.217089
DS499595	2142193	2142143	2142243	1.81289	461	-	CADAFUBG00002427	AFUB_024330	O-acyltransferase [Source:UniProtKB/TrEMBL;Acc:B0XWC5]	protein_coding	0.580198	0.0188187	0.654657	0.00134914	0.462462	0.160773	0.815117	1.23958e-09	1152	+	CADAFUBG00002428	AFUB_024340	U	WD repeat protein [Source:UniProtKB/TrEMBL;Acc:B0XWC6]	protein_coding	-0.579593	0.343305	-0.370707	0.448499	-0.789468	0.317006	-0.451644	0.151771
DS499595	2152228	2152178	2152278	1.91283	469	+	CADAFUBG00002433	AFUB_024390	Ubiquitin C-terminal hydrolase, putative [Source:UniProtKB/TrEMBL;Acc:B0XWD1]	protein_coding	1.83145	0.00258486	0.598804	0.00161933	1.57438	0.00402298	0.0884934	0.660566	1953	+	CADAFUBG00002432	AFUB_024380	D	Acetyltransferase, CysE/LacA/LpxA/NodL family [Source:UniProtKB/TrEMBL;Acc:B0XWD0]	protein_coding	-2.05219	0.0718383	-0.782458	0.13155	-1.91503	0.0851692	-0.814907	0.573583
DS499595	2171581	2171531	2171631	1.77651	203	+	CADAFUBG00002437	AFUB_024430	ATP-dependent RNA helicase Mrh4, putative [Source:UniProtKB/TrEMBL;Acc:B0XWD5]	protein_coding	0.564264	0.0369204	0.0104876	1	0.487768	0.151134	-0.0640672	0.782784	723	-	CADAFUBG00002436	AFUB_024420	U	GTP binding protein (Bud4), putative [Source:UniProtKB/TrEMBL;Acc:B0XWD4]	protein_coding	-0.912495	0.16248	0.0947874	5.2354e-05	-0.920375	0.744	0.203643	0.0192514
DS499595	2180368	2180318	2180418	1.58599	16	+	CADAFUBG00002442	AFUB_024480	Peptidyl-prolyl cis/trans isomerase [Source:UniProtKB/TrEMBL;Acc:B0XWE0]	protein_coding	0.669694	0.0165183	-0.0057512	0.973362	0.559248	0.0827708	0.203201	0.274314	925	+	CADAFUBG00002441	AFUB_024470	D	Putative uncharacterized protein [Source:UniProtKB/TrEMBL;Acc:B0XWD9]	protein_coding	0.0828129	0.229404	1.16881	0.57146	-0.595997	0.266476	1.08456	0.131543
DS499595	2201262	2201212	2201312	1.74782	481	-	CADAFUBG00002450	AFUB_024560	Putative uncharacterized protein [Source:UniProtKB/TrEMBL;Acc:B0XRR4]	protein_coding	-0.675683	0.00645769	0.128585	0.469871	-0.807586	0.00695222	-0.230301	0.106418	488	+	CADAFUBG00002451	AFUB_024570	U	RING finger membrane protein [Source:UniProtKB/TrEMBL;Acc:B0XRR5]	protein_coding	0.310318	0.954485	0.214027	0.646165	0.29217	0.973928	0.236085	0.00100006
DS499595	2207276	2207226	2207326	2.54158	285	+	CADAFUBG00002452	AFUB_024580	Putative uncharacterized protein [Source:UniProtKB/TrEMBL;Acc:B0XRR6]	protein_coding	0.567912	0.505344	-0.101804	0.751889	0.726013	0.504358	-0.719428	6.9713e-05	5526	+	CADAFUBG00002451	AFUB_024570	D	RING finger membrane protein [Source:UniProtKB/TrEMBL;Acc:B0XRR5]	protein_coding	0.000586633	0.954485	1.38681	0.646165	0.0346278	0.973928	1.24245	0.00100006
DS499595	2224447	2224397	2224497	1.8217	588	-	CADAFUBG00002455	AFUB_024610	Nuclear distribution protein NudE [Source:UniProtKB/TrEMBL;Acc:B0XRR9]	protein_coding	-0.114394	0.715261	0.193221	0.211054	-0.181541	0.612546	0.110288	0.524037	755	+	CADAFUBG00002456	AFUB_024620	U	Isochorismatase family hydrolase, putative [Source:UniProtKB/TrEMBL;Acc:B0XRS0]	protein_coding	-1.42276	0.361364	-2.20834	0.593286	-1.42204	0.13878	-2.14036	0.787786
DS499595	2224633	2224583	2224683	1.82455	569	+	CADAFUBG00002456	AFUB_024620	Isochorismatase family hydrolase, putative [Source:UniProtKB/TrEMBL;Acc:B0XRS0]	protein_coding	0.249706	0.361364	-0.0785791	0.593286	0.490075	0.13878	-0.0397086	0.787786	774	-	CADAFUBG00002455	AFUB_024610	U	Nuclear distribution protein NudE [Source:UniProtKB/TrEMBL;Acc:B0XRR9]	protein_coding	-0.849183	0.715261	-0.547214	0.211054	-1.03133	0.612546	-0.271498	0.524037
DS499595	2231531	2231481	2231581	4.43255	311	-	CADAFUBG00002459	AFUB_024650	ZIP metal ion transporter, putative [Source:UniProtKB/TrEMBL;Acc:B0XRS3]	protein_coding	-1.44093	1.4312e-09	-0.417841	0.00224338	-1.25617	1.5836e-05	-0.506352	0.000262263	550	+	CADAFUBG00002460	AFUB_024660	U	Mitochondrial inner membrane nuclease Nuc1, putative [Source:UniProtKB/TrEMBL;Acc:B0XRS4]	protein_coding	0.720985	0.0179183	0.348266	0.0047844	0.568369	0.150154	0.1779	0.0135838
DS499595	2263553	2263503	2263603	1.58414	378	-	CADAFUBG00002470	AFUB_024760	Phospholipid-transporting ATPase, putative [Source:UniProtKB/TrEMBL;Acc:B0XRT4]	protein_coding	0.353786	0.354705	-0.110649	0.514193	0.240411	0.600404	-0.632721	1.90313e-07	1494	-	CADAFUBG00002471	AFUB_024770	D	Exosome complex endonuclease 2/ribosomal RNA processing protein, putative [Source:UniProtKB/TrEMBL;Acc:B0XRT5]	protein_coding	0.0261549	0.0438615	-0.799959	0.394814	0.567182	0.0192691	-1.03348	0.184799
DS499595	2272510	2272460	2272560	1.87284	609	-	CADAFUBG00002475	AFUB_024810	Voltage-gated chloride channel (ClcA), putative [Source:UniProtKB/TrEMBL;Acc:B0XRT9]	protein_coding	-1.77014	1.70153e-13	-2.11155	1.38486e-77	-1.764	8.06536e-10	-2.3762	3.35678e-82	2147	+	CADAFUBG00002476	AFUB_024820	U	MFS transporter, putative [Source:UniProtKB/TrEMBL;Acc:B0XRU0]	protein_coding	-0.689205	0.0831379	-0.180268	0.980655	-0.666294	0.0282711	0.0403914	0.887612
DS499595	2291104	2291054	2291154	1.72518	337	-	CADAFUBG00002483	AFUB_024890	Putative uncharacterized protein [Source:UniProtKB/TrEMBL;Acc:B0XRU7]	protein_coding	1.03032	0.00670263	1.4312	5.3249e-14	1.07115	0.000467276	1.09869	3.88681e-13	345	+	CADAFUBG00002484	AFUB_024900	U	DNA ligase [Source:UniProtKB/TrEMBL;Acc:B0XRU8]	protein_coding	0.0104335	1.14064e-06	0.459717	9.04734e-20	-0.218022	6.60024e-06	0.75185	2.10197e-12
DS499595	2301900	2301850	2301950	2.00957	778	-	CADAFUBG00002487	AFUB_024930	Vacuolar transporter chaperone (Vtc4), putative [Source:UniProtKB/TrEMBL;Acc:B0XRV1]	protein_coding	0.284928	0.345626	0.0944161	0.601956	0.0905302	0.835632	-0.209877	0.108514	3642	+	CADAFUBG00002488	AFUB_024940	U	Putative uncharacterized protein [Source:UniProtKB/TrEMBL;Acc:B0XRV2]	protein_coding	0.352252	0.0325439	0.525277	0.502868	0.456072	0.0192691	0.683589	0.239406
DS499595	2301660	2301610	2301710	1.75187	538	-	CADAFUBG00002487	AFUB_024930	Vacuolar transporter chaperone (Vtc4), putative [Source:UniProtKB/TrEMBL;Acc:B0XRV1]	protein_coding	0.284928	0.345626	0.0944161	0.601956	0.0905302	0.835632	-0.209877	0.108514	3882	+	CADAFUBG00002488	AFUB_024940	U	Putative uncharacterized protein [Source:UniProtKB/TrEMBL;Acc:B0XRV2]	protein_coding	0.0950066	0.0325439	-0.331947	0.502868	0.0621714	0.0192691	-0.389615	0.239406
DS499595	2340905	2340855	2340955	1.61077	253	+	CADAFUBG00002502	AFUB_025080	60S ribosomal protein L30, putative [Source:UniProtKB/TrEMBL;Acc:B0XRW6]	protein_coding	-0.474667	0.107936	-0.38072	0.00190549	-0.498807	0.114781	-0.154001	0.319103	1019	-	CADAFUBG00002501	AFUB_025070	U	Putative uncharacterized protein [Source:UniProtKB/TrEMBL;Acc:B0XRW5]	protein_coding	0.594588	0.000828718	0.0154301	1.18662e-13	1.00301	0.000256514	-0.172706	1.75769e-13
[truncated: 2,377 more rows]

## Sheet: Tab3 ChIP-RNA-seq +Itra
Supplementary Data 3: Genome-wide identification of NctA binding regions and the correlation between NctA occupancy and gene expression changes.
Tab3: Genome-wide binding profiles of NctA in 0.5 mg/mL itraconazole conditions.
[truncated: 2,870 more rows]
