# Supplementary material for: The negative cofactor 2 complex is a key regulator of drug resistance in Aspergillus fumigatus
Source: Nat Commun. 2020 Jan 22;11:427. doi: 10.1038/s41467-019-14191-1 (PMC7194077; doi:10.1038/s41467-019-14191-1)
Supplement: Supplementary file 8 — Source Data [file 41467_2019_14191_MOESM8_ESM.xlsx]

## Sheet: Figure1 a
	Figure 1a.
	Gene_ID	0.06 mg/L Itraconazole			0.12 mg/L Itraconazole			0.5 mg/L Itraconazole
	AFUB_000110	-0.17246	-0.11384	-0.2422	-0.92979	-0.26126	-0.85188	-0.20151	-0.14547	0.001181
	AFUB_000400	0.196555	-0.2482	-0.30601	-1.55713	-0.83724	-1.50428	-0.0758	0.132239	0.214761
	AFUB_000600	-0.67268	-0.39295	-0.30593	-1.5614	-0.58087	-0.73851	-0.11405	0.096843	0.080609
	AFUB_001060	-0.1245	0.235576	0.331567	0.348012	-0.19538	0.111751	-0.12065	0.059872	0.140935
	AFUB_001990	-0.77429	-0.09758	-0.17885	-0.12597	-0.81981	-1.80446	-0.36355	-0.08992	0.022168
	AFUB_003240	-0.53667	0.461929	0.429516	-0.38799	-0.20679	0.303254	-0.28266	-0.07615	0.04032
	AFUB_004210	0.211262	0.447817	0.535322	-0.19397	-0.24825	-0.77371	-0.34247	-0.13443	-0.08508
	AFUB_004470	0.563678	0.447759	0.792426	0.612249	-1.52151	0.793567	-0.35081	-0.17672	-0.12736
	AFUB_004520	0.734701	0.312995	0.686642	-0.26758	0.134325	0.175021	-0.11867	0.055421	0.104775
	WT	-0.14082	0.768016	0.899477	0.049689	0.040817	0.226978	-0.01207	0.195968	0.211375
	AFUB_005510	-0.39399	0.523986	0.573278	-0.19256	-1.38979	-0.93946	-0.31765	-0.01085	-0.02861
	AFUB_005770	-0.38228	-0.60388	-0.60375	-0.20974	0.231552	0.283921	-0.21358	0.060052	0.045276
	AFUB_006120	0.128325	-0.37464	-0.49703	0.065277	0.749941	-0.10868	-0.36672	-0.25179	-0.07411
	AFUB_006920	0.259283	-0.14233	-0.02609	0.148522	0.661161	-0.56268	-0.37498	-0.19651	-0.14716
	AFUB_007280							0.611503	0.722858	0.80616
	AFUB_009120	-0.41577	-0.86036	-0.37593	-2.20116	-0.2127	-1.57574	-0.27986	-0.00623	0.195124
	AFUB_009490	-0.390576	0.694313	-0.45769	0.553994	0.741621	0.631996	1.18705	1.28435	1.11834
	AFUB_009640	0.49869	-0.07248	-0.23683	0.047931	-0.13724	0.130534	0.112287	0.318799	0.368154
	AFUB_009970	-0.64617	-1.267	0.307708	-1.48607	-0.08582	-0.55559	0.371776	0.578288	0.694757
	AFUB_010000	-0.07324	-0.90452	0.667082	-0.3642	0.501434	-0.03476	-0.23938	0.000302	0.014891
	AFUB_010180	-1.09118	-1.51951	0.570702	-0.14067	-0.40699	-1.87228	-0.05129	0.09109	0.174391
	AFUB_010420	-0.07441	-0.53508	0.383891	0.470317	0.291093	-0.16263	-0.21337	-0.00533	0.044023
	AFUB_010950	-0.42564	-0.48084	0.12379	-0.85645	-1.23299	-0.47673	-0.14178	0.165015	0.181203
	WT		0.38516	0.369532	0.406166	-0.07553	-0.10673	-0.29045	0.014889	-0.067
	AFUB_011240	-0.25133	-0.52434	-0.65215	0.137285	0.328925	-0.2797	-0.39091	-0.25158	-0.10035
	AFUB_011800	-0.85853	-0.4323	-0.55356	-0.23583	-0.37111	-0.29847	0.10084	0.307352	0.390654
	AFUB_012020	-0.21231	-0.43222	-0.39902	0.044236	0.268356	-0.21264	0.010207	0.283834	0.400302
	AFUB_012530	0.677592	0.880605	0.011101	0.582875	-0.33309	-0.62178	-0.74255	-0.46892	-0.35085
	AFUB_012800	-0.40987	-0.20412	0.189682	0.31467	0.641821	0.516209	-0.53032	-0.35623	-0.17563
	AFUB_013000	0.708426	0.503077	-0.45609	-1.09227	0.84939	-0.56541	-0.59663	-0.39012	-0.24123
	AFUB_013240							-0.55188	-0.27825	-0.26207
	AFUB_013910	0.354294	0.073997	-0.20436	-1.62709	0.490564	-0.00127	-0.18653	-0.07518	0.008124
	AFUB_014000	-0.40844	-0.84182	-0.1073	-0.01422	0.354433	0.387845		0.826997	0.876351
	AFUB_014300	0.587162	0.775817	0.007606	-0.67467	-0.02803	0.505555	-0.05385	0.135709	0.213632
	AFUB_014400	0.019754	-0.10998	-1.45866	-0.24281	-0.5874	0.188754	-0.42463	-0.151	-0.1308
	AFUB_014490	0.099136	0.265907	0.383803	0.360495	-0.07534	0.478431	-0.42378	-0.21289	-0.1008
	AFUB_014780	0.548665	0.09756	-1.00221	-0.17259	0.002755	-0.07759	-0.5622	-0.35416	-0.27164
	AFUB_014910	0.562987	0.581554	0.226369	-0.64254	-0.44235	0.659343	-0.53189	-0.29143	-0.20891
	AFUB_015020	0.247819	0.120491	-0.53561	0.400419	0.213853	0.780024	-0.76857	-0.49495	-0.41164
	AFUB_015090	-0.06542	0.638109	0.770063	0.125192	0.616161	0.861229	-0.63316	-0.42512	-0.31018
	AFUB_015380	-0.83628	-0.0465	0.2354	0.117061	0.147293	0.718761	-0.48447	-0.30814	-0.16149
	AFUB_015440	0.080432	-0.05944	-0.09757	0.134542	0.261365	0.037523	-0.55188	-0.27825	-0.26207
	AFUB_015560	0.617333	0.711071	0.804105	-0.05098	1.03656	1.08538	-0.67977	-0.44091	-0.28968
	AFUB_015750	-0.98239	0.308828	0.041537	0.484796	0.888041	0.482819	-0.41421	-0.17453	-0.05806
	AFUB_015800	-0.26029	0.009027	-0.57537	0.675242	0.216808	-0.83485	-0.17882	-0.00249	0.012914
	AFUB_015960	0.632707	0.118369	0.06609	-0.59757	0.068586	-1.25351	-0.1958	0.013698	0.127182
	AFUB_015990	-0.1264	0.416758	-0.62571	-0.0988	0.252698	0.383469	-0.42018	-0.14655	0.054808
	AFUB_016220	-0.36369	-0.50146	-0.4809	0.483897	0.59266	-0.11391	-0.45429	-0.2802	-0.13131
	AFUB_016540	0.100211	-0.8049	-0.30066	0.157628	-0.22548	0.177904	-0.4345	-0.1919	-0.14254
	AFUB_016630	0.166148	-0.20151	0.499431	-0.47749	2.21e-05	-0.13197	-0.3605	0.056089	0.105443
	AFUB_016720	0.191318	-0.15136	-0.22113	0.302505	-0.38025	0.397369	-0.65559	-0.47507	-0.42572
	AFUB_016730	0.203447	-0.70063	-0.40631	0.080672	-0.75007	0.715159	-0.70525	-0.46479	-0.11378
	AFUB_016820	0.163765	-0.22257	0.067418	0.638057	0.375733	-0.94497	-0.54492	-0.33841	-0.22194
	AFUB_017020	-0.19245	-0.60776	0.128454	0.086287	-0.35197	-0.44457	-0.54334	-0.36487	-0.18999
	AFUB_017180	0.070423	0.03673	0.109437	-0.51201	-0.22771	-0.52585	-0.43767	-0.31605	-0.00366
	AFUB_017410	0.336178	0.20029	0.565774	0.114305	-0.3513	-0.05265	1.03833	-0.05062	0.138916
	AFUB_017530	0.514701	0.406965	0.60486	0.553083	-0.02174	0.295791	0.014198	0.202095	0.391627
	AFUB_018340	-6.77267	-7.00355	-6.93718	-6.49392	-6.6509	-4.09713	0.574728	0.263392	0.282373
	AFUB_019640	0.257743	-0.80138	0.212523	-0.01164	0.420385	0.348316	-0.28632	-0.10384	-0.02346
	AFUB_019790	-6.24114	-6.47202	-6.40565	-5.96239	-6.11936	-6.15056	0.488507	0.633809	0.900755
	AFUB_020350	-1.68977	-0.81703	-7.40888	-5.38066	-7.12259	-5.56882	0.766333	0.851515	0.934036
	AFUB_020500	0.138073	0.227761	0.574235	-0.24108	0.183345	0.063793	-0.45948	-0.21756	-0.16821
	AFUB_020530	-0.21013	-0.26231	0.042369	-0.26926	0.778884	-0.61612	-0.17945	0.027066	0.143535
	AFUB_021220	0.441134	0.459926	0.347954	0.024413	0.473778	0.392208	-0.35335	-0.21096	-0.03036
	AFUB_021320	0.460486	-0.17951	0.295967	0.189453	0.181005	0.319734	-0.57458	-0.40049	-0.31718
	AFUB_021650	0.69105	0.770954	0.226971	1.55937	0.134749	1.20531	-0.59992	-0.42818	-0.41445
	AFUB_022280	0.148984	0.547537	0.39151	0.760769	0.879433	0.597693	-0.87219	1.34149	-0.58316
	AFUB_022340	-0.02072	0.715974	0.023348	0.564909	0.10105	0.202491	-0.53455	-0.29569	-0.28196
	AFUB_022390	-1.04448	0.221314	-1.84423	0.311225	0.25379	0.856272	-0.29899	-0.05639	0.054362
	AFUB_022410	-0.18364	0.597254	0.776388	-0.56885	-0.65276	0.042287	0.335152	0.085216	0.041461
	AFUB_023210	0.415908	0.246863	-1.20279	0.120178	1.18784	1.10194	-0.30648	-0.19512	-0.11182
	AFUB_024170	-0.44199	-0.32386	1.11366	-0.77891	-1.49775	-0.63587	0.047762	0.321389	0.339035
	AFUB_024220	0.118955	-0.17642	0.239637	0.120401	-2.36808	0.344881	-0.367	-0.19291	-0.07644
	AFUB_025230	0.068854	0.238991	0.497247	0.635651	-0.45124	-0.06429	-0.27454	-0.03408	0.048437
	AFUB_026210	-0.35313	0.532309	0.426207	0.392033	-1.22039	-0.83655	-0.45621	-0.24969	-0.03807
	AFUB_026340	0.189969	0.707746	-0.99142	0.742885	0.152261	0.61583	-0.45962	-0.21916	-0.20375
	AFUB_026550	0.195016	0.645223	0.37323	-0.0912	-1.28439	0.150502	-0.39387	-0.32188	-0.16819
	AFUB_027530	-9.00405	-9.00405	-9.00405	-6.04828	-6.20525	-9.00405	-0.46228	-0.1547	-0.10535
	AFUB_027770	-0.88491	-0.04823	0.292127	0.727567	-0.49353	0.328721	-0.53576	-0.26213	-0.14406
	AFUB_027970	-0.5735	0.762871	-0.2754	-0.95188	0.945601	-0.65066	-0.17187	0.196915	0.083998
	AFUB_027990	-0.12528	0.098923	-0.55092	-1.62551	-1.17582	-0.27311	2.55458	0.167014	0.182421
	AFUB_029020	0.798108	0.145523	-1.19722	-0.57618	-0.61285	0.326803	2.45201	0.091211	0.106618
	AFUB_029870	0.411869	-0.68973	-0.43072	0.19311	-0.18096	-3.08252	1.80213	1.82929	2.07465
	AFUB_030360	-0.67884	-0.58779	-1.77923	-0.02664	-0.0623	0.522161	2.28334	2.95715	1.0679
	AFUB_030440	-1.36203	-1.22453	-1.42526	0.295223	-0.06742	-1.09862	-0.49936	-0.2589	-0.20955
	AFUB_030930	-0.17887	0.466592	-0.11512	-0.98501	0.197326	-0.32276	-0.55701	-0.28338	-0.20086
	AFUB_031000	0.609587	0.235868	0.648757	0.80934	-0.0701	0.204052	-0.29213	-0.05167	-0.03626
	AFUB_031270	-0.39632	-0.40871	-0.72397	0.719285	-0.04054	0.074858	-0.31246	-0.10442	-0.12378
	AFUB_031980	-1.35678	-0.51408	-0.23332	-0.36475	0.039168	0.238269	-0.29706	-0.15774	-0.10838
	AFUB_032870	0.057224	-0.65748	-1.52502	0.414392	-0.61832	-0.20673	-0.40023	-0.16055	-0.14596
	AFUB_033470	-0.09045	-1.66289	-1.18644	0.502401	0.186441	0.023333	-0.22104	0.116717	0.068774
	AFUB_033540	-0.7548	-0.89019	-1.03115	-0.83135	-0.31875	-1.22723	0.278563	0.332405	0.324754
	AFUB_033580	-0.6262	0.155798	0.040738	-0.53507	-1.36157	0.142949	-0.00316	0.017518	0.043034
	AFUB_033930	0.264865	-0.00639	-0.56726	-1.11748	-0.00269	-0.38848	0.061509	0.049017	0.041366
	AFUB_034470	0.197564	0.026022	-0.19617	0.277504	-0.64273	-0.09478	0.034774	0.023027	0.015376
	AFUB_034630	0.069144	0.303281	-0.13102	-0.48712	0.354086	-0.52386	0.172205	0.004435	-0.00322
	AFUB_035280	-0.26064	0.246494	0.272986	0.505101	-0.18336	-0.34665	0.108824	0.001175	0.059112
	AFUB_035590	-0.03011	-0.54763	-0.24975	-0.25986	-0.47016	0.137079	0.092936	-0.01763	0.008662
	AFUB_036250	-0.32339	-0.3538	0.232956	-0.04446	0.376523	-0.53999	0.075757	-0.26614	-0.30855
	AFUB_036300	-0.2849	-0.13198	-0.28051	-0.18995	-0.78329	0.202275	-0.01024	-0.0537	-0.02893
	AFUB_036390	-1.12005	-0.33915	-0.28583	-0.11275	-0.34062	-0.49011	0.201041	0.221716	0.214065
	AFUB_036440	-0.5903	-0.15642	-0.46314	-0.38665	-0.8569	-1.29136	0.199864	0.118659	0.245309
	AFUB_037000	-0.43261	-0.79719	-1.27253	-0.7202	-0.59817	-0.57647	0.147476	0.104021	0.096369
	AFUB_037020	-0.27809	-0.53145	-0.89958	-0.24602	-0.79916	-1.13768	0.221512	0.176598	0.266244
	AFUB_037150	0.173032	-1.94562	-2.56013	-0.90471	-3.60144	0.123544	0.557324	0.611947	0.604295
	AFUB_037190	-0.25483	-0.01624	-0.03918	0.361877	-0.02238	0.585826	-0.50562	-0.451	-0.52736
	AFUB_037210	-1.39591	-0.31992	-2.5124	-2.94758	-2.03287	-2.39387
	AFUB_037220	0.444321	-0.18727	0.248853	0.113458	0.219929	-0.20373	-0.00134	0.086446	-0.02308
	AFUB_037920	0.248242	-0.09731	-0.44194	-0.08172	0.443942	0.201943	0.07657	0.004135	-0.10305
	AFUB_038200	0.173051	-0.18803	0.706979	0.538122	0.053833	-0.09565	0.808018	0.485805	0.478154
	WT	0.656469	0.845467	1.11849	1.07066	0.406884	-0.15764	-0.16052	-0.23938	-0.24703
	AFUB_039010	-0.05343	0.253427	0.115048	-0.4364	-0.02368	-0.34742	0.432765	0.419493	0.377076
	AFUB_039350	0.146759	-0.35558	-0.02979	0.590665	-0.14403	-0.15601	-0.13654	-0.11587	-0.05481
	AFUB_039500	0.432799	-0.05209	-0.19912	0.330291	0.000578	-0.09446	-0.66308	-0.60764	-0.61529
	AFUB_040000	-0.17438	-0.53485	-0.27872	-0.18173	0.40479	0.30917	-0.38294	-0.39621	-0.43863
	AFUB_040580	0.542272	-0.69369	0.716184	0.393997	0.842112	0.241245	-0.14487	-0.1242	-0.09868
	AFUB_041060	-0.00753	0.072314	-0.56587	0.017164	-0.12834	0.180599	0.002365	0.057806	-0.02024
	AFUB_042310	-0.01315	-0.01477	0.257634	0.547917	0.396534	-0.72053	-0.33955	-0.35204	-0.2941
	AFUB_042770	0.627907	0.446773	1.02105	1.11566	0.989081	0.650932	-0.32526	-0.27063	-0.24512
	AFUB_043000	0.250525	0.257877	0.634327	0.316714	0.896317	0.40491	-0.06194	-0.04127	-0.01721
	AFUB_043270	-0.07951	-0.08887	-0.38269	-0.3499	-0.02956	-0.21339	0.131175	0.352148	0.233465
	WT	0.391476	0.080175	-0.92665	0.286428	-0.25371	0.341989	0.14705	0.316589	0.251222
	AFUB_044040	0.078045	0.107281	-0.39224	-0.47828	-0.60965	0.516496	-0.14553	-0.06072	-0.10008
	AFUB_044060	0.729507	0.671786	-0.09266	0.292702	0.355135	-0.48793	-0.37588	-0.28809	-0.17021
	AFUB_044290	-0.05791	-0.08063	0.385784	-0.12662	-0.27903	-0.03793	-0.4317	-0.30669	-0.24875
	AFUB_044300	0.274078	0.238077	0.415386	-0.56558	-0.01515	-0.00957	-0.37099	-0.35031	-0.35796
	AFUB_044670	0.595597	0.112623	0.461593	0.6523	0.674041	0.377712	-0.3145	-0.25987	-0.26753
	AFUB_044930	0.405243	0.424641	-0.09917	-0.10148	-0.00721	0.442344	-0.23475	-0.24724	-0.1893
	AFUB_045020	0.083854	-0.44327	0.211927	-0.06893	-0.31947	-0.20126	-0.32526	-0.27063	-0.24512
	AFUB_045330	0.193293	-0.51595	0.139205	-0.41352	-0.4802	0.31373	-0.29789	-0.27721	-0.28486
	AFUB_045540	0.015692	-0.55874	-0.24155	-0.31004	-0.0614	-1.62874	-0.29037	-0.30446	-0.2434
	AFUB_045580	-4.06124	-0.64754	-0.42595	-0.27902	-0.10326	0.852742	-0.05052	-0.06461	-0.0375
	AFUB_045780	-0.04844	0.791442	0.752797	0.912436	-0.40742	0.598071	0.121771	0.173473	0.103086
	AFUB_045820	-0.0841	0.590887	-0.51394	0.399349	-0.09957	-1.4677	-0.29511	-0.24202	-0.31526
	AFUB_045980	-0.43052	-0.13661	-6.47904	0.540082	0.119901	-0.2145	1.3559	1.69207	2.02454
	AFUB_046160	-0.30113	0.219462	-0.19865	0.230771	-0.59086	0.058018	-0.48514	-0.46446	-0.43895
	AFUB_046210	-0.35953	-0.16025	0.479456	0.060409	0.125593	-0.95154	-0.35652	-0.33584	-0.34349
	AFUB_046330	-0.08499	0.098861	-0.13167	0.1981	0.279678	0.162431	-0.41387	-0.32906	-0.36842
	AFUB_046410							-0.38317	-0.20023	-0.37015
	AFUB_046540	0.032171	0.069996	-0.18057	-3.21512	0.516994	-0.93735	-0.31089	-0.15897	-0.23075
	AFUB_046890	-0.19166	0.259774	-0.05853	-0.58828	-0.05544	0.15233	-0.23754	-0.05816	-0.12722
	AFUB_047470	0.095543	-4.76335	0.294566	0.680147	0.284736	0.47574	-0.13571	0.036972	0.000174
	AFUB_047730	-0.34268	-0.63513	-0.18291	-0.19582	-0.54462	-0.12449	-0.15522	0.133945	0.042229
	AFUB_048380	0.141766	-0.22187	-1.04109	0.109313	0.083795	-0.3006	0.034706	0.286706	0.196592
	AFUB_048740	-0.18394	0.090002	0.764721	0.045746	0.566312	0.619014	-0.0345	0.14487	0.011688
	AFUB_048990	1.07111	1.40977	1.4839	1.14668	0.601949	1.45246	-0.17161	0.004346	-0.06343
	AFUB_049390	1.0703	1.50533	0.798866	1.13695	0.748339	1.49832	-0.39973	-0.25073	-0.35354
	AFUB_049550	0.288043	0.539931	0.770388	-0.20859	-0.41451	0.744447	-0.276	-0.12103	-0.12868
	AFUB_050090	-0.13464	-0.18705	0.106545	0.643348	0.084409	-0.13083	-0.23701	0.06377	-0.15688
	AFUB_050190	0.121955	0.926331	0.776276	-0.05046	0.04372	0.907409	-0.39744	-0.30805	-0.2184
	AFUB_050230	0.100249	-0.31938	0.470229	0.665747	0.609769	0.762172	-0.26753	-0.17974	-0.22056
	AFUB_050800	0.026324	0.271493	0.640291	-0.26068	-0.5917	-0.28747	-0.21741	-0.16197	-0.16962
	AFUB_051340	-0.24001	0.320404	0.188176	0.292237	0.067879	0.426393	0.420058	0.545069	0.468705
	AFUB_051400	0.00923	0.520156	1.21744	0.327454	1.00512	0.450377	-0.08015	0.192064	0.125519
	AFUB_051540	0.114547	0.456941	0.609492	0.460833	0.931704	0.840845	-0.28256	-0.13064	-0.13829
	AFUB_051950	-0.67236	-1.67144	-1.08745	-0.69167	-0.20872	-0.25023	-0.47233	-0.55119	-0.49173
	AFUB_052420	0.607617	0.493629	-0.08115	-0.54602	0.304552	0.143092	2.5773	1.90481	0.615125
	AFUB_052710	0.396993	0.254344	0.652043	0.783185	0.310774	0.517431	-0.20638	-0.117	-0.02735
	AFUB_052860	0.877112	0.079672	0.463205	0.843765	0.632464	0.070481	-0.61415	-0.59347	-0.50159
	AFUB_053150	-0.66446	0.368007	-6.8807	1.33696	0.431134	-1.39907	-0.37682	-0.28743	-0.32903
	AFUB_053740	0.471029	-0.08014	0.296033	-1.34819	-0.28329	0.042128	-0.72273	-0.66811	-0.64259
	AFUB_053880	0.391816	-0.04906	0.422941	-0.12018	-0.56774	0.547188	-0.32456	-0.26993	-0.24442
	AFUB_053950	0.396525	0.140561	0.677468	-0.1199	-0.10614	0.37319	-0.24584	-0.3247	-0.17008
	AFUB_054360	0.720183	0.417662	0.783768	-0.56614	-0.14002	0.453338	-0.12962	-0.075	-0.1166
	AFUB_055060	-0.45797	-1.00382	-0.23723	0.073541	-0.03333	0.007792	-0.14153	-0.05214	-0.09374
	AFUB_056530	0.188159	-0.04936	0.241691	-0.00612	0.043046	0.153622	0.217652	0.273092	0.332555
	AFUB_056620	-0.25398	-0.3857	-3.90709	-1.49678	-7.36344	-1.28411	-0.20554	-0.21881	-0.09522
	AFUB_056790	-0.09049	0.307131	-1.04434	-0.21028	-0.71219	-0.00807	-0.0625	-0.00788	-0.01553
	AFUB_057290	-0.35787	-0.45576	-0.3922	-1.42935	-0.37977	-1.14717	1.50412	0.175642	0.16799
	AFUB_057630	-0.40497	0.168641	-0.39142	-0.8703	-0.48717	-0.67889	0.049117	0.136906	0.027375
	AFUB_057730	-0.19682	0.184451	-0.27393	-0.31109	0.445797	-1.05665	-0.1049	-0.01551	1.81736
	AFUB_057890	-0.48889	0.08708	-0.20948	-0.45908	0.421282	-0.09885	0.065249	0.119872	0.078273
	AFUB_058240	0.097071	-0.91294	-0.75727	-3.54143	0.439251	-1.07993	0.642661	0.733725	0.691308
	AFUB_058640	0.237659	0.097581	-0.49878	0.410632	0.815706	0.224513	0.375122	0.361032	0.45526
	AFUB_058830	-0.21823	0.346697	-0.98729	-1.95202	-0.47882	-0.47631	0.871752	0.826838	0.819187
	AFUB_058960	-0.07325	-0.45699	0.005323	-0.34752		0.31945	0.052622	0.073297	-0.00307
	AFUB_059600	-1.36631	0.090696	0.450305	0.540221	0.753789	-0.06184	0.416946	0.472387	0.42997
	AFUB_059650	-0.44074	-0.6927	-0.14212	0.37773	-0.63743	-0.04477	0.258419	0.433511	0.238323
	WT	-0.33478	-0.75947	-0.15833	0.227708	-0.1336	-0.33939	0.040864	0.087632	0.053936
	AFUB_060680	-0.19308	-0.48086	-0.41708	0.091046	-0.23077	-0.30267	0.092632	0.318446	0.038589
	AFUB_061020	-0.02235	-0.99868	-0.38714	-0.14237	-0.14664	-0.69512	0.098084	0.110905	0.106778
	AFUB_061530	-0.00329	-0.38575	-0.57399	-0.19929	-0.18494	0.035762	0.142477	0.155297	0.120855
	AFUB_061940	-0.25991	-0.37936	-0.2211	-0.0727	0.062097	-0.16481	-0.05871	-0.08066	-0.01322
	AFUB_062000	0.175449	0.112535	-0.26579	0.364413	0.163746	0.115432	0.135317	0.11497	0.265699
	AFUB_062090	-0.31349	-0.39726	-0.53527	-0.1002	-0.29543	-0.54854	0.208235	0.092731	0.184566
	AFUB_062110	-0.26636	-0.36525	-0.72153	-0.21869	0.239448	-0.10585	0.584137	0.106632	0.106883
	AFUB_062210	-0.51868	-0.37408	-0.3495	-0.10739	0.09359	-0.09379	0.126816	-0.01564	0.10192
	AFUB_063310	-0.44797	-0.31048	-0.73275	0.111423	-1.50366	-0.00957	0.252688	0.232342	0.198645
	AFUB_063540	-0.6138	-0.20377	0.095636	0.120977	-0.28658	0.338107	0.317619	0.33044	0.229629
	AFUB_066180	-0.01932	0.046171	-0.42856	0.413584	-0.00413	-5.10479	0.539801	0.645731	0.42017
	AFUB_066820	-0.38405	-0.42909	-0.41449	-0.33078	-0.12184	-0.18383	0.013154	-0.1293	-0.22933
	AFUB_066970	-0.21177	-0.17409	-0.03128	-0.11064	-0.3896	-0.40813	0.024104	0.003757	-0.06311
	AFUB_067230	-0.0743	-0.11255	-1.60284	-0.30516	0.226252	-1.04429	-0.01719	0.028057	-0.03881
	AFUB_067280	-0.13286	-0.30473	-0.18934	-0.01191	0.051538	-0.00759	-0.14114	-0.16074	-0.16348
	AFUB_067320	0.345352	0.011869	0.005652	0.501385	0.379905	-0.04814	-0.21747	-0.16989	-0.2028
	AFUB_067340	0.282574	-1.17418	-0.30986	0.384994	0.598032	-0.4131	-0.08246	-0.26228	-0.26203
	AFUB_068700	-0.88404	-0.33144	-0.71495	-0.28987	-0.45472	-0.33891	0.106899	-0.06872	-0.13559
	AFUB_069160	-0.48154	-0.09065	-0.3448	-0.45156	-0.36116	-0.08557	-0.02508	-0.11179	-0.17865
	AFUB_069420	-0.21461	-0.25564	-0.25998	-0.0465	-0.09259	-0.1069	-0.04425	0.001734	-0.0983
	AFUB_069500	-1.73535	-0.19947	-0.593	0.079071	0.008712	0.499137	0.008999	-0.01295	-0.07981
	AFUB_069610	-0.41793	-0.13123	-0.14244	-0.38449	-0.40529	-0.70985	-0.00961	-0.03073	0.001937
	WT	0.017959	-0.45898	0.240381	0.119598	0.044938	0.017431	0.074709	0.120697	0.086255
	AFUB_069960	-0.28185	-0.47009	-0.09943	-0.11098	-0.16634	-0.10439	-0.11202	-0.0992	-0.16606
	AFUB_071780	0.26648	-0.66094	-0.31453	-0.08236	0.106017	-0.25693	-0.1248	-0.11198	-0.11326
	AFUB_071830	0.527319	0.38035	0.172597	0.242338	0.645611	0.239592	-0.33655	-0.29057	-0.35743
	AFUB_071920	0.334048	0.023604	0.344845	0.475906	0.37552	0.451518	-0.17035	-0.09194	-0.19122
	AFUB_072930	0.170836	0.107798	0.123918	0.234568	0.232926	0.164791	-0.20576	-0.19294	-0.22586
	AFUB_073070	0.043945	-0.14997	-0.00415	0.152406	0.319194	0.260062	-0.02305	-0.07582
	AFUB_073490	-0.39617	-0.22678	-0.23559	-0.33734	-0.33957	-0.24637	-0.44889	-0.50319	-0.5361
	AFUB_073520	-0.02607	-0.33888	-0.19514	-0.46014	-0.547	-1.13722	-0.26263	-0.37534	-0.47538
	AFUB_073940	-0.03907	0.348006	0.276579	0.047499	0.101388	-0.31219	0.217777	0.169197	0.070625
	AFUB_074510	0.150693	0.086523	-0.12822	-0.08936	-0.03772	-0.46304	0.163072	0.175893	-0.02221
	AFUB_074560	0.209939	0.171071	0.612441	0.127546	0.383485	0.867977	7.35e-05	-0.01625	-0.20597
	AFUB_074750	0.339803	0.241486	0.473223	0.809417	0.357688	0.709267	0.317465	0.242823	0.08285
	AFUB_075930	-0.2747	-0.30857	-0.27294	-0.02055	-0.10971	-0.00163	0.038258	0.018657	-0.08137
	AFUB_075990	0.368176	0.30581	0.755078	0.431585	0.781241	0.146088	-0.05168	-0.03886	-0.07256
	AFUB_076060	0.010768	0.728015	0.069986	0.629209	0.553311	0.076633	-0.24298	-0.23016	-0.23143
	AFUB_076110	-0.48806	-0.43509	-0.23541	-0.25309	-0.16905	-0.11611	-0.24895	-0.23613	-0.23587
	AFUB_076200	-0.25406	-0.46304	-0.22996	-0.0141	-0.12017	-0.28728	-0.14838	-0.06997	-0.16925
	AFUB_077130	-0.11764	0.980798	0.149955	0.246301	0.79347	0.278776	-0.44889	-0.50319	-0.5361
	AFUB_077250	-0.52657	-0.06594	0.230517	-0.19751	-0.00082	0.510969	-0.2573	-0.11018	-0.24263
	AFUB_077460	-0.09566	0.183477	0.204443	0.028349	-0.29257	-0.51459	0.071957	0.118725	0.085029
	AFUB_077530	-0.25035	0.568008	0.374182	0.351446	0.620364	0.214939	0.139123	0.086356	-0.01445
	AFUB_077740	0.189132	0.086173	-0.68432	0.29531	-1.56522	0.518699	0.107307	0.057392	0.022238
	AFUB_078120	0.934908	-0.65261	-2.71378	0.314971	0.474635	0.356264	0.087479	0.195457	0.097567
	AFUB_078150	-0.64634	-0.85297	-0.68796	0.131735	-0.0092	-0.0205	-0.17092	-0.12415	-0.12542
	AFUB_078160	-0.03834	0.016764	-0.33423	-1.12693	-0.51632	-2.09031	-0.16594	-0.06197	-0.15858
	AFUB_078520	-0.00448	-0.62268	-0.5366	-0.10644	-0.52141	-1.53271	-0.24882	-0.00923	-0.27249
	AFUB_079150	-0.24622	0.450095	-0.14935	0.465031	0.089505	0.766582	-0.09998	-0.18232	-0.15403
	AFUB_079450	0.38334	-0.25291	0.336794	-0.16337	0.08996	0.337892	-0.12569	-0.11287	-0.14999
	AFUB_079560	-0.03135	-0.0686	-0.62414	-0.50871	-0.37789	-0.60351	-0.07035	-0.0251	-0.12439
	AFUB_079700	-0.42054	0.010559	-0.29227	-0.3494	-0.35036	-0.3542	-0.06955	-0.11813	-0.2167
	AFUB_079810	0.376422	0.06752	-0.02616	-0.34081	0.079234	-0.39919	0.127715	-0.00242	-0.19482
	AFUB_079860	0.420439	0.357772	-0.52472	-0.11294	0.120947	-0.41721	-0.00821	-0.02453	-0.24667
	AFUB_079880	0.019866	0.600596	0.288159	-0.3066	-0.0962	-0.14807	0.227042	0.18328	-0.06801
	AFUB_080380	-0.06374	0.435268	0.243505	0.073689	-0.00953	0.175643	0.263211	0.153175	0.05389
	AFUB_080460	0.308548	0.529079	0.15388	0.260925	0.616119	-0.37035	0.095037	0.045122	0.040994
	AFUB_080600	0.090673	0.293053	0.227312	-0.20407	0.045268	0.199581	-0.10315	-0.15446	-0.25449
	AFUB_080790	0.159986	0.000214	0.207056	0.605855	0.899939	0.065516	-0.22588	-0.21306	-0.27992
	AFUB_081310	0.212925	0.680206	0.701857	0.411367	0.26094	0.175924	-0.09993	-0.18664	-0.15397
	AFUB_081500	0.696288	0.145726	0.928572	0.631195	0.835511	0.938	-0.27174	-0.25892	-0.36054
	AFUB_081700	0.242554	0.424019	0.180316	-0.01456	0.427569	0.577549	-0.39827	-0.3515	-0.41837
	AFUB_082080	-0.09531	0.266063	-0.36688	-0.22359	0.01923	-0.57136	0.099319	0.11214	0.113989
	AFUB_082260	0.125532	0.556976	0.257732	0.082859	0.443814	0.693841	-0.16711	-0.15429	-0.18638
	AFUB_082950	0.008335	0.781782	0.567786	0.007492	0.195867	0.061482	-0.05648	-0.00889	-0.11052
	AFUB_083430	0.225899	0.119806	0.179931	0.181726	0.300138	-0.48684	-0.01787	0.025324	-0.26895
	AFUB_083880	-0.57328	-0.33225	0.407541	-0.68022	-0.79037	0.344181	-0.02326	-0.01044	-0.01019
	AFUB_083950	-0.78826	0.045931	0.799202	0.011393	0.086558	0.901018	0.169417	0.246368	0.115375
	AFUB_084330	-0.01564	0.101139	0.008294	-0.33658	-0.4306	0.049084	-0.0734	-0.09375	-0.12744
	AFUB_084620	0.097233	-0.29413	0.00577	-0.14725	-0.1906	0.128372	-0.08814	-0.04137	-0.10823
	AFUB_085380	-0.22948	0.01224	-0.3603	-0.33019	-0.42939	-0.33791	-0.32084	-0.27407	-0.34093
	AFUB_085450	0.215702	0.401226	0.240766	-0.00555	-0.2766	0.215497	-0.12555	-0.11273	-0.1796
	AFUB_085460	0.281201	-0.00523	0.17454	-0.01813	0.09008	-0.2379	-0.19479	-0.14721	-0.24883
	AFUB_085820	-0.00483	0.192327	0.084863	-0.10796	0.004966	-0.10237	-0.17569	-0.12892	-0.22974
	AFUB_086680	0.237605	0.683302	0.411076	0.088153	-0.11113	0.343174
	AFUB_086770	-0.15822	-0.02078	-0.49349	-0.97101	-1.05681	-0.3151	0.217248	0.264835	0.231919
	AFUB_086990	-0.09736	0.309037	0.166053	-0.42439	-0.26068	-0.28367	0.043388	0.090974	0.024111
	AFUB_087340	0.501322	0.771508	0.861924	0.005978	-0.41783	0.587435	0.364009	0.37683	0.441211
	AFUB_087890	0.4238	0.04951	0.294667	-0.89713	-0.24309	-0.87906	0.230274	0.311808	0.244945
	AFUB_088210	1.07235	0.713019	0.988188	0.551277	0.347334	1.28063	0.242029	0.288797	0.255101
	AFUB_088380	0.699959	0.398057	0.673417	0.047351	0.053522	0.072595	0.158464	0.206051	0.104422
	AFUB_088390	1.0788	1.19314	1.50967	0.945301	0.239286	0.503604	0.179211	0.124917	0.058054
	AFUB_088460	-0.04659	0.243777	0.112676	-0.59725	-0.21623	-0.29741	0.093364	0.106184	0.073268
	AFUB_089710	-0.07656	-0.80134	0.436314	0.374767	-0.0245	0.060858	0.010366	0.023187	-0.04368
	AFUB_089880	0.427909	-0.03822	0.727511	0.187278	0.507298	0.880918	-0.07393	-0.02717	-0.09403
	AFUB_090440	1.00927	0.388131	1.06872	0.79792	0.385496	1.48621	0.173545	0.220313	0.814648
	AFUB_000190	-0.87987	-0.37795	-0.3501	-0.43508	-0.26368	0.041106	0.374627	0.352909	0.389692
	AFUB_000960	-0.41458	-0.36979	-0.35559	-0.66671	-0.55251	-0.03261	0.208792	0.187074	0.223858
	AFUB_001960	-0.45207	-0.36477	-0.28637	-0.68053	-0.30293	-0.38502	0.067582	0.047323	0.083361
	AFUB_002050	-0.27815	-0.66639	-0.29766	-0.54727	-0.01854	-0.39938	0.238479	0.250641	0.316993
	AFUB_002240	-0.46305	-0.35422	-0.46643	-0.52722	0.088886	-0.28978	0.147249	0.095963	0.099579
	AFUB_004190	0.011416	-0.39527	-0.21127	-0.52316	-0.1535	0.307869	0.188809	0.265102	0.20313
	AFUB_004490	-0.07355	-0.63374	-0.5624	-0.29944	-0.41821	-0.16416	0.121529	0.198567	0.266314
	AFUB_008120	0.280737	-0.31391	-0.38508	-0.83048	-0.19964	0.051557	0.152726	0.196597	0.166266
	AFUB_008610	-0.40569	-0.57788	-0.40184	-0.4252	-0.30733	-0.99538	0.292962	0.336833	0.34045
	AFUB_010090	-0.76597	-0.53424	-0.51404	-0.3041	-0.32147	-0.10054	0.238328	0.315366	0.285815
	AFUB_010720	-0.13942	-1.03819	-0.59648	-0.32448	-0.16183	-0.13085	0.257103	0.23386	0.271423
	AFUB_013830	1.34286	0.801761	-0.60606	1.31985	1.20268	1.07428	0.281474	0.325345	0.328962
	AFUB_015210	-1.08065	-0.40185	-0.39626	-0.73708	0.039999	-0.16688	0.033583	0.045033	0.015482
	AFUB_020250	-0.20719	-0.19344	0.060772	-0.17135	-0.44154	-1.67793	-0.17707	-0.1332	-0.19517
	AFUB_022860	0.05974	0.018385	-0.38919	0.38492	0.458191	0.365009	0.264985	0.211559	0.181228
	AFUB_023530	-0.98367	-0.67179	-0.20379	0.271611	-0.09416	-0.34372	-0.14371	-0.16543	-0.12864
	AFUB_024050	-2.27184	0.137142	-1.18117	-0.83141	-1.0482	-1.11322	0.225584	0.269455	0.205957
	AFUB_025190	-0.84103	-0.81988	-0.37073	-0.61028	0.121694	-0.1065	-0.40204	-0.29404	-0.42166
	AFUB_026630	-0.4243	-0.03796	-0.28359	0.105578	0.168379	-0.14392	-0.23097	-0.22104	-0.21743
	AFUB_027200	-0.55348	-0.28848	0.140016	0.45272	-0.08925	0.195689	-0.05598	-0.17081	-0.20114
	AFUB_029740	-0.64757	-0.44046	-0.30234	0.111887	0.162994	-0.46273	0.024066	-0.09433	-0.05677
	AFUB_031840	-2.41894	-2.30775	-2.53596		-3.09221	-4.81544	-0.32539	-0.28152	-0.2779
	AFUB_033560	0.38758	-0.50219	-0.02665	0.274952	0.06383	0.250265	-0.00913	0.001579	0.005195
	AFUB_036510	1.02234	0.107904	0.083033	1.08792	0.599539	-0.39979	0.00347	0.012576	0.050957
	AFUB_038600	-1.00491	-0.08269	0.547689	0.494308	-0.49249	0.453005	0.100158	0.078441	0.04811
	AFUB_045600							-0.1702	0.114675	-0.18983
	AFUB_046750	-0.14175	0.294824	0.180156	0.663608	-0.54437	-2.30909	-0.12352	-0.14676	-0.14314
	AFUB_047970	-0.41459	-0.09634	-0.50396	-1.29615	-0.37092	0.012917	-0.22657	-0.24982	-0.17909
	AFUB_048230	-0.13254	0.083034	0.165828	-0.17051	0.648952	0.173647	-0.40179	-0.35792	-0.32114
	AFUB_048890	-0.47616	-0.12082	-0.35395	-0.41687	-0.41467	-0.81934	-0.26236	-0.21848	-0.24804
	AFUB_050000	-0.79928	-0.99075	-0.93628	-0.30136	-0.5356	-0.80577	-0.2014	-0.22464	-0.18708
	AFUB_054000	-1.01899	-0.87727	-0.80593	-1.11234	-0.1853	-0.23611	-0.62609	-0.67952	-0.70985
	AFUB_057470	-0.76702	-0.3196	-0.32263	-0.19566	-0.47534	-0.44155	-0.3357	-0.32499	-0.35533
	AFUB_060650	-0.00716	-0.50683	-0.44992	-0.17973	-0.36667	-1.38018	-0.16564	-0.2501	-0.18089
	AFUB_067240	-0.32098	-0.21757	0.021897	-0.00146	-0.65465	0.266604	0.016085	-0.00016	-0.05928
	AFUB_067440	0.340118	0.075613	-0.40053	-0.24108	-0.00187	0.381763	0.033134	-0.04853	-0.07808
	AFUB_068850	-0.22597	-0.0193	-0.62333	-1.47228	-0.41278	-1.03965	0.326106	0.313393	0.165007
	AFUB_071380	0.0676	0.378243	0.636242	-0.26375	0.051702	0.479223	0.23754	0.224828	0.04402
	WT	1.24848	1.18721	1.2391	0.621038	-0.12777	1.60686
	AFUB_074500	0.682234	0.640721	0.321392	-0.63116	0.145246	0.244444	-0.04904	-0.09828	-0.16025
	AFUB_075680	-0.6703	-0.13526	0.024695	-0.90237	-0.23815	-0.37558	-0.29556	-0.28485	-0.31518
	AFUB_080530	0.760194	0.591169	0.472911	0.326218	0.383442	1.17969	-0.23072	-0.21927	-0.24882
	AFUB_081800	0.786075	0.041008	0.437447	0.335114	0.379224	0.81993	-0.43378	-0.4555	-0.41871
	AFUB_083600	0.223766	0.266723	-0.76411	0.06157	-0.02246	0.228509	0.324983	0.336433	0.306882
	AFUB_084440	0.29461	0.289013	0.390731	-0.42032	0.165995	0.420497	-0.3357	-0.32499	-0.35533
	AFUB_084670	0.631318	-0.103	-0.08699	0.26957	0.032811	0.663928	-0.35988	-0.31601	0.754722
	AFUB_085170	1.16211	0.384983	0.099534	0.901756	0.331234	0.819403	0.265916	0.27584	0.279456
	AFUB_092740	0.55841	-0.62895	-0.57128	0.075456	0.601166	0.561695	-0.01946	-0.00954	0.028025
	AFUB_094860	-0.11198	0.254666	0.217757	-0.46415	-0.65108	-0.7536	0.273193	0.128619	0.197823
	AFUB_095440	0.198335	0.735107	0.295835	0.259733	0.407742	-0.70044	0.07701	-0.00744	-0.00383
	AFUB_096380	0.272624	0.671578	0.51344	0.416661	-0.10378	0.213919	-0.01829	-0.13669	-0.09913
	AFUB_099770	0.25442	0.387078	-0.35892	-0.26103	-0.38047	-0.34007	-0.05104	-0.0699	-0.13187
	AFUB_101950	0.277132	0.124596	0.563359	-0.01782	-0.03215	0.166027	-0.02992	-0.11438	-0.11076
	AFUB_001820	-0.16787	-0.27482	0.903758	-0.00425	-0.2794	-0.16817	-0.13932	0.135872	-0.22308
	AFUB_002390	0.168897	0.236935	0.396507	0.609705	-0.4878	0.074372	0.082714	-0.06186	-0.09219
	AFUB_004120	0.272654	-0.04399	0.045505	-0.03619	-0.51074	-0.47464	-0.07429	-0.15328	-0.28396
	AFUB_009690	-0.37627	0.319888	0.837488	0.262993	0.642337	0.873966	0.664579	0.524025	0.527642
	WT	0.395922	-7.57089	0.179935	0.23914	0.173023	0.846225
	AFUB_019160	0.121512	0.193643	-0.01475	0.522739	-0.46769	-1.30371	0.18767	-0.02122	-0.14593
	AFUB_019830	1.08494	0.566201	0.56865	1.70892	0.956443	0.234229	-0.2929	-0.33476	-0.55354
	AFUB_021470	-1.18141	0.472661	-0.14189	0.24958	0.190115	-1.05185
	AFUB_029400	-0.22511	0.894731	1.11342	0.458051	1.18355	0.8591
	AFUB_030770	-0.75262	0.060992	0.006805	-0.82044	-1.42391	-0.34361
	AFUB_031910	-0.97496	-0.40333	-0.27855	-0.84276	-0.87469	-0.32607
	AFUB_032220	0.37421	0.550357	0.713959	0.014713	0.746921	0.782343
	AFUB_032890	-0.91764	-0.30286	-0.37899	-1.47399	-0.22834	-0.15902
	AFUB_035140	0.310527	0.325203	0.558949	0.00215	-0.05894	-0.17637
	AFUB_042120	-0.468	0.164716	0.305925	0.012482	0.154181	0.099327
	AFUB_046000	-0.35046	-0.07822	0.083728	-0.61617	-0.17846	-1.09288
	AFUB_047310	0.198343	-0.62524	0.082871	-0.14921	-0.35285	0.066673
	AFUB_055490							0.712768	0.723472	0.727088
	AFUB_056710	-0.05906	0.585725	0.986691	0.231107	0.713795	-0.18347	-0.09973	0.157131	-0.01983
	AFUB_064180							0.191686	0.080279	0.116316
	AFUB_067480	0.402437	0.443121	-0.1238	0.229353	0.120645	-2.48711	0.113032	0.028579	0.129492
	AFUB_068500	-0.55762	0.191278	0.028157	-0.5899	0.005932	-0.4319	-0.45	-0.50342	-0.49981
	AFUB_070520	0.739589	0.15821	0.732508	0.469172	0.665568	0.725668	-0.04631	-0.0356	-0.06593
	AFUB_070960	0.748474	0.335739	0.553215	0.684606	0.428453	1.18898	-0.25715	-0.21328	-0.20967
	AFUB_071460	-0.98427	0.420965	-0.37442	0.032018	0.22979	-1.48293	-0.19058	-0.14671	-0.17704
	AFUB_071660	0.138135	0.589177	0.000704	0.370571	0.383424	-0.32101	-0.33306	-0.28918	-0.35428
	AFUB_077190	0.814713	0.493513	-0.31199	0.620808	0.5888	-0.65003	-0.01842	0.025454	-0.00569
	AFUB_077270	-1.60903	-0.93328	-0.20483	-0.94188	-1.16443	-2.36883	-0.27014	-0.26104	-0.22266
	AFUB_078010	0.540819	-0.50207	0.264118	0.035216	-0.52095	-0.19797	-0.00906	0.034808	0.072371
	AFUB_082490	-0.67046	-0.77716	-0.44729	0.430374	0.062552	0.449404	0.183867	0.162149	0.231354
	AFUB_083250
	AFUB_083260	0.51143	1.16102	0.75652	1.01947	1.04933	0.733489	0.202759	0.213463	0.250246
	AFUB_083370
	AFUB_091540	0.349894	0.599302	0.368618	0.550269	0.390727	0.184713	0.402415	0.478708	0.416736
	AFUB_092820	0.551384	0.455532	-0.31662	0.394689	0.153847	1.23324	0.132213	0.110496	0.147279
	AFUB_095290	0.768755	0.594001	0.087268	0.066427	0.581644	1.17336	0.180319	0.190243	0.227806
	AFUB_095620	0.943424	0.542156	-1.04228	1.07771	-0.13663	0.39222	0.735276	0.713559	0.782764
	AFUB_096430	0.156814	-0.27841	-0.04856	0.357189	-0.03944	-0.37573	0.028679	0.105717	0.042219
	AFUB_096690	1.00177	-0.17308	-0.43932	-0.24348	0.177265	0.785238	-0.14854	-0.03596	0.000827
	AFUB_097590	1.30773	-0.39938	-0.10063	0.053096	-0.38386	0.568258	0.171994	0.282979	0.219481
	AFUB_091020	-0.07105	-0.75608	-1.34666	0.516851	-1.19758	-1.26033
	AFUB_091870	-0.12895	-2.31814	0.014953	0.154098	0.97384	-1.30622	0.315361	0.352036	0.281288
	AFUB_091930	0.675646	0.847084	-0.12756	-3.95724	0.916692	0.853315	0.137519	0.174907	0.199997
	AFUB_092060	-0.1382	-0.4807	-0.46869	-3.38178	-0.52397	-0.48092	0.038468	0.043434	0.068525
	AFUB_092130	0.537118	-0.10876	0.40021	0.803089	0.177552	-0.8177	0.006993	0.011959	0.038508
	AFUB_092490	1.0837	1.1031	0.674557	1.23534	0.811922	-0.15585	0.083135	0.022513	0.049062
	AFUB_093120	0.357827	0.418509	0.236617	0.315675	0.164658	-0.0485	-0.02806	-0.02309	0.003455
	AFUB_093280	0.033926	0.74329	0.634953	1.34498	1.12886	1.44387	0.209626	0.181425	0.207974
	AFUB_095180	-0.17226	0.465013	-0.02998	-0.1072	0.652907	-0.12146	-0.11608	-0.11111	-0.08378
	AFUB_096500	0.26883	0.331061	-0.02565	-0.06786	-0.78962	-0.11654	0.03944	-0.05747	0.004622
	AFUB_097300	-0.07903	0.063962	-0.2125	0.381265	-0.58298	0.437747	-0.10158	-0.12978	-0.07081
	AFUB_097320	-0.40704	-0.41323	-0.70371	-0.57075	-1.42834	-0.15732	-0.09068	-0.0533	-0.09234
	AFUB_097380	-0.30456	-0.40292	-0.03963	-0.145	0.058105	-0.70825	-0.07321	-0.10067	-0.10729
	AFUB_098690	-0.01063	-0.13825	0.207495	-0.29356	-0.83348	0.090731	-0.41077	-0.34021	-0.41242
	AFUB_099050	0.320139	0.667588	0.567968	0.09236	-0.37829	-0.35793	-0.03602	-0.03106	-0.10479
	AFUB_099350	0.200623	0.373459	0.148168	-0.19052	0.006818	0.850881	-0.1049	-0.13388	-0.10655
	AFUB_099630	-1.92628	-0.30096	0.138266	-0.441	-0.26751	0.570774	-0.06642	-0.12857	-0.10124
	AFUB_100190	0.46289	0.413071	0.405626	0.184836	0.719434	-0.59562
	AFUB_101260	-0.61541	-0.29143	-0.41743	-0.48519	-0.79744	0.348349	0.1075	0.175202	0.04026
	AFUB_101510	-0.25085	-0.11854	-0.10392	-1.40635	-0.47848	-0.67291	0.20206	0.173079	0.200408
	WT	-0.17316	0.297228	0.030162	-0.12453	0.614929	0.27694	0.151403	0.191135	0.251631
	AFUB_100050	-0.05711	0.249405	0.137719	-0.91777	0.391353	-0.46411	0.219154	0.16272	0.156102
	AFUB_016450	0.061772	0.220002	-0.9838	-0.64871	-0.14393	-0.82132	0.052322	-0.00684	0.081697
	AFUB_055550	0.167772	0.38513	0.05362	0.687521	0.709692	-0.52532	-0.14213	-0.13716	-0.17695
	AFUB_063950	0.157452	-0.66974	-0.27911		-0.80918	-0.52751
	AFUB_099590	0.047467	0.232962	0.409712	0.404501	-0.52005	0.387162	-0.15921	-0.18741	-0.22797
	AFUB_007880	0.327833	0.253739	-0.08896	-0.24375	-0.0379	-0.14692	-0.34779	-0.30966	-0.31628
	AFUB_019440							-0.08159	-0.04346	-0.08324
	AFUB_020050	0.479487	0.43824	-0.15721	-0.04225	0.091439	-0.84931	-0.45338	-0.44841	-0.42186
	AFUB_020080	0.075272	-0.00508	-0.74544	-0.10829	-0.94727	-0.93834	0.066516	0.106247	0.064864
	AFUB_041980	-1.12853	-1.7855	-0.74106	-0.07989	0.388669	0.300436	-0.14755	-0.14259	-0.14921
	AFUB_042180	-0.41622	-0.45454	-0.12094	0.693919	0.537199	-0.00929	-0.32198	-0.2499	-0.32363
	AFUB_050260	0.119286	-0.02911	0.254639	-0.25641	0.186626	0.574828	0.14174	0.146706	0.072974
	AFUB_059050	-0.0194	-0.54851	-0.28168	-0.06438	-1.36592	-0.06673	-0.44192	-0.43696	-0.41115
	AFUB_064650	-1.11957	-0.58678	-0.0054	-0.2156	0.170164	0.114473	0.063617	0.068584	-0.06928
	AFUB_007880	-0.33768	-0.00028	0.232695	0.175748	0.08388	-0.16334	0.205764	-0.08695	-0.2191
	AFUB_018270	-0.09861	0.33254	0.348084	0.270192	-0.16209	0.111666	0.039605	-0.04658	-0.11732
	AFUB_019440	0.154791	-0.19021	-0.40751	-0.12579	-1.05107	0.12217	0.119172	-0.24199	-0.24861
	AFUB_020050	-0.13464	-0.19481	-0.03258	-0.22202	-1.41783	-0.06523	-0.28967	-0.2233	-0.29132
	AFUB_020080	0.213682	0.246816	0.339066	0.10992	-0.7313	0.349431	0.095179	0.134093	0.127475
	AFUB_032490	0.565295	0.222048	0.142729	-0.57897	0.218217	0.305259	0.042035	-0.14144	-0.1149
	AFUB_041980	0.131668	-0.11877	-0.40961	0.154065	0.763053	0.370356	-0.25321	-0.31383	-0.25486
	AFUB_042180	0.439591	0.134545	0.755084	0.815856	0.416476	0.266871	-0.42369	-0.52564	-0.35823
	AFUB_043720	-0.86921	-0.2844	0.305689	0.297179	0.10843	0.487317	0.255064	0.042438	0.068987
	AFUB_050260	-0.79753	1.01594	0.68934	1.37928	1.46601	0.922736	0.49887	0.472127	0.465509
	AFUB_000040	-4.39058	1.80488	-3.61297	-1.35898	-5.97369	-1.61614	-0.275045	-0.275045	-0.275045
	AFUB_002740	-1.0129	2.65593	-1.63909	-1.45121	-0.719701	-1.32115	-0.480484	-0.480484	-0.187703
	AFUB_003620	-1.25129	-1.74606	-0.347507	0.293253	0.341508	-0.862025	-0.172146	-0.172146	-0.103434
	AFUB_003630	-0.901373	-0.0795182	0.474895	-0.974023	-5.74661	-0.354295	-0.562537	-0.597302	-0.562537
	AFUB_005170	-5.2085	-5.62354	-4.40115	-3.97369	-2.58138	-1.35898	-0.204656	-0.239421	-0.0120107
	AFUB_007960	-0.143005	-0.00439994	-0.628432	-2.16114	-5.27662	0.257358	0.069726	-0.127311	0.322492
	AFUB_011060	-0.675446	-0.201515	-2.84537	-0.276621	-0.0319985	-1.63026	0.1001	-0.0659103	-0.0659103
	AFUB_013550	-0.696957	-0.903407	-3.28192	0.458799	-0.649978	-1.02502	-0.255979	-0.326368	-0.362894
	AFUB_014200	-0.503051	-1.10764	1.72212	0.377894	0.00652699	-1.59173	1.12286	0.00738065	3.01167
	AFUB_015960	-0.222361	-0.408373	-1.5327	-0.638547	0.0525027	-0.863839	-0.279314	-0.279314	-0.279314
	AFUB_017960	-0.466052	-1.00776	0.243047	0.759599	0.65772	0.226167	-0.287488	-0.287488	-0.252722
	AFUB_020110	0.0197795	-0.85469	0.312089	0.734566	-0.983663	0.577841	-0.239211	-0.203587	-0.0375766
	AFUB_020420	0.35658	-0.0959322	-0.64342	0.142064	0.896952	1.22953	-0.0888976	-0.0217834	-0.123663
	AFUB_021540	-3.45692	-1.77885	0.0413322	-0.110789	-0.718471	-0.110789	0.0385214	0.0732868	0.0385214
	AFUB_022560	-1.15342	-0.253947	2.80614	-0.0580307	-0.477407	-0.11098	0.252194	-0.0494613	-0.118174
	AFUB_023920	-6.65184	-5.65184	0.670087	-6.82094	-0.890204	-2.36151	-0.122293	-0.122293	-0.0866688
	AFUB_023950	-0.476445	-6.03103	-0.236618	0.115997	0.290328	0.266676	0.0820856	0.116851	0.216387
	AFUB_025730	-0.433401	-0.2991	-0.251795	-1.32716	0.392734	-1.95519	0.284028	0.354417	0.69002
	AFUB_038290	-4.2299	-0.00751105	0.777591	0.465883	0.402318	0.652296	0.306551	0.37694	0.306551
	AFUB_028890	-1.31558	-1.31558	0.612524	-0.350476	-0.148842	0.250428	0.611207	0.476906	0.441282
	AFUB_029970	-0.0916092	-0.05279	0.927931	-0.0814019	0.153063	0.116537	0.455783	1.01521	0.0152108
	AFUB_033200	0.805411	-0.910796	-0.445132	0.0844308	0.584636	-1.06613	0.0930003	0.524717	1.51223
	AFUB_037970	-0.0318584	0.560372	0.806391	0.269225	-0.21844	-0.315737	0.158281	0.219681	0.722182
	AFUB_026420	-5.6738	-6.6738	-6.6738	-4.64162	-5.64162	-5.64162	1.05703	1.09265	1.05703
	AFUB_039150	0.47507	-0.150765	-0.0780084	-3.91592	-3.23785	-3.91592	0.460797	2.2369	0.460797
	AFUB_040460	1.89503	0.0876766	0.170818	0.121118	0.241973	0.329436	1.31913	0.237603	2.52558
	AFUB_041990	0.914406	0.702253	0.751401	0.153782	0.425586	0.510475	0.494878	0.565268	0.494878
	AFUB_042300	-4.32733	-1.13093	-0.211852	-0.674869	-1.45623	-0.728308	0.24242	0.346757	0.24242
	AFUB_042780	0.121422	-0.209051	0.351906	0.616321	0.571583	0.197608	0.31717	0.385883	0.31717
	AFUB_043680	-0.141537	-0.380049	-1.21193	0.302887	0.110242	0.683709	0.452197	0.554077	0.452197
	AFUB_043860	0.399594	0.523852	-0.255758	0.16131	-0.0183964	-0.157373	0.101166	0.41604	0.135932
	AFUB_044120	-1.29558	2.17745	-0.488225	-0.131175	-0.236785	0.557466	0.228472	0.295586	0.228472
	AFUB_044350	0.201585	-0.176927	0.328964	0.0154819	1.43227	0.771925	0.487062	0.197555	0.197555
	AFUB_045600	0.00812017	1.63817	-5.12116	0.244721	-0.675425	-0.468974	0.322784	0.723322	0.138359
	AFUB_046430	-0.542809	-0.643738	-0.412412	-0.828928	-0.05841	0.820575	0.301632	0.232919	0.301632
	AFUB_047250	-0.878188	-1.85473	-2.22396	-0.488806	-0.618089	-0.711199	0.116183	0.116183	0.184896
	AFUB_048830	-0.198178	-0.527486	-0.564961	-0.663433	-0.464888	-0.201853	0.104478	0.140102	0.140102
	AFUB_048940	2.31331	-0.467436	2.13972	-0.380904	0.0435938	0.0716082	0.0332912	0.174154	0.105441
	AFUB_049780	-0.712731	1.17739	1.7727	-0.170826	0.652296	0.462635	0.278044	0.31281	0.278044
	AFUB_050200	-0.972799	0.794104	-3.22656	0.293545	0.600522	0.308342	0.655315	0.562205	0.977243
	AFUB_050430	0.14669	-0.621137	-1.66067	-2.13912	-0.895192	-1.17759	0.41594	0.381993	0.381993
	AFUB_051220	-0.777045	-0.992773	1.59219	0.0502734	0.505643	0.333004	0.253346	0.219399	0.38167
	AFUB_055080	-1.41164	-0.857049	-1.45744	-1.6888	-1.45748	0.542521	0.556672	0.623786	0.521906
	AFUB_057600	-0.842272	-0.946108	-0.783378	-0.881517	0.914125	-4.28751	0.124835	0.124835	0.124835
	AFUB_060430	-0.888076	0.331093	-2.88808	-0.389956	-1.91079	-4.43435	0.334687	1.86123	0.334687
	AFUB_060620	-0.837092	-0.252129	-0.368943	0.333952	-0.193979	0.719606	0.148794	0.280038	0.148794
	AFUB_061420	-0.000495402	-0.309248	-5.76868	-0.469994	-0.822296	-2.05496	0.321764	0.321764	0.357388
	AFUB_067520	1.10982	0.446852	-1.26364	-0.686701	0.340266	-0.11084	0.354417	0.354417	0.319651
	AFUB_071090	-0.634889	-0.224801	-2.36528	0.292494	-0.404579	-0.239519	0.600173	0.320065	0.45131
	AFUB_071570	0.317315	1.7574	0.569589	1.13551	0.47254	-0.305068	0.299922	0.368635	0.334687
	AFUB_073170	-3.52615	-4.04072	-3.84808	-1.39384	-0.393837	-0.825553	0.482455	0.446831	0.51722
	AFUB_073740	0.0314743	-1.11537	0.107025	-0.289163	-0.00188099	0.500619	0.597232	1.0629	0.597232
	AFUB_073760	-0.854393	-1.0954	-0.401027	1.5035	1.15151	0.39544	0.706572	0.63786	0.706572
	AFUB_075630	-0.812974	-0.636097	-2.06352	0.443271	0.294128	1.07054	0.50449	0.438902	0.50449
	AFUB_077920	-2.60593	-0.683935	-1.39443	-0.573695	0.163271	0.458726	0.31322	0.402488	0.641274
	AFUB_080070	0.936701	-1.0163	0.917465	0.255567	-0.300131	-0.0313141	0.225112	0.559531	0.31626
	AFUB_080850	0.0983458	-0.549352	-2.51764	0.964505	0.821994	1.11365	0.0405663	0.326871	0.109279
	AFUB_081750	0.972971	0.719477	-0.373089	-0.341003	0.392482	-0.029542	0.567569	0.0869428	0.215267
	AFUB_083510	2.69419	0.0570622	-0.260678	-1.07592	-1.0253	-1.49096	0.88576	0.850994	1.017
	AFUB_084770	-0.239298	-0.18485	-1.21182	-0.517002	-0.618285	-0.59229	0.468929	0.334628	0.334628
	AFUB_085630	-0.463465	0.0511082	0.475134	-0.014451	-0.062814	0.677427	0.28074	0.439437	0.246792
	AFUB_086150	1.85	-0.755137	0.182579	0.294602	-0.607551	-0.062555	0.264697	1.91525	0.195984
	AFUB_087240	0.264685	0.491456	-1.14695	0.362789	0.402318	0.308342	1.73951	0.476476	0.37694
	AFUB_088740	-4.95417	-3.63224	-1.25373	-5.56762	-5.56762	-4.24569	0.166655	0.235368	0.166655
	AFUB_088810	1.19785	0.82473	-0.509965	-0.296952	0.0997065	-0.125	0.133539	0.26784	0.133539
	AFUB_090360	0.0902291	-0.725346	-0.78424	0.581784	0.0299881	0.428538	0.406709	0.924557	0.304829
	AFUB_090370	-0.296881	0.8968	-1.0119	0.605944	0.464282	0.938214	0.355576	0.25604	0.507579
	AFUB_090650	-0.79743	0.95059	-1.08283	0.631085	0.594788	-0.745636	0.349314	0.168741	0.13632
	AFUB_091090	1.81993	2.07563	1.43922	1.2354	0.982013	1.07151	2.70583	2.93984	1.94754
	AFUB_092100	0.573504	-0.985923	1.03294	-0.399757	-0.022903	0.673705	0.337139	0.611314	3.14449
	AFUB_092720	-0.0825788	2.38897	1.2717	-0.468115	0.786458	-0.573085	0.433268	0.776155	0.660678
	AFUB_092760	0.59169	-0.556209	0.123911	0.284883	0.174324	-0.122293	0.157131	0.588847	0.0884179
	AFUB_093890	-0.305185	0.821727	-1.22457	-0.329838	-0.0194975	-1.38873	0.244329	0.46192	0.175616
	AFUB_096010	-4.96845	-4.38349	-5.96845	-3.38704	1.27117	1.02235	1.34723	1.34723	1.3116
	AFUB_096230	0.810313	-1.91497	0.249774	-3.07521	-2.9377	-1.75328	0.405852	0.301515	0.405852
	AFUB_096370	1.62125	1.44916	1.96917	1.10993	0.918354	1.12481	2.9221	2.18882	3.1182
	AFUB_097690	2.0468	2.28251	-0.090705	0.613368	0.264472	0.78448	0.372704	0.270825	0.270825
	AFUB_097790	-1.3735	-0.579954	-0.617428	0.463175	-0.930489	-0.49439	0.0957345	0.200071	0.0957345
	AFUB_098510	0.73199	-3.23148	-4.96845	-0.220469	-0.0949379	1.06733	0.211393	0.247017	0.247017
	AFUB_101600	0.0810302	-0.5419	-1.75949	0.536536	1.09903	1.54606	-0.00321994	0.032404	-0.00321994
	AFUB_101810	0.300958	-0.105667	-0.741855	0.789263	0.272472	1.051	0.557562	0.0191418	0.0191418
	AFUB_101870	-0.311778	-0.709538	-0.709538	0.303105	0.131737	0.585248	0.106359	0.0715932	0.299004
	AFUB_101990	0.0989851	0.569012	-0.382548	0.445845	0.236392	1.11291	-0.0293357	0.227822	0.0393771

## Sheet: Figure1 b and c
	Figure 1b and c
	Figure 1b
	Itraconazole MIC (mg/L)
		16	8	4	2	1	0.5	0.25	0.125	0.063	0.031	0.016
	WT	0	0	0	0	0	0	0.5	1	1	1	1
	ΔsrbA	0	0	0	0	0	0	0	0	0	0.75	1
	ΔatrR	0	0	0	0	0	0	0	0	0	0	1
	ΔcreA	0	0	0	0	0	0	0	0	1	1	1
	ΔzipD	0	0	0	0	0	0	0	0.75	1	1	1
	ΔadaB	0	0	0	0	0	0	0	0	0.5	1	1
	ΔgisB	0	0	0	0	0	0	0	1	1	1	1
	ΔhapB	0	0.5	0.75	1	1	1	1	1	1	1	1
	ΔhapX	0	0	0	1	1	1	1	1	1	1	1
	ΔareA	0	0	0	1	1	1	1	1	1	1	1
	ΔrscE	0	0	0.5	1	1	1	1	1	1	1	1
	ΔnctA	1	1	1	1	1	1	1	1	1	1	1
	ΔnctB	1	1	1	1	1	1	1	1	1	1	1
	Terbinafine MIC (mg/L)
		50	25	12.5	6.25	3.13	1.56	0.781	0.391	0.195	0.098	0.049
	WT	0	0	0	0	0	0.75	1	1	1	1	1
	ΔsrbA	0	0	0	0	0	0.5	1	1	1	1	1
	ΔatrR	0	0	0	0	0	0.5	1	1	1	1	1
	ΔcreA	0	0	0	0	0	0	0	0	1	1	1
	ΔzipD	0	0	0	0	0	0	0	0.75	1	1	1
	ΔadaB	0	0	0	0	0	0	0	0	0	0.5	1
	ΔgisB	0	0	0	0	0	0	0	0.5	1	1	1
	ΔhapB	0	1	1	1	1	1	1	1	1	1	1
	ΔhapX	0	0	0	0.75	1	1	1	1	1	1	1
	ΔareA	0	0	0	0	1	1	1	1	1	1	1
	ΔrscE	0	0	0	0	1	1	1	1	1	1	1
	ΔnctA	0	0	0	0	1	1	1	1	1	1	1
	ΔnctB	0	0	0	0	1	1	1	1	1	1	1
	Miltefosine MIC (mg/L)
		50	25	12.5	6.25	3.13	1.56	0.781	0.391	0.195	0.098	0.049
	WT	0	0	0	0	0	0.75	1	1	1	1	1
	ΔsrbA	0	0	0	0	0	0	0.5	1	1	1	1
	ΔatrR	0	0	0	0	0	0.5	1	1	1	1	1
	ΔcreA	0	0	0	0	0	0.5	1	1	1	1	1
	ΔzipD	0	0	0	0	0	0.5	1	1	1	1	1
	ΔhapB	0	0	0	0	0	0.75	1	1	1	1	1
	ΔhapX	0	0	0	0	0	1	1	1	1	1	1
	ΔnctA	0	0	0.5	1	1	1	1	1	1	1	1
	ΔnctB	0	0	0.5	1	1	1	1	1	1	1	1
	Posaconazole (mg/L)
		16	8	4	2	1	0.5	0.25	0.125	0.063	0.031	0.016
	WT	0	0	0	0	0	0	0	1	1	1	1
	ΔnctA	1	1	1	1	1	1	1	1	1	1	1
	ΔnctB	1	1	1	1	1	1	1	1	1	1	1
	Voliconazole (mg/L)
		16	8	4	2	1	0.5	0.25	0.125	0.063	0.031	0.016
	WT	0	0	0	0	0	0.75	1	1	1	1	1
	ΔnctA	1	1	1	1	1	1	1	1	1	1	1
	ΔnctB	1	1	1	1	1	1	1	1	1	1	1
	Amphotericine B (mg/L)
		16	8	4	2	1	0.5	0.25	0.125	0.063	0.031	0.016
	WT	0	0	0	0	0	0	1	1	1	1	1
	ΔnctA	0	0	0	1	1	1	1	1	1	1	1
	ΔnctB	0	0	0	1	1	1	1	1	1	1	1
	Figure 1c
	Conco red (mg/L)
		1600	800	400	200	100	50	25	12.5	6.25	3.125	1.56
	WT	0	0	0	0	0	0.75	1	1	1	1	1
	ΔnctA	0	0	0	0	0	0	0	0	0	0	0
	ΔnctB	0	0	0	0	0	0	0	0	0	0	0
	Calcofluor White (mg/L)
		1600	800	400	200	100	50	25	12.5	6.25	3.125	1.56
	WT	0	0	0	0	0	1	1	1	1	1	1
	ΔnctA	0	0	0	0	0	0	0	0	0	0	0
	ΔnctB	0	0	0	0	0	0	0	0	0	0	0
	Caspofungin (mg/L)
		16	8	4	2	1	0.5	0.25	0.125	0.063	0.031	0.016
	WT	0	0	0	0	0	0	1	1	1	1	1
	ΔnctA	0	0	0	0	0	0	0	0	0	0	1
	ΔnctA rec	0	0	0	0	0	0	1	1	1	1	1
	Micafungin (mg/L)
		16	8	4	2	1	0.5	0.25	0.125	0.063	0.031	0.016
	WT	0	0	0	0	0	0	0.5	1	1	1	1
	ΔnctA	0	0	0	0	0	0	0	0	0	0	0.5
	ΔnctA rec	0	0	0	0	0	0	0.75	1	1	1	1

## Sheet: Figure 2 b, c, d
	Figure 2 b
		Radial growth (mm)
	Time (hours)	WT ACM			WT AMM			WT DMEM			WT RPMI-1640			∆nctA ACM			∆nctA AMM			∆nctA DMEM			∆nctA RPMI-1640			nctA rec ACM			nctA rec AMM			nctA rec DMEM			nctA rec RPMI-1640
	24	6	6	6	6	5	4	0	0	0	0	0	0	3	5	3	5	3	3	0	0	0	0	0	0	5	7	7	6	6	5	0	0	0	0	0	0
	48	34	35	36	20	20	20	20	11	7	9	5	4	22	21	17	10	9	12	11	11	9	7	9	9	36	36	35	20	17	17	10	8	7	10	11	10
	72	64	59	58	29	27	26	37	19	14	20	19	19	35	37	31	16	15	18	18	21	17	12	13	12	60	59	61	26	27	22	17	18	19	19	21	20
	Figure 2 c
		Germination rate (% spores/h)
		WT						ΔnctA						nctA rec
	5-6 hours	7.56303	6.42202	4.9505	9.91736	5	7.20721	3.9604	2.5	3.07692	1.92308	3.15789	3.84615	6.29921	7.47664	5.92079	5.64516	5.51181	7.14286
	7-11 hours	12.347	11.8445	12.316	13.3649	14.3347	13.1741	11.3426	11.8878	12.1585	12.4108	11.6057	13.2555	11.6279	11.8693	10.6281	13.2997	12.7921	12.3242
	Figure 2 d
		Hyphal extention rate (µm/h)
		WT	ΔnctA	nctA rec
	1	13.495	2.472	17.741
	2	14.982	1.342	14.22
	3	18.41	3.721	12.036
	4	11.064	1.455	7.343
	5	10.072	2.523	16.714
	6	8.024	1.399	15.114
	7	11.018	2.404	8.266
	8	11.661	3.492	8.614
	9	18.992	6.23	7.255
	10	11.137	1.529	4.334
	11	20.732	5.648	15.866
	12	21.51	1.369	17.411
	13	21.664	2.724	21.821
	14	16.227	3.641	17.542
	15	14.505	4.978	26.355
	16	20.406	2.592	10.548
	17	30.316	2.326	24.407
	18	18.308	3.306	21.272
	19	22.863	2.148	28.065
	20	17.225	5.622	20.311

## Sheet: Figure 3 a, b, d
Figure 3 a.					Figure 3 b.					Figure 3 d.
No-drug conditions					0.5 mg/L Itraconazole conditions					RNA-seq Log2Fc values for ∆nctA/WT
Gene ID		Log2 Fc			Gene ID		Log2 Fc			Gene ID and name	no-drug condition	0.5 mg/L Itraconazole
AFUB Gene ID	CADRE Gene ID	∆nctA/WT	∆nctB/WT		AFUB Gene ID	CADRE Gene ID	∆nctA/WT	∆nctB/WT		AFUB_000550 erg10A	-0.79	-0.86
AFUB_000010	CADAFUBG00000001	1.71069	1.67062		AFUB_000010	CADAFUBG00000001	1.95504	1.69648		AFUB_083570 erg10B	-0.3	-0.16
AFUB_000020	CADAFUBG00000002	3.77044	4.30219		AFUB_000020	CADAFUBG00000002	3.39938	3.60143		AFUB_080560 erg13A	0.91	1.29
AFUB_000030	CADAFUBG00000003	1.50378	1.59434		AFUB_000030	CADAFUBG00000003	2.00599	1.55166		AFUB_038500 erg13B	-0.91	-0.85
AFUB_000040	CADAFUBG00000004	1.09692	1.10494		AFUB_000040	CADAFUBG00000004	1.44959	1.65512		AFUB_020770 hmg1	0.35	0.04
AFUB_000050	CADAFUBG00000005	8.20594	9.46107		AFUB_000050	CADAFUBG00000005	3.58486	4.44406		AFUB_010660 hmg2	2.55	-0.15
AFUB_000060	CADAFUBG00000006	5.92045	7.07467		AFUB_000060	CADAFUBG00000006	4.82243	6.14111		AFUB_064880 erg12	1.67	0.32
AFUB_000070	CADAFUBG00000007	1.64359	-0.00329506		AFUB_000070	CADAFUBG00000007	1.86829	3.06144		AFUB_058300 erg8	-0.35	-0.36
AFUB_000080	CADAFUBG00000008	1.80648	1.18546		AFUB_000080	CADAFUBG00000008	0.38513	1.10614		AFUB_064220 mvd1	-0.25	-0.08
AFUB_000090	CADAFUBG00000009	0.0464472	-0.76167		AFUB_000090	CADAFUBG00000009	0.0969058	-0.0373691		AFUB_087800 erg9	0.04	-0.47
AFUB_000100	CADAFUBG00000010	-2.75117	-2.55026		AFUB_000100	CADAFUBG00000010	-1.37054	-1.57614		AFUB_055310 erg1	0.37	1.24
AFUB_000110	CADAFUBG00000011	0.322034	0.463539		AFUB_000110	CADAFUBG00000011	-0.0954641	-0.177073		AFUB_052590 erg7A	-0.07	-0.04
AFUB_000120	CADAFUBG00000012	1.08943	1.40714		AFUB_000120	CADAFUBG00000012	0.336297	0.576937		AFUB_069030 erg7B	0.24	0.19
AFUB_000130	CADAFUBG00000013	-0.186489	-0.119128		AFUB_000130	CADAFUBG00000013	-0.0345639	0.120183		AFUB_072030 erg7C	-1.91	-1.45
AFUB_000140	CADAFUBG00000014	-0.647067	-1.37175		AFUB_000140	CADAFUBG00000014	-1.08844	-0.407039		AFUB_063960 erg11A	1.22	1.37
AFUB_000150	CADAFUBG00000015	-1.45242	-1.81908		AFUB_000150	CADAFUBG00000015	0.202807	0.33181		AFUB_089270 erg11B	0.09	0.56
AFUB_000160	CADAFUBG00000016	0.609199	0.507541		AFUB_000160	CADAFUBG00000016	0.518106	0.296907		AFUB_003560 erg24A	0.93	0.92
AFUB_000170	CADAFUBG00000017	0.770579	1.23275		AFUB_000170	CADAFUBG00000017	Inf	0.167384		AFUB_006090 erg24B	-1.21	0.86
AFUB_000180	CADAFUBG00000018	1.66989	1.95223		AFUB_000180	CADAFUBG00000018	Inf	Inf		AFUB_084150 erg25A	-0.9	-0.32
AFUB_000190	CADAFUBG00000019	2.52655	3.08842		AFUB_000190	CADAFUBG00000019	3.31678	2.90172		AFUB_098170 erg25B	0.21	0.74
AFUB_000200	CADAFUBG00000020	3.57077	3.67789		AFUB_000200	CADAFUBG00000020	3.11041	2.33942		AFUB_030680 erg26A	-0.4	-0.55
AFUB_000210	CADAFUBG00000021	1.76987	1.84926		AFUB_000210	CADAFUBG00000021	-1.00225	0.0342325		AFUB_033070 erg26B	-0.58	-0.6
AFUB_000220	CADAFUBG00000022	#NAME?	0.547564		AFUB_000220	CADAFUBG00000022	#NAME?	-3.85883		AFUB_068520 erg27	-0.97	-0.33
AFUB_000230	CADAFUBG00000023	0.864608	-0.440144		AFUB_000230	CADAFUBG00000023	0.377439	1.21458		AFUB_099400 erg6	1.5	0.93
AFUB_000240	CADAFUBG00000024	-0.206383	-0.418401		AFUB_000240	CADAFUBG00000024	0.684929	0.546606		AFUB_066290 smt1	-1.08	-1.1
AFUB_000250	CADAFUBG00000025	-0.338327	-0.540165		AFUB_000250	CADAFUBG00000025	0.207344	0.0668824		AFUB_005060 erg2	0.69	-0.33
AFUB_000260	CADAFUBG00000026	-0.978234	-0.152715		AFUB_000260	CADAFUBG00000026	-2.57859	-1.44412		AFUB_093140 erg3A	0.07	1
AFUB_000270	CADAFUBG00000027	-0.118735	0.00266338		AFUB_000270	CADAFUBG00000027	-0.54255	-0.0620777		AFUB_004350 erg5	-0.7	-0.33
AFUB_000280	CADAFUBG00000028	1.40258	1.15976		AFUB_000280	CADAFUBG00000028	1.3147	1.1145		AFUB_007490 erg4A	0.14	-0.19
AFUB_000290	CADAFUBG00000029	0.348305	0.513		AFUB_000290	CADAFUBG00000029	-0.455724	-0.235169
AFUB_000300	CADAFUBG00000030	-2.42461	-2.72443		AFUB_000300	CADAFUBG00000030	-0.487696	0.00238424
AFUB_000310	CADAFUBG00000031	2.16089	1.78826		AFUB_000310	CADAFUBG00000031	0.714147	0.773242
AFUB_000320	CADAFUBG00000032	1.03807	0.942768		AFUB_000320	CADAFUBG00000032	1.76798	1.48068
AFUB_000330	CADAFUBG00000033	0.069142	0.112721		AFUB_000330	CADAFUBG00000033	-0.15967	-0.362107
AFUB_000340	CADAFUBG00000034	-0.538019	-0.548452		AFUB_000340	CADAFUBG00000034	-0.465378	-0.966401
AFUB_000350	CADAFUBG00000035	0.447968	0.0715387		AFUB_000350	CADAFUBG00000035	0.35425	0.236569
AFUB_000360	CADAFUBG00000036	-0.163791	0.178324		AFUB_000360	CADAFUBG00000036	-0.222892	0.281637
AFUB_000370	CADAFUBG00000037	-0.368634	0.709361		AFUB_000370	CADAFUBG00000037	-1.61272	-1.43939
AFUB_000380	CADAFUBG00000038	-0.0465513	-0.262938		AFUB_000380	CADAFUBG00000038	-0.841509	-0.260175
AFUB_000390	CADAFUBG00000039	-0.457384	-0.906952		AFUB_000390	CADAFUBG00000039	-0.580929	-0.452961
AFUB_000400	CADAFUBG00000040	-0.374282	-0.56467		AFUB_000400	CADAFUBG00000040	-0.284818	-0.256272
AFUB_000410	CADAFUBG00000041	-0.534204	-0.455723		AFUB_000410	CADAFUBG00000041	0.353049	0.442943
AFUB_000420	CADAFUBG00000042	-2.14597	-2.36945		AFUB_000420	CADAFUBG00000042	-0.185805	-0.463567
AFUB_000430	CADAFUBG00000043	-0.351862	-0.504142		AFUB_000430	CADAFUBG00000043	0.162628	0.180009
AFUB_000440	CADAFUBG00000044	-0.248074	-0.166014		AFUB_000440	CADAFUBG00000044	-0.0653221	-0.0913517
AFUB_000450	CADAFUBG00000045	-0.573503	-0.0106538		AFUB_000450	CADAFUBG00000045	-0.304816	-0.110588
AFUB_000460	CADAFUBG00000046	-0.0550294	-0.0331359		AFUB_000460	CADAFUBG00000046	0.216531	-0.0367611
AFUB_000470	CADAFUBG00000047	0.604405	0.841735		AFUB_000470	CADAFUBG00000047	1.88438	2.26997
AFUB_000480	CADAFUBG00000048	-0.493279	-0.222616		AFUB_000480	CADAFUBG00000048	0.387955	0.879376
AFUB_000490	CADAFUBG00000049	1.17619	1.22634		AFUB_000490	CADAFUBG00000049	-0.146202	-0.186763
AFUB_000500	CADAFUBG00000050	0.506772	0.672491		AFUB_000500	CADAFUBG00000050	0.6438	0.522228
AFUB_000510	CADAFUBG00000051	-0.180642	-0.219305		AFUB_000510	CADAFUBG00000051	-0.296363	-0.0843389
AFUB_000520	CADAFUBG00000052	-0.278414	-0.279103		AFUB_000520	CADAFUBG00000052	-0.0805534	0.144883
AFUB_000530	CADAFUBG00000053	-0.436244	-0.53906		AFUB_000530	CADAFUBG00000053	-0.230845	-0.421655
AFUB_000540	CADAFUBG00000054	-0.560659	-0.600598		AFUB_000540	CADAFUBG00000054	-0.286252	-0.384774
AFUB_000550	CADAFUBG00000055	-0.786837	-0.65683		AFUB_000550	CADAFUBG00000055	-0.860043	-0.960429
AFUB_000560	CADAFUBG00000056	-0.074578	-0.0260831		AFUB_000560	CADAFUBG00000056	0.228279	0.288342
AFUB_000570	CADAFUBG00000057	-0.269025	-0.0954202		AFUB_000570	CADAFUBG00000057	0.375432	0.513814
AFUB_000580	CADAFUBG00000058	-0.0397231	-0.019939		AFUB_000580	CADAFUBG00000058	-0.0363524	-0.187068
AFUB_000590	CADAFUBG00000059	0.0613705	-0.105486		AFUB_000590	CADAFUBG00000059	0.265553	0.0488218
AFUB_000600	CADAFUBG00000060	-0.0475699	-0.278431		AFUB_000600	CADAFUBG00000060	0.108849	-0.155271
AFUB_000610	CADAFUBG00000061	1.68937	2.06895		AFUB_000610	CADAFUBG00000061	0.583917	0.85513
AFUB_000620	CADAFUBG00000062	-0.22411	-0.553232		AFUB_000620	CADAFUBG00000062	-0.463114	-0.55947
AFUB_000630	CADAFUBG00000063	-0.954109	-1.05957		AFUB_000630	CADAFUBG00000063	-0.939422	-1.1438
AFUB_000640	CADAFUBG00000064	-0.160897	-0.28349		AFUB_000640	CADAFUBG00000064	-0.0982132	-0.0797972
AFUB_000650	CADAFUBG00000065	-1.18138	-1.34583		AFUB_000650	CADAFUBG00000065	-0.262356	-0.15177
AFUB_000660	CADAFUBG00000066	-3.75042	-3.41732		AFUB_000660	CADAFUBG00000066	-1.50483	-1.37959
AFUB_000670	CADAFUBG00000067	-1.11861	-1.07406		AFUB_000670	CADAFUBG00000067	-1.00991	-1.17078
AFUB_000680	CADAFUBG00000068	-0.367319	0.476715		AFUB_000680	CADAFUBG00000068	-0.798912	-1.05972
AFUB_000690	CADAFUBG00000069	-3.30152	-3.46737		AFUB_000690	CADAFUBG00000069	-2.75035	-2.81475
AFUB_000700	CADAFUBG00000070	-2.01498	-1.80769		AFUB_000700	CADAFUBG00000070	-2.03134	-2.27975
AFUB_000710	CADAFUBG00000071	-0.690294	-0.890628		AFUB_000710	CADAFUBG00000071	-0.891653	-1.16731
AFUB_000720	CADAFUBG00000072	0.180874	-0.520099		AFUB_000720	CADAFUBG00000072	1.60376	1.40833
AFUB_000730	CADAFUBG00000073	0.501304	0.34631		AFUB_000730	CADAFUBG00000073	0.305969	0.150411
AFUB_000740	CADAFUBG00000074	2.2928	2.29924		AFUB_000740	CADAFUBG00000074	1.14389	1.8941
AFUB_000750	CADAFUBG00000075	-1.72488	-1.51759		AFUB_000750	CADAFUBG00000075	-0.705462	-0.531731
AFUB_000760	CADAFUBG00000076	-1.36567	-1.26713		AFUB_000760	CADAFUBG00000076	-0.913272	-0.717768
AFUB_000770	CADAFUBG00000077	-1.64361	-1.12839		AFUB_000770	CADAFUBG00000077	-1.20714	-1.16946
AFUB_000780	CADAFUBG00000078	-0.68307	-0.284795		AFUB_000780	CADAFUBG00000078	-0.394446	-0.00429169
AFUB_000790	CADAFUBG00000079	-0.366044	-0.270852		AFUB_000790	CADAFUBG00000079	-0.428997	-0.271756
AFUB_000800	CADAFUBG00000080	-0.393675	0.264927		AFUB_000800	CADAFUBG00000080	0.411484	-0.357069
AFUB_000810	CADAFUBG00000081	-0.746592	0.596754		AFUB_000810	CADAFUBG00000081	0.754293	0.866222
AFUB_000820	CADAFUBG00000082	-0.451206	-0.261506		AFUB_000820	CADAFUBG00000082	0.00326102	-0.270701
AFUB_000830	CADAFUBG00000083	0.491592	1.96801		AFUB_000830	CADAFUBG00000083	1.85524	2.75602
AFUB_000840	CADAFUBG00000084	0.315683	0.313125		AFUB_000840	CADAFUBG00000084	0.322605	0.581978
AFUB_000850	CADAFUBG00000085	-0.472674	-0.560926		AFUB_000850	CADAFUBG00000085	-0.381224	-0.470207
AFUB_000860	CADAFUBG00000086	-0.18663	-0.180584		AFUB_000860	CADAFUBG00000086	0.0395551	-0.0931071
AFUB_000870	CADAFUBG00000087	-0.660934	-0.385371		AFUB_000870	CADAFUBG00000087	0.346945	0.880664
AFUB_000880	CADAFUBG00000088	-0.324911	-0.304027		AFUB_000880	CADAFUBG00000088	-0.524919	-0.470658
AFUB_000890	CADAFUBG00000089	-0.330804	0.285959		AFUB_000890	CADAFUBG00000089	-0.0541285	0.301064
AFUB_000900	CADAFUBG00000090	-0.267462	-0.0907522		AFUB_000900	CADAFUBG00000090	0.00156157	0.29956
AFUB_000910	CADAFUBG00000091	-0.4183	-1.03776		AFUB_000910	CADAFUBG00000091	1.18976	1.0914
AFUB_000920	CADAFUBG00000092	0.152767	-0.284571		AFUB_000920	CADAFUBG00000092	-0.641613	-0.92886
AFUB_000930	CADAFUBG00000093	0.232794	-0.459109		AFUB_000930	CADAFUBG00000093	-0.749698	-1.05663
AFUB_000940	CADAFUBG00000094	-0.665864	-1.34561		AFUB_000940	CADAFUBG00000094	-1.01921	-1.34962
AFUB_000950	CADAFUBG00000095	-0.245258	-0.644082		AFUB_000950	CADAFUBG00000095	-0.0932681	-0.560305
AFUB_000960	CADAFUBG00000096	-0.138882	-0.225733		AFUB_000960	CADAFUBG00000096	0.250647	-0.0720424
AFUB_000970	CADAFUBG00000097	0.168427	-0.180363		AFUB_000970	CADAFUBG00000097	-0.213926	-0.915152
AFUB_000980	CADAFUBG00000098	0.433946	0.13128		AFUB_000980	CADAFUBG00000098	0.511391	-0.196721
AFUB_000990	CADAFUBG00000099	3.22099	3.55437		AFUB_000990	CADAFUBG00000099	2.65533	2.89629
AFUB_001000	CADAFUBG00000100	4.35093	4.80392		AFUB_001000	CADAFUBG00000100	2.22197	2.47763
AFUB_001010	CADAFUBG00000101	4.75997	4.493		AFUB_001010	CADAFUBG00000101	2.6298	2.24855
AFUB_001020	CADAFUBG00000102	0.581574	0.835228		AFUB_001020	CADAFUBG00000102	-0.355774	-0.462725
AFUB_001030	CADAFUBG00000103	0.00376187	-0.333057		AFUB_001030	CADAFUBG00000103	0.517438	0.323619
AFUB_001040	CADAFUBG00000104	-0.180422	-0.598039		AFUB_001040	CADAFUBG00000104	0.0933367	-0.0568779
AFUB_001050	CADAFUBG00000105	0.397903	0.223873		AFUB_001050	CADAFUBG00000105	-0.0797707	-0.192361
AFUB_001060	CADAFUBG00000106	0.276502	0.274501		AFUB_001060	CADAFUBG00000106	0.289473	0.180418
AFUB_001070	CADAFUBG00000107	-0.108766	0.0468503		AFUB_001070	CADAFUBG00000107	0.304379	0.304221
AFUB_001080	CADAFUBG00000108	-0.0458793	-0.17976		AFUB_001080	CADAFUBG00000108	0.439962	0.23952
AFUB_001090	CADAFUBG00000109	4.08299	-0.252421		AFUB_001090	CADAFUBG00000109	NA	Inf
AFUB_001100	CADAFUBG00000110	0.452404	0.594781		AFUB_001100	CADAFUBG00000110	-0.336038	-0.475065
AFUB_001110	CADAFUBG00000111	0.227715	0.230541		AFUB_001110	CADAFUBG00000111	0.0452298	-0.238973
AFUB_001120	CADAFUBG00000112	0.725612	0.440948		AFUB_001120	CADAFUBG00000112	0.545573	0.480234
AFUB_001130	CADAFUBG00000113	1.48367	1.02392		AFUB_001130	CADAFUBG00000113	0.137918	0.965731
AFUB_001140	CADAFUBG00000114	0.620336	0.669082		AFUB_001140	CADAFUBG00000114	-0.158243	0.00175891
AFUB_001150	CADAFUBG00000115	-1.07694	-1.40408		AFUB_001150	CADAFUBG00000115	-0.801538	-0.449506
AFUB_001160	CADAFUBG00000116	-0.456633	-0.517733		AFUB_001160	CADAFUBG00000116	0.345348	0.451005
AFUB_001170	CADAFUBG00000117	-1.22134	-1.06676		AFUB_001170	CADAFUBG00000117	0.0686425	0.24247
AFUB_001180	CADAFUBG00000118	1.4342	1.28798		AFUB_001180	CADAFUBG00000118	0.446431	0.616897
AFUB_001190	CADAFUBG00000119	-0.0421246	-0.14806		AFUB_001190	CADAFUBG00000119	-0.264771	-0.212181
AFUB_001200	CADAFUBG00000120	-0.305778	-0.324724		AFUB_001200	CADAFUBG00000120	-0.205964	-0.347523
AFUB_001210	CADAFUBG00000121	0.170766	0.0832584		AFUB_001210	CADAFUBG00000121	-0.00727029	-0.224564
AFUB_001220	CADAFUBG00000122	0.637511	2.46721		AFUB_001220	CADAFUBG00000122	-0.111638	0.503198
AFUB_001230	CADAFUBG00000123	-0.616487	-0.341323		AFUB_001230	CADAFUBG00000123	0.645244	0.655502
AFUB_001240	CADAFUBG00000124	0.218375	1.80178		AFUB_001240	CADAFUBG00000124	#NAME?	2.03508
AFUB_001250	CADAFUBG00000125	-1.34015	-1.47547		AFUB_001250	CADAFUBG00000125	-1.26189	-1.47743
AFUB_001260	CADAFUBG00000126	-1.4957	-1.7906		AFUB_001260	CADAFUBG00000126	-1.18533	-1.68328
AFUB_001270	CADAFUBG00000127	1.01265	0.751971		AFUB_001270	CADAFUBG00000127	0.692217	-0.0604957
AFUB_001280	CADAFUBG00000128	0.0788881	0.253663		AFUB_001280	CADAFUBG00000128	-0.80408	-1.00975
AFUB_001290	CADAFUBG00000129	0.552057	0.36066		AFUB_001290	CADAFUBG00000129	0.191047	0.106839
AFUB_001300	CADAFUBG00000130	-1.83632	-1.70519		AFUB_001300	CADAFUBG00000130	-1.39891	-0.931275
AFUB_001310	CADAFUBG00000131	-0.738481	-0.376421		AFUB_001310	CADAFUBG00000131	1.0876	0.855339
AFUB_001320	CADAFUBG00000132	0.194625	0.196118		AFUB_001320	CADAFUBG00000132	0.135842	0.325981
AFUB_001330	CADAFUBG00000133	-0.810463	-0.7819		AFUB_001330	CADAFUBG00000133	-0.55595	-0.586259
AFUB_001340	CADAFUBG00000134	0.0538115	0.0321629		AFUB_001340	CADAFUBG00000134	-0.646547	-0.743697
AFUB_001350	CADAFUBG00000135	-0.182979	0.0320116		AFUB_001350	CADAFUBG00000135	-0.21602	0.188972
AFUB_001360	CADAFUBG00000136	-1.10282	-1.32054		AFUB_001360	CADAFUBG00000136	-1.07155	-1.48497
AFUB_001370	CADAFUBG00000137	-3.39717	-4.03225		AFUB_001370	CADAFUBG00000137	-3.30964	-2.9582
AFUB_001380	CADAFUBG00000138	2.44519	-0.252421		AFUB_001380	CADAFUBG00000138	NA	Inf
AFUB_001390	CADAFUBG00000139	Inf	Inf		AFUB_001390	CADAFUBG00000139	-2.34033	0.671282
AFUB_001400	CADAFUBG00000140	1.12702	0.728315		AFUB_001400	CADAFUBG00000140	-0.19555	-0.538326
AFUB_001410	CADAFUBG00000141	-0.120388	-0.226609		AFUB_001410	CADAFUBG00000141	-0.037356	-0.201692
AFUB_001420	CADAFUBG00000142	0.197976	0.26915		AFUB_001420	CADAFUBG00000142	0.660019	0.664592
AFUB_001430	CADAFUBG00000143	-0.16772	-0.195044		AFUB_001430	CADAFUBG00000143	-0.026014	0.0875609
AFUB_001440	CADAFUBG00000144	-2.0575	-2.11986		AFUB_001440	CADAFUBG00000144	-0.343551	-0.180898
AFUB_001450	CADAFUBG00000145	-0.0458183	-0.466043		AFUB_001450	CADAFUBG00000145	0.0935576	0.0146796
AFUB_001460	CADAFUBG00000146	0.360974	0.387267		AFUB_001460	CADAFUBG00000146	0.887299	0.92796
AFUB_001470	CADAFUBG00000147	-0.0147691	-0.117893		AFUB_001470	CADAFUBG00000147	-0.112557	-0.15795
AFUB_001480	CADAFUBG00000148	0.517269	0.70074		AFUB_001480	CADAFUBG00000148	0.526607	0.454602
AFUB_001490	CADAFUBG00000149	0.0658884	0.435305		AFUB_001490	CADAFUBG00000149	0.800644	0.749391
AFUB_001500	CADAFUBG00000150	-0.0611318	0.382789		AFUB_001500	CADAFUBG00000150	0.332815	0.416222
AFUB_001510	CADAFUBG00000151	1.31927	1.00383		AFUB_001510	CADAFUBG00000151	0.0926907	-0.377008
AFUB_001520	CADAFUBG00000152	-0.663683	-0.734611		AFUB_001520	CADAFUBG00000152	-0.981857	-0.826474
AFUB_001530	CADAFUBG00000153	0.297346	0.295068		AFUB_001530	CADAFUBG00000153	0.223705	0.329058
AFUB_001540	CADAFUBG00000154	-0.180241	-0.0366236		AFUB_001540	CADAFUBG00000154	-0.135174	-0.254661
AFUB_001550	CADAFUBG00000155	0.585081	0.494176		AFUB_001550	CADAFUBG00000155	0.276402	0.134928
AFUB_001560	CADAFUBG00000156	0.429651	0.13842		AFUB_001560	CADAFUBG00000156	0.0837345	-0.248209
AFUB_001570	CADAFUBG00000157	-1.10932	-1.61198		AFUB_001570	CADAFUBG00000157	-0.798402	-1.07929
AFUB_001580	CADAFUBG00000158	-1.4195	-1.30735		AFUB_001580	CADAFUBG00000158	-0.837901	-1.00044
AFUB_001590	CADAFUBG00000159	-0.292735	-0.238382		AFUB_001590	CADAFUBG00000159	0.456945	0.63686
AFUB_001600	CADAFUBG00000160	0.0762165	0.392223		AFUB_001600	CADAFUBG00000160	0.0253189	0.0617093
AFUB_001610	CADAFUBG00000161	0.250271	0.0693737		AFUB_001610	CADAFUBG00000161	0.734455	0.704421
AFUB_001620	CADAFUBG00000162	-1.42529	-1.80717		AFUB_001620	CADAFUBG00000162	-0.551186	-0.616421
AFUB_001630	CADAFUBG00000163	-0.0690283	0.237042		AFUB_001630	CADAFUBG00000163	0.86915	0.837164
AFUB_001640	CADAFUBG00000164	0.860371	0.6239		AFUB_001640	CADAFUBG00000164	0.27353	-0.0370997
AFUB_001650	CADAFUBG00000165	-0.34734	-0.0889435		AFUB_001650	CADAFUBG00000165	-0.110967	0.0332838
AFUB_001660	CADAFUBG00000166	-0.281297	-0.218836		AFUB_001660	CADAFUBG00000166	0.334328	0.359303
AFUB_001670	CADAFUBG00000167	0.503001	0.631335		AFUB_001670	CADAFUBG00000167	0.295393	0.232038
AFUB_001680	CADAFUBG00000168	0.729079	0.607619		AFUB_001680	CADAFUBG00000168	-0.449347	-0.588675
AFUB_001690	CADAFUBG00000169	0.363299	0.64333		AFUB_001690	CADAFUBG00000169	0.854347	0.43542
AFUB_001700	CADAFUBG00000170	-0.643522	-0.341524		AFUB_001700	CADAFUBG00000170	-0.540522	-0.874888
AFUB_001710	CADAFUBG00000171	1.00978	1.26898		AFUB_001710	CADAFUBG00000171	0.369216	0.53291
AFUB_001720	CADAFUBG00000172	0.98094	0.891951		AFUB_001720	CADAFUBG00000172	0.643603	0.471723
AFUB_001730	CADAFUBG00000173	-0.4123	-0.0623338		AFUB_001730	CADAFUBG00000173	-0.0833244	-0.00724667
AFUB_001740	CADAFUBG00000174	0.165205	0.397862		AFUB_001740	CADAFUBG00000174	0.518379	0.82518
AFUB_001750	CADAFUBG00000175	-0.639667	-0.775203		AFUB_001750	CADAFUBG00000175	-1.09134	-1.07366
AFUB_001760	CADAFUBG00000176	-0.0962494	-0.180989		AFUB_001760	CADAFUBG00000176	0.187112	0.344799
AFUB_001770	CADAFUBG00000177	-0.479855	-0.534532		AFUB_001770	CADAFUBG00000177	-0.0783221	-0.0973007
AFUB_001780	CADAFUBG00000178	-0.572536	-0.393226		AFUB_001780	CADAFUBG00000178	0.0280429	0.345028
AFUB_001790	CADAFUBG00000179	0.196293	0.224624		AFUB_001790	CADAFUBG00000179	0.321135	0.283116
AFUB_001800	CADAFUBG00000180	0.339526	0.752997		AFUB_001800	CADAFUBG00000180	-0.166784	0.217623
AFUB_001810	CADAFUBG00000181	0.465478	0.378911		AFUB_001810	CADAFUBG00000181	0.166824	-0.0698153
AFUB_001820	CADAFUBG00000182	0.637642	0.503398		AFUB_001820	CADAFUBG00000182	-0.257579	-0.568814
AFUB_001830	CADAFUBG00000183	0.106605	0.364665		AFUB_001830	CADAFUBG00000183	0.117812	0.188489
AFUB_001840	CADAFUBG00000184	0.659656	0.639763		AFUB_001840	CADAFUBG00000184	0.850233	0.808643
AFUB_001850	CADAFUBG00000185	0.183066	0.44317		AFUB_001850	CADAFUBG00000185	1.20348	1.28973
AFUB_001860	CADAFUBG00000186	-0.150224	-0.494651		AFUB_001860	CADAFUBG00000186	-0.546863	-0.741479
AFUB_001870	CADAFUBG00000187	-0.284408	-0.307638		AFUB_001870	CADAFUBG00000187	-0.0401928	0.0874725
AFUB_001880	CADAFUBG00000188	-0.617208	-0.538186		AFUB_001880	CADAFUBG00000188	-0.64548	-0.542418
AFUB_001890	CADAFUBG00000189	0.360383	0.331016		AFUB_001890	CADAFUBG00000189	0.594939	0.918933
AFUB_001900	CADAFUBG00000190	-0.0139296	-0.0531883		AFUB_001900	CADAFUBG00000190	-0.240777	-0.366533
AFUB_001910	CADAFUBG00000191	0.235845	-0.255796		AFUB_001910	CADAFUBG00000191	-1.06428	-1.0152
AFUB_001920	CADAFUBG00000192	-0.622387	-0.761042		AFUB_001920	CADAFUBG00000192	0.117227	-0.0350255
AFUB_001930	CADAFUBG00000193	0.108888	0.198694		AFUB_001930	CADAFUBG00000193	0.127912	0.106157
AFUB_001940	CADAFUBG00000194	-0.735815	-0.692527		AFUB_001940	CADAFUBG00000194	-0.512125	-0.638175
AFUB_001950	CADAFUBG00000195	0.201251	0.977569		AFUB_001950	CADAFUBG00000195	-0.769224	-0.814173
AFUB_001960	CADAFUBG00000196	-0.135216	0.17898		AFUB_001960	CADAFUBG00000196	-0.576616	-0.333818
AFUB_001970	CADAFUBG00000197	-0.670315	-0.596615		AFUB_001970	CADAFUBG00000197	0.90882	0.86752
AFUB_001980	CADAFUBG00000198	-0.871197	-0.493758		AFUB_001980	CADAFUBG00000198	-0.311634	-0.409477
AFUB_001990	CADAFUBG00000199	-0.594585	-0.63675		AFUB_001990	CADAFUBG00000199	0.152014	0.119454
AFUB_002000	CADAFUBG00000200	-1.75385	-1.79536		AFUB_002000	CADAFUBG00000200	-0.43174	-0.0218861
AFUB_002010	CADAFUBG00000201	-1.28358	-1.42352		AFUB_002010	CADAFUBG00000201	0.0626115	0.200527
AFUB_002020	CADAFUBG00000202	-1.03166	-1.43565		AFUB_002020	CADAFUBG00000202	-1.66772	-2.08744
AFUB_002030	CADAFUBG00000203	-1.05231	-0.598767		AFUB_002030	CADAFUBG00000203	-0.754197	-0.896901
AFUB_002040	CADAFUBG00000204	0.0770512	0.460925		AFUB_002040	CADAFUBG00000204	-0.227177	-0.383407
AFUB_002050	CADAFUBG00000205	-0.287775	-0.836593		AFUB_002050	CADAFUBG00000205	-0.293853	-0.427915
AFUB_002060	CADAFUBG00000206	0.298613	0.419434		AFUB_002060	CADAFUBG00000206	-0.0620125	1.93923
AFUB_002070	CADAFUBG00000207	0.676439	0.649647		AFUB_002070	CADAFUBG00000207	0.487593	1.91254
AFUB_002080	CADAFUBG00000208	0.286488	0.417505		AFUB_002080	CADAFUBG00000208	0.664983	1.13263
AFUB_002090	CADAFUBG00000209	-1.26234	-1.09076		AFUB_002090	CADAFUBG00000209	-0.919862	-0.230741
AFUB_002100	CADAFUBG00000210	1.22567	0.731352		AFUB_002100	CADAFUBG00000210	0.0370123	0.0406918
AFUB_002110	CADAFUBG00000211	1.8344	1.00611		AFUB_002110	CADAFUBG00000211	-0.356987	-1.13771
AFUB_002120	CADAFUBG00000212	-0.117832	-0.223402		AFUB_002120	CADAFUBG00000212	-0.455906	-0.685751
AFUB_002130	CADAFUBG00000213	-0.0184144	0.202117		AFUB_002130	CADAFUBG00000213	-1.47486	-1.3636
AFUB_002140	CADAFUBG00000214	-0.174547	-0.0181368		AFUB_002140	CADAFUBG00000214	-0.256713	-0.228182
AFUB_002150	CADAFUBG00000215	0.267639	0.455207		AFUB_002150	CADAFUBG00000215	0.359051	0.400014
AFUB_002160	CADAFUBG00000216	0.765858	0.798342		AFUB_002160	CADAFUBG00000216	0.57998	0.673454
AFUB_002170	CADAFUBG00000217	-0.523817	-0.702559		AFUB_002170	CADAFUBG00000217	0.226195	0.103893
AFUB_002180	CADAFUBG00000218	-0.837138	-0.944333		AFUB_002180	CADAFUBG00000218	-0.118042	-0.263629
AFUB_002190	CADAFUBG00000219	-1.21088	-1.0938		AFUB_002190	CADAFUBG00000219	-0.313794	-0.100239
AFUB_002200	CADAFUBG00000220	0.360467	0.530133		AFUB_002200	CADAFUBG00000220	-0.164387	0.252117
AFUB_002210	CADAFUBG00000221	2.06361	1.41079		AFUB_002210	CADAFUBG00000221	0.569688	0.629414
AFUB_002220	CADAFUBG00000222	-2.34836	-0.306714		AFUB_002220	CADAFUBG00000222	-1.0395	-0.887074
AFUB_002230	CADAFUBG00000223	0.482197	0.434232		AFUB_002230	CADAFUBG00000223	-0.0669432	0.0597245
AFUB_002240	CADAFUBG00000224	0.904017	0.942064		AFUB_002240	CADAFUBG00000224	-0.497152	-0.649975
AFUB_002250	CADAFUBG00000225	0.0704276	0.418978		AFUB_002250	CADAFUBG00000225	0.303562	0.402935
AFUB_002260	CADAFUBG00000226	-0.461965	-0.221211		AFUB_002260	CADAFUBG00000226	-0.718806	-0.521656
AFUB_002270	CADAFUBG00000227	0.787324	1.6381		AFUB_002270	CADAFUBG00000227	0.384613	0.622766
AFUB_002280	CADAFUBG00000228	1.46581	1.76247		AFUB_002280	CADAFUBG00000228	1.46054	1.21403
AFUB_002290	CADAFUBG00000229	0.7296	0.745028		AFUB_002290	CADAFUBG00000229	0.405342	0.29687
AFUB_002300	CADAFUBG00000230	2.00988	2.2092		AFUB_002300	CADAFUBG00000230	0.516035	-0.000393077
AFUB_002310	CADAFUBG00000231	1.01214	1.44879		AFUB_002310	CADAFUBG00000231	-0.125641	-0.60818
AFUB_002320	CADAFUBG00000232	0.559763	1.16663		AFUB_002320	CADAFUBG00000232	-0.142984	-0.113195
AFUB_002330	CADAFUBG00000233	0.0416802	0.31104		AFUB_002330	CADAFUBG00000233	-0.0263162	0.157702
AFUB_002340	CADAFUBG00000234	0.0272051	0.0498169		AFUB_002340	CADAFUBG00000234	-0.931073	-1.0954
AFUB_002350	CADAFUBG00000235	-0.122425	0.0544395		AFUB_002350	CADAFUBG00000235	-0.400693	-0.259937
AFUB_002360	CADAFUBG00000236	-1.42947	-1.02173		AFUB_002360	CADAFUBG00000236	-0.0485384	-0.0939541
AFUB_002370	CADAFUBG00000237	2.13764	2.00959		AFUB_002370	CADAFUBG00000237	0.215518	-0.078075
AFUB_002380	CADAFUBG00000238	2.68494	2.73986		AFUB_002380	CADAFUBG00000238	0.961567	1.1614
AFUB_002390	CADAFUBG00000239	0.470655	0.382812		AFUB_002390	CADAFUBG00000239	0.16641	0.0599213
AFUB_002400	CADAFUBG00000240	-0.310234	-0.150517		AFUB_002400	CADAFUBG00000240	0.00205275	-0.0870576
AFUB_002410	CADAFUBG00000241	0.315462	0.236143		AFUB_002410	CADAFUBG00000241	-0.118918	-0.245397
AFUB_002420	CADAFUBG00000242	0.170633	1.08676		AFUB_002420	CADAFUBG00000242	0.0382981	0.123352
AFUB_002430	CADAFUBG00000243	0.576412	0.656717		AFUB_002430	CADAFUBG00000243	0.333262	0.339154
AFUB_002440	CADAFUBG00000244	-0.167589	-0.308759		AFUB_002440	CADAFUBG00000244	-0.256137	-0.139499
AFUB_002450	CADAFUBG00000245	-0.226601	-0.265778		AFUB_002450	CADAFUBG00000245	-0.435508	-0.402071
AFUB_002460	CADAFUBG00000246	-0.807467	-0.848585		AFUB_002460	CADAFUBG00000246	-0.18566	-0.298552
AFUB_002470	CADAFUBG00000247	-0.638072	-0.284599		AFUB_002470	CADAFUBG00000247	0.132019	0.386036
AFUB_002480	CADAFUBG00000248	-0.517983	-0.402626		AFUB_002480	CADAFUBG00000248	0.489365	0.552926
AFUB_002490	CADAFUBG00000249	0.509221	0.375233		AFUB_002490	CADAFUBG00000249	0.285191	0.117179
AFUB_002500	CADAFUBG00000250	-1.02084	-1.25906		AFUB_002500	CADAFUBG00000250	-1.00455	-1.06356
AFUB_002510	CADAFUBG00000251	0.493118	0.330925		AFUB_002510	CADAFUBG00000251	1.14353	1.08169
AFUB_002520	CADAFUBG00000252	-0.459732	-0.392004		AFUB_002520	CADAFUBG00000252	0.174878	0.0997654
AFUB_002530	CADAFUBG00000253	0.347631	0.45123		AFUB_002530	CADAFUBG00000253	0.528174	0.644064
AFUB_002540	CADAFUBG00000254	0.988257	0.8873		AFUB_002540	CADAFUBG00000254	0.943683	0.755644
AFUB_002550	CADAFUBG00000255	0.501395	0.456628		AFUB_002550	CADAFUBG00000255	0.158404	0.202848
AFUB_002560	CADAFUBG00000256	2.16455	2.36597		AFUB_002560	CADAFUBG00000256	0.946474	0.674308
AFUB_002570	CADAFUBG00000257	0.00414245	0.12688		AFUB_002570	CADAFUBG00000257	-0.312055	-0.306212
AFUB_002580	CADAFUBG00000258	-0.0845696	-0.00964928		AFUB_002580	CADAFUBG00000258	0.457803	0.473704
AFUB_002590	CADAFUBG00000259	1.28877	1.38567		AFUB_002590	CADAFUBG00000259	0.15062	-0.024734
AFUB_002600	CADAFUBG00000260	0.894225	1.1147		AFUB_002600	CADAFUBG00000260	0.865193	0.761872
AFUB_002610	CADAFUBG00000261	0.3908	0.448505		AFUB_002610	CADAFUBG00000261	2.01597	1.91772
AFUB_002620	CADAFUBG00000262	-1.87883	0.539696		AFUB_002620	CADAFUBG00000262	NA	Inf
AFUB_002630	CADAFUBG00000263	#NAME?	1.4069		AFUB_002630	CADAFUBG00000263	Inf	0.112584
AFUB_002640	CADAFUBG00000264	-0.540312	-1.17032		AFUB_002640	CADAFUBG00000264	NA	NA
AFUB_002650	CADAFUBG00000265	-2.04587	0.919334		AFUB_002650	CADAFUBG00000265	-0.201817	-0.595896
AFUB_002660	CADAFUBG00000266	-0.329742	-0.419041		AFUB_002660	CADAFUBG00000266	-0.419883	-0.514662
AFUB_002670	CADAFUBG00000267	0.455343	0.448646		AFUB_002670	CADAFUBG00000267	0.278979	0.275988
AFUB_002680	CADAFUBG00000268	-1.22408	-1.2403		AFUB_002680	CADAFUBG00000268	-0.83152	-0.542902
AFUB_002690	CADAFUBG00000269	-0.195831	-0.0133132		AFUB_002690	CADAFUBG00000269	0.136201	0.600484
AFUB_002700	CADAFUBG00000270	3.75471	5.77125		AFUB_002700	CADAFUBG00000270	3.35505	5.56513
AFUB_002710	CADAFUBG00000271	0.88209	1.69115		AFUB_002710	CADAFUBG00000271	0.126915	0.458226
AFUB_002720	CADAFUBG00000272	-0.402639	-0.356837		AFUB_002720	CADAFUBG00000272	-0.243063	0.137168
AFUB_002730	CADAFUBG00000273	-0.404297	-0.500287		AFUB_002730	CADAFUBG00000273	0.451132	0.716414
AFUB_002740	CADAFUBG00000274	1.31538	1.47831		AFUB_002740	CADAFUBG00000274	0.778284	0.731447
AFUB_002750	CADAFUBG00000275	0.342871	0.422218		AFUB_002750	CADAFUBG00000275	-0.145072	0.0202066
AFUB_002760	CADAFUBG00000276	-0.128073	-0.182891		AFUB_002760	CADAFUBG00000276	0.015196	-0.0919154
AFUB_002770	CADAFUBG00000277	0.87363	0.418129		AFUB_002770	CADAFUBG00000277	0.625789	0.908738
AFUB_002780	CADAFUBG00000278	-0.130525	-0.165655		AFUB_002780	CADAFUBG00000278	-0.591296	-0.568287
AFUB_002790	CADAFUBG00000279	0.726463	0.565906		AFUB_002790	CADAFUBG00000279	0.721312	0.566601
AFUB_002800	CADAFUBG00000280	0.236726	0.31938		AFUB_002800	CADAFUBG00000280	-0.264695	-0.122103
AFUB_002810	CADAFUBG00000281	0.0373167	0.183539		AFUB_002810	CADAFUBG00000281	0.922779	0.856021
AFUB_002820	CADAFUBG00000282	-0.0393682	0.373729		AFUB_002820	CADAFUBG00000282	0.517009	0.467076
AFUB_002830	CADAFUBG00000283	0.177073	-0.209932		AFUB_002830	CADAFUBG00000283	0.661265	0.0331901
AFUB_002840	CADAFUBG00000284	0.895236	-0.065371		AFUB_002840	CADAFUBG00000284	1.07722	0.488243
AFUB_002850	CADAFUBG00000285	1.69611	1.47401		AFUB_002850	CADAFUBG00000285	0.826722	0.371854
AFUB_002860	CADAFUBG00000286	0.858201	0.821358		AFUB_002860	CADAFUBG00000286	0.218572	0.121165
AFUB_002870	CADAFUBG00000287	-0.00593374	0.249608		AFUB_002870	CADAFUBG00000287	-0.116196	-0.0659778
AFUB_002880	CADAFUBG00000288	0.0616406	0.360511		AFUB_002880	CADAFUBG00000288	-0.0851166	0.0200285
AFUB_002890	CADAFUBG00000289	0.923416	0.651774		AFUB_002890	CADAFUBG00000289	0.483315	0.0895857
AFUB_002900	CADAFUBG00000290	1.33675	1.30676		AFUB_002900	CADAFUBG00000290	0.454114	-0.181083
AFUB_002910	CADAFUBG00000291	2.50055	2.41521		AFUB_002910	CADAFUBG00000291	1.34702	1.42726
AFUB_002920	CADAFUBG00000292	-0.0558492	-0.152157		AFUB_002920	CADAFUBG00000292	-0.358198	-0.517376
AFUB_002930	CADAFUBG00000293	-0.742266	-0.77578		AFUB_002930	CADAFUBG00000293	-0.465026	-0.44226
AFUB_002940	CADAFUBG00000294	-0.371624	-0.106676		AFUB_002940	CADAFUBG00000294	0.756178	0.816394
AFUB_002950	CADAFUBG00000295	-2.28595	-2.20486		AFUB_002950	CADAFUBG00000295	-0.203239	-0.371115
AFUB_002960	CADAFUBG00000296	-1.83293	-1.94403		AFUB_002960	CADAFUBG00000296	-0.50949	-0.63046
AFUB_002970	CADAFUBG00000297	0.967187	0.678571		AFUB_002970	CADAFUBG00000297	1.21175	0.725298
AFUB_002980	CADAFUBG00000298	1.13958	1.47146		AFUB_002980	CADAFUBG00000298	0.0178379	0.0753636
AFUB_002990	CADAFUBG00000299	2.60228	2.97394		AFUB_002990	CADAFUBG00000299	0.387914	0.476325
AFUB_003000	CADAFUBG00000300	0.410151	0.51227		AFUB_003000	CADAFUBG00000300	0.389947	0.78043
AFUB_003010	CADAFUBG00000301	1.56384	1.8587		AFUB_003010	CADAFUBG00000301	-0.254737	-0.249741
AFUB_003020	CADAFUBG00000302	#NAME?	1.42966		AFUB_003020	CADAFUBG00000302	#NAME?	0.541556
AFUB_003030	CADAFUBG00000303	2.70019	2.90531		AFUB_003030	CADAFUBG00000303	1.07587	-0.869223
AFUB_003040	CADAFUBG00000304	-0.0920693	-0.0142719		AFUB_003040	CADAFUBG00000304	0.135485	-0.0116803
AFUB_003050	CADAFUBG00000305	-0.656452	-0.711102		AFUB_003050	CADAFUBG00000305	-0.310277	-0.23883
AFUB_003060	CADAFUBG00000306	0.464395	0.781414		AFUB_003060	CADAFUBG00000306	1.80626	0.582421
AFUB_003070	CADAFUBG00000307	-0.526336	-0.311621		AFUB_003070	CADAFUBG00000307	-0.386714	-0.328297
AFUB_003080	CADAFUBG00000308	0.689586	0.39189		AFUB_003080	CADAFUBG00000308	-0.041531	0.0183126
AFUB_003090	CADAFUBG00000309	0.381253	1.18419		AFUB_003090	CADAFUBG00000309	-0.097011	-0.252278
AFUB_003100	CADAFUBG00000310	-0.00291879	0.37969		AFUB_003100	CADAFUBG00000310	-0.105334	-0.162839
AFUB_003110	CADAFUBG00000311	-0.435572	-0.280538		AFUB_003110	CADAFUBG00000311	-0.226433	-0.00417084
AFUB_003120	CADAFUBG00000312	-0.770183	-1.00917		AFUB_003120	CADAFUBG00000312	0.944423	0.904795
AFUB_003130	CADAFUBG00000313	-1.05342	-1.85568		AFUB_003130	CADAFUBG00000313	0.840007	-0.513988
AFUB_003140	CADAFUBG00000314	1.80056	1.70053		AFUB_003140	CADAFUBG00000314	0.0264352	-0.0392448
AFUB_003150	CADAFUBG00000315	0.5107	0.304596		AFUB_003150	CADAFUBG00000315	-0.229529	-0.197342
AFUB_003160	CADAFUBG00000316	2.21551	2.20321		AFUB_003160	CADAFUBG00000316	1.51137	1.56024
AFUB_003170	CADAFUBG00000317	-1.76722	-1.79661		AFUB_003170	CADAFUBG00000317	-0.00418162	-0.0600414
AFUB_003180	CADAFUBG00000318	1.02008	1.29981		AFUB_003180	CADAFUBG00000318	0.449103	0.865538
AFUB_003190	CADAFUBG00000319	-0.122295	0.0427992		AFUB_003190	CADAFUBG00000319	0.535161	0.417499
AFUB_003200	CADAFUBG00000320	-0.410315	-0.332576		AFUB_003200	CADAFUBG00000320	-1.02601	-0.90093
AFUB_003210	CADAFUBG00000321	-0.180264	-0.0300512		AFUB_003210	CADAFUBG00000321	0.366553	0.185146
AFUB_003220	CADAFUBG00000322	-0.330562	-0.557463		AFUB_003220	CADAFUBG00000322	0.239157	0.323419
AFUB_003230	CADAFUBG00000323	-0.279938	-0.167286		AFUB_003230	CADAFUBG00000323	0.0771498	-0.0467264
AFUB_003240	CADAFUBG00000324	0.683676	0.305465		AFUB_003240	CADAFUBG00000324	0.611712	0.829534
AFUB_003250	CADAFUBG00000325	1.49205	1.52587		AFUB_003250	CADAFUBG00000325	0.635279	0.386646
AFUB_003260	CADAFUBG00000326	-0.481363	-0.34116		AFUB_003260	CADAFUBG00000326	-0.427027	-0.175966
AFUB_003270	CADAFUBG00000327	0.548266	0.83613		AFUB_003270	CADAFUBG00000327	0.499762	0.455554
AFUB_003280	CADAFUBG00000328	0.580938	0.596023		AFUB_003280	CADAFUBG00000328	0.426239	0.206764
AFUB_003290	CADAFUBG00000329	0.0517098	0.0219668		AFUB_003290	CADAFUBG00000329	0.0980919	0.183471
AFUB_003300	CADAFUBG00000330	-0.224503	-0.19133		AFUB_003300	CADAFUBG00000330	0.0737341	0.0786238
AFUB_003310	CADAFUBG00000331	-0.657325	-0.464699		AFUB_003310	CADAFUBG00000331	0.0960206	0.440311
AFUB_003320	CADAFUBG00000332	0.162104	0.235761		AFUB_003320	CADAFUBG00000332	0.753475	0.455613
AFUB_003330	CADAFUBG00000333	0.12837	0.918034		AFUB_003330	CADAFUBG00000333	-0.00472407	-0.271039
AFUB_003340	CADAFUBG00000334	0.398781	0.981879		AFUB_003340	CADAFUBG00000334	0.320427	-0.157557
AFUB_003350	CADAFUBG00000335	-1.59794	-0.831829		AFUB_003350	CADAFUBG00000335	-1.41151	-1.88948
AFUB_003360	CADAFUBG00000336	-0.873816	-1.02783		AFUB_003360	CADAFUBG00000336	0.367098	0.29174
AFUB_003370	CADAFUBG00000337	-0.399728	-0.467086		AFUB_003370	CADAFUBG00000337	-0.239349	-0.481821
AFUB_003380	CADAFUBG00000338	-0.79929	-0.847188		AFUB_003380	CADAFUBG00000338	-0.597729	-0.64048
AFUB_003390	CADAFUBG00000339	0.387829	0.262545		AFUB_003390	CADAFUBG00000339	-0.27595	-0.278608
AFUB_003400	CADAFUBG00000340	0.556399	0.3807		AFUB_003400	CADAFUBG00000340	0.19695	-0.077185
AFUB_003410	CADAFUBG00000341	-0.956701	-1.08837		AFUB_003410	CADAFUBG00000341	-1.00211	-0.724253
AFUB_003420	CADAFUBG00000342	-0.809014	-1.00859		AFUB_003420	CADAFUBG00000342	-0.310018	-0.616104
AFUB_003430	CADAFUBG00000343	0.0460811	0.00722461		AFUB_003430	CADAFUBG00000343	0.347012	0.344887
AFUB_003440	CADAFUBG00000344	-0.662078	-0.717068		AFUB_003440	CADAFUBG00000344	-0.958977	-1.01593
AFUB_003450	CADAFUBG00000345	-0.347361	-0.622549		AFUB_003450	CADAFUBG00000345	-0.524248	-0.954283
AFUB_003460	CADAFUBG00000346	-0.278489	-0.167234		AFUB_003460	CADAFUBG00000346	0.0367715	0.0503394
AFUB_003470	CADAFUBG00000347	-0.168066	-0.0395266		AFUB_003470	CADAFUBG00000347	-0.345332	-0.284033
AFUB_003480	CADAFUBG00000348	0.447661	0.303973		AFUB_003480	CADAFUBG00000348	0.447811	0.353942
AFUB_003490	CADAFUBG00000349	0.476225	0.376212		AFUB_003490	CADAFUBG00000349	0.441833	0.551444
AFUB_003500	CADAFUBG00000350	-1.27531	-1.28634		AFUB_003500	CADAFUBG00000350	0.313283	0.324126
AFUB_003510	CADAFUBG00000351	-1.04689	-1.11225		AFUB_003510	CADAFUBG00000351	-0.45385	-0.582736
AFUB_003520	CADAFUBG00000352	-0.213866	-0.379014		AFUB_003520	CADAFUBG00000352	-0.651605	-0.503415
AFUB_003530	CADAFUBG00000353	-0.766081	-0.901252		AFUB_003530	CADAFUBG00000353	-1.01781	-0.516531
AFUB_003540	CADAFUBG00000354	-0.569947	-0.538763		AFUB_003540	CADAFUBG00000354	-0.515647	-0.605847
AFUB_003550	CADAFUBG00000355	-0.413054	-0.0894115		AFUB_003550	CADAFUBG00000355	-0.475024	0.184036
AFUB_003560	CADAFUBG00000356	0.933484	1.62148		AFUB_003560	CADAFUBG00000356	0.916971	1.7556
AFUB_003570	CADAFUBG00000357	0.141797	0.287216		AFUB_003570	CADAFUBG00000357	0.213185	0.357868
AFUB_003580	CADAFUBG00000358	1.50179	1.21498		AFUB_003580	CADAFUBG00000358	2.08251	1.81676
AFUB_003590	CADAFUBG00000359	#NAME?	3.32035		AFUB_003590	CADAFUBG00000359	Inf	0.41945
AFUB_003600	CADAFUBG00000360	1.07957	0.692946		AFUB_003600	CADAFUBG00000360	1.27666	1.0605
AFUB_003610	CADAFUBG00000361	2.80379	2.96655		AFUB_003610	CADAFUBG00000361	1.86198	2.31796
AFUB_003620	CADAFUBG00000362	1.73047	1.76898		AFUB_003620	CADAFUBG00000362	0.665699	0.968547
AFUB_003629	CADAFUBG00000363	0.0432611	2.28926		AFUB_003629	CADAFUBG00000363	0.0195809	-0.239456
AFUB_003630	CADAFUBG00000364	3.3552	3.00357		AFUB_003630	CADAFUBG00000364	2.29279	1.40926
AFUB_003640	CADAFUBG00000365	1.64873	0.650761		AFUB_003640	CADAFUBG00000365	#NAME?	0.121583
AFUB_003650	CADAFUBG00000366	5.44057	5.1242		AFUB_003650	CADAFUBG00000366	0.0565678	1.74875
AFUB_003660	CADAFUBG00000367	1.52064	2.42614		AFUB_003660	CADAFUBG00000367	0.910915	0.692441
AFUB_003670	CADAFUBG00000368	0.683485	1.86028		AFUB_003670	CADAFUBG00000368	NA	Inf
AFUB_003680	CADAFUBG00000369	#NAME?	2.50572		AFUB_003680	CADAFUBG00000369	#NAME?	#NAME?
AFUB_003690	CADAFUBG00000370	-0.646278	-0.21392		AFUB_003690	CADAFUBG00000370	1.52787	1.20033
AFUB_003700	CADAFUBG00000371	1.06049	0.608152		AFUB_003700	CADAFUBG00000371	-0.12435	-1.29707
AFUB_003710	CADAFUBG00000372	1.19176	1.19501		AFUB_003710	CADAFUBG00000372	-0.757822	-0.536867
AFUB_003720	CADAFUBG00000373	0.838251	0.820063		AFUB_003720	CADAFUBG00000373	0.737392	-0.169036
AFUB_003730	CADAFUBG00000374	-0.927505	0.92126		AFUB_003730	CADAFUBG00000374	Inf	-0.853823
AFUB_003740	CADAFUBG00000375	0.20834	0.248954		AFUB_003740	CADAFUBG00000375	1.54998	1.45361
AFUB_003750	CADAFUBG00000376	Inf	Inf		AFUB_003750	CADAFUBG00000376	Inf	Inf
AFUB_003760	CADAFUBG00000377	0.722091	-0.145148		AFUB_003760	CADAFUBG00000377	0.569726	-0.114643
AFUB_003770	CADAFUBG00000378	1.08922	0.399677		AFUB_003770	CADAFUBG00000378	-0.371057	-0.44766
AFUB_003780	CADAFUBG00000379	0.606154	0.57311		AFUB_003780	CADAFUBG00000379	-0.875371	-0.835086
AFUB_003790	CADAFUBG00000380	0.616493	0.312266		AFUB_003790	CADAFUBG00000380	-0.175955	-0.562103
AFUB_003800	CADAFUBG00000381	-0.487137	-0.51525		AFUB_003800	CADAFUBG00000381	-0.798099	-0.752344
AFUB_003810	CADAFUBG00000382	-0.314056	-0.323743		AFUB_003810	CADAFUBG00000382	-0.285079	-0.358459
AFUB_003820	CADAFUBG00000383	0.0888714	0.189637		AFUB_003820	CADAFUBG00000383	-0.0389469	0.021672
AFUB_003830	CADAFUBG00000384	-0.326055	-0.375834		AFUB_003830	CADAFUBG00000384	-0.0344061	0.410366
AFUB_003840	CADAFUBG00000385	-0.267233	-0.0200432		AFUB_003840	CADAFUBG00000385	-0.153388	0.0274559
AFUB_003850	CADAFUBG00000386	-0.13426	-0.0102654		AFUB_003850	CADAFUBG00000386	0.456649	0.724421
AFUB_003860	CADAFUBG00000387	-0.304704	-0.176064		AFUB_003860	CADAFUBG00000387	0.0329411	0.222201
AFUB_003870	CADAFUBG00000388	-0.234615	0.0358721		AFUB_003870	CADAFUBG00000388	-0.098902	-0.156157
AFUB_003880	CADAFUBG00000389	-1.17313	-1.81568		AFUB_003880	CADAFUBG00000389	0.640314	0.536439
AFUB_003890	CADAFUBG00000390	-2.3727	-1.17253		AFUB_003890	CADAFUBG00000390	0.250352	-0.865036
AFUB_003900	CADAFUBG00000391	-0.139718	-0.335604		AFUB_003900	CADAFUBG00000391	-0.180522	-0.342002
AFUB_003910	CADAFUBG00000392	0.276551	0.252987		AFUB_003910	CADAFUBG00000392	0.0167877	0.0246778
AFUB_003920	CADAFUBG00000393	-0.524295	-0.624874		AFUB_003920	CADAFUBG00000393	0.0116991	-0.0184879
AFUB_003930	CADAFUBG00000394	0.350651	1.31476		AFUB_003930	CADAFUBG00000394	1.95096	2.2281
AFUB_003940	CADAFUBG00000395	0.0904943	0.0493999		AFUB_003940	CADAFUBG00000395	-0.45976	-0.162719
AFUB_003950	CADAFUBG00000396	-0.172507	-0.0310348		AFUB_003950	CADAFUBG00000396	0.0848827	-0.124525
AFUB_003960	CADAFUBG00000397	-0.172361	-0.27444		AFUB_003960	CADAFUBG00000397	-0.18408	-0.275553
AFUB_003970	CADAFUBG00000398	-0.966337	-0.759129		AFUB_003970	CADAFUBG00000398	-0.363417	0.163382
AFUB_003980	CADAFUBG00000399	-1.11905	-0.120491		AFUB_003980	CADAFUBG00000399	-2.02655	-1.67451
AFUB_003990	CADAFUBG00000400	-0.293797	-0.151691		AFUB_003990	CADAFUBG00000400	1.95997	1.73596
AFUB_004000	CADAFUBG00000401	1.05154	0.836596		AFUB_004000	CADAFUBG00000401	0.0895664	-0.0859731
AFUB_004010	CADAFUBG00000402	-0.294203	-0.416036		AFUB_004010	CADAFUBG00000402	-0.958891	-0.751865
AFUB_004020	CADAFUBG00000403	-1.14946	-1.4671		AFUB_004020	CADAFUBG00000403	-0.0624869	0.0460037
AFUB_004030	CADAFUBG00000404	-0.497643	-0.728752		AFUB_004030	CADAFUBG00000404	-0.390545	-0.392657
AFUB_004040	CADAFUBG00000405	-1.6459	-1.9727		AFUB_004040	CADAFUBG00000405	-1.58998	-1.62899
AFUB_004050	CADAFUBG00000406	1.15572	1.15078		AFUB_004050	CADAFUBG00000406	0.716796	0.707166
AFUB_004060	CADAFUBG00000407	-0.657988	-1.24578		AFUB_004060	CADAFUBG00000407	-0.463267	-0.985152
AFUB_004070	CADAFUBG00000408	-1.1422	-1.9363		AFUB_004070	CADAFUBG00000408	-1.29172	-0.937684
AFUB_004080	CADAFUBG00000409	-1.42476	-2.11351		AFUB_004080	CADAFUBG00000409	0.952703	-2.47212
AFUB_004090	CADAFUBG00000410	-0.312425	-0.444663		AFUB_004090	CADAFUBG00000410	0.254992	0.3825
AFUB_004100	CADAFUBG00000411	-1.01162	-1.25406		AFUB_004100	CADAFUBG00000411	-1.02515	-0.579538
AFUB_004110	CADAFUBG00000412	2.33303	1.83482		AFUB_004110	CADAFUBG00000412	1.77954	1.45839
AFUB_004120	CADAFUBG00000413	-0.632679	-0.586442		AFUB_004120	CADAFUBG00000413	-0.890929	-0.882693
AFUB_004130	CADAFUBG00000414	-0.5246	-0.523391		AFUB_004130	CADAFUBG00000414	0.191598	0.594134
AFUB_004140	CADAFUBG00000415	-0.83465	-1.02684		AFUB_004140	CADAFUBG00000415	-0.175616	-0.140873
AFUB_004150	CADAFUBG00000416	1.43639	1.19907		AFUB_004150	CADAFUBG00000416	1.35874	1.42565
AFUB_004160	CADAFUBG00000417	0.174056	0.190286		AFUB_004160	CADAFUBG00000417	0.74028	0.715174
AFUB_004170	CADAFUBG00000418	0.410987	0.59628		AFUB_004170	CADAFUBG00000418	-0.00356497	-0.118399
AFUB_004180	CADAFUBG00000419	0.7806	0.985396		AFUB_004180	CADAFUBG00000419	-0.0191174	0.148097
AFUB_004190	CADAFUBG00000420	0.802488	0.691603		AFUB_004190	CADAFUBG00000420	0.117529	0.148428
AFUB_004200	CADAFUBG00000421	0.322952	0.453616		AFUB_004200	CADAFUBG00000421	-0.618169	-0.839729
AFUB_004210	CADAFUBG00000422	0.1426	-0.323383		AFUB_004210	CADAFUBG00000422	-0.626509	-0.902569
AFUB_004220	CADAFUBG00000423	-0.103153	0.191081		AFUB_004220	CADAFUBG00000423	0.511002	0.749005
AFUB_004230	CADAFUBG00000424	0.677401	0.800402		AFUB_004230	CADAFUBG00000424	0.603793	0.32463
AFUB_004240	CADAFUBG00000425	-0.456667	-0.441246		AFUB_004240	CADAFUBG00000425	-0.447832	-0.4153
AFUB_004250	CADAFUBG00000426	-1.26623	-1.24599		AFUB_004250	CADAFUBG00000426	-0.985615	-0.973169
AFUB_004260	CADAFUBG00000427	0.755553	0.0287661		AFUB_004260	CADAFUBG00000427	0.30921	-0.594727
AFUB_004270	CADAFUBG00000428	1.02372	1.16151		AFUB_004270	CADAFUBG00000428	0.695861	1.16035
AFUB_004280	CADAFUBG00000429	0.880699	0.835644		AFUB_004280	CADAFUBG00000429	0.615684	0.921703
AFUB_004290	CADAFUBG00000430	-0.129017	-0.104497		AFUB_004290	CADAFUBG00000430	-0.211707	-0.691787
AFUB_004300	CADAFUBG00000431	-0.630044	-0.431968		AFUB_004300	CADAFUBG00000431	0.257573	-0.164697
AFUB_004310	CADAFUBG00000432	-0.339381	-0.5546		AFUB_004310	CADAFUBG00000432	-0.187905	-0.284602
AFUB_004320	CADAFUBG00000433	0.902454	1.03161		AFUB_004320	CADAFUBG00000433	0.679119	0.600287
AFUB_004330	CADAFUBG00000434	-0.675231	-0.928721		AFUB_004330	CADAFUBG00000434	0.255136	-0.0852223
AFUB_004340	CADAFUBG00000435	-0.507317	-0.511608		AFUB_004340	CADAFUBG00000435	-0.0991057	0.0491027
AFUB_004350	CADAFUBG00000436	-0.704032	-0.978178		AFUB_004350	CADAFUBG00000436	-0.334559	-0.269142
AFUB_004360	CADAFUBG00000437	-1.4034	-1.10166		AFUB_004360	CADAFUBG00000437	-0.35223	-0.0247859
AFUB_004370	CADAFUBG00000438	0.496866	0.475856		AFUB_004370	CADAFUBG00000438	-0.0939439	-0.0443807
AFUB_004380	CADAFUBG00000439	-0.721864	-1.36962		AFUB_004380	CADAFUBG00000439	-1.5996	-2.04791
AFUB_004390	CADAFUBG00000440	0.202142	0.254225		AFUB_004390	CADAFUBG00000440	-0.255834	-0.33189
AFUB_004400	CADAFUBG00000441	-0.50904	-0.372765		AFUB_004400	CADAFUBG00000441	-0.582759	-0.438603
AFUB_004410	CADAFUBG00000442	-0.88036	-0.951787		AFUB_004410	CADAFUBG00000442	-0.770518	-0.625192
AFUB_004420	CADAFUBG00000443	0.164911	0.118645		AFUB_004420	CADAFUBG00000443	-0.00547199	0.155003
AFUB_004430	CADAFUBG00000444	-0.779329	-0.982077		AFUB_004430	CADAFUBG00000444	-1.00541	-1.04427
AFUB_004440	CADAFUBG00000445	0.0311108	0.0800972		AFUB_004440	CADAFUBG00000445	-0.374495	-0.346814
AFUB_004450	CADAFUBG00000446	-2.7242	-2.37669		AFUB_004450	CADAFUBG00000446	0.192184	0.349837
AFUB_004460	CADAFUBG00000447	0.00977163	0.507516		AFUB_004460	CADAFUBG00000447	1.27989	1.30805
AFUB_004470	CADAFUBG00000448	1.9033	2.13853		AFUB_004470	CADAFUBG00000448	1.50082	1.42303
AFUB_004480	CADAFUBG00000449	-1.73955	-1.91143		AFUB_004480	CADAFUBG00000449	-0.430238	-0.289577
AFUB_004489	CADAFUBG00000450	0.00642465	0.275528		AFUB_004489	CADAFUBG00000450	0.851136	1.52908
AFUB_004490	CADAFUBG00000451	2.88376	2.97966		AFUB_004490	CADAFUBG00000451	2.24404	3.41878
AFUB_004500	CADAFUBG00000452	3.17764	3.54341		AFUB_004500	CADAFUBG00000452	-0.159887	0.967263
AFUB_004510	CADAFUBG00000453	-0.830247	0.102324		AFUB_004510	CADAFUBG00000453	-2.24272	-1.88711
AFUB_004520	CADAFUBG00000454	0.284079	0.0560603		AFUB_004520	CADAFUBG00000454	0.700322	0.176597
AFUB_004530	CADAFUBG00000455	1.54117	1.15737		AFUB_004530	CADAFUBG00000455	0.20329	-0.0597389
AFUB_004540	CADAFUBG00000456	0.135289	0.280678		AFUB_004540	CADAFUBG00000456	0.0752795	0.0127861
AFUB_004550	CADAFUBG00000457	-0.0425382	0.0119923		AFUB_004550	CADAFUBG00000457	0.58916	0.59293
AFUB_004560	CADAFUBG00000458	-0.162973	-0.0401338		AFUB_004560	CADAFUBG00000458	0.527839	0.520541
AFUB_004570	CADAFUBG00000459	1.12174	0.966031		AFUB_004570	CADAFUBG00000459	0.01726	-0.0363649
AFUB_004580	CADAFUBG00000460	-0.88367	-0.792647		AFUB_004580	CADAFUBG00000460	-1.09899	-0.639244
AFUB_004590	CADAFUBG00000461	0.134298	0.326631		AFUB_004590	CADAFUBG00000461	-0.398405	-0.50812
AFUB_004600	CADAFUBG00000462	-1.07299	-0.961487		AFUB_004600	CADAFUBG00000462	0.0314586	0.0368492
AFUB_004610	CADAFUBG00000463	-0.472647	-0.399534		AFUB_004610	CADAFUBG00000463	-0.147176	-0.290184
AFUB_004620	CADAFUBG00000464	-0.166287	0.142504		AFUB_004620	CADAFUBG00000464	-0.522947	-0.63029
AFUB_004630	CADAFUBG00000465	-0.710571	-0.275612		AFUB_004630	CADAFUBG00000465	1.24043	1.69215
AFUB_004640	CADAFUBG00000466	0.166799	0.4407		AFUB_004640	CADAFUBG00000466	1.19402	1.36499
AFUB_004650	CADAFUBG00000467	-1.93948	-1.97883		AFUB_004650	CADAFUBG00000467	-1.92955	-1.72802
AFUB_004660	CADAFUBG00000468	-0.610223	-0.713843		AFUB_004660	CADAFUBG00000468	-0.814714	-0.683016
AFUB_004670	CADAFUBG00000469	-0.911879	-0.87105		AFUB_004670	CADAFUBG00000469	-0.251939	0.20877
AFUB_004680	CADAFUBG00000470	0.64826	0.119501		AFUB_004680	CADAFUBG00000470	-0.348327	-0.774555
AFUB_004690	CADAFUBG00000471	0.566795	1.06821		AFUB_004690	CADAFUBG00000471	0.468486	0.527963
AFUB_004700	CADAFUBG00000472	0.68361	0.623362		AFUB_004700	CADAFUBG00000472	0.241908	0.111078
AFUB_004710	CADAFUBG00000473	1.90124	1.76391		AFUB_004710	CADAFUBG00000473	0.85752	0.829799
AFUB_004720	CADAFUBG00000474	0.244752	0.282273		AFUB_004720	CADAFUBG00000474	0.587155	0.337286
AFUB_004730	CADAFUBG00000475	0.623237	0.512282		AFUB_004730	CADAFUBG00000475	0.799537	0.977278
AFUB_004740	CADAFUBG00000476	-0.388871	-0.337911		AFUB_004740	CADAFUBG00000476	0.0121882	0.136706
AFUB_004750	CADAFUBG00000477	0.587537	0.528447		AFUB_004750	CADAFUBG00000477	0.330323	0.398181
AFUB_004760	CADAFUBG00000478	0.395239	0.332324		AFUB_004760	CADAFUBG00000478	0.208758	0.208254
AFUB_004770	CADAFUBG00000479	-1.03197	-0.84316		AFUB_004770	CADAFUBG00000479	0.186558	0.636666
AFUB_004780	CADAFUBG00000480	-1.03879	-0.888954		AFUB_004780	CADAFUBG00000480	-0.337503	-0.402464
AFUB_004790	CADAFUBG00000481	-0.71746	-1.02081		AFUB_004790	CADAFUBG00000481	0.0796146	-0.0469331
AFUB_004800	CADAFUBG00000482	-0.351756	-0.405319		AFUB_004800	CADAFUBG00000482	-0.477868	-0.398531
AFUB_004810	CADAFUBG00000483	0.300461	0.276577		AFUB_004810	CADAFUBG00000483	0.167555	-0.0696498
AFUB_004820	CADAFUBG00000484	-0.55543	-0.451986		AFUB_004820	CADAFUBG00000484	0.110843	0.296344
AFUB_004830	CADAFUBG00000485	-0.124787	-0.207735		AFUB_004830	CADAFUBG00000485	0.375784	0.00763772
AFUB_004840	CADAFUBG00000486	-0.191353	-0.183178		AFUB_004840	CADAFUBG00000486	0.603754	0.74168
AFUB_004850	CADAFUBG00000487	0.415979	0.77725		AFUB_004850	CADAFUBG00000487	0.299046	0.103093
AFUB_004860	CADAFUBG00000488	-0.128978	-0.163515		AFUB_004860	CADAFUBG00000488	0.219061	0.319629
AFUB_004870	CADAFUBG00000489	-0.53138	-0.562937		AFUB_004870	CADAFUBG00000489	-1.03234	-0.872777
AFUB_004880	CADAFUBG00000490	-1.306	-1.3951		AFUB_004880	CADAFUBG00000490	-0.215175	0.0999455
AFUB_004890	CADAFUBG00000491	-0.94303	-1.0371		AFUB_004890	CADAFUBG00000491	-0.399847	-0.367413
AFUB_004900	CADAFUBG00000492	-0.7945	-1.16286		AFUB_004900	CADAFUBG00000492	-0.271912	-0.481241
AFUB_004910	CADAFUBG00000493	1.72622	1.7695		AFUB_004910	CADAFUBG00000493	0.912352	0.599084
AFUB_004920	CADAFUBG00000494	1.70871	1.76222		AFUB_004920	CADAFUBG00000494	2.59026	2.57798
AFUB_004930	CADAFUBG00000495	-0.404015	-0.299754		AFUB_004930	CADAFUBG00000495	-0.11022	-0.124279
AFUB_004940	CADAFUBG00000496	0.0139211	-0.12591		AFUB_004940	CADAFUBG00000496	0.381093	0.0955923
AFUB_004950	CADAFUBG00000497	0.814641	0.977953		AFUB_004950	CADAFUBG00000497	0.222735	0.286006
AFUB_004960	CADAFUBG00000498	-1.08354	-0.987965		AFUB_004960	CADAFUBG00000498	-0.773388	-0.671245
AFUB_004970	CADAFUBG00000499	-1.51469	-1.20388		AFUB_004970	CADAFUBG00000499	-0.322781	-0.139361
AFUB_004980	CADAFUBG00000500	-1.35128	-1.34465		AFUB_004980	CADAFUBG00000500	-0.215808	-0.225153
AFUB_004990	CADAFUBG00000501	-0.00288748	0.0263523		AFUB_004990	CADAFUBG00000501	0.482827	0.172122
AFUB_005000	CADAFUBG00000502	-0.495859	-0.601618		AFUB_005000	CADAFUBG00000502	-0.794629	-0.775379
AFUB_005010	CADAFUBG00000503	0.411004	0.265878		AFUB_005010	CADAFUBG00000503	0.834192	0.707296
AFUB_005020	CADAFUBG00000504	-1.26593	-1.11084		AFUB_005020	CADAFUBG00000504	-0.591825	-0.699126
AFUB_005030	CADAFUBG00000505	0.630539	0.67305		AFUB_005030	CADAFUBG00000505	0.115162	0.317728
AFUB_005040	CADAFUBG00000506	0.251842	-0.0444423		AFUB_005040	CADAFUBG00000506	0.48728	0.208288
AFUB_005050	CADAFUBG00000507	0.505078	0.344743		AFUB_005050	CADAFUBG00000507	-0.329588	-0.192691
AFUB_005060	CADAFUBG00000508	0.690466	1.61		AFUB_005060	CADAFUBG00000508	-0.32791	0.517022
AFUB_005070	CADAFUBG00000509	0.471066	1.4554		AFUB_005070	CADAFUBG00000509	-0.278491	0.730685
AFUB_005080	CADAFUBG00000510	-1.69069	-1.48776		AFUB_005080	CADAFUBG00000510	-1.60162	-1.18123
AFUB_005090	CADAFUBG00000511	-1.34693	-1.3766		AFUB_005090	CADAFUBG00000511	-0.421053	-0.371803
AFUB_005100	CADAFUBG00000512	0.658466	0.457362		AFUB_005100	CADAFUBG00000512	0.118139	0.3666
AFUB_005110	CADAFUBG00000513	1.36472	1.55786		AFUB_005110	CADAFUBG00000513	0.960668	1.16697
AFUB_005120	CADAFUBG00000514	0.291238	0.620203		AFUB_005120	CADAFUBG00000514	0.59332	0.660399
AFUB_005130	CADAFUBG00000515	0.613581	0.401601		AFUB_005130	CADAFUBG00000515	0.723604	0.599756
AFUB_005140	CADAFUBG00000516	-0.187578	-0.0687014		AFUB_005140	CADAFUBG00000516	-0.165292	-0.116051
AFUB_005150	CADAFUBG00000517	-1.16633	-1.07191		AFUB_005150	CADAFUBG00000517	-0.280068	-0.233511
AFUB_005160	CADAFUBG00000518	0.189146	-0.0808509		AFUB_005160	CADAFUBG00000518	-0.16246	-0.414718
AFUB_005170	CADAFUBG00000519	1.83433	1.66258		AFUB_005170	CADAFUBG00000519	1.23157	0.900713
AFUB_005180	CADAFUBG00000520	0.991277	0.898174		AFUB_005180	CADAFUBG00000520	0.170142	0.0723899
AFUB_005190	CADAFUBG00000521	-0.761359	-0.749062		AFUB_005190	CADAFUBG00000521	-0.316718	-0.0254779
AFUB_005200	CADAFUBG00000522	-0.19818	-0.442793		AFUB_005200	CADAFUBG00000522	-0.971522	-1.09004
AFUB_005210	CADAFUBG00000523	0.944872	0.970621		AFUB_005210	CADAFUBG00000523	-0.0636388	-0.160923
AFUB_005220	CADAFUBG00000524	Inf	Inf		AFUB_005220	CADAFUBG00000524	Inf	Inf
AFUB_005230	CADAFUBG00000525	NA	Inf		AFUB_005230	CADAFUBG00000525	Inf	Inf
AFUB_005240	CADAFUBG00000526	0.580688	0.629899		AFUB_005240	CADAFUBG00000526	0.0273126	0.0467385
AFUB_005250	CADAFUBG00000527	-0.874125	-0.807244		AFUB_005250	CADAFUBG00000527	-0.119809	-0.08084
AFUB_005260	CADAFUBG00000528	2.30169	2.00365		AFUB_005260	CADAFUBG00000528	Inf	-0.261779
AFUB_005270	CADAFUBG00000529	0.586813	0.637521		AFUB_005270	CADAFUBG00000529	0.486464	0.450385
AFUB_005280	CADAFUBG00000530	0.18244	0.0105486		AFUB_005280	CADAFUBG00000530	0.671658	0.599208
AFUB_005290	CADAFUBG00000531	-0.17703	-0.166739		AFUB_005290	CADAFUBG00000531	-0.490344	-0.818807
AFUB_005300	CADAFUBG00000532	0.90868	0.574826		AFUB_005300	CADAFUBG00000532	0.779806	0.528956
AFUB_005310	CADAFUBG00000533	-0.158869	-0.146145		AFUB_005310	CADAFUBG00000533	0.0627273	0.0798756
AFUB_005320	CADAFUBG00000534	0.762676	0.696567		AFUB_005320	CADAFUBG00000534	0.155502	0.0645865
AFUB_005330	CADAFUBG00000535	-0.291135	-0.614652		AFUB_005330	CADAFUBG00000535	0.273815	0.0505777
AFUB_005340	CADAFUBG00000536	-1.57188	-1.62434		AFUB_005340	CADAFUBG00000536	-0.696433	-0.76645
AFUB_005350	CADAFUBG00000537	1.61346	1.47649		AFUB_005350	CADAFUBG00000537	0.842263	0.728478
AFUB_005360	CADAFUBG00000538	1.06886	1.01744		AFUB_005360	CADAFUBG00000538	0.520673	0.477161
AFUB_005370	CADAFUBG00000539	-0.712019	-0.423274		AFUB_005370	CADAFUBG00000539	-0.0305735	0.0171933
AFUB_005380	CADAFUBG00000540	-0.557044	-0.597538		AFUB_005380	CADAFUBG00000540	-0.726208	-0.786009
AFUB_005390	CADAFUBG00000541	-0.554445	-0.956711		AFUB_005390	CADAFUBG00000541	2.16354	1.59474
AFUB_005400	CADAFUBG00000542	-0.794581	-0.830784		AFUB_005400	CADAFUBG00000542	-1.03588	-1.23135
AFUB_005410	CADAFUBG00000543	-0.871918	-1.14394		AFUB_005410	CADAFUBG00000543	-1.23826	-1.33189
AFUB_005420	CADAFUBG00000544	-1.41806	-1.51715		AFUB_005420	CADAFUBG00000544	-1.0577	-0.874004
AFUB_005430	CADAFUBG00000545	0.736741	0.817926		AFUB_005430	CADAFUBG00000545	0.293404	0.47484
AFUB_005440	CADAFUBG00000546	-0.861172	-1.00487		AFUB_005440	CADAFUBG00000546	-0.706252	-0.717933
AFUB_005450	CADAFUBG00000547	0.319	0.490145		AFUB_005450	CADAFUBG00000547	0.0253702	0.0801119
AFUB_005460	CADAFUBG00000548	-0.134661	0.0314743		AFUB_005460	CADAFUBG00000548	-0.560263	-0.678607
AFUB_005470	CADAFUBG00000549	Inf	Inf		AFUB_005470	CADAFUBG00000549	Inf	Inf
AFUB_005480	CADAFUBG00000550	0.332676	0.416279		AFUB_005480	CADAFUBG00000550	1.11611	1.17829
AFUB_005490	CADAFUBG00000551	-0.374325	-0.528385		AFUB_005490	CADAFUBG00000551	-0.346573	-0.731918
AFUB_005500	CADAFUBG00000552	0.448391	0.71917		AFUB_005500	CADAFUBG00000552	-0.0490938	-0.147775
AFUB_005510	CADAFUBG00000553	1.50008	1.55563		AFUB_005510	CADAFUBG00000553	0.746232	0.565164
AFUB_005520	CADAFUBG00000554	0.60092	0.623306		AFUB_005520	CADAFUBG00000554	0.418155	0.463805
AFUB_005530	CADAFUBG00000555	-1.31202	-1.55896		AFUB_005530	CADAFUBG00000555	-0.801693	-1.03841
AFUB_005540	CADAFUBG00000556	-0.0776001	-0.0380767		AFUB_005540	CADAFUBG00000556	0.437324	0.549836
AFUB_005550	CADAFUBG00000557	-0.901463	-0.81491		AFUB_005550	CADAFUBG00000557	-0.276786	-0.172182
AFUB_005560	CADAFUBG00000558	0.43941	0.221494		AFUB_005560	CADAFUBG00000558	-0.375358	-0.538002
AFUB_005570	CADAFUBG00000559	0.313832	0.342913		AFUB_005570	CADAFUBG00000559	0.866267	0.952681
AFUB_005580	CADAFUBG00000560	-0.649315	-0.570351		AFUB_005580	CADAFUBG00000560	0.432719	0.758674
AFUB_005590	CADAFUBG00000561	0.980294	1.04757		AFUB_005590	CADAFUBG00000561	0.0293945	-0.436955
AFUB_005600	CADAFUBG00000562	0.681769	0.38295		AFUB_005600	CADAFUBG00000562	-0.0633662	-0.531037
AFUB_005610	CADAFUBG00000563	0.857773	1.0742		AFUB_005610	CADAFUBG00000563	0.148883	-0.0770339
AFUB_005620	CADAFUBG00000564	0.0826333	0.448077		AFUB_005620	CADAFUBG00000564	0.168524	0.243507
AFUB_005630	CADAFUBG00000565	-0.0058581	-0.179645		AFUB_005630	CADAFUBG00000565	0.241703	-0.0481772
AFUB_005640	CADAFUBG00000566	0.0528468	0.340275		AFUB_005640	CADAFUBG00000566	-0.000727748	0.131766
AFUB_005650	CADAFUBG00000567	0.894542	0.647598		AFUB_005650	CADAFUBG00000567	-0.0816037	0.0671358
AFUB_005660	CADAFUBG00000568	1.89569	1.63187		AFUB_005660	CADAFUBG00000568	0.104842	-0.306789
AFUB_005670	CADAFUBG00000569	-0.750813	-0.639659		AFUB_005670	CADAFUBG00000569	-0.0105004	-0.0201666
AFUB_005680	CADAFUBG00000570	0.434812	0.619181		AFUB_005680	CADAFUBG00000570	0.612055	0.880686
AFUB_005690	CADAFUBG00000571	-0.25699	-0.279513		AFUB_005690	CADAFUBG00000571	-0.502167	-0.198363
AFUB_005700	CADAFUBG00000572	0.490931	0.147102		AFUB_005700	CADAFUBG00000572	1.37264	1.54383
AFUB_005710	CADAFUBG00000573	0.106336	0.127889		AFUB_005710	CADAFUBG00000573	-0.343315	-0.385098
AFUB_005720	CADAFUBG00000574	-0.104354	-0.416701		AFUB_005720	CADAFUBG00000574	-1.00501	-1.20444
AFUB_005730	CADAFUBG00000575	-0.59876	-0.489875		AFUB_005730	CADAFUBG00000575	-0.647475	-0.506702
AFUB_005740	CADAFUBG00000576	-0.736704	-0.805711		AFUB_005740	CADAFUBG00000576	-0.685211	-0.88407
AFUB_005750	CADAFUBG00000577	-0.309309	-0.478079		AFUB_005750	CADAFUBG00000577	-0.145643	-0.389417
AFUB_005760	CADAFUBG00000578	1.27848	1.19321		AFUB_005760	CADAFUBG00000578	-0.287928	-0.37781
AFUB_005770	CADAFUBG00000579	0.235624	0.427215		AFUB_005770	CADAFUBG00000579	0.472595	0.439405
AFUB_005780	CADAFUBG00000580	0.402072	0.32704		AFUB_005780	CADAFUBG00000580	0.165045	0.241761
AFUB_005790	CADAFUBG00000581	-0.415799	-0.286383		AFUB_005790	CADAFUBG00000581	0.198964	0.308138
AFUB_005800	CADAFUBG00000582	-0.707095	-0.752848		AFUB_005800	CADAFUBG00000582	-0.73811	-0.714852
AFUB_005810	CADAFUBG00000583	-0.128995	0.149839		AFUB_005810	CADAFUBG00000583	-0.300884	-0.207175
AFUB_005820	CADAFUBG00000584	-0.283291	-0.010111		AFUB_005820	CADAFUBG00000584	-0.272688	-0.142897
AFUB_005830	CADAFUBG00000585	1.03877	0.821543		AFUB_005830	CADAFUBG00000585	0.547278	0.212505
AFUB_005840	CADAFUBG00000586	-0.990599	-0.969425		AFUB_005840	CADAFUBG00000586	-1.03607	-0.658503
AFUB_005850	CADAFUBG00000587	-0.271011	-0.318171		AFUB_005850	CADAFUBG00000587	-1.06776e-05	-0.00561477
AFUB_005860	CADAFUBG00000588	-1.44431	-1.74424		AFUB_005860	CADAFUBG00000588	-0.440248	-0.192851
AFUB_005870	CADAFUBG00000589	0.376127	0.262075		AFUB_005870	CADAFUBG00000589	0.271571	0.289599
AFUB_005880	CADAFUBG00000590	0.404769	0.404564		AFUB_005880	CADAFUBG00000590	0.512495	0.350489
AFUB_005890	CADAFUBG00000591	0.874494	0.966852		AFUB_005890	CADAFUBG00000591	0.818768	0.838198
AFUB_005900	CADAFUBG00000592	0.257727	0.199668		AFUB_005900	CADAFUBG00000592	-0.430825	-0.421083
AFUB_005910	CADAFUBG00000593	0.0664852	0.0764751		AFUB_005910	CADAFUBG00000593	1.2345	0.896858
AFUB_005920	CADAFUBG00000594	0.0431668	-0.194244		AFUB_005920	CADAFUBG00000594	-0.295922	-0.204458
AFUB_005930	CADAFUBG00000595	-0.801749	-0.403599		AFUB_005930	CADAFUBG00000595	0.00735971	0.141313
AFUB_005940	CADAFUBG00000596	-0.875814	-0.755358		AFUB_005940	CADAFUBG00000596	-1.44417	-1.46543
AFUB_005950	CADAFUBG00000597	0.0224988	0.354508		AFUB_005950	CADAFUBG00000597	0.699179	0.601099
AFUB_005960	CADAFUBG00000598	0.837695	-0.538775		AFUB_005960	CADAFUBG00000598	1.36764	1.85638
AFUB_005970	CADAFUBG00000599	0.382719	-0.329909		AFUB_005970	CADAFUBG00000599	-0.643285	-0.890435
AFUB_005980	CADAFUBG00000600	0.153157	0.159567		AFUB_005980	CADAFUBG00000600	-0.232739	-0.157154
AFUB_005990	CADAFUBG00000601	0.240494	0.0167936		AFUB_005990	CADAFUBG00000601	-0.177868	-0.444828
AFUB_006000	CADAFUBG00000602	-0.946168	-0.952705		AFUB_006000	CADAFUBG00000602	-0.980983	-0.80784
AFUB_006010	CADAFUBG00000603	0.0823619	0.167265		AFUB_006010	CADAFUBG00000603	0.210215	0.376885
AFUB_006020	CADAFUBG00000604	1.3229	1.43565		AFUB_006020	CADAFUBG00000604	0.729712	0.42217
AFUB_006029	CADAFUBG00000605	-0.385385	-0.213485		AFUB_006029	CADAFUBG00000605	0.118034	0.217943
AFUB_006030	CADAFUBG00000606	0.457229	0.601323		AFUB_006030	CADAFUBG00000606	0.955591	0.695288
AFUB_006040	CADAFUBG00000607	0.335448	0.573022		AFUB_006040	CADAFUBG00000607	0.310336	0.0535504
AFUB_006050	CADAFUBG00000608	0.166563	0.0632034		AFUB_006050	CADAFUBG00000608	0.0397571	-0.157574
AFUB_006060	CADAFUBG00000609	-1.762	-1.72646		AFUB_006060	CADAFUBG00000609	-0.668185	-0.841847
AFUB_006070	CADAFUBG00000610	0.227144	1.99914		AFUB_006070	CADAFUBG00000610	-0.187801	2.48769
AFUB_006080	CADAFUBG00000611	0.146038	2.03069		AFUB_006080	CADAFUBG00000611	-0.211156	1.93348
AFUB_006090	CADAFUBG00000612	-1.20746	-0.90308		AFUB_006090	CADAFUBG00000612	0.861339	1.40856
AFUB_006100	CADAFUBG00000613	-0.098974	0.460608		AFUB_006100	CADAFUBG00000613	1.1981	1.96157
AFUB_006110	CADAFUBG00000614	#NAME?	1.64736		AFUB_006110	CADAFUBG00000614	Inf	Inf
AFUB_006120	CADAFUBG00000615	0.771567	0.444031		AFUB_006120	CADAFUBG00000615	0.199649	-0.1789
AFUB_006130	CADAFUBG00000616	-1.51756	-1.63576		AFUB_006130	CADAFUBG00000616	-0.40656	-0.0726164
AFUB_006140	CADAFUBG00000617	0.107054	-0.176577		AFUB_006140	CADAFUBG00000617	-0.186945	-0.20381
AFUB_006150	CADAFUBG00000618	0.0219392	-0.0476096		AFUB_006150	CADAFUBG00000618	0.205286	0.235078
AFUB_006160	CADAFUBG00000619	1.62252	1.89543		AFUB_006160	CADAFUBG00000619	1.44312	1.56246
AFUB_006170	CADAFUBG00000620	-0.590041	-0.451195		AFUB_006170	CADAFUBG00000620	0.168616	-0.333624
AFUB_006180	CADAFUBG00000621	-1.37547	-1.62965		AFUB_006180	CADAFUBG00000621	-0.938645	-0.959605
AFUB_006190	CADAFUBG00000622	0.22236	0.260896		AFUB_006190	CADAFUBG00000622	0.0274162	0.135545
AFUB_006200	CADAFUBG00000623	-0.171982	-0.182272		AFUB_006200	CADAFUBG00000623	0.129425	0.0540042
AFUB_006210	CADAFUBG00000624	-0.448382	-0.500225		AFUB_006210	CADAFUBG00000624	-0.261466	0.0949784
AFUB_006220	CADAFUBG00000625	1.23141	0.906847		AFUB_006220	CADAFUBG00000625	1.34568	0.920904
AFUB_006230	CADAFUBG00000626	-0.928814	-0.973109		AFUB_006230	CADAFUBG00000626	-0.00834587	-0.0417
AFUB_006240	CADAFUBG00000627	-1.77804	-1.76265		AFUB_006240	CADAFUBG00000627	-0.496448	-0.330888
AFUB_006250	CADAFUBG00000628	-1.61251	-1.96966		AFUB_006250	CADAFUBG00000628	-0.72333	-1.6597
AFUB_006260	CADAFUBG00000629	-1.77993	-1.64607		AFUB_006260	CADAFUBG00000629	-0.56577	-0.692411
AFUB_006270	CADAFUBG00000630	-0.474599	-0.963346		AFUB_006270	CADAFUBG00000630	-0.11842	-0.230989
AFUB_006280	CADAFUBG00000631	-0.193028	-0.639518		AFUB_006280	CADAFUBG00000631	-0.473486	-0.230689
AFUB_006290	CADAFUBG00000632	0.373029	0.29557		AFUB_006290	CADAFUBG00000632	0.181604	0.00433059
AFUB_006300	CADAFUBG00000633	0.211131	0.486793		AFUB_006300	CADAFUBG00000633	0.510591	0.650736
AFUB_006310	CADAFUBG00000634	-0.607385	-0.412457		AFUB_006310	CADAFUBG00000634	0.0269539	0.0661202
AFUB_006320	CADAFUBG00000635	0.0676047	-0.0401658		AFUB_006320	CADAFUBG00000635	0.18643	0.0434835
AFUB_006330	CADAFUBG00000636	-0.174729	0.109989		AFUB_006330	CADAFUBG00000636	0.860483	1.0631
AFUB_006340	CADAFUBG00000637	-0.0332891	-0.0819255		AFUB_006340	CADAFUBG00000637	0.0726496	0.0251201
AFUB_006350	CADAFUBG00000638	0.304467	0.21707		AFUB_006350	CADAFUBG00000638	0.892157	1.17891
AFUB_006360	CADAFUBG00000639	0.649363	0.817339		AFUB_006360	CADAFUBG00000639	0.356108	0.193969
AFUB_006370	CADAFUBG00000640	0.18066	0.242981		AFUB_006370	CADAFUBG00000640	-0.505944	-0.487325
AFUB_006380	CADAFUBG00000641	-0.473669	-0.468434		AFUB_006380	CADAFUBG00000641	-0.570889	-0.476586
AFUB_006390	CADAFUBG00000642	-2.008	-1.96164		AFUB_006390	CADAFUBG00000642	-0.791191	-0.869518
AFUB_006400	CADAFUBG00000643	-0.881939	-1.199		AFUB_006400	CADAFUBG00000643	-0.621724	-0.850726
AFUB_006410	CADAFUBG00000644	0.615461	0.60365		AFUB_006410	CADAFUBG00000644	0.25589	0.18451
AFUB_006420	CADAFUBG00000645	-1.54081	-1.32009		AFUB_006420	CADAFUBG00000645	0.247324	0.136509
AFUB_006430	CADAFUBG00000646	-0.159352	-0.0971072		AFUB_006430	CADAFUBG00000646	-0.00826108	0.00940562
AFUB_006440	CADAFUBG00000647	0.278021	0.049617		AFUB_006440	CADAFUBG00000647	0.084418	-0.214707
AFUB_006450	CADAFUBG00000648	-0.16146	-0.268678		AFUB_006450	CADAFUBG00000648	-0.198736	-0.719854
AFUB_006460	CADAFUBG00000649	-1.29569	-0.933278		AFUB_006460	CADAFUBG00000649	-0.691194	-0.695813
AFUB_006470	CADAFUBG00000650	-0.107157	-0.175366		AFUB_006470	CADAFUBG00000650	-0.0802267	-0.052138
AFUB_006480	CADAFUBG00000651	-1.18863	-1.10889		AFUB_006480	CADAFUBG00000651	-0.355419	0.0776789
AFUB_006490	CADAFUBG00000652	-2.79942	-2.78137		AFUB_006490	CADAFUBG00000652	-1.92234	-1.92215
AFUB_006500	CADAFUBG00000653	-2.39725	-2.66494		AFUB_006500	CADAFUBG00000653	-1.26552	-0.915334
AFUB_006510	CADAFUBG00000654	-0.11513	-0.167503		AFUB_006510	CADAFUBG00000654	-0.111786	0.463927
AFUB_006520	CADAFUBG00000655	0.582648	0.354318		AFUB_006520	CADAFUBG00000655	0.34545	1.0245
AFUB_006530	CADAFUBG00000656	-2.8161	-3.49288		AFUB_006530	CADAFUBG00000656	-2.27334	-1.56322
AFUB_006540	CADAFUBG00000657	-0.590244	-1.07002		AFUB_006540	CADAFUBG00000657	-0.913238	-1.42601
AFUB_006550	CADAFUBG00000658	-0.561821	-0.458386		AFUB_006550	CADAFUBG00000658	-0.36168	-0.305123
AFUB_006560	CADAFUBG00000659	0.0361205	0.0799079		AFUB_006560	CADAFUBG00000659	-0.162153	-0.0799006
AFUB_006570	CADAFUBG00000660	1.32738	1.24043		AFUB_006570	CADAFUBG00000660	0.146431	-0.000901522
AFUB_006580	CADAFUBG00000661	-0.243095	-0.211316		AFUB_006580	CADAFUBG00000661	-0.0407388	0.200294
AFUB_006590	CADAFUBG00000662	0.0477944	-0.072853		AFUB_006590	CADAFUBG00000662	0.459432	0.424208
AFUB_006600	CADAFUBG00000663	1.85425	1.79188		AFUB_006600	CADAFUBG00000663	-0.512672	-0.349953
AFUB_006610	CADAFUBG00000664	1.95415	1.87923		AFUB_006610	CADAFUBG00000664	0.231186	-0.173123
AFUB_006620	CADAFUBG00000665	-0.0713081	-0.156576		AFUB_006620	CADAFUBG00000665	0.441899	0.613216
AFUB_006630	CADAFUBG00000666	-0.337535	-0.261821		AFUB_006630	CADAFUBG00000666	0.127719	0.268547
AFUB_006640	CADAFUBG00000667	-0.32969	-0.161063		AFUB_006640	CADAFUBG00000667	0.0247784	-0.133574
AFUB_006650	CADAFUBG00000668	0.251258	-0.0663626		AFUB_006650	CADAFUBG00000668	-0.162867	-0.176893
AFUB_006660	CADAFUBG00000669	0.0646447	0.129459		AFUB_006660	CADAFUBG00000669	-0.130062	0.00853825
AFUB_006670	CADAFUBG00000670	0.148991	0.275534		AFUB_006670	CADAFUBG00000670	-0.217714	-0.278723
AFUB_006680	CADAFUBG00000671	-0.360844	-0.202878		AFUB_006680	CADAFUBG00000671	0.0181973	0.198712
AFUB_006690	CADAFUBG00000672	0.247686	0.456468		AFUB_006690	CADAFUBG00000672	-0.0150558	0.0170025
AFUB_006700	CADAFUBG00000673	0.10368	-0.0311245		AFUB_006700	CADAFUBG00000673	0.771139	0.851185
AFUB_006710	CADAFUBG00000674	0.130557	-0.27666		AFUB_006710	CADAFUBG00000674	0.128875	0.259031
AFUB_006720	CADAFUBG00000675	-0.36811	-0.519797		AFUB_006720	CADAFUBG00000675	-0.559273	-0.420324
AFUB_006730	CADAFUBG00000676	2.01384	1.84213		AFUB_006730	CADAFUBG00000676	1.20452	1.54452
AFUB_006740	CADAFUBG00000677	-0.026363	-0.0311344		AFUB_006740	CADAFUBG00000677	0.884738	0.705823
AFUB_006750	CADAFUBG00000678	0.0765891	0.094114		AFUB_006750	CADAFUBG00000678	0.372138	0.537481
AFUB_006760	CADAFUBG00000679	0.502282	0.469694		AFUB_006760	CADAFUBG00000679	0.246353	0.100161
AFUB_006770	CADAFUBG00000680	-0.0602465	-0.401445		AFUB_006770	CADAFUBG00000680	-0.623175	-0.798861
AFUB_006780	CADAFUBG00000681	0.00277894	-0.278556		AFUB_006780	CADAFUBG00000681	-0.17268	-0.583689
AFUB_006790	CADAFUBG00000682	-1.14473	-1.08478		AFUB_006790	CADAFUBG00000682	-0.988505	-0.857254
AFUB_006800	CADAFUBG00000683	-0.720945	-0.64656		AFUB_006800	CADAFUBG00000683	-0.562401	-0.652604
AFUB_006810	CADAFUBG00000684	-0.842226	-0.666216		AFUB_006810	CADAFUBG00000684	-0.460139	-0.43082
AFUB_006820	CADAFUBG00000685	-0.887571	-1.09937		AFUB_006820	CADAFUBG00000685	-0.455502	-0.599543
AFUB_006830	CADAFUBG00000686	-0.0563836	-0.345931		AFUB_006830	CADAFUBG00000686	-0.164147	-0.297906
AFUB_006840	CADAFUBG00000687	0.134224	0.148045		AFUB_006840	CADAFUBG00000687	-0.0833662	-0.342669
AFUB_006850	CADAFUBG00000688	0.291237	0.257942		AFUB_006850	CADAFUBG00000688	0.691438	0.459136
AFUB_006860	CADAFUBG00000689	0.471	0.916252		AFUB_006860	CADAFUBG00000689	0.470911	0.657716
AFUB_006870	CADAFUBG00000690	0.119366	0.144899		AFUB_006870	CADAFUBG00000690	0.307098	0.311487
AFUB_006880	CADAFUBG00000691	0.0239943	0.621013		AFUB_006880	CADAFUBG00000691	-0.762617	-0.739247
AFUB_006890	CADAFUBG00000692	-1.33617	-1.18423		AFUB_006890	CADAFUBG00000692	-0.477843	-0.239878
AFUB_006900	CADAFUBG00000693	0.0218803	0.114876		AFUB_006900	CADAFUBG00000693	-0.152157	-0.180201
AFUB_006910	CADAFUBG00000694	-0.117015	-0.192056		AFUB_006910	CADAFUBG00000694	-0.557493	-0.604899
AFUB_006920	CADAFUBG00000695	0.309346	0.161471		AFUB_006920	CADAFUBG00000695	-0.302468	-0.0126279
AFUB_006930	CADAFUBG00000696	0.696207	0.888438		AFUB_006930	CADAFUBG00000696	0.0189329	0.280787
AFUB_006940	CADAFUBG00000697	1.11585	0.746519		AFUB_006940	CADAFUBG00000697	0.250396	0.104976
AFUB_006950	CADAFUBG00000698	-0.449834	-0.288517		AFUB_006950	CADAFUBG00000698	-0.17454	-0.321009
AFUB_006960	CADAFUBG00000699	-1.21868	-0.954103		AFUB_006960	CADAFUBG00000699	-1.38737	-1.46754
AFUB_006970	CADAFUBG00000700	-1.28103	-1.01523		AFUB_006970	CADAFUBG00000700	-0.250528	-0.197611
AFUB_006980	CADAFUBG00000701	1.06667	1.13578		AFUB_006980	CADAFUBG00000701	-0.108042	-0.179079
AFUB_006990	CADAFUBG00000702	0.845518	0.959251		AFUB_006990	CADAFUBG00000702	0.64334	0.765837
AFUB_007000	CADAFUBG00000703	-0.0363633	0.122419		AFUB_007000	CADAFUBG00000703	0.226294	0.259721
AFUB_007010	CADAFUBG00000704	0.560446	0.421284		AFUB_007010	CADAFUBG00000704	0.291696	0.233699
AFUB_007020	CADAFUBG00000705	-0.477627	-0.427656		AFUB_007020	CADAFUBG00000705	0.430556	0.321705
AFUB_007030	CADAFUBG00000706	0.0778984	0.0157798		AFUB_007030	CADAFUBG00000706	-0.417859	-0.575103
AFUB_007040	CADAFUBG00000707	0.206892	-0.345227		AFUB_007040	CADAFUBG00000707	0.288469	-0.419662
AFUB_007050	CADAFUBG00000708	-0.426309	-0.367802		AFUB_007050	CADAFUBG00000708	-0.599046	-0.674949
AFUB_007060	CADAFUBG00000709	-0.546895	-0.47382		AFUB_007060	CADAFUBG00000709	-1.81259	-1.84705
AFUB_007070	CADAFUBG00000710	-0.146795	0.00524952		AFUB_007070	CADAFUBG00000710	-0.604342	-0.782112
AFUB_007080	CADAFUBG00000711	-0.779721	-0.768336		AFUB_007080	CADAFUBG00000711	-0.83941	-1.09187
AFUB_007090	CADAFUBG00000712	0.311877	0.778739		AFUB_007090	CADAFUBG00000712	-0.588793	-0.430426
AFUB_007100	CADAFUBG00000713	-0.791543	-0.688029		AFUB_007100	CADAFUBG00000713	-0.953528	-0.871802
AFUB_007110	CADAFUBG00000714	0.716889	0.838859		AFUB_007110	CADAFUBG00000714	0.309944	0.178062
AFUB_007120	CADAFUBG00000715	0.685522	0.736101		AFUB_007120	CADAFUBG00000715	1.07146	1.4379
AFUB_007130	CADAFUBG00000716	-1.43048	-1.41435		AFUB_007130	CADAFUBG00000716	-0.0687305	-0.3341
AFUB_007140	CADAFUBG00000717	0.193704	0.0285523		AFUB_007140	CADAFUBG00000717	0.0189236	-0.359775
AFUB_007150	CADAFUBG00000718	-0.594113	-0.627424		AFUB_007150	CADAFUBG00000718	-0.799729	-0.528954
AFUB_007160	CADAFUBG00000719	-0.961003	-1.23673		AFUB_007160	CADAFUBG00000719	-0.441769	-0.400768
AFUB_007170	CADAFUBG00000720	0.639956	0.477922		AFUB_007170	CADAFUBG00000720	-0.250628	-0.420812
AFUB_007180	CADAFUBG00000721	-1.10697	-1.59828		AFUB_007180	CADAFUBG00000721	-0.391464	0.0318061
AFUB_007190	CADAFUBG00000722	0.304853	0.234804		AFUB_007190	CADAFUBG00000722	0.180468	0.101606
AFUB_007200	CADAFUBG00000723	-1.1763	-1.23713		AFUB_007200	CADAFUBG00000723	-0.490595	-0.434638
AFUB_007210	CADAFUBG00000724	-0.402818	-0.505986		AFUB_007210	CADAFUBG00000724	-0.488602	-0.341276
AFUB_007220	CADAFUBG00000725	0.828711	0.705375		AFUB_007220	CADAFUBG00000725	-0.184408	-0.115623
AFUB_007230	CADAFUBG00000726	-0.537432	-0.56824		AFUB_007230	CADAFUBG00000726	0.389989	0.164156
AFUB_007240	CADAFUBG00000727	-0.719694	-0.474605		AFUB_007240	CADAFUBG00000727	-0.425661	-0.479097
AFUB_007250	CADAFUBG00000728	-0.302736	0.00663804		AFUB_007250	CADAFUBG00000728	-1.09485	-1.1101
AFUB_007260	CADAFUBG00000729	-0.239052	-0.070296		AFUB_007260	CADAFUBG00000729	-1.12824	-1.48874
AFUB_007270	CADAFUBG00000730	0.0839624	0.482327		AFUB_007270	CADAFUBG00000730	-0.139238	-0.0226178
AFUB_007280	CADAFUBG00000731	0.240805	0.261807		AFUB_007280	CADAFUBG00000731	0.028887	-0.281798
AFUB_007290	CADAFUBG00000732	0.377894	1.16665		AFUB_007290	CADAFUBG00000732	-0.624547	-0.49021
AFUB_007300	CADAFUBG00000733	1.0136	0.528043		AFUB_007300	CADAFUBG00000733	0.835636	0.601719
AFUB_007310	CADAFUBG00000734	1.36627	1.12705		AFUB_007310	CADAFUBG00000734	1.40605	1.90244
AFUB_007320	CADAFUBG00000735	0.242204	0.0428638		AFUB_007320	CADAFUBG00000735	0.00652169	0.096715
AFUB_007330	CADAFUBG00000736	-0.404754	-0.565214		AFUB_007330	CADAFUBG00000736	-0.231951	-0.1931
AFUB_007340	CADAFUBG00000737	-0.445272	-0.535658		AFUB_007340	CADAFUBG00000737	-0.312204	-0.286895
AFUB_007350	CADAFUBG00000738	0.242014	0.606308		AFUB_007350	CADAFUBG00000738	-0.521021	-0.346174
AFUB_007360	CADAFUBG00000739	-0.240491	-0.140213		AFUB_007360	CADAFUBG00000739	-0.510994	-0.592248
AFUB_007370	CADAFUBG00000740	-0.807313	-0.85647		AFUB_007370	CADAFUBG00000740	-0.0721311	-0.120121
AFUB_007380	CADAFUBG00000741	0.451652	0.517809		AFUB_007380	CADAFUBG00000741	0.307979	0.424901
AFUB_007390	CADAFUBG00000742	-0.396861	-0.218869		AFUB_007390	CADAFUBG00000742	-0.379381	-0.309889
AFUB_007400	CADAFUBG00000743	-1.98311	-1.75355		AFUB_007400	CADAFUBG00000743	-1.11546	-0.296943
AFUB_007410	CADAFUBG00000744	-2.72201	-2.28959		AFUB_007410	CADAFUBG00000744	-0.839514	-0.496341
AFUB_007420	CADAFUBG00000745	-0.159534	-0.15019		AFUB_007420	CADAFUBG00000745	0.0328646	-0.0781524
AFUB_007430	CADAFUBG00000746	0.0890876	-0.0425705		AFUB_007430	CADAFUBG00000746	-0.0748181	-0.112883
AFUB_007440	CADAFUBG00000747	0.334386	0.155017		AFUB_007440	CADAFUBG00000747	0.247805	0.0419721
AFUB_007450	CADAFUBG00000748	0.881767	0.887837		AFUB_007450	CADAFUBG00000748	0.222405	-0.117963
AFUB_007460	CADAFUBG00000749	-0.296341	-0.170971		AFUB_007460	CADAFUBG00000749	0.369605	0.529143
AFUB_007470	CADAFUBG00000750	-0.0740877	0.00660171		AFUB_007470	CADAFUBG00000750	-0.758101	-0.656216
AFUB_007480	CADAFUBG00000751	-0.921353	-0.988368		AFUB_007480	CADAFUBG00000751	-0.974558	-0.76356
AFUB_007490	CADAFUBG00000752	0.140116	-0.00837972		AFUB_007490	CADAFUBG00000752	-0.19017	-0.120742
AFUB_007500	CADAFUBG00000753	-0.597191	-0.788132		AFUB_007500	CADAFUBG00000753	-0.19408	-0.352465
AFUB_007510	CADAFUBG00000754	1.19439	0.95824		AFUB_007510	CADAFUBG00000754	0.496577	0.277933
AFUB_007520	CADAFUBG00000755	1.27109	1.29258		AFUB_007520	CADAFUBG00000755	0.982973	0.922038
AFUB_007530	CADAFUBG00000756	-0.641147	-0.495685		AFUB_007530	CADAFUBG00000756	-0.684325	-0.596851
AFUB_007540	CADAFUBG00000757	-1.46002	-2.10245		AFUB_007540	CADAFUBG00000757	0.422709	0.723827
AFUB_007550	CADAFUBG00000758	-0.194433	-0.165539		AFUB_007550	CADAFUBG00000758	-0.0713295	-0.227755
AFUB_007560	CADAFUBG00000759	-0.58702	-0.783516		AFUB_007560	CADAFUBG00000759	0.272559	0.0998588
AFUB_007570	CADAFUBG00000760	0.247088	-0.0973365		AFUB_007570	CADAFUBG00000760	0.276833	0.00923812
AFUB_007580	CADAFUBG00000761	-1.01244	-1.31447		AFUB_007580	CADAFUBG00000761	-0.509909	-0.788909
AFUB_007590	CADAFUBG00000762	-0.607213	-0.244823		AFUB_007590	CADAFUBG00000762	-0.148235	-0.015705
AFUB_007600	CADAFUBG00000763	-0.548523	-0.549873		AFUB_007600	CADAFUBG00000763	-0.655405	-0.699784
AFUB_007610	CADAFUBG00000764	0.191894	0.100731		AFUB_007610	CADAFUBG00000764	0.289474	0.0975554
AFUB_007620	CADAFUBG00000765	-0.221006	-0.139002		AFUB_007620	CADAFUBG00000765	-0.104199	0.174767
AFUB_007630	CADAFUBG00000766	-0.0944013	-0.0459553		AFUB_007630	CADAFUBG00000766	0.224251	0.304916
AFUB_007640	CADAFUBG00000767	-1.18148	-1.18612		AFUB_007640	CADAFUBG00000767	-0.635055	-0.697259
AFUB_007650	CADAFUBG00000768	-1.34106	-1.28444		AFUB_007650	CADAFUBG00000768	-0.17607	-0.022236
AFUB_007660	CADAFUBG00000769	-0.550554	-0.298057		AFUB_007660	CADAFUBG00000769	-0.153156	-0.10069
AFUB_007670	CADAFUBG00000770	0.117414	0.171245		AFUB_007670	CADAFUBG00000770	0.260075	0.123838
AFUB_007680	CADAFUBG00000771	0.250621	0.177422		AFUB_007680	CADAFUBG00000771	-0.489616	-0.061205
AFUB_007690	CADAFUBG00000772	1.22554	0.994086		AFUB_007690	CADAFUBG00000772	1.00003	0.780579
AFUB_007700	CADAFUBG00000773	-0.775009	-0.523259		AFUB_007700	CADAFUBG00000773	0.197638	0.552067
AFUB_007710	CADAFUBG00000774	-0.304657	-0.174708		AFUB_007710	CADAFUBG00000774	-0.14578	-0.0914503
AFUB_007720	CADAFUBG00000775	-0.194125	-0.329602		AFUB_007720	CADAFUBG00000775	0.25844	0.205657
AFUB_007730	CADAFUBG00000776	1.09397	0.526679		AFUB_007730	CADAFUBG00000776	0.966816	0.143131
AFUB_007740	CADAFUBG00000777	-1.16992	-1.41461		AFUB_007740	CADAFUBG00000777	-0.247179	-0.673405
AFUB_007750	CADAFUBG00000778	-0.484645	-0.503		AFUB_007750	CADAFUBG00000778	-0.224257	-0.120663
AFUB_007760	CADAFUBG00000779	0.385308	0.582006		AFUB_007760	CADAFUBG00000779	0.0721969	0.139911
AFUB_007770	CADAFUBG00000780	-1.04615	-1.42717		AFUB_007770	CADAFUBG00000780	-1.44774	-1.889
AFUB_007780	CADAFUBG00000781	-0.350837	-0.460039		AFUB_007780	CADAFUBG00000781	-0.00352293	0.177654
AFUB_007790	CADAFUBG00000782	-0.872793	-0.836065		AFUB_007790	CADAFUBG00000782	-0.840243	-0.836203
AFUB_007800	CADAFUBG00000783	-1.21262	-1.64017		AFUB_007800	CADAFUBG00000783	-0.919825	-1.12602
AFUB_007810	CADAFUBG00000784	-0.496547	-0.673916		AFUB_007810	CADAFUBG00000784	-0.452301	-0.208246
AFUB_007820	CADAFUBG00000785	-0.10954	-0.0317996		AFUB_007820	CADAFUBG00000785	0.380673	0.709323
AFUB_007830	CADAFUBG00000786	-0.0868541	-0.245409		AFUB_007830	CADAFUBG00000786	-0.208801	-0.378596
AFUB_007840	CADAFUBG00000787	0.41024	0.493678		AFUB_007840	CADAFUBG00000787	0.0111854	0.400812
AFUB_007850	CADAFUBG00000788	-0.553832	-0.454491		AFUB_007850	CADAFUBG00000788	-0.299101	-0.201433
AFUB_007860	CADAFUBG00000789	0.303958	0.421178		AFUB_007860	CADAFUBG00000789	0.173755	0.217095
AFUB_007865	CADAFUBG00000790	0.083964	0.0445191		AFUB_007865	CADAFUBG00000790	0.6086	0.604783
AFUB_007870	CADAFUBG00000791	2.76467	3.17721		AFUB_007870	CADAFUBG00000791	1.44858	1.94305
AFUB_007880	CADAFUBG00000792	2.63436	3.21218		AFUB_007880	CADAFUBG00000792	0.468381	0.566168
AFUB_007890	CADAFUBG00000793	1.28252	1.69783		AFUB_007890	CADAFUBG00000793	0.437475	0.499079
AFUB_007900	CADAFUBG00000794	-0.212919	-0.0829519		AFUB_007900	CADAFUBG00000794	-0.0359597	0.080278
AFUB_007910	CADAFUBG00000795	-0.169743	0.0981564		AFUB_007910	CADAFUBG00000795	0.269728	0.358234
AFUB_007920	CADAFUBG00000796	-0.0878546	0.022872		AFUB_007920	CADAFUBG00000796	0.886024	0.882385
AFUB_007930	CADAFUBG00000797	-0.994735	-0.603931		AFUB_007930	CADAFUBG00000797	-0.357762	-0.237298
AFUB_007940	CADAFUBG00000798	0.910572	0.74277		AFUB_007940	CADAFUBG00000798	0.506359	0.613711
AFUB_007950	CADAFUBG00000799	1.67168	1.63364		AFUB_007950	CADAFUBG00000799	1.21798	1.19288
AFUB_007960	CADAFUBG00000800	0.366435	0.179137		AFUB_007960	CADAFUBG00000800	-0.59975	-0.705558
AFUB_007970	CADAFUBG00000801	-0.127407	-0.109859		AFUB_007970	CADAFUBG00000801	-0.135443	-0.0130149
AFUB_007980	CADAFUBG00000802	0.387726	0.288106		AFUB_007980	CADAFUBG00000802	0.327365	0.700448
AFUB_007990	CADAFUBG00000803	-0.0266715	-0.0611272		AFUB_007990	CADAFUBG00000803	0.0919043	0.225824
AFUB_008000	CADAFUBG00000804	-0.674005	-0.571965		AFUB_008000	CADAFUBG00000804	0.128713	0.192344
AFUB_008010	CADAFUBG00000805	-0.349359	-0.171498		AFUB_008010	CADAFUBG00000805	-0.0505459	0.0653601
AFUB_008020	CADAFUBG00000806	1.16116	0.798452		AFUB_008020	CADAFUBG00000806	0.96935	0.697614
AFUB_008030	CADAFUBG00000807	0.0334166	0.191252		AFUB_008030	CADAFUBG00000807	-0.41775	-0.50715
AFUB_008040	CADAFUBG00000808	1.18577	1.22544		AFUB_008040	CADAFUBG00000808	0.521377	0.930638
AFUB_008050	CADAFUBG00000809	-0.00485493	0.0295253		AFUB_008050	CADAFUBG00000809	0.0126708	0.0635932
AFUB_008060	CADAFUBG00000810	0.582349	0.568936		AFUB_008060	CADAFUBG00000810	0.959514	0.732309
AFUB_008070	CADAFUBG00000811	0.898109	0.7887		AFUB_008070	CADAFUBG00000811	0.0629108	0.0680817
AFUB_008080	CADAFUBG00000812	-0.518826	-0.70282		AFUB_008080	CADAFUBG00000812	-0.0748404	-0.437167
AFUB_008090	CADAFUBG00000813	-0.453528	-0.348716		AFUB_008090	CADAFUBG00000813	-0.83946	-0.716043
AFUB_008100	CADAFUBG00000814	0.0497696	0.143535		AFUB_008100	CADAFUBG00000814	-0.255557	-0.258
AFUB_008110	CADAFUBG00000815	0.0836591	0.319658		AFUB_008110	CADAFUBG00000815	-0.187238	-0.049579
AFUB_008120	CADAFUBG00000816	0.436689	0.391482		AFUB_008120	CADAFUBG00000816	0.111582	-0.00974576
AFUB_008130	CADAFUBG00000817	-0.0499835	-0.15867		AFUB_008130	CADAFUBG00000817	-0.1703	-0.234618
AFUB_008140	CADAFUBG00000818	-0.246342	-0.232593		AFUB_008140	CADAFUBG00000818	-0.349149	-0.251512
AFUB_008150	CADAFUBG00000819	0.0334014	0.143607		AFUB_008150	CADAFUBG00000819	0.0417988	0.101316
AFUB_008160	CADAFUBG00000820	-0.477826	-0.507394		AFUB_008160	CADAFUBG00000820	-0.639639	-0.520244
AFUB_008170	CADAFUBG00000821	0.373271	0.296017		AFUB_008170	CADAFUBG00000821	0.462099	0.283256
AFUB_008180	CADAFUBG00000822	1.72845	2.07281		AFUB_008180	CADAFUBG00000822	1.55913	0.592591
AFUB_008190	CADAFUBG00000823	Inf	Inf		AFUB_008190	CADAFUBG00000823	NA	Inf
AFUB_008200	CADAFUBG00000824	Inf	Inf		AFUB_008200	CADAFUBG00000824	NA	Inf
AFUB_008210	CADAFUBG00000825	Inf	Inf		AFUB_008210	CADAFUBG00000825	NA	NA
AFUB_008220	CADAFUBG00000826	Inf	Inf		AFUB_008220	CADAFUBG00000826	Inf	Inf
AFUB_008230	CADAFUBG00000827	-0.313379	-0.365615		AFUB_008230	CADAFUBG00000827	-0.235989	-0.191817
AFUB_008240	CADAFUBG00000828	-0.0239509	0.04258		AFUB_008240	CADAFUBG00000828	0.203593	0.407169
AFUB_008250	CADAFUBG00000829	-0.93393	-0.908679		AFUB_008250	CADAFUBG00000829	-0.799761	-0.58554
AFUB_008260	CADAFUBG00000830	-0.336025	-0.352187		AFUB_008260	CADAFUBG00000830	-0.0885432	0.0546017
AFUB_008270	CADAFUBG00000831	0.675138	0.728969		AFUB_008270	CADAFUBG00000831	0.923878	0.999697
AFUB_008280	CADAFUBG00000832	0.711927	0.953748		AFUB_008280	CADAFUBG00000832	1.16453	1.26818
AFUB_008290	CADAFUBG00000833	0.718111	0.66375		AFUB_008290	CADAFUBG00000833	0.499581	0.512671
AFUB_008300	CADAFUBG00000834	-0.754447	-0.850831		AFUB_008300	CADAFUBG00000834	-0.323104	-0.219956
AFUB_008310	CADAFUBG00000835	-0.220645	-0.371428		AFUB_008310	CADAFUBG00000835	0.248887	0.295906
AFUB_008320	CADAFUBG00000836	-0.593987	-0.597444		AFUB_008320	CADAFUBG00000836	-0.525756	-0.486976
AFUB_008330	CADAFUBG00000837	0.329524	0.37616		AFUB_008330	CADAFUBG00000837	0.0163346	0.0826213
AFUB_008340	CADAFUBG00000838	0.629535	0.775775		AFUB_008340	CADAFUBG00000838	-0.515948	-0.714041
AFUB_008350	CADAFUBG00000839	-1.09389	-1.06503		AFUB_008350	CADAFUBG00000839	-0.677146	-0.525114
AFUB_008360	CADAFUBG00000840	-0.0631435	-0.0365282		AFUB_008360	CADAFUBG00000840	-0.0304166	-0.110042
AFUB_008370	CADAFUBG00000841	0.405476	0.406053		AFUB_008370	CADAFUBG00000841	-0.0652697	0.362573
AFUB_008380	CADAFUBG00000842	0.0909134	0.135012		AFUB_008380	CADAFUBG00000842	-0.185508	0.0413249
AFUB_008390	CADAFUBG00000843	1.03345	0.926961		AFUB_008390	CADAFUBG00000843	0.792853	0.645509
AFUB_008400	CADAFUBG00000844	0.472119	0.615671		AFUB_008400	CADAFUBG00000844	0.0582407	0.145438
AFUB_008410	CADAFUBG00000845	-0.579269	-0.0924538		AFUB_008410	CADAFUBG00000845	-0.731273	-0.771277
AFUB_008420	CADAFUBG00000846	-0.777786	-0.50708		AFUB_008420	CADAFUBG00000846	-0.853412	-0.898599
AFUB_008430	CADAFUBG00000847	-0.27611	-0.301572		AFUB_008430	CADAFUBG00000847	0.0581242	0.17365
AFUB_008440	CADAFUBG00000848	0.284457	0.188656		AFUB_008440	CADAFUBG00000848	0.227543	0.125188
AFUB_008450	CADAFUBG00000849	-0.137691	-0.485314		AFUB_008450	CADAFUBG00000849	0.152833	0.103626
AFUB_008460	CADAFUBG00000850	-0.639458	-0.676065		AFUB_008460	CADAFUBG00000850	0.00133642	-0.0779999
AFUB_008470	CADAFUBG00000851	-0.143238	-0.252712		AFUB_008470	CADAFUBG00000851	0.293953	0.2646
AFUB_008480	CADAFUBG00000852	-0.466713	-0.288694		AFUB_008480	CADAFUBG00000852	-0.5939	-0.560251
AFUB_008490	CADAFUBG00000853	1.15249	1.0863		AFUB_008490	CADAFUBG00000853	0.424188	0.282116
AFUB_008500	CADAFUBG00000854	0.37019	0.056161		AFUB_008500	CADAFUBG00000854	0.522453	0.684302
AFUB_008510	CADAFUBG00000855	-0.940938	-0.776671		AFUB_008510	CADAFUBG00000855	0.378899	0.299713
AFUB_008520	CADAFUBG00000856	-0.473905	-0.579571		AFUB_008520	CADAFUBG00000856	-0.828476	-0.764206
AFUB_008530	CADAFUBG00000857	-0.877596	-0.442892		AFUB_008530	CADAFUBG00000857	-0.175063	-0.0357043
AFUB_008540	CADAFUBG00000858	1.41191	1.72991		AFUB_008540	CADAFUBG00000858	-0.263843	0.373609
AFUB_008550	CADAFUBG00000859	1.81192	1.81855		AFUB_008550	CADAFUBG00000859	0.966905	0.716235
AFUB_008560	CADAFUBG00000860	0.588255	0.662325		AFUB_008560	CADAFUBG00000860	-0.17426	-0.111269
AFUB_008570	CADAFUBG00000861	0.0675831	0.112717		AFUB_008570	CADAFUBG00000861	0.317017	0.140425
AFUB_008580	CADAFUBG00000862	-0.688491	-0.502932		AFUB_008580	CADAFUBG00000862	0.0914753	-0.184698
AFUB_008590	CADAFUBG00000863	0.551307	0.626018		AFUB_008590	CADAFUBG00000863	0.585054	0.559579
AFUB_008600	CADAFUBG00000864	-0.157305	0.03734		AFUB_008600	CADAFUBG00000864	-0.387385	-0.498525
AFUB_008610	CADAFUBG00000865	-0.430174	-0.188461		AFUB_008610	CADAFUBG00000865	0.329658	0.443337
AFUB_008620	CADAFUBG00000866	1.51962	1.38768		AFUB_008620	CADAFUBG00000866	0.152736	-0.069681
AFUB_008630	CADAFUBG00000867	0.902901	0.895585		AFUB_008630	CADAFUBG00000867	-0.117954	-0.185339
AFUB_008640	CADAFUBG00000868	-0.180462	0.0325752		AFUB_008640	CADAFUBG00000868	-0.161079	-0.199952
AFUB_008650	CADAFUBG00000869	-0.0594773	-0.530893		AFUB_008650	CADAFUBG00000869	0.0548009	0.0987834
AFUB_008660	CADAFUBG00000870	0.207729	0.22725		AFUB_008660	CADAFUBG00000870	0.0625272	0.0527029
AFUB_008670	CADAFUBG00000871	-0.918545	-0.612202		AFUB_008670	CADAFUBG00000871	-0.830867	-0.729346
AFUB_008680	CADAFUBG00000872	2.41891	1.93829		AFUB_008680	CADAFUBG00000872	1.38825	1.16481
AFUB_008690	CADAFUBG00000873	2.00697	1.90429		AFUB_008690	CADAFUBG00000873	0.743508	0.6756
AFUB_008700	CADAFUBG00000874	-0.132985	-0.158597		AFUB_008700	CADAFUBG00000874	-0.304666	-0.425018
AFUB_008710	CADAFUBG00000875	-0.219567	-0.306233		AFUB_008710	CADAFUBG00000875	-0.518276	-0.406994
AFUB_008720	CADAFUBG00000876	-0.0887887	-0.714449		AFUB_008720	CADAFUBG00000876	0.842198	2.10513
AFUB_008730	CADAFUBG00000877	0.557738	0.31979		AFUB_008730	CADAFUBG00000877	0.439022	0.579026
AFUB_008740	CADAFUBG00000878	1.21197	1.37611		AFUB_008740	CADAFUBG00000878	-0.34857	-0.351988
AFUB_008750	CADAFUBG00000879	-0.334471	-0.349757		AFUB_008750	CADAFUBG00000879	-0.381376	-0.295913
AFUB_008760	CADAFUBG00000880	0.229087	0.402564		AFUB_008760	CADAFUBG00000880	0.394332	0.39338
AFUB_008770	CADAFUBG00000881	1.1332	1.57984		AFUB_008770	CADAFUBG00000881	1.92398	2.51205
AFUB_008780	CADAFUBG00000882	-0.861844	-1.77209		AFUB_008780	CADAFUBG00000882	Inf	NA
AFUB_008790	CADAFUBG00000883	NA	NA		AFUB_008790	CADAFUBG00000883	NA	NA
AFUB_008800	CADAFUBG00000884	0.00525926	0.22423		AFUB_008800	CADAFUBG00000884	0.285858	0.269683
AFUB_008810	CADAFUBG00000885	-0.359626	-0.431248		AFUB_008810	CADAFUBG00000885	-0.3437	-0.256524
AFUB_008820	CADAFUBG00000886	1.05178	0.910766		AFUB_008820	CADAFUBG00000886	0.917076	0.799429
AFUB_008830	CADAFUBG00000887	0.500191	0.770417		AFUB_008830	CADAFUBG00000887	1.11878	1.32718
AFUB_008840	CADAFUBG00000888	0.196354	0.385443		AFUB_008840	CADAFUBG00000888	-0.479807	-0.232029
AFUB_008850	CADAFUBG00000889	0.518849	0.445507		AFUB_008850	CADAFUBG00000889	0.356916	0.0728448
AFUB_008860	CADAFUBG00000890	0.138813	0.243664		AFUB_008860	CADAFUBG00000890	0.355505	0.497026
AFUB_008870	CADAFUBG00000891	-0.896287	-0.906765		AFUB_008870	CADAFUBG00000891	0.331358	0.732895
AFUB_008880	CADAFUBG00000892	0.725137	0.623638		AFUB_008880	CADAFUBG00000892	0.633046	0.612706
AFUB_008890	CADAFUBG00000893	-0.424472	-0.425781		AFUB_008890	CADAFUBG00000893	-0.604941	-0.528647
AFUB_008900	CADAFUBG00000894	-0.0213329	-0.0985833		AFUB_008900	CADAFUBG00000894	0.293646	0.314646
AFUB_008910	CADAFUBG00000895	0.0302877	0.169065		AFUB_008910	CADAFUBG00000895	0.664428	0.905146
AFUB_008920	CADAFUBG00000896	-0.610845	-0.512219		AFUB_008920	CADAFUBG00000896	-1.26516	-1.17307
AFUB_008930	CADAFUBG00000897	-0.163738	-0.140243		AFUB_008930	CADAFUBG00000897	-0.153371	-0.22515
AFUB_008940	CADAFUBG00000898	-0.484439	-0.296582		AFUB_008940	CADAFUBG00000898	-0.402358	-0.327878
AFUB_008950	CADAFUBG00000899	0.212286	0.13138		AFUB_008950	CADAFUBG00000899	-0.242103	-0.483897
AFUB_008960	CADAFUBG00000900	-1.04533	-1.02926		AFUB_008960	CADAFUBG00000900	-0.70841	-0.184751
AFUB_008970	CADAFUBG00000901	-0.878612	-0.486137		AFUB_008970	CADAFUBG00000901	-0.566054	-0.556321
AFUB_008980	CADAFUBG00000902	1.29065	0.966938		AFUB_008980	CADAFUBG00000902	0.888726	0.323418
AFUB_008990	CADAFUBG00000903	-0.203868	-0.15901		AFUB_008990	CADAFUBG00000903	-0.352377	-0.272857
AFUB_009000	CADAFUBG00000904	-0.802592	-0.676038		AFUB_009000	CADAFUBG00000904	-0.80665	-0.733007
AFUB_009010	CADAFUBG00000905	0.677723	0.8253		AFUB_009010	CADAFUBG00000905	0.663046	0.742534
AFUB_009020	CADAFUBG00000906	1.53153	1.51099		AFUB_009020	CADAFUBG00000906	1.09854	0.833319
AFUB_009030	CADAFUBG00000907	-0.167993	0.157614		AFUB_009030	CADAFUBG00000907	0.735803	0.355586
AFUB_009040	CADAFUBG00000908	-0.528335	0.0190496		AFUB_009040	CADAFUBG00000908	0.106176	-0.24666
AFUB_009050	CADAFUBG00000909	-0.0496315	0.120904		AFUB_009050	CADAFUBG00000909	-0.0301836	0.200683
AFUB_009060	CADAFUBG00000910	-0.415362	-0.289068		AFUB_009060	CADAFUBG00000910	-0.112694	-0.138776
AFUB_009070	CADAFUBG00000911	0.1338	0.193264		AFUB_009070	CADAFUBG00000911	0.0375146	0.148919
AFUB_009080	CADAFUBG00000912	0.362683	0.343864		AFUB_009080	CADAFUBG00000912	0.0440459	-0.150348
AFUB_009090	CADAFUBG00000913	0.713842	0.4935		AFUB_009090	CADAFUBG00000913	0.154262	-0.0456679
AFUB_009100	CADAFUBG00000914	-0.146659	-0.038325		AFUB_009100	CADAFUBG00000914	-0.210979	-0.263794
AFUB_009110	CADAFUBG00000915	-0.956483	-1.10713		AFUB_009110	CADAFUBG00000915	-0.553233	-0.284401
AFUB_009120	CADAFUBG00000916	-0.129422	-0.0839616		AFUB_009120	CADAFUBG00000916	-0.165556	-0.630275
AFUB_009130	CADAFUBG00000917	-0.435308	-0.328912		AFUB_009130	CADAFUBG00000917	-0.559481	-0.89642
AFUB_009140	CADAFUBG00000918	0.135441	0.0656754		AFUB_009140	CADAFUBG00000918	-0.360998	-0.413702
AFUB_009150	CADAFUBG00000919	-0.584612	-0.591202		AFUB_009150	CADAFUBG00000919	-1.00742	-1.01734
AFUB_009160	CADAFUBG00000920	-0.595577	-0.601154		AFUB_009160	CADAFUBG00000920	-1.16623	-1.18996
AFUB_009170	CADAFUBG00000921	-0.988267	-0.801837		AFUB_009170	CADAFUBG00000921	-0.421037	-0.257168
AFUB_009180	CADAFUBG00000922	-0.95014	-0.818611		AFUB_009180	CADAFUBG00000922	-0.644975	-0.732243
AFUB_009190	CADAFUBG00000923	-0.659092	-0.241913		AFUB_009190	CADAFUBG00000923	-0.557217	-0.559883
AFUB_009199	CADAFUBG00000924	0.63265	0.736516		AFUB_009199	CADAFUBG00000924	0.248692	0.479337
AFUB_009200	CADAFUBG00000925	-0.0113199	0.123684		AFUB_009200	CADAFUBG00000925	-0.235192	-0.0735627
AFUB_009210	CADAFUBG00000926	-0.13988	-0.224892		AFUB_009210	CADAFUBG00000926	-0.0563323	-0.1074
AFUB_009220	CADAFUBG00000927	1.91146	1.47611		AFUB_009220	CADAFUBG00000927	0.202746	-0.187677
AFUB_009230	CADAFUBG00000928	-0.747598	-0.659601		AFUB_009230	CADAFUBG00000928	-0.0403207	-0.110678
AFUB_009240	CADAFUBG00000929	0.388137	0.380708		AFUB_009240	CADAFUBG00000929	0.0722211	0.0156121
AFUB_009250	CADAFUBG00000930	-0.406471	-0.616613		AFUB_009250	CADAFUBG00000930	-0.44897	-0.561588
AFUB_009260	CADAFUBG00000931	-0.793035	-0.780619		AFUB_009260	CADAFUBG00000931	-0.951361	-0.69647
AFUB_009270	CADAFUBG00000932	-0.526192	-0.581622		AFUB_009270	CADAFUBG00000932	0.354284	0.43123
AFUB_009280	CADAFUBG00000933	-0.908141	-0.76487		AFUB_009280	CADAFUBG00000933	-0.663559	-0.701041
AFUB_009290	CADAFUBG00000934	0.378843	0.415779		AFUB_009290	CADAFUBG00000934	0.280676	0.272142
AFUB_009300	CADAFUBG00000935	-0.277768	-0.193329		AFUB_009300	CADAFUBG00000935	0.321555	0.524335
AFUB_009310	CADAFUBG00000936	-0.0510908	0.0220114		AFUB_009310	CADAFUBG00000936	-0.585356	-0.856669
AFUB_009320	CADAFUBG00000937	-1.12496	-1.24313		AFUB_009320	CADAFUBG00000937	-2.57925	-2.76883
AFUB_009330	CADAFUBG00000938	-1.65484	-1.48309		AFUB_009330	CADAFUBG00000938	-1.31991	-1.21342
AFUB_009340	CADAFUBG00000939	0.796606	0.913791		AFUB_009340	CADAFUBG00000939	0.503939	0.786329
AFUB_009350	CADAFUBG00000940	-0.415534	-0.270823		AFUB_009350	CADAFUBG00000940	-0.354246	-0.54218
AFUB_009360	CADAFUBG00000941	-0.0863651	-0.0685036		AFUB_009360	CADAFUBG00000941	-0.0946899	-0.179515
AFUB_009370	CADAFUBG00000942	-0.842712	-0.850079		AFUB_009370	CADAFUBG00000942	-0.896981	-0.926547
AFUB_009380	CADAFUBG00000943	-1.17747	-1.10676		AFUB_009380	CADAFUBG00000943	-1.22322	-1.28722
AFUB_009390	CADAFUBG00000944	0.245552	0.481691		AFUB_009390	CADAFUBG00000944	0.836497	0.822201
AFUB_009400	CADAFUBG00000945	-0.767778	-0.944309		AFUB_009400	CADAFUBG00000945	-0.0615442	-0.217989
AFUB_009410	CADAFUBG00000946	-0.0977613	8.40114e-05		AFUB_009410	CADAFUBG00000946	-0.331384	-0.165352
AFUB_009420	CADAFUBG00000947	0.253838	0.678711		AFUB_009420	CADAFUBG00000947	1.48529	1.47649
AFUB_009430	CADAFUBG00000948	-0.552026	-0.702919		AFUB_009430	CADAFUBG00000948	-0.812228	-1.08166
AFUB_009440	CADAFUBG00000949	-1.48281	-1.04113		AFUB_009440	CADAFUBG00000949	-1.60578	-1.79588
AFUB_009450	CADAFUBG00000950	2.40271	2.03856		AFUB_009450	CADAFUBG00000950	-0.372891	-0.300631
AFUB_009460	CADAFUBG00000951	-0.870317	-0.851684		AFUB_009460	CADAFUBG00000951	-0.845216	-0.669276
AFUB_009470	CADAFUBG00000952	-0.222827	-0.16482		AFUB_009470	CADAFUBG00000952	-0.481848	-0.543426
AFUB_009480	CADAFUBG00000953	0.349557	0.325759		AFUB_009480	CADAFUBG00000953	0.186021	0.524338
AFUB_009490	CADAFUBG00000954	0.202035	0.0961463		AFUB_009490	CADAFUBG00000954	-0.589512	-0.392129
AFUB_009500	CADAFUBG00000955	-1.99795	-1.99261		AFUB_009500	CADAFUBG00000955	-0.7246	0.00932547
AFUB_009510	CADAFUBG00000956	-1.15449	-0.625671		AFUB_009510	CADAFUBG00000956	-0.604297	2.15296
AFUB_009520	CADAFUBG00000957	0.580867	1.23559		AFUB_009520	CADAFUBG00000957	0.444033	2.0932
AFUB_009530	CADAFUBG00000958	1.82417	2.56269		AFUB_009530	CADAFUBG00000958	1.27478	3.63932
AFUB_009540	CADAFUBG00000959	-0.791928	-0.927079		AFUB_009540	CADAFUBG00000959	-0.131044	-0.145258
AFUB_009550	CADAFUBG00000960	0.674448	1.13127		AFUB_009550	CADAFUBG00000960	1.07459	1.20621
AFUB_009560	CADAFUBG00000961	5.05285	5.68211		AFUB_009560	CADAFUBG00000961	2.68547	2.88072
AFUB_009570	CADAFUBG00000962	2.69267	3.36514		AFUB_009570	CADAFUBG00000962	2.1813	1.93143
AFUB_009580	CADAFUBG00000963	1.55344	2.69119		AFUB_009580	CADAFUBG00000963	-0.981505	-0.74903
AFUB_009590	CADAFUBG00000964	-0.802253	-0.757771		AFUB_009590	CADAFUBG00000964	-1.44957	-0.910317
AFUB_009600	CADAFUBG00000965	0.092688	0.187607		AFUB_009600	CADAFUBG00000965	0.464598	0.327039
AFUB_009610	CADAFUBG00000966	-0.166032	-0.0139457		AFUB_009610	CADAFUBG00000966	-0.250107	-0.275857
AFUB_009620	CADAFUBG00000967	0.3966	-0.0326012		AFUB_009620	CADAFUBG00000967	0.695582	0.599692
AFUB_009630	CADAFUBG00000968	-1.09471	-1.03232		AFUB_009630	CADAFUBG00000968	-0.97127	-0.839738
AFUB_009640	CADAFUBG00000969	0.292072	0.381578		AFUB_009640	CADAFUBG00000969	-0.237496	-0.307823
AFUB_009650	CADAFUBG00000970	0.533668	0.29923		AFUB_009650	CADAFUBG00000970	-0.270494	-0.800583
AFUB_009660	CADAFUBG00000971	3.11792	3.50475		AFUB_009660	CADAFUBG00000971	0.576565	0.079774
AFUB_009670	CADAFUBG00000972	0.655339	0.800884		AFUB_009670	CADAFUBG00000972	0.818794	0.581136
AFUB_009680	CADAFUBG00000973	-2.42662	-2.32069		AFUB_009680	CADAFUBG00000973	-1.33414	-0.613482
AFUB_009690	CADAFUBG00000974	-0.290787	-0.0398646		AFUB_009690	CADAFUBG00000974	0.0257017	0.214432
AFUB_009700	CADAFUBG00000975	1.03506	0.763944		AFUB_009700	CADAFUBG00000975	0.143538	-0.212063
AFUB_009710	CADAFUBG00000976	1.10213	0.781136		AFUB_009710	CADAFUBG00000976	0.00657431	-0.337169
AFUB_009720	CADAFUBG00000977	0.689871	0.540774		AFUB_009720	CADAFUBG00000977	0.223925	0.0102356
AFUB_009730	CADAFUBG00000978	0.103999	0.404853		AFUB_009730	CADAFUBG00000978	-0.222411	-0.0678126
AFUB_009740	CADAFUBG00000979	0.651809	0.688355		AFUB_009740	CADAFUBG00000979	0.448142	0.414035
AFUB_009750	CADAFUBG00000980	-0.859975	-0.878979		AFUB_009750	CADAFUBG00000980	-0.222904	-0.210724
AFUB_009760	CADAFUBG00000981	-0.212563	-0.652182		AFUB_009760	CADAFUBG00000981	0.164262	0.297006
AFUB_009770	CADAFUBG00000982	0.168482	0.206676		AFUB_009770	CADAFUBG00000982	-0.0449455	-0.07679
AFUB_009780	CADAFUBG00000983	0.0273549	0.0991415		AFUB_009780	CADAFUBG00000983	-0.0784424	-0.339459
AFUB_009790	CADAFUBG00000984	-1.03129	-1.34539		AFUB_009790	CADAFUBG00000984	-0.0332602	-0.685904
AFUB_009800	CADAFUBG00000985	2.17052	1.28924		AFUB_009800	CADAFUBG00000985	1.14664	0.716904
AFUB_009810	CADAFUBG00000986	2.41646	2.17756		AFUB_009810	CADAFUBG00000986	2.647	3.05233
AFUB_009820	CADAFUBG00000987	0.97255	0.834228		AFUB_009820	CADAFUBG00000987	-0.0287715	-0.167112
AFUB_009830	CADAFUBG00000988	-0.204307	-0.0511899		AFUB_009830	CADAFUBG00000988	0.216086	0.0821786
AFUB_009840	CADAFUBG00000989	-0.532162	-0.359194		AFUB_009840	CADAFUBG00000989	0.302457	0.563741
AFUB_009850	CADAFUBG00000990	-0.957339	-0.967033		AFUB_009850	CADAFUBG00000990	-0.00838925	0.0944875
AFUB_009860	CADAFUBG00000991	1.03662	0.971974		AFUB_009860	CADAFUBG00000991	-0.0521149	-0.0577206
AFUB_009870	CADAFUBG00000992	0.0306241	0.125621		AFUB_009870	CADAFUBG00000992	-0.405043	-0.256256
AFUB_009880	CADAFUBG00000993	0.784875	0.877898		AFUB_009880	CADAFUBG00000993	1.03053	1.24664
AFUB_009890	CADAFUBG00000994	0.529341	-0.601163		AFUB_009890	CADAFUBG00000994	Inf	Inf
AFUB_009900	CADAFUBG00000995	0.163963	0.121934		AFUB_009900	CADAFUBG00000995	-0.202987	-0.413606
AFUB_009910	CADAFUBG00000996	0.466468	0.683731		AFUB_009910	CADAFUBG00000996	0.713458	0.826076
AFUB_009920	CADAFUBG00000997	-0.885154	-0.806572		AFUB_009920	CADAFUBG00000997	-0.164634	-0.027389
AFUB_009930	CADAFUBG00000998	-1.22985	-1.10254		AFUB_009930	CADAFUBG00000998	-1.10229	-1.09263
AFUB_009940	CADAFUBG00000999	-0.270603	-0.348875		AFUB_009940	CADAFUBG00000999	-0.331102	-0.305938
AFUB_009950	CADAFUBG00001000	0.428078	0.618478		AFUB_009950	CADAFUBG00001000	0.0184027	0.0811834
AFUB_009960	CADAFUBG00001001	0.709934	0.706253		AFUB_009960	CADAFUBG00001001	0.961641	1.01473
AFUB_009970	CADAFUBG00001002	-0.140845	-0.0777504		AFUB_009970	CADAFUBG00001002	-0.0582725	-0.281529
AFUB_009980	CADAFUBG00001003	1.46122	1.56493		AFUB_009980	CADAFUBG00001003	-0.179945	-0.321489
AFUB_009990	CADAFUBG00001004	-0.0663069	0.166619		AFUB_009990	CADAFUBG00001004	-0.240182	-0.0250108
AFUB_010000	CADAFUBG00001005	0.893079	1.20371		AFUB_010000	CADAFUBG00001005	0.542813	0.502434
AFUB_010010	CADAFUBG00001006	-0.308178	-0.208137		AFUB_010010	CADAFUBG00001006	-0.50043	-0.181883
AFUB_010020	CADAFUBG00001007	-0.106744	-0.16785		AFUB_010020	CADAFUBG00001007	-0.353234	-0.213452
AFUB_010030	CADAFUBG00001008	0.482153	0.356		AFUB_010030	CADAFUBG00001008	1.26515	1.45981
AFUB_010040	CADAFUBG00001009	-1.28353	-1.32933		AFUB_010040	CADAFUBG00001009	-0.585176	-0.664251
AFUB_010050	CADAFUBG00001010	-0.850297	-1.13822		AFUB_010050	CADAFUBG00001010	-0.616859	-0.80606
AFUB_010060	CADAFUBG00001011	-0.523665	-0.705547		AFUB_010060	CADAFUBG00001011	-0.737881	-0.628538
AFUB_010070	CADAFUBG00001012	0.33252	0.642856		AFUB_010070	CADAFUBG00001012	0.184196	0.252563
AFUB_010080	CADAFUBG00001013	0.580896	0.651562		AFUB_010080	CADAFUBG00001013	0.144801	0.223882
AFUB_010090	CADAFUBG00001014	-0.493638	-0.376564		AFUB_010090	CADAFUBG00001014	-0.27902	-0.318927
AFUB_010100	CADAFUBG00001015	-0.487533	-0.401205		AFUB_010100	CADAFUBG00001015	-0.301642	-0.209926
AFUB_010110	CADAFUBG00001016	0.0440665	0.219432		AFUB_010110	CADAFUBG00001016	-0.0156613	-0.118438
AFUB_010120	CADAFUBG00001017	-0.750345	-0.843859		AFUB_010120	CADAFUBG00001017	-0.623943	-0.423129
AFUB_010130	CADAFUBG00001018	-0.260196	-0.104656		AFUB_010130	CADAFUBG00001018	0.0135629	0.11345
AFUB_010140	CADAFUBG00001019	0.91829	0.881195		AFUB_010140	CADAFUBG00001019	0.786565	0.708901
AFUB_010150	CADAFUBG00001020	0.699469	1.00019		AFUB_010150	CADAFUBG00001020	0.800933	1.05716
AFUB_010160	CADAFUBG00001021	0.174104	0.262242		AFUB_010160	CADAFUBG00001021	0.156164	0.211279
AFUB_010170	CADAFUBG00001022	-0.665612	-0.718972		AFUB_010170	CADAFUBG00001022	-0.30112	-0.276579
AFUB_010180	CADAFUBG00001023	1.58381	1.44878		AFUB_010180	CADAFUBG00001023	0.0291568	-0.215865
AFUB_010190	CADAFUBG00001024	-0.745304	-0.917148		AFUB_010190	CADAFUBG00001024	0.259845	-0.25637
AFUB_010200	CADAFUBG00001025	-2.2896	-2.12083		AFUB_010200	CADAFUBG00001025	-1.92559	-1.59204
AFUB_010210	CADAFUBG00001026	0.227943	0.478071		AFUB_010210	CADAFUBG00001026	0.991216	0.843517
AFUB_010220	CADAFUBG00001027	-0.606809	-0.0942906		AFUB_010220	CADAFUBG00001027	0.182764	0.145421
AFUB_010230	CADAFUBG00001028	-0.79278	-0.576686		AFUB_010230	CADAFUBG00001028	-0.462303	-0.252627
AFUB_010240	CADAFUBG00001029	-1.07088	-1.22039		AFUB_010240	CADAFUBG00001029	0.347218	0.256753
AFUB_010250	CADAFUBG00001030	0.161011	0.154183		AFUB_010250	CADAFUBG00001030	0.523792	0.389257
AFUB_010260	CADAFUBG00001031	-0.302322	0.0823296		AFUB_010260	CADAFUBG00001031	-0.459397	-0.192231
AFUB_010270	CADAFUBG00001032	-0.656846	-0.583636		AFUB_010270	CADAFUBG00001032	-0.54368	-0.481222
AFUB_010280	CADAFUBG00001033	0.364682	0.471386		AFUB_010280	CADAFUBG00001033	-0.170504	-0.158373
AFUB_010290	CADAFUBG00001034	-0.547374	-0.512094		AFUB_010290	CADAFUBG00001034	-1.2669	-0.110683
AFUB_010300	CADAFUBG00001035	0.626159	0.439673		AFUB_010300	CADAFUBG00001035	0.383443	0.1055
AFUB_010310	CADAFUBG00001036	-0.719635	-0.679705		AFUB_010310	CADAFUBG00001036	-0.463597	-0.151931
AFUB_010320	CADAFUBG00001037	-0.444461	-0.207833		AFUB_010320	CADAFUBG00001037	-0.184428	-0.000654965
AFUB_010330	CADAFUBG00001038	-0.344965	-0.390229		AFUB_010330	CADAFUBG00001038	-0.0459475	-0.0951718
AFUB_010340	CADAFUBG00001039	-0.0225122	0.0749108		AFUB_010340	CADAFUBG00001039	0.276269	0.459564
AFUB_010350	CADAFUBG00001040	-0.633354	-0.716843		AFUB_010350	CADAFUBG00001040	1.26439	0.54559
AFUB_010360	CADAFUBG00001041	0.707415	0.519938		AFUB_010360	CADAFUBG00001041	0.25717	0.0916406
AFUB_010370	CADAFUBG00001042	0.262035	0.266257		AFUB_010370	CADAFUBG00001042	0.654701	0.725218
AFUB_010380	CADAFUBG00001043	-0.363447	-0.311984		AFUB_010380	CADAFUBG00001043	-0.0385214	0.0820256
AFUB_010390	CADAFUBG00001044	-0.247969	-0.194241		AFUB_010390	CADAFUBG00001044	-0.381286	-0.172512
AFUB_010400	CADAFUBG00001045	0.164873	0.301097		AFUB_010400	CADAFUBG00001045	0.240451	0.143209
AFUB_010410	CADAFUBG00001046	0.897267	1.10726		AFUB_010410	CADAFUBG00001046	-0.761688	-0.573749
AFUB_010420	CADAFUBG00001047	0.118275	0.00322341		AFUB_010420	CADAFUBG00001047	-0.280876	-0.285212
AFUB_010430	CADAFUBG00001048	1.57041	1.91912		AFUB_010430	CADAFUBG00001048	1.02421	1.38119
AFUB_010440	CADAFUBG00001049	2.4607	3.36054		AFUB_010440	CADAFUBG00001049	2.18854	2.50594
AFUB_010450	CADAFUBG00001050	1.91477	2.3486		AFUB_010450	CADAFUBG00001050	0.305457	-0.27586
AFUB_010460	CADAFUBG00001051	1.98147	1.7756		AFUB_010460	CADAFUBG00001051	0.906278	1.29158
AFUB_010470	CADAFUBG00001052	1.78977	1.96396		AFUB_010470	CADAFUBG00001052	0.429778	0.585103
AFUB_010480	CADAFUBG00001053	NA	Inf		AFUB_010480	CADAFUBG00001053	NA	Inf
AFUB_010490	CADAFUBG00001054	0.0531018	-0.0244435		AFUB_010490	CADAFUBG00001054	0.0563927	0.119515
AFUB_010500	CADAFUBG00001055	-0.145526	-0.281221		AFUB_010500	CADAFUBG00001055	-0.456862	-0.628806
AFUB_010510	CADAFUBG00001056	0.644537	0.44099		AFUB_010510	CADAFUBG00001056	0.369193	0.294561
AFUB_010520	CADAFUBG00001057	-0.274225	-0.419026		AFUB_010520	CADAFUBG00001057	0.640501	0.352779
AFUB_010530	CADAFUBG00001058	0.859623	1.46094		AFUB_010530	CADAFUBG00001058	0.497829	0.982792
AFUB_010540	CADAFUBG00001059	1.19593	0.847757		AFUB_010540	CADAFUBG00001059	0.336364	-0.0633348
AFUB_010550	CADAFUBG00001060	-0.237913	-0.0241108		AFUB_010550	CADAFUBG00001060	-0.18381	-0.100283
AFUB_010560	CADAFUBG00001061	-1.14334	-1.11468		AFUB_010560	CADAFUBG00001061	-0.859664	-0.770942
AFUB_010570	CADAFUBG00001062	-1.15928	-1.35712		AFUB_010570	CADAFUBG00001062	-0.603018	-0.46749
AFUB_010580	CADAFUBG00001063	0.521643	0.603129		AFUB_010580	CADAFUBG00001063	0.858118	0.967104
AFUB_010590	CADAFUBG00001064	1.38414	1.30092		AFUB_010590	CADAFUBG00001064	-0.177094	-0.326476
AFUB_010600	CADAFUBG00001065	0.438971	-0.143585		AFUB_010600	CADAFUBG00001065	0.15895	-0.508708
AFUB_010610	CADAFUBG00001066	-2.22362	-2.46004		AFUB_010610	CADAFUBG00001066	-2.06351	-2.33877
AFUB_010620	CADAFUBG00001067	-0.287067	-0.470935		AFUB_010620	CADAFUBG00001067	-0.356923	-0.431414
AFUB_010630	CADAFUBG00001068	-0.252633	-0.22436		AFUB_010630	CADAFUBG00001068	-0.137583	-0.10558
AFUB_010640	CADAFUBG00001069	-0.00954157	-0.0687979		AFUB_010640	CADAFUBG00001069	-0.343574	-0.178981
AFUB_010650	CADAFUBG00001070	-0.0613551	0.0538278		AFUB_010650	CADAFUBG00001070	-0.906868	-0.864478
AFUB_010660	CADAFUBG00001071	2.54653	3.4698		AFUB_010660	CADAFUBG00001071	-0.145121	-0.469434
AFUB_010670	CADAFUBG00001072	-0.511778	0.345343		AFUB_010670	CADAFUBG00001072	-0.610065	-0.308938
AFUB_010680	CADAFUBG00001073	-0.292901	-0.451518		AFUB_010680	CADAFUBG00001073	-0.0395426	0.0042371
AFUB_010690	CADAFUBG00001074	1.15709	0.648536		AFUB_010690	CADAFUBG00001074	-0.505562	0.674782
AFUB_010700	CADAFUBG00001075	-0.485167	-0.827968		AFUB_010700	CADAFUBG00001075	0.633617	-0.248543
AFUB_010710	CADAFUBG00001076	-1.04986	-1.01427		AFUB_010710	CADAFUBG00001076	0.823065	0.265759
AFUB_010720	CADAFUBG00001077	-0.0415727	-0.525125		AFUB_010720	CADAFUBG00001077	-0.564678	-0.235909
AFUB_010730	CADAFUBG00001078	-0.117849	-0.776247		AFUB_010730	CADAFUBG00001078	0.488614	0.590694
AFUB_010740	CADAFUBG00001079	1.67024	1.23884		AFUB_010740	CADAFUBG00001079	-0.943431	-1.03678
AFUB_010750	CADAFUBG00001080	1.72903	0.70374		AFUB_010750	CADAFUBG00001080	-1.57941	-1.12158
AFUB_010760	CADAFUBG00001081	-0.0691272	-0.443804		AFUB_010760	CADAFUBG00001081	-0.480552	-0.697943
AFUB_010770	CADAFUBG00001082	0.747922	0.375495		AFUB_010770	CADAFUBG00001082	-0.508526	-0.434093
AFUB_010780	CADAFUBG00001083	-0.426792	-0.537186		AFUB_010780	CADAFUBG00001083	0.0672751	-0.109102
AFUB_010790	CADAFUBG00001084	0.642383	0.711284		AFUB_010790	CADAFUBG00001084	0.0904235	0.30952
AFUB_010800	CADAFUBG00001085	1.05196	0.858722		AFUB_010800	CADAFUBG00001085	0.468172	0.874847
AFUB_010810	CADAFUBG00001086	-0.440352	-0.600194		AFUB_010810	CADAFUBG00001086	-0.750165	-0.785481
AFUB_010820	CADAFUBG00001087	-0.380951	-0.587506		AFUB_010820	CADAFUBG00001087	-0.505756	-0.31214
AFUB_010830	CADAFUBG00001088	0.293798	0.382401		AFUB_010830	CADAFUBG00001088	0.916249	0.655252
AFUB_010840	CADAFUBG00001089	0.137032	0.0884507		AFUB_010840	CADAFUBG00001089	0.100525	-0.117632
AFUB_010850	CADAFUBG00001090	0.596839	0.372775		AFUB_010850	CADAFUBG00001090	0.282111	0.0960175
AFUB_010860	CADAFUBG00001091	1.03287	0.667993		AFUB_010860	CADAFUBG00001091	0.729569	0.26646
AFUB_010870	CADAFUBG00001092	-0.133447	-0.178581		AFUB_010870	CADAFUBG00001092	0.00681293	0.133326
AFUB_010880	CADAFUBG00001093	0.759413	0.417889		AFUB_010880	CADAFUBG00001093	0.338127	0.124399
AFUB_010890	CADAFUBG00001094	-0.796677	-0.790839		AFUB_010890	CADAFUBG00001094	-0.997981	-1.16872
AFUB_010900	CADAFUBG00001095	-0.304322	-0.116545		AFUB_010900	CADAFUBG00001095	-0.156247	0.17199
AFUB_010910	CADAFUBG00001096	-0.620801	-0.653211		AFUB_010910	CADAFUBG00001096	-0.148588	-0.00109622
AFUB_010920	CADAFUBG00001097	0.0684234	0.288358		AFUB_010920	CADAFUBG00001097	0.679645	0.548399
AFUB_010930	CADAFUBG00001098	-0.24008	-0.273099		AFUB_010930	CADAFUBG00001098	0.368768	-0.0398805
AFUB_010940	CADAFUBG00001099	-1.15653	-1.2682		AFUB_010940	CADAFUBG00001099	0.251284	0.0918761
AFUB_010950	CADAFUBG00001100	-0.658014	-0.556434		AFUB_010950	CADAFUBG00001100	-0.274012	-0.106787
AFUB_010960	CADAFUBG00001101	-1.54697	-1.62056		AFUB_010960	CADAFUBG00001101	-0.917434	-0.93527
AFUB_010970	CADAFUBG00001102	-1.79	-1.85311		AFUB_010970	CADAFUBG00001102	-1.04332	-1.10753
AFUB_010980	CADAFUBG00001103	-0.694663	-0.774918		AFUB_010980	CADAFUBG00001103	-0.980579	-1.14572
AFUB_010990	CADAFUBG00001104	-0.674442	-0.635899		AFUB_010990	CADAFUBG00001104	-0.230286	-0.205077
AFUB_011000	CADAFUBG00001105	0.127897	0.276186		AFUB_011000	CADAFUBG00001105	-0.998208	-0.487381
AFUB_011010	CADAFUBG00001106	0.602536	0.765965		AFUB_011010	CADAFUBG00001106	-0.363126	0.340474
AFUB_011020	CADAFUBG00001107	0.657139	0.567837		AFUB_011020	CADAFUBG00001107	1.63508	0.295806
AFUB_011030	CADAFUBG00001108	1.0027	0.683198		AFUB_011030	CADAFUBG00001108	-0.319135	0.25853
AFUB_011040	CADAFUBG00001109	0.015625	0.116646		AFUB_011040	CADAFUBG00001109	-0.394013	-0.288512
AFUB_011050	CADAFUBG00001110	0.898938	0.883361		AFUB_011050	CADAFUBG00001110	-0.270795	0.316609
AFUB_011060	CADAFUBG00001111	0.232011	0.572808		AFUB_011060	CADAFUBG00001111	0.501178	0.390462
AFUB_011070	CADAFUBG00001112	0.328566	0.25406		AFUB_011070	CADAFUBG00001112	0.775493	0.575474
AFUB_011080	CADAFUBG00001113	0.682581	0.401493		AFUB_011080	CADAFUBG00001113	0.672413	0.474656
AFUB_011090	CADAFUBG00001114	0.898518	0.787581		AFUB_011090	CADAFUBG00001114	0.578563	0.542632
AFUB_011100	CADAFUBG00001115	-0.530583	-0.659392		AFUB_011100	CADAFUBG00001115	0.310909	0.427047
AFUB_011110	CADAFUBG00001116	-0.24868	-0.243662		AFUB_011110	CADAFUBG00001116	-0.276068	-0.105418
AFUB_011120	CADAFUBG00001117	-0.383078	-0.0606142		AFUB_011120	CADAFUBG00001117	-0.403005	-0.393124
AFUB_011130	CADAFUBG00001118	-0.137745	-0.0420201		AFUB_011130	CADAFUBG00001118	-0.106582	-0.198092
AFUB_011140	CADAFUBG00001119	-0.871098	-0.954865		AFUB_011140	CADAFUBG00001119	-0.741448	-0.808617
AFUB_011150	CADAFUBG00001120	1.29857	0.732189		AFUB_011150	CADAFUBG00001120	0.738119	0.816045
AFUB_011160	CADAFUBG00001121	-1.03812	-0.822515		AFUB_011160	CADAFUBG00001121	-1.01512	-1.13022
AFUB_011170	CADAFUBG00001122	-0.104587	-0.0290834		AFUB_011170	CADAFUBG00001122	-0.0799133	0.0187708
AFUB_011180	CADAFUBG00001123	-3.6445	-3.52286		AFUB_011180	CADAFUBG00001123	-1.68187	-2.03468
AFUB_011190	CADAFUBG00001124	0.0326983	-0.0996495		AFUB_011190	CADAFUBG00001124	0.745995	0.582076
AFUB_011200	CADAFUBG00001125	0.0946541	-0.0317394		AFUB_011200	CADAFUBG00001125	0.589669	0.580901
AFUB_011210	CADAFUBG00001126	-0.189279	-0.0942697		AFUB_011210	CADAFUBG00001126	0.261084	0.21648
AFUB_011220	CADAFUBG00001127	0.650783	0.644689		AFUB_011220	CADAFUBG00001127	0.587148	0.806943
AFUB_011230	CADAFUBG00001128	-0.678725	-0.612642		AFUB_011230	CADAFUBG00001128	-0.941213	-0.914334
AFUB_011240	CADAFUBG00001129	-0.0362161	0.014016		AFUB_011240	CADAFUBG00001129	-0.713277	-0.937679
AFUB_011250	CADAFUBG00001130	-0.433713	-0.562896		AFUB_011250	CADAFUBG00001130	-0.666453	-0.316193
AFUB_011260	CADAFUBG00001131	0.931951	0.527709		AFUB_011260	CADAFUBG00001131	0.0312202	0.17255
AFUB_011270	CADAFUBG00001132	1.63652	2.04457		AFUB_011270	CADAFUBG00001132	0.566129	0.949997
AFUB_011280	CADAFUBG00001133	0.245143	0.718408		AFUB_011280	CADAFUBG00001133	-0.293295	0.434548
AFUB_011290	CADAFUBG00001134	0.445986	0.124273		AFUB_011290	CADAFUBG00001134	0.225261	0.509614
AFUB_011300	CADAFUBG00001135	-0.323492	-0.19947		AFUB_011300	CADAFUBG00001135	0.308834	0.301364
AFUB_011310	CADAFUBG00001136	-0.0287416	0.0428722		AFUB_011310	CADAFUBG00001136	0.0863539	0.0877256
AFUB_011320	CADAFUBG00001137	-0.349816	-0.295199		AFUB_011320	CADAFUBG00001137	-0.157095	-0.27232
AFUB_011330	CADAFUBG00001138	0.454012	0.455274		AFUB_011330	CADAFUBG00001138	-0.375034	-0.516719
AFUB_011340	CADAFUBG00001139	0.703201	0.591992		AFUB_011340	CADAFUBG00001139	0.33047	0.398247
AFUB_011350	CADAFUBG00001140	-1.07734	-1.13953		AFUB_011350	CADAFUBG00001140	-1.21264	-1.60375
AFUB_011360	CADAFUBG00001141	-1.60657	-2.14312		AFUB_011360	CADAFUBG00001141	-2.88065	-3.11579
AFUB_011370	CADAFUBG00001142	0.656323	0.463205		AFUB_011370	CADAFUBG00001142	0.564425	0.575777
AFUB_011380	CADAFUBG00001143	0.827045	0.555394		AFUB_011380	CADAFUBG00001143	0.841008	0.768691
AFUB_011390	CADAFUBG00001144	-0.4688	-0.335417		AFUB_011390	CADAFUBG00001144	-0.179178	-0.17234
AFUB_011400	CADAFUBG00001145	1.88575	1.70936		AFUB_011400	CADAFUBG00001145	1.49142	1.20225
AFUB_011410	CADAFUBG00001146	0.198731	-0.412535		AFUB_011410	CADAFUBG00001146	-0.689495	-0.85003
AFUB_011420	CADAFUBG00001147	-0.233364	-0.328348		AFUB_011420	CADAFUBG00001147	0.172724	0.0507026
AFUB_011430	CADAFUBG00001148	0.183778	0.257041		AFUB_011430	CADAFUBG00001148	0.302524	0.295438
AFUB_011440	CADAFUBG00001149	-0.0955221	-0.273173		AFUB_011440	CADAFUBG00001149	0.0914946	-0.0496289
AFUB_011450	CADAFUBG00001150	1.36991	1.31471		AFUB_011450	CADAFUBG00001150	1.13691	0.943882
AFUB_011460	CADAFUBG00001151	0.0998055	0.175513		AFUB_011460	CADAFUBG00001151	0.357706	0.439973
AFUB_011470	CADAFUBG00001152	-0.580472	-0.303835		AFUB_011470	CADAFUBG00001152	-0.542942	-0.812678
AFUB_011480	CADAFUBG00001153	0.956767	0.997097		AFUB_011480	CADAFUBG00001153	0.731861	0.719053
AFUB_011490	CADAFUBG00001154	-1.53273	-1.13188		AFUB_011490	CADAFUBG00001154	-0.71573	-0.530465
AFUB_011500	CADAFUBG00001155	0.295837	0.226551		AFUB_011500	CADAFUBG00001155	-0.301454	-0.227
AFUB_011510	CADAFUBG00001156	-0.754544	-0.473842		AFUB_011510	CADAFUBG00001156	-0.00939558	-0.118421
AFUB_011520	CADAFUBG00001157	-0.720444	-0.475542		AFUB_011520	CADAFUBG00001157	-0.217516	-0.115356
AFUB_011530	CADAFUBG00001158	-0.293611	0.0111091		AFUB_011530	CADAFUBG00001158	-0.264737	-0.254762
AFUB_011540	CADAFUBG00001159	-1.432	-1.24058		AFUB_011540	CADAFUBG00001159	-0.828622	-0.73528
AFUB_011550	CADAFUBG00001160	-0.376549	-0.378217		AFUB_011550	CADAFUBG00001160	0.534672	0.493722
AFUB_011560	CADAFUBG00001161	-0.329564	-0.452021		AFUB_011560	CADAFUBG00001161	0.775171	0.838132
AFUB_011570	CADAFUBG00001162	-0.579848	-1.51617		AFUB_011570	CADAFUBG00001162	0.339758	-0.177946
AFUB_011580	CADAFUBG00001163	-0.412804	-0.322401		AFUB_011580	CADAFUBG00001163	-0.48073	-0.207236
AFUB_011590	CADAFUBG00001164	1.2176	1.17849		AFUB_011590	CADAFUBG00001164	0.963532	0.7265
AFUB_011600	CADAFUBG00001165	0.920717	1.0414		AFUB_011600	CADAFUBG00001165	0.956829	1.22251
AFUB_011610	CADAFUBG00001166	-0.371884	-0.290432		AFUB_011610	CADAFUBG00001166	0.0819155	0.366646
AFUB_011620	CADAFUBG00001167	0.61112	0.631305		AFUB_011620	CADAFUBG00001167	0.216038	0.370821
AFUB_011630	CADAFUBG00001168	0.348642	0.386409		AFUB_011630	CADAFUBG00001168	-0.0458581	0.0233237
AFUB_011640	CADAFUBG00001169	-0.498651	-0.266931		AFUB_011640	CADAFUBG00001169	-0.464465	-0.391983
AFUB_011650	CADAFUBG00001170	-0.707507	-0.821551		AFUB_011650	CADAFUBG00001170	-0.316902	-0.333338
AFUB_011660	CADAFUBG00001171	-1.13681	-1.04606		AFUB_011660	CADAFUBG00001171	-0.0919358	-0.1189
AFUB_011670	CADAFUBG00001172	-0.601368	-0.481722		AFUB_011670	CADAFUBG00001172	0.649658	0.755458
AFUB_011680	CADAFUBG00001173	0.449494	0.230195		AFUB_011680	CADAFUBG00001173	0.478748	0.704592
AFUB_011690	CADAFUBG00001174	1.01853	0.779994		AFUB_011690	CADAFUBG00001174	-0.604028	-0.612641
AFUB_011700	CADAFUBG00001175	0.977927	1.00387		AFUB_011700	CADAFUBG00001175	-0.18478	-0.50379
AFUB_011710	CADAFUBG00001176	-1.2012	-1.41486		AFUB_011710	CADAFUBG00001176	-1.35421	-1.29781
AFUB_011720	CADAFUBG00001177	-1.71172	-1.48762		AFUB_011720	CADAFUBG00001177	-2.08033	-1.85514
AFUB_011730	CADAFUBG00001178	0.0383033	0.115171		AFUB_011730	CADAFUBG00001178	-0.542114	-0.555857
AFUB_011740	CADAFUBG00001179	-0.369567	-0.275062		AFUB_011740	CADAFUBG00001179	-0.480014	0.0830955
AFUB_011750	CADAFUBG00001180	0.533793	0.725017		AFUB_011750	CADAFUBG00001180	0.0693917	0.191902
AFUB_011760	CADAFUBG00001181	-0.420421	-0.406827		AFUB_011760	CADAFUBG00001181	-0.369179	-0.0696754
AFUB_011770	CADAFUBG00001182	-1.31194	-1.00477		AFUB_011770	CADAFUBG00001182	-0.672109	-0.0921342
AFUB_011780	CADAFUBG00001183	-0.331274	-0.184139		AFUB_011780	CADAFUBG00001183	0.288661	0.3508
AFUB_011790	CADAFUBG00001184	-0.0361865	-0.254733		AFUB_011790	CADAFUBG00001184	0.145895	-0.015013
AFUB_011800	CADAFUBG00001185	-0.319515	-0.833209		AFUB_011800	CADAFUBG00001185	-0.292005	-0.545063
AFUB_011810	CADAFUBG00001186	0.353956	0.372601		AFUB_011810	CADAFUBG00001186	0.612182	0.559678
AFUB_011820	CADAFUBG00001187	0.0233928	-0.334002		AFUB_011820	CADAFUBG00001187	-0.931556	-1.20311
AFUB_011830	CADAFUBG00001188	0.87066	1.02822		AFUB_011830	CADAFUBG00001188	-1.26705	-0.380901
AFUB_011840	CADAFUBG00001189	0.136118	0.218887		AFUB_011840	CADAFUBG00001189	0.242268	0.3541
AFUB_011850	CADAFUBG00001190	-0.439908	-0.101384		AFUB_011850	CADAFUBG00001190	-0.0734981	-0.0810862
AFUB_011860	CADAFUBG00001191	0.259652	0.227392		AFUB_011860	CADAFUBG00001191	0.166358	-0.0137109
AFUB_011870	CADAFUBG00001192	-0.496923	-0.521154		AFUB_011870	CADAFUBG00001192	-1.13085	-1.16249
AFUB_011880	CADAFUBG00001193	-1.21401	-0.614029		AFUB_011880	CADAFUBG00001193	-2.25109	-1.72458
AFUB_011890	CADAFUBG00001194	-0.011431	0.308724		AFUB_011890	CADAFUBG00001194	-3.103	-2.53383
AFUB_011900	CADAFUBG00001195	-0.22377	0.52308		AFUB_011900	CADAFUBG00001195	-2.7888	-2.43637
AFUB_011910	CADAFUBG00001196	-1.30536	-0.847067		AFUB_011910	CADAFUBG00001196	-2.12734	-1.83605
AFUB_011920	CADAFUBG00001197	-1.06571	-0.8028		AFUB_011920	CADAFUBG00001197	-1.16235	-1.25704
AFUB_011930	CADAFUBG00001198	-0.753688	-0.61632		AFUB_011930	CADAFUBG00001198	-2.53305	-2.20323
AFUB_011940	CADAFUBG00001199	-1.63681	-1.85309		AFUB_011940	CADAFUBG00001199	-0.208785	-0.462048
AFUB_011950	CADAFUBG00001200	-0.159167	0.0541779		AFUB_011950	CADAFUBG00001200	0.323797	0.815616
AFUB_011960	CADAFUBG00001201	1.11598	1.23595		AFUB_011960	CADAFUBG00001201	0.290619	0.428766
AFUB_011970	CADAFUBG00001202	2.51969	2.87433		AFUB_011970	CADAFUBG00001202	1.97019	2.12856
AFUB_011980	CADAFUBG00001203	1.39017	1.11187		AFUB_011980	CADAFUBG00001203	0.459017	0.603752
AFUB_011990	CADAFUBG00001204	-0.411935	-0.128835		AFUB_011990	CADAFUBG00001204	-0.232623	-0.300864
AFUB_012000	CADAFUBG00001205	0.266948	0.134539		AFUB_012000	CADAFUBG00001205	0.272322	0.117507
AFUB_012010	CADAFUBG00001206	0.291304	0.232473		AFUB_012010	CADAFUBG00001206	0.0531128	-0.096947
AFUB_012020	CADAFUBG00001207	0.813191	0.638396		AFUB_012020	CADAFUBG00001207	-0.273319	-0.546055
AFUB_012030	CADAFUBG00001208	0.696084	0.144138		AFUB_012030	CADAFUBG00001208	0.295974	-0.441026
AFUB_012040	CADAFUBG00001209	-0.030788	-0.0396429		AFUB_012040	CADAFUBG00001209	0.142969	-0.0106743
AFUB_012050	CADAFUBG00001210	0.416057	0.282206		AFUB_012050	CADAFUBG00001210	0.583337	0.760133
AFUB_012060	CADAFUBG00001211	0.899211	0.730406		AFUB_012060	CADAFUBG00001211	-8.19614e-06	-0.234931
AFUB_012070	CADAFUBG00001212	0.27628	0.00600525		AFUB_012070	CADAFUBG00001212	-0.0160827	-0.255207
AFUB_012080	CADAFUBG00001213	0.237383	-0.126867		AFUB_012080	CADAFUBG00001213	-0.450069	-0.825207
AFUB_012090	CADAFUBG00001214	0.983591	0.716343		AFUB_012090	CADAFUBG00001214	-0.261268	-0.329513
AFUB_012100	CADAFUBG00001215	-0.341737	-0.451496		AFUB_012100	CADAFUBG00001215	0.793247	1.22644
AFUB_012110	CADAFUBG00001216	-1.59263	-1.36173		AFUB_012110	CADAFUBG00001216	-1.87374	-1.87727
AFUB_012120	CADAFUBG00001217	-0.851825	-0.763076		AFUB_012120	CADAFUBG00001217	-0.474066	0.0594305
AFUB_012130	CADAFUBG00001218	-0.314588	-0.0668242		AFUB_012130	CADAFUBG00001218	-0.663541	-0.650738
AFUB_012140	CADAFUBG00001219	-0.871502	-0.68298		AFUB_012140	CADAFUBG00001219	-0.120615	0.022785
AFUB_012150	CADAFUBG00001220	0.822391	0.847736		AFUB_012150	CADAFUBG00001220	0.0993703	0.0939451
AFUB_012160	CADAFUBG00001221	-0.124078	-0.479496		AFUB_012160	CADAFUBG00001221	0.579067	0.41087
AFUB_012170	CADAFUBG00001222	1.14496	0.670652		AFUB_012170	CADAFUBG00001222	0.574769	0.254898
AFUB_012180	CADAFUBG00001223	-3.33855	-2.25075		AFUB_012180	CADAFUBG00001223	-0.79488	-0.422684
AFUB_012190	CADAFUBG00001224	-0.4863	-0.371111		AFUB_012190	CADAFUBG00001224	0.0575964	-0.0221927
AFUB_012200	CADAFUBG00001225	-0.21385	-0.128046		AFUB_012200	CADAFUBG00001225	0.135706	0.188718
AFUB_012210	CADAFUBG00001226	-0.71059	-0.597787		AFUB_012210	CADAFUBG00001226	-0.261035	-0.121374
AFUB_012220	CADAFUBG00001227	-0.257451	-0.148722		AFUB_012220	CADAFUBG00001227	0.134594	0.306479
AFUB_012230	CADAFUBG00001228	-0.086597	-0.198817		AFUB_012230	CADAFUBG00001228	0.109259	0.0492885
AFUB_012240	CADAFUBG00001229	-0.556736	-0.658429		AFUB_012240	CADAFUBG00001229	0.0703365	-0.11586
AFUB_012250	CADAFUBG00001230	0.0695694	0.232937		AFUB_012250	CADAFUBG00001230	0.920654	0.93789
AFUB_012260	CADAFUBG00001231	-0.00484098	0.303851		AFUB_012260	CADAFUBG00001231	0.0595503	0.0599512
AFUB_012270	CADAFUBG00001232	-0.0747567	-0.12463		AFUB_012270	CADAFUBG00001232	0.221301	0.263335
AFUB_012280	CADAFUBG00001233	-0.799397	-0.677338		AFUB_012280	CADAFUBG00001233	-0.352508	-0.235936
AFUB_012290	CADAFUBG00001234	-0.177622	-0.273143		AFUB_012290	CADAFUBG00001234	0.098345	-0.0367316
AFUB_012300	CADAFUBG00001235	-0.540883	-0.926393		AFUB_012300	CADAFUBG00001235	0.171813	0.377221
AFUB_012310	CADAFUBG00001236	-1.84536	-2.23354		AFUB_012310	CADAFUBG00001236	-1.44033	-1.33438
AFUB_012320	CADAFUBG00001237	0.818354	0.850312		AFUB_012320	CADAFUBG00001237	2.12203	1.08189
AFUB_012330	CADAFUBG00001238	-1.54027	-1.44003		AFUB_012330	CADAFUBG00001238	0.767697	0.317879
AFUB_012340	CADAFUBG00001239	-0.144684	-0.138678		AFUB_012340	CADAFUBG00001239	0.591598	0.510776
AFUB_012350	CADAFUBG00001240	-0.369338	-0.182873		AFUB_012350	CADAFUBG00001240	-0.515153	-0.0701562
AFUB_012360	CADAFUBG00001241	0.0429312	0.153603		AFUB_012360	CADAFUBG00001241	0.663374	0.785931
AFUB_012370	CADAFUBG00001242	-0.958362	-0.977804		AFUB_012370	CADAFUBG00001242	-1.44027	-1.31658
AFUB_012380	CADAFUBG00001243	0.135802	-0.237082		AFUB_012380	CADAFUBG00001243	0.0966864	-0.287956
AFUB_012390	CADAFUBG00001244	-0.143186	-0.0769275		AFUB_012390	CADAFUBG00001244	0.253828	0.354636
AFUB_012400	CADAFUBG00001245	1.69193	1.64446		AFUB_012400	CADAFUBG00001245	0.808717	1.17433
AFUB_012410	CADAFUBG00001246	-0.673157	-0.69881		AFUB_012410	CADAFUBG00001246	-0.357235	-0.464571
AFUB_012420	CADAFUBG00001247	-0.170328	-0.191815		AFUB_012420	CADAFUBG00001247	0.146435	0.242369
AFUB_012430	CADAFUBG00001248	-0.0489688	-0.170674		AFUB_012430	CADAFUBG00001248	-0.182605	-0.0547307
AFUB_012440	CADAFUBG00001249	-0.166411	-0.157951		AFUB_012440	CADAFUBG00001249	-0.160019	-0.367541
AFUB_012450	CADAFUBG00001250	-0.921445	-0.665688		AFUB_012450	CADAFUBG00001250	-0.603854	-0.443673
AFUB_012460	CADAFUBG00001251	-0.905052	-0.919357		AFUB_012460	CADAFUBG00001251	-0.399826	-0.493402
AFUB_012470	CADAFUBG00001252	-1.8394	-1.93794		AFUB_012470	CADAFUBG00001252	-1.15634	-1.16576
AFUB_012480	CADAFUBG00001253	0.252419	0.471871		AFUB_012480	CADAFUBG00001253	-0.515918	-0.4734
AFUB_012490	CADAFUBG00001254	1.03722	1.22927		AFUB_012490	CADAFUBG00001254	0.68344	0.517447
AFUB_012500	CADAFUBG00001255	-0.61004	-0.558211		AFUB_012500	CADAFUBG00001255	-0.347619	-0.291392
AFUB_012510	CADAFUBG00001256	-0.240062	-0.342037		AFUB_012510	CADAFUBG00001256	0.103984	-0.114401
AFUB_012520	CADAFUBG00001257	0.671836	0.555324		AFUB_012520	CADAFUBG00001257	0.808908	0.620065
AFUB_012530	CADAFUBG00001258	-0.0204458	-0.279652		AFUB_012530	CADAFUBG00001258	-0.644143	-0.966306
AFUB_012540	CADAFUBG00001259	0.497859	0.340304		AFUB_012540	CADAFUBG00001259	-0.183717	-0.459592
AFUB_012550	CADAFUBG00001260	1.47622	1.58682		AFUB_012550	CADAFUBG00001260	0.255338	0.144335
AFUB_012560	CADAFUBG00001261	0.592112	0.156106		AFUB_012560	CADAFUBG00001261	-0.233751	-0.448677
AFUB_012570	CADAFUBG00001262	-0.219627	-0.157151		AFUB_012570	CADAFUBG00001262	0.173389	0.12789
AFUB_012580	CADAFUBG00001263	1.6174	1.26766		AFUB_012580	CADAFUBG00001263	0.508915	0.0757128
AFUB_012590	CADAFUBG00001264	1.07003	0.894309		AFUB_012590	CADAFUBG00001264	0.576772	0.478604
AFUB_012600	CADAFUBG00001265	-0.402277	-0.398383		AFUB_012600	CADAFUBG00001265	-0.635597	-1.04314
AFUB_012610	CADAFUBG00001266	-0.711723	-0.617811		AFUB_012610	CADAFUBG00001266	-0.207219	-0.248219
AFUB_012620	CADAFUBG00001267	0.406428	0.413794		AFUB_012620	CADAFUBG00001267	-0.236895	-0.215409
AFUB_012630	CADAFUBG00001268	-0.358351	-0.2001		AFUB_012630	CADAFUBG00001268	-0.7793	-0.622856
AFUB_012640	CADAFUBG00001269	-0.552979	-0.516071		AFUB_012640	CADAFUBG00001269	0.179772	0.210743
AFUB_012650	CADAFUBG00001270	-0.413296	-0.497716		AFUB_012650	CADAFUBG00001270	0.272326	0.35499
AFUB_012660	CADAFUBG00001271	-0.0584491	0.0582327		AFUB_012660	CADAFUBG00001271	0.0999679	0.231061
AFUB_012670	CADAFUBG00001272	0.902212	0.85663		AFUB_012670	CADAFUBG00001272	1.01492	0.875301
AFUB_012680	CADAFUBG00001273	-0.753815	-0.743847		AFUB_012680	CADAFUBG00001273	0.14828	0.176749
AFUB_012690	CADAFUBG00001274	1.13828	0.663825		AFUB_012690	CADAFUBG00001274	-0.490405	-0.828601
AFUB_012700	CADAFUBG00001275	1.2357	1.38474		AFUB_012700	CADAFUBG00001275	1.89191	1.82964
AFUB_012710	CADAFUBG00001276	0.569979	0.193802		AFUB_012710	CADAFUBG00001276	0.44124	0.627471
AFUB_012720	CADAFUBG00001277	3.15613	2.71533		AFUB_012720	CADAFUBG00001277	0.575306	0.0124241
AFUB_012730	CADAFUBG00001278	-0.721587	-0.462601		AFUB_012730	CADAFUBG00001278	-0.857674	-1.07285
AFUB_012740	CADAFUBG00001279	1.72965	1.55304		AFUB_012740	CADAFUBG00001279	0.816648	0.221407
AFUB_012750	CADAFUBG00001280	-0.816741	-0.582762		AFUB_012750	CADAFUBG00001280	-0.462714	-0.204633
AFUB_012760	CADAFUBG00001281	-1.91141	-1.6536		AFUB_012760	CADAFUBG00001281	-0.949015	-0.657196
AFUB_012770	CADAFUBG00001282	-0.169258	-0.0791427		AFUB_012770	CADAFUBG00001282	0.0660982	0.0553579
AFUB_012780	CADAFUBG00001283	-0.0399891	0.0566897		AFUB_012780	CADAFUBG00001283	-0.657765	-0.615231
AFUB_012790	CADAFUBG00001284	-1.78788	-1.83185		AFUB_012790	CADAFUBG00001284	-1.53451	-1.56774
AFUB_012800	CADAFUBG00001285	-1.35923	-1.27306		AFUB_012800	CADAFUBG00001285	-1.25998	-1.51739
AFUB_012810	CADAFUBG00001286	-2.0646	-1.72504		AFUB_012810	CADAFUBG00001286	-2.35078	-2.42645
AFUB_012820	CADAFUBG00001287	-0.6659	-0.495365		AFUB_012820	CADAFUBG00001287	-0.0566593	-0.0716569
AFUB_012830	CADAFUBG00001288	0.20269	0.446147		AFUB_012830	CADAFUBG00001288	0.0117808	0.281292
AFUB_012840	CADAFUBG00001289	-0.360847	-0.174405		AFUB_012840	CADAFUBG00001289	-0.689972	-0.181107
AFUB_012850	CADAFUBG00001290	-0.650839	-1.02571		AFUB_012850	CADAFUBG00001290	0.355629	0.0745845
AFUB_012860	CADAFUBG00001291	0.157669	-0.0141279		AFUB_012860	CADAFUBG00001291	0.154386	0.279915
AFUB_012870	CADAFUBG00001292	0.41595	0.202429		AFUB_012870	CADAFUBG00001292	0.136849	0.162206
AFUB_012880	CADAFUBG00001293	-0.302059	-0.211882		AFUB_012880	CADAFUBG00001293	-0.144555	-0.0395331
AFUB_012890	CADAFUBG00001294	-1.64244	-2.09086		AFUB_012890	CADAFUBG00001294	-1.66231	-2.14765
AFUB_012900	CADAFUBG00001295	-0.695869	-0.470262		AFUB_012900	CADAFUBG00001295	0.145953	0.0266921
AFUB_012910	CADAFUBG00001296	-0.47472	-0.503367		AFUB_012910	CADAFUBG00001296	0.370302	0.29279
AFUB_012920	CADAFUBG00001297	-0.960576	-0.991805		AFUB_012920	CADAFUBG00001297	0.0748871	0.218484
AFUB_012930	CADAFUBG00001298	0.010985	-0.0266101		AFUB_012930	CADAFUBG00001298	-0.678728	-0.559284
AFUB_012940	CADAFUBG00001299	1.70069	1.07546		AFUB_012940	CADAFUBG00001299	0.519028	-0.116474
AFUB_012950	CADAFUBG00001300	0.117855	0.244314		AFUB_012950	CADAFUBG00001300	0.291698	0.410344
AFUB_012960	CADAFUBG00001301	-0.49691	-0.475369		AFUB_012960	CADAFUBG00001301	-0.0669469	-0.0103866
AFUB_012970	CADAFUBG00001302	-0.84504	-0.863585		AFUB_012970	CADAFUBG00001302	-0.702286	-0.590119
AFUB_012980	CADAFUBG00001303	0.372988	0.203093		AFUB_012980	CADAFUBG00001303	0.367988	0.239916
AFUB_012990	CADAFUBG00001304	0.0849346	-0.300482		AFUB_012990	CADAFUBG00001304	0.254026	0.181939
AFUB_013000	CADAFUBG00001305	0.798391	0.434212		AFUB_013000	CADAFUBG00001305	0.0169334	-0.340388
AFUB_013010	CADAFUBG00001306	-0.307661	-0.450813		AFUB_013010	CADAFUBG00001306	-0.133408	0.00721487
AFUB_013020	CADAFUBG00001307	-0.916155	-0.425375		AFUB_013020	CADAFUBG00001307	1.35114	2.08181
AFUB_013030	CADAFUBG00001308	0.13058	0.11082		AFUB_013030	CADAFUBG00001308	-0.121831	-0.0998159
AFUB_013040	CADAFUBG00001309	0.214479	0.486866		AFUB_013040	CADAFUBG00001309	1.16771	1.46758
AFUB_013050	CADAFUBG00001310	1.49093	1.63599		AFUB_013050	CADAFUBG00001310	0.60546	0.72677
AFUB_013060	CADAFUBG00001311	0.470194	0.482485		AFUB_013060	CADAFUBG00001311	-0.0834773	-0.197828
AFUB_013070	CADAFUBG00001312	0.162318	0.0599805		AFUB_013070	CADAFUBG00001312	0.203442	0.184874
AFUB_013080	CADAFUBG00001313	-0.603181	-0.645539		AFUB_013080	CADAFUBG00001313	-0.00119282	0.0300667
AFUB_013090	CADAFUBG00001314	-0.35612	-0.111798		AFUB_013090	CADAFUBG00001314	-0.554231	-0.269065
AFUB_013100	CADAFUBG00001315	-0.0942449	-0.627274		AFUB_013100	CADAFUBG00001315	-0.15675	-0.404487
AFUB_013110	CADAFUBG00001316	-1.07284	-1.11117		AFUB_013110	CADAFUBG00001316	-0.153945	-0.314177
AFUB_013120	CADAFUBG00001317	-2.10353	-2.53039		AFUB_013120	CADAFUBG00001317	-2.14952	-1.57435
AFUB_013130	CADAFUBG00001318	-1.47387	-1.77364		AFUB_013130	CADAFUBG00001318	-1.03589	-1.19923
AFUB_013140	CADAFUBG00001319	-0.052912	0.106273		AFUB_013140	CADAFUBG00001319	0.156447	0.285409
AFUB_013150	CADAFUBG00001320	3.17785	3.4458		AFUB_013150	CADAFUBG00001320	1.15619	1.21717
AFUB_013160	CADAFUBG00001321	2.4769	2.69958		AFUB_013160	CADAFUBG00001321	1.46068	1.33374
AFUB_013170	CADAFUBG00001322	-0.740489	-1.00364		AFUB_013170	CADAFUBG00001322	0.197443	-0.260072
AFUB_013180	CADAFUBG00001323	-0.7384	-0.744728		AFUB_013180	CADAFUBG00001323	0.150561	0.0341031
AFUB_013190	CADAFUBG00001324	-0.148378	-0.172568		AFUB_013190	CADAFUBG00001324	0.0104747	-0.327143
AFUB_013200	CADAFUBG00001325	-0.0157619	-0.142095		AFUB_013200	CADAFUBG00001325	-0.10897	0.116249
AFUB_013210	CADAFUBG00001326	0.056617	-0.077984		AFUB_013210	CADAFUBG00001326	0.22405	0.314087
AFUB_013220	CADAFUBG00001327	0.818056	0.784991		AFUB_013220	CADAFUBG00001327	0.444495	0.344827
AFUB_013230	CADAFUBG00001328	-0.376133	-0.639866		AFUB_013230	CADAFUBG00001328	-0.160745	-0.512007
AFUB_013240	CADAFUBG00001329	-0.765415	-1.13377		AFUB_013240	CADAFUBG00001329	-0.806129	-1.37547
AFUB_013250	CADAFUBG00001330	-0.441222	-0.607559		AFUB_013250	CADAFUBG00001330	0.0570575	0.251201
AFUB_013260	CADAFUBG00001331	-1.16383	-1.10553		AFUB_013260	CADAFUBG00001331	-0.517828	-0.528318
AFUB_013270	CADAFUBG00001332	-0.999161	-0.997064		AFUB_013270	CADAFUBG00001332	-0.533011	-0.666972
AFUB_013280	CADAFUBG00001333	-2.28425	-3.08141		AFUB_013280	CADAFUBG00001333	0.380248	0.0745632
AFUB_013290	CADAFUBG00001334	0.19148	0.000400121		AFUB_013290	CADAFUBG00001334	-1.80956	0.194434
AFUB_013300	CADAFUBG00001335	-0.783172	-1.59531		AFUB_013300	CADAFUBG00001335	-0.699816	-1.15761
AFUB_013310	CADAFUBG00001336	-1.88835	-2.2728		AFUB_013310	CADAFUBG00001336	-2.29291	-1.75698
AFUB_013320	CADAFUBG00001337	NA	NA		AFUB_013320	CADAFUBG00001337	Inf	Inf
AFUB_013330	CADAFUBG00001338	-0.330441	-0.317644		AFUB_013330	CADAFUBG00001338	0.283962	0.0276213
AFUB_013340	CADAFUBG00001339	-0.359442	-0.184834		AFUB_013340	CADAFUBG00001339	0.670644	0.524705
AFUB_013350	CADAFUBG00001340	-0.567393	-0.301364		AFUB_013350	CADAFUBG00001340	0.390498	0.442336
AFUB_013360	CADAFUBG00001341	0.67851	0.791617		AFUB_013360	CADAFUBG00001341	0.7982	0.735026
AFUB_013370	CADAFUBG00001342	2.18215	2.12138		AFUB_013370	CADAFUBG00001342	0.423518	0.328461
AFUB_013380	CADAFUBG00001343	0.471775	0.555876		AFUB_013380	CADAFUBG00001343	0.12814	0.117518
AFUB_013390	CADAFUBG00001344	1.78952	1.50641		AFUB_013390	CADAFUBG00001344	-0.0434572	-0.300726
AFUB_013400	CADAFUBG00001345	0.642779	0.731636		AFUB_013400	CADAFUBG00001345	-0.249412	-0.505189
AFUB_013410	CADAFUBG00001346	1.05694	0.589535		AFUB_013410	CADAFUBG00001346	-0.144107	-0.385871
AFUB_013420	CADAFUBG00001347	-0.950192	-0.996727		AFUB_013420	CADAFUBG00001347	-0.546417	-0.429171
AFUB_013430	CADAFUBG00001348	-1.19328	-1.78314		AFUB_013430	CADAFUBG00001348	-0.0696937	-0.0359822
AFUB_013440	CADAFUBG00001349	0.725817	0.777098		AFUB_013440	CADAFUBG00001349	0.312066	0.346375
AFUB_013450	CADAFUBG00001350	-1.01924	-0.698287		AFUB_013450	CADAFUBG00001350	-0.754338	-0.183575
AFUB_013460	CADAFUBG00001351	0.0209441	-0.0106003		AFUB_013460	CADAFUBG00001351	0.503709	0.0540515
AFUB_013470	CADAFUBG00001352	0.725577	0.910946		AFUB_013470	CADAFUBG00001352	1.03729	1.1487
AFUB_013480	CADAFUBG00001353	0.747699	0.751888		AFUB_013480	CADAFUBG00001353	0.957302	1.03648
AFUB_013490	CADAFUBG00001354	0.0388998	-0.145442		AFUB_013490	CADAFUBG00001354	-0.457404	-0.513688
AFUB_013500	CADAFUBG00001355	-0.383939	-0.0408697		AFUB_013500	CADAFUBG00001355	0.10062	0.297638
AFUB_013510	CADAFUBG00001356	-0.0413586	-0.0815801		AFUB_013510	CADAFUBG00001356	0.0104049	0.109691
AFUB_013520	CADAFUBG00001357	0.448515	0.651192		AFUB_013520	CADAFUBG00001357	0.278872	0.530844
AFUB_013530	CADAFUBG00001358	1.31936	1.73616		AFUB_013530	CADAFUBG00001358	1.32602	1.88965
AFUB_013540	CADAFUBG00001359	-0.46268	0.464885		AFUB_013540	CADAFUBG00001359	-1.11333	-1.56102
AFUB_013550	CADAFUBG00001360	-0.479713	-0.286297		AFUB_013550	CADAFUBG00001360	-0.338743	-0.613045
AFUB_013560	CADAFUBG00001361	-0.179325	-0.288394		AFUB_013560	CADAFUBG00001361	0.251995	0.193811
AFUB_013570	CADAFUBG00001362	#NAME?	-1.36813		AFUB_013570	CADAFUBG00001362	NA	Inf
AFUB_013580	CADAFUBG00001363	2.4223	1.6033		AFUB_013580	CADAFUBG00001363	Inf	NA
AFUB_013590	CADAFUBG00001364	1.70019	-1.18712		AFUB_013590	CADAFUBG00001364	-2.34033	#NAME?
AFUB_013600	CADAFUBG00001365	-1.2601	-0.59919		AFUB_013600	CADAFUBG00001365	-1.73282	0.801466
AFUB_013610	CADAFUBG00001366	-0.193516	0.253549		AFUB_013610	CADAFUBG00001366	-1.75537	-0.923673
AFUB_013620	CADAFUBG00001367	0.144448	0.220883		AFUB_013620	CADAFUBG00001367	0.637983	0.852164
AFUB_013630	CADAFUBG00001368	-1.54701	-1.59467		AFUB_013630	CADAFUBG00001368	-0.82478	-0.619007
AFUB_013640	CADAFUBG00001369	0.363755	0.280881		AFUB_013640	CADAFUBG00001369	0.389817	0.450987
AFUB_013650	CADAFUBG00001370	0.789644	0.713621		AFUB_013650	CADAFUBG00001370	0.419865	0.34412
AFUB_013660	CADAFUBG00001371	0.445338	0.270159		AFUB_013660	CADAFUBG00001371	0.00415869	-0.0508875
AFUB_013670	CADAFUBG00001372	0.421711	0.277816		AFUB_013670	CADAFUBG00001372	-0.175437	-0.300898
AFUB_013680	CADAFUBG00001373	0.624031	0.401722		AFUB_013680	CADAFUBG00001373	0.0864643	0.0855719
AFUB_013690	CADAFUBG00001374	-0.520689	-0.394927		AFUB_013690	CADAFUBG00001374	-0.934039	-1.08897
AFUB_013700	CADAFUBG00001375	-1.38985	-1.64229		AFUB_013700	CADAFUBG00001375	-1.56128	-1.40587
AFUB_013710	CADAFUBG00001376	0.285357	0.171858		AFUB_013710	CADAFUBG00001376	-0.412802	-0.208409
AFUB_013720	CADAFUBG00001377	0.476791	0.439875		AFUB_013720	CADAFUBG00001377	-0.484996	-0.296841
AFUB_013730	CADAFUBG00001378	1.62861	1.38373		AFUB_013730	CADAFUBG00001378	0.499065	1.09534
AFUB_013740	CADAFUBG00001379	-0.0344969	-0.13737		AFUB_013740	CADAFUBG00001379	-0.433122	-0.448054
AFUB_013750	CADAFUBG00001380	-0.498515	-0.983014		AFUB_013750	CADAFUBG00001380	-0.367195	0.0748024
AFUB_013760	CADAFUBG00001381	0.42014	0.460592		AFUB_013760	CADAFUBG00001381	0.35174	0.184276
AFUB_013770	CADAFUBG00001382	1.92525	1.85265		AFUB_013770	CADAFUBG00001382	Inf	1.55873
AFUB_013780	CADAFUBG00001383	Inf	Inf		AFUB_013780	CADAFUBG00001383	NA	NA
AFUB_013790	CADAFUBG00001384	-0.326597	-0.140868		AFUB_013790	CADAFUBG00001384	0.420297	0.506016
AFUB_013800	CADAFUBG00001385	0.987033	0.920845		AFUB_013800	CADAFUBG00001385	0.191757	0.348513
AFUB_013810	CADAFUBG00001386	0.342562	0.430717		AFUB_013810	CADAFUBG00001386	0.626758	0.706317
AFUB_013820	CADAFUBG00001387	-0.228753	-0.0942903		AFUB_013820	CADAFUBG00001387	-0.174588	-0.0910822
AFUB_013830	CADAFUBG00001388	-0.0594351	-0.170205		AFUB_013830	CADAFUBG00001388	-0.260668	-0.481952
AFUB_013840	CADAFUBG00001389	-0.00745061	-0.083176		AFUB_013840	CADAFUBG00001389	-0.263276	-0.177672
AFUB_013850	CADAFUBG00001390	1.21788	1.19446		AFUB_013850	CADAFUBG00001390	0.753648	0.829304
AFUB_013860	CADAFUBG00001391	0.052255	0.0703184		AFUB_013860	CADAFUBG00001391	-0.0657692	-0.15004
AFUB_013870	CADAFUBG00001392	-0.104336	-0.0854383		AFUB_013870	CADAFUBG00001392	0.209318	0.387899
AFUB_013880	CADAFUBG00001393	1.61169	1.09235		AFUB_013880	CADAFUBG00001393	1.24498	0.988359
AFUB_013890	CADAFUBG00001394	-0.180169	-0.483346		AFUB_013890	CADAFUBG00001394	0.161155	0.437636
AFUB_013900	CADAFUBG00001395	1.10968	0.785952		AFUB_013900	CADAFUBG00001395	1.55579	1.53706
AFUB_013910	CADAFUBG00001396	0.606944	0.643463		AFUB_013910	CADAFUBG00001396	0.788156	0.736958
AFUB_013920	CADAFUBG00001397	0.609379	0.629762		AFUB_013920	CADAFUBG00001397	0.562804	0.854685
AFUB_013930	CADAFUBG00001398	1.16302	1.02235		AFUB_013930	CADAFUBG00001398	1.60877	2.13753
AFUB_013940	CADAFUBG00001399	1.63526	1.33425		AFUB_013940	CADAFUBG00001399	1.57477	1.30489
AFUB_013950	CADAFUBG00001400	-0.746616	-0.890651		AFUB_013950	CADAFUBG00001400	-0.929603	-0.950573
AFUB_013960	CADAFUBG00001401	-0.12767	0.203168		AFUB_013960	CADAFUBG00001401	-0.398322	-0.632596
AFUB_013970	CADAFUBG00001402	0.301143	0.982197		AFUB_013970	CADAFUBG00001402	-0.0912372	-0.314186
AFUB_013980	CADAFUBG00001403	0.11076	-0.206507		AFUB_013980	CADAFUBG00001403	0.447635	0.277586
AFUB_013990	CADAFUBG00001404	0.138841	0.630795		AFUB_013990	CADAFUBG00001404	0.435549	0.116311
AFUB_014000	CADAFUBG00001405	-0.00513456	-0.617154		AFUB_014000	CADAFUBG00001405	-0.790655	-0.891003
AFUB_014010	CADAFUBG00001406	-0.101491	-0.19277		AFUB_014010	CADAFUBG00001406	0.159654	0.176842
AFUB_014020	CADAFUBG00001407	-1.01031	-1.13925		AFUB_014020	CADAFUBG00001407	-1.0522	-1.45221
AFUB_014030	CADAFUBG00001408	-0.113485	-0.402194		AFUB_014030	CADAFUBG00001408	-0.316004	-0.958913
AFUB_014040	CADAFUBG00001409	1.10259	0.707016		AFUB_014040	CADAFUBG00001409	0.265252	-0.14698
AFUB_014050	CADAFUBG00001410	-1.60812	-1.5969		AFUB_014050	CADAFUBG00001410	-0.0563917	-0.193644
AFUB_014060	CADAFUBG00001411	0.109021	0.871665		AFUB_014060	CADAFUBG00001411	0.791256	1.16887
AFUB_014070	CADAFUBG00001412	2.45962	3.54833		AFUB_014070	CADAFUBG00001412	2.00399	2.98483
AFUB_014080	CADAFUBG00001413	4.05894	5.40187		AFUB_014080	CADAFUBG00001413	2.92766	4.09868
AFUB_014090	CADAFUBG00001414	-1.93751	-1.86529		AFUB_014090	CADAFUBG00001414	-0.210215	0.272503
AFUB_014100	CADAFUBG00001415	1.36532	1.16616		AFUB_014100	CADAFUBG00001415	0.95914	0.73609
AFUB_014110	CADAFUBG00001416	1.4735	1.62464		AFUB_014110	CADAFUBG00001416	0.685407	0.661355
AFUB_014120	CADAFUBG00001417	-0.697856	-0.341051		AFUB_014120	CADAFUBG00001417	-0.530286	-0.655726
AFUB_014130	CADAFUBG00001418	0.922079	1.12128		AFUB_014130	CADAFUBG00001418	0.241677	0.683912
AFUB_014140	CADAFUBG00001419	-0.0651476	-0.213826		AFUB_014140	CADAFUBG00001419	0.379435	0.195861
AFUB_014150	CADAFUBG00001420	-0.203542	-0.30611		AFUB_014150	CADAFUBG00001420	-0.363121	-0.5958
AFUB_014160	CADAFUBG00001421	-0.50073	-0.469166		AFUB_014160	CADAFUBG00001421	-0.604184	-0.344927
AFUB_014170	CADAFUBG00001422	1.18108	1.00878		AFUB_014170	CADAFUBG00001422	0.665978	0.576979
AFUB_014180	CADAFUBG00001423	#NAME?	2.41569		AFUB_014180	CADAFUBG00001423	-1.92649	-0.832551
AFUB_014190	CADAFUBG00001424	0.699447	0.9459		AFUB_014190	CADAFUBG00001424	0.41148	0.406799
AFUB_014200	CADAFUBG00001425	0.61408	0.518412		AFUB_014200	CADAFUBG00001425	-0.0909188	-0.190744
AFUB_014210	CADAFUBG00001426	0.456281	0.637769		AFUB_014210	CADAFUBG00001426	0.14074	-0.00555432
AFUB_014220	CADAFUBG00001427	1.12299	0.722666		AFUB_014220	CADAFUBG00001427	0.567637	-0.0251002
AFUB_014230	CADAFUBG00001428	-0.582557	-0.505963		AFUB_014230	CADAFUBG00001428	0.296684	0.327666
AFUB_014240	CADAFUBG00001429	0.609038	0.839509		AFUB_014240	CADAFUBG00001429	0.459878	0.58098
AFUB_014250	CADAFUBG00001430	-0.212045	0.15291		AFUB_014250	CADAFUBG00001430	-0.0262426	0.330875
AFUB_014260	CADAFUBG00001431	1.09811	1.23977		AFUB_014260	CADAFUBG00001431	-0.0299943	0.15395
AFUB_014270	CADAFUBG00001432	-0.251488	-0.300559		AFUB_014270	CADAFUBG00001432	0.718808	0.761047
AFUB_014280	CADAFUBG00001433	-0.2678	-0.441618		AFUB_014280	CADAFUBG00001433	0.221468	0.402947
AFUB_014290	CADAFUBG00001434	-0.380761	-0.341662		AFUB_014290	CADAFUBG00001434	-0.496097	-0.378143
AFUB_014300	CADAFUBG00001435	0.675415	0.703024		AFUB_014300	CADAFUBG00001435	0.552395	0.377942
AFUB_014310	CADAFUBG00001436	1.38957	1.41061		AFUB_014310	CADAFUBG00001436	0.403094	0.117576
AFUB_014320	CADAFUBG00001437	-0.49518	-0.127868		AFUB_014320	CADAFUBG00001437	0.0468514	0.0850563
AFUB_014330	CADAFUBG00001438	-0.720671	-0.6424		AFUB_014330	CADAFUBG00001438	0.184116	0.128242
AFUB_014340	CADAFUBG00001439	-1.47506	-0.939117		AFUB_014340	CADAFUBG00001439	-0.956822	-0.51025
AFUB_014350	CADAFUBG00001440	0.621816	0.264884		AFUB_014350	CADAFUBG00001440	0.202512	-0.031755
AFUB_014360	CADAFUBG00001441	0.579787	0.206037		AFUB_014360	CADAFUBG00001441	0.365393	-0.0730045
AFUB_014370	CADAFUBG00001442	-0.364627	-0.410329		AFUB_014370	CADAFUBG00001442	-1.87224	-2.17653
AFUB_014380	CADAFUBG00001443	1.29012	1.37745		AFUB_014380	CADAFUBG00001443	0.104795	-0.000991241
AFUB_014390	CADAFUBG00001444	-0.702121	-0.252958		AFUB_014390	CADAFUBG00001444	-0.875153	-0.925918
AFUB_014400	CADAFUBG00001445	-1.36684	-1.43852		AFUB_014400	CADAFUBG00001445	-0.784489	-0.888125
AFUB_014410	CADAFUBG00001446	-0.246669	-0.330331		AFUB_014410	CADAFUBG00001446	-0.298488	0.192517
AFUB_014420	CADAFUBG00001447	-0.604069	-0.3276		AFUB_014420	CADAFUBG00001447	-0.0162756	0.435725
AFUB_014430	CADAFUBG00001448	0.323176	0.5133		AFUB_014430	CADAFUBG00001448	0.328827	0.423475
AFUB_014440	CADAFUBG00001449	0.389559	-0.0189717		AFUB_014440	CADAFUBG00001449	0.0324664	0.0764508
AFUB_014450	CADAFUBG00001450	-0.156608	-0.0894894		AFUB_014450	CADAFUBG00001450	-0.516712	-0.572774
AFUB_014460	CADAFUBG00001451	-0.223029	-0.074322		AFUB_014460	CADAFUBG00001451	-0.747719	-0.634762
AFUB_014470	CADAFUBG00001452	-0.508309	-0.745598		AFUB_014470	CADAFUBG00001452	-0.927317	-1.03211
AFUB_014480	CADAFUBG00001453	0.25729	0.190634		AFUB_014480	CADAFUBG00001453	0.270476	0.232079
AFUB_014490	CADAFUBG00001454	0.295737	-0.00285596		AFUB_014490	CADAFUBG00001454	0.0829363	-0.420551
AFUB_014500	CADAFUBG00001455	-0.451521	-0.810605		AFUB_014500	CADAFUBG00001455	0.348649	0.106189
AFUB_014510	CADAFUBG00001456	-0.355265	-0.428447		AFUB_014510	CADAFUBG00001456	-0.313505	-0.358244
AFUB_014520	CADAFUBG00001457	0.6276	0.597404		AFUB_014520	CADAFUBG00001457	-0.0353346	-0.385882
AFUB_014530	CADAFUBG00001458	0.753355	0.655883		AFUB_014530	CADAFUBG00001458	0.772334	1.00235
AFUB_014540	CADAFUBG00001459	0.753988	1.12822		AFUB_014540	CADAFUBG00001459	1.06647	1.21143
AFUB_014550	CADAFUBG00001460	1.38499	1.29671		AFUB_014550	CADAFUBG00001460	-0.2575	-0.359896
AFUB_014560	CADAFUBG00001461	0.880094	0.603963		AFUB_014560	CADAFUBG00001461	0.0325912	-0.506507
AFUB_014570	CADAFUBG00001462	0.479479	0.224001		AFUB_014570	CADAFUBG00001462	0.0143922	-0.362557
AFUB_014580	CADAFUBG00001463	-0.495234	-0.557573		AFUB_014580	CADAFUBG00001463	-0.579633	-0.482433
AFUB_014590	CADAFUBG00001464	1.73257	1.76158		AFUB_014590	CADAFUBG00001464	0.476987	0.232678
AFUB_014600	CADAFUBG00001465	0.452252	0.528239		AFUB_014600	CADAFUBG00001465	1.87352	1.68662
AFUB_014610	CADAFUBG00001466	0.598019	0.56388		AFUB_014610	CADAFUBG00001466	1.16133	0.842034
AFUB_014620	CADAFUBG00001467	0.551664	0.739241		AFUB_014620	CADAFUBG00001467	0.48546	0.681486
AFUB_014630	CADAFUBG00001468	-0.353763	-0.516803		AFUB_014630	CADAFUBG00001468	0.342276	0.341264
AFUB_014640	CADAFUBG00001469	-0.43705	-0.187367		AFUB_014640	CADAFUBG00001469	0.375251	0.563662
AFUB_014650	CADAFUBG00001470	1.1853	1.05171		AFUB_014650	CADAFUBG00001470	1.12782	1.49595
AFUB_014660	CADAFUBG00001471	-0.515279	-0.811418		AFUB_014660	CADAFUBG00001471	0.297415	0.184247
AFUB_014670	CADAFUBG00001472	0.23083	0.376527		AFUB_014670	CADAFUBG00001472	0.706457	0.550866
AFUB_014680	CADAFUBG00001473	-0.523942	-0.498146		AFUB_014680	CADAFUBG00001473	0.326891	0.462224
AFUB_014690	CADAFUBG00001474	-0.187564	-0.543273		AFUB_014690	CADAFUBG00001474	-0.384992	-0.761218
AFUB_014700	CADAFUBG00001475	-1.21266	-1.48813		AFUB_014700	CADAFUBG00001475	-1.18075	-1.23826
AFUB_014710	CADAFUBG00001476	0.396101	0.287746		AFUB_014710	CADAFUBG00001476	-0.050456	-0.207796
AFUB_014720	CADAFUBG00001477	-0.920107	-1.0043		AFUB_014720	CADAFUBG00001477	-0.190115	0.149644
AFUB_014730	CADAFUBG00001478	1.63058	1.9623		AFUB_014730	CADAFUBG00001478	1.95866	2.08048
AFUB_014740	CADAFUBG00001479	0.602811	0.584553		AFUB_014740	CADAFUBG00001479	0.711087	1.05668
AFUB_014750	CADAFUBG00001480	0.596537	0.27432		AFUB_014750	CADAFUBG00001480	-0.117325	-0.46355
AFUB_014760	CADAFUBG00001481	-0.875737	-1.18878		AFUB_014760	CADAFUBG00001481	-1.21651	-1.59831
AFUB_014770	CADAFUBG00001482	0.329131	0.117695		AFUB_014770	CADAFUBG00001482	0.0140967	0.205281
AFUB_014780	CADAFUBG00001483	0.426839	0.337393		AFUB_014780	CADAFUBG00001483	0.247859	0.177371
AFUB_014790	CADAFUBG00001484	0.311718	0.215545		AFUB_014790	CADAFUBG00001484	0.305592	0.67979
AFUB_014800	CADAFUBG00001485	-0.524589	-0.407935		AFUB_014800	CADAFUBG00001485	-0.272801	-0.237565
AFUB_014810	CADAFUBG00001486	1.1379	1.03464		AFUB_014810	CADAFUBG00001486	0.503096	0.860708
AFUB_014820	CADAFUBG00001487	-1.4369	-1.63708		AFUB_014820	CADAFUBG00001487	-1.65958	-1.84803
AFUB_014830	CADAFUBG00001488	-0.400121	-0.787061		AFUB_014830	CADAFUBG00001488	-0.326245	-0.415576
AFUB_014840	CADAFUBG00001489	0.456845	0.355072		AFUB_014840	CADAFUBG00001489	0.46802	0.0627949
AFUB_014850	CADAFUBG00001490	0.888173	0.549892		AFUB_014850	CADAFUBG00001490	0.750672	0.361872
AFUB_014860	CADAFUBG00001491	-0.440141	-0.363667		AFUB_014860	CADAFUBG00001491	0.293847	0.0414653
AFUB_014870	CADAFUBG00001492	-0.49035	-0.881747		AFUB_014870	CADAFUBG00001492	0.270945	0.43159
AFUB_014880	CADAFUBG00001493	-0.000759599	-0.0249243		AFUB_014880	CADAFUBG00001493	-0.411466	-0.507377
AFUB_014890	CADAFUBG00001494	-0.160124	-0.211338		AFUB_014890	CADAFUBG00001494	-1.31387	-1.10756
AFUB_014900	CADAFUBG00001495	-0.631288	-0.909918		AFUB_014900	CADAFUBG00001495	0.593107	0.442296
AFUB_014910	CADAFUBG00001496	-0.514519	-0.6398		AFUB_014910	CADAFUBG00001496	-0.179741	-0.358091
AFUB_014920	CADAFUBG00001497	-0.265316	-0.201672		AFUB_014920	CADAFUBG00001497	0.144358	0.606323
AFUB_014930	CADAFUBG00001498	-0.799945	-0.744195		AFUB_014930	CADAFUBG00001498	0.426501	0.471552
AFUB_014940	CADAFUBG00001499	-0.122546	-0.303336		AFUB_014940	CADAFUBG00001499	0.795545	0.834494
AFUB_014950	CADAFUBG00001500	0.226934	0.316945		AFUB_014950	CADAFUBG00001500	0.110965	-0.213101
AFUB_014960	CADAFUBG00001501	0.392177	0.424463		AFUB_014960	CADAFUBG00001501	0.341136	0.0170341
AFUB_014970	CADAFUBG00001502	NA	Inf		AFUB_014970	CADAFUBG00001502	NA	1.2495
AFUB_014980	CADAFUBG00001503	1.78638	2.69928		AFUB_014980	CADAFUBG00001503	0.215317	0.283244
AFUB_014990	CADAFUBG00001504	2.0394	2.21722		AFUB_014990	CADAFUBG00001504	-0.147936	-0.106043
AFUB_015000	CADAFUBG00001505	-0.34581	-0.619219		AFUB_015000	CADAFUBG00001505	-0.631997	-0.669444
AFUB_015010	CADAFUBG00001506	0.467622	0.318544		AFUB_015010	CADAFUBG00001506	0.518961	0.349404
AFUB_015020	CADAFUBG00001507	0.0266666	-0.0341596		AFUB_015020	CADAFUBG00001507	0.217765	0.152649
AFUB_015030	CADAFUBG00001508	2.25978	3.48927		AFUB_015030	CADAFUBG00001508	1.52727	2.06505
AFUB_015040	CADAFUBG00001509	0.9633	1.32415		AFUB_015040	CADAFUBG00001509	0.261904	0.443264
AFUB_015050	CADAFUBG00001510	-0.304679	-0.208279		AFUB_015050	CADAFUBG00001510	0.27324	0.352914
AFUB_015060	CADAFUBG00001511	-1.63833	-1.60798		AFUB_015060	CADAFUBG00001511	-2.08439	-1.88606
AFUB_015070	CADAFUBG00001512	-1.65945	-1.66634		AFUB_015070	CADAFUBG00001512	-2.34272	-1.73744
AFUB_015080	CADAFUBG00001513	-1.36376	-1.37395		AFUB_015080	CADAFUBG00001513	-1.7041	-1.3915
AFUB_015090	CADAFUBG00001514	-2.35902	-2.80321		AFUB_015090	CADAFUBG00001514	-3.3439	-2.95349
AFUB_015100	CADAFUBG00001515	-1.28114	-1.17746		AFUB_015100	CADAFUBG00001515	-0.848923	-0.605671
AFUB_015110	CADAFUBG00001516	-0.499592	-0.372737		AFUB_015110	CADAFUBG00001516	0.259179	0.346117
AFUB_015120	CADAFUBG00001517	0.573232	0.597046		AFUB_015120	CADAFUBG00001517	0.216387	0.608057
AFUB_015130	CADAFUBG00001518	-0.323275	-0.333178		AFUB_015130	CADAFUBG00001518	-0.656018	-0.677168
AFUB_015140	CADAFUBG00001519	-0.136002	-0.2509		AFUB_015140	CADAFUBG00001519	-0.0856125	-0.0579461
AFUB_015150	CADAFUBG00001520	1.24006	1.30081		AFUB_015150	CADAFUBG00001520	0.571065	0.177074
AFUB_015160	CADAFUBG00001521	0.994708	0.975914		AFUB_015160	CADAFUBG00001521	0.79918	1.15761
AFUB_015170	CADAFUBG00001522	-0.0310286	-0.00939785		AFUB_015170	CADAFUBG00001522	1.22804	1.69686
AFUB_015180	CADAFUBG00001523	0.743069	0.220966		AFUB_015180	CADAFUBG00001523	-0.615255	-0.86053
AFUB_015190	CADAFUBG00001524	-1.8577	-1.21713		AFUB_015190	CADAFUBG00001524	-0.764116	-0.569861
AFUB_015200	CADAFUBG00001525	1.25609	0.946205		AFUB_015200	CADAFUBG00001525	1.50111	1.9606
AFUB_015210	CADAFUBG00001526	0.261408	0.0051423		AFUB_015210	CADAFUBG00001526	0.286416	0.452523
AFUB_015220	CADAFUBG00001527	-0.435146	-0.700925		AFUB_015220	CADAFUBG00001527	-1.78492	-1.84178
AFUB_015230	CADAFUBG00001528	0.26685	0.295335		AFUB_015230	CADAFUBG00001528	0.339174	0.136387
AFUB_015240	CADAFUBG00001529	0.601003	0.555415		AFUB_015240	CADAFUBG00001529	-0.0806618	-0.119309
AFUB_015250	CADAFUBG00001530	1.48111	1.16289		AFUB_015250	CADAFUBG00001530	0.0889423	-0.239081
AFUB_015260	CADAFUBG00001531	-1.10947	-1.079		AFUB_015260	CADAFUBG00001531	-1.38273	-1.15147
AFUB_015270	CADAFUBG00001532	-1.71476	-1.28014		AFUB_015270	CADAFUBG00001532	-1.07404	-0.761553
AFUB_015280	CADAFUBG00001533	-0.691294	-0.6745		AFUB_015280	CADAFUBG00001533	0.0463191	-0.0114267
AFUB_015290	CADAFUBG00001534	0.145555	0.289708		AFUB_015290	CADAFUBG00001534	0.795065	0.7576
AFUB_015300	CADAFUBG00001535	-0.898124	-0.635254		AFUB_015300	CADAFUBG00001535	-0.284317	-0.326192
AFUB_015310	CADAFUBG00001536	-1.40612	-1.58856		AFUB_015310	CADAFUBG00001536	-0.817558	-0.237688
AFUB_015320	CADAFUBG00001537	0.498806	0.517067		AFUB_015320	CADAFUBG00001537	0.566757	0.564233
AFUB_015330	CADAFUBG00001538	-0.483612	-0.420298		AFUB_015330	CADAFUBG00001538	0.220676	0.23555
AFUB_015340	CADAFUBG00001539	-0.163855	-0.13662		AFUB_015340	CADAFUBG00001539	-1.53471	-1.55051
AFUB_015350	CADAFUBG00001540	-0.698442	-0.788544		AFUB_015350	CADAFUBG00001540	-0.361992	-0.093749
AFUB_015360	CADAFUBG00001541	0.60855	0.690094		AFUB_015360	CADAFUBG00001541	0.350036	0.481769
AFUB_015370	CADAFUBG00001542	1.01785	1.0298		AFUB_015370	CADAFUBG00001542	0.820408	0.922129
AFUB_015380	CADAFUBG00001543	2.34379	2.35022		AFUB_015380	CADAFUBG00001543	2.19561	2.51646
AFUB_015390	CADAFUBG00001544	-0.00627325	0.134529		AFUB_015390	CADAFUBG00001544	-0.0533386	0.0495259
AFUB_015400	CADAFUBG00001545	-0.107869	-0.115363		AFUB_015400	CADAFUBG00001545	0.461813	0.271389
AFUB_015410	CADAFUBG00001546	0.220976	0.425972		AFUB_015410	CADAFUBG00001546	0.0675168	-0.203799
AFUB_015420	CADAFUBG00001547	-0.558399	-0.349428		AFUB_015420	CADAFUBG00001547	-0.0563479	-0.0700432
AFUB_015430	CADAFUBG00001548	1.28392	1.05477		AFUB_015430	CADAFUBG00001548	0.26396	0.143505
AFUB_015440	CADAFUBG00001549	3.16507	3.57472		AFUB_015440	CADAFUBG00001549	1.96094	1.30345
AFUB_015450	CADAFUBG00001550	-0.0925283	0.52507		AFUB_015450	CADAFUBG00001550	0.261809	0.302674
AFUB_015460	CADAFUBG00001551	-0.272338	-0.172653		AFUB_015460	CADAFUBG00001551	-0.343801	-0.487173
AFUB_015470	CADAFUBG00001552	0.17309	0.516809		AFUB_015470	CADAFUBG00001552	0.407424	0.351305
AFUB_015480	CADAFUBG00001553	0.805459	1.04874		AFUB_015480	CADAFUBG00001553	0.390734	0.42518
AFUB_015490	CADAFUBG00001554	-0.74141	-0.71482		AFUB_015490	CADAFUBG00001554	-0.140795	-0.145937
AFUB_015500	CADAFUBG00001555	#NAME?	1.48877		AFUB_015500	CADAFUBG00001555	Inf	NA
AFUB_015510	CADAFUBG00001556	0.6518	0.457475		AFUB_015510	CADAFUBG00001556	0.864293	1.09646
AFUB_015520	CADAFUBG00001557	1.11921	1.15457		AFUB_015520	CADAFUBG00001557	0.977723	1.21206
AFUB_015530	CADAFUBG00001558	-1.39113	-1.34141		AFUB_015530	CADAFUBG00001558	-1.10706	-0.545133
AFUB_015540	CADAFUBG00001559	-0.152562	-0.26392		AFUB_015540	CADAFUBG00001559	1.13781	1.09431
AFUB_015550	CADAFUBG00001560	-0.827706	-0.734839		AFUB_015550	CADAFUBG00001560	-0.103589	-0.17676
AFUB_015560	CADAFUBG00001561	-1.01266	-1.24892		AFUB_015560	CADAFUBG00001561	-0.541123	-0.669798
AFUB_015570	CADAFUBG00001562	-0.270892	-0.22771		AFUB_015570	CADAFUBG00001562	0.0917651	0.0615538
AFUB_015580	CADAFUBG00001563	-0.335341	-0.152963		AFUB_015580	CADAFUBG00001563	0.0796413	0.0799012
AFUB_015590	CADAFUBG00001564	0.753662	0.62693		AFUB_015590	CADAFUBG00001564	1.60394	1.98039
AFUB_015600	CADAFUBG00001565	1.84774	0.589999		AFUB_015600	CADAFUBG00001565	2.0389	1.22981
AFUB_015610	CADAFUBG00001566	2.52118	2.56923		AFUB_015610	CADAFUBG00001566	1.38833	1.76269
AFUB_015620	CADAFUBG00001567	-1.18595	-1.12361		AFUB_015620	CADAFUBG00001567	-0.967085	-0.899639
AFUB_015630	CADAFUBG00001568	2.22504	2.084		AFUB_015630	CADAFUBG00001568	0.871112	0.846639
AFUB_015640	CADAFUBG00001569	-2.09019	-2.15807		AFUB_015640	CADAFUBG00001569	-0.597937	-0.807422
AFUB_015650	CADAFUBG00001570	-0.294657	-0.213687		AFUB_015650	CADAFUBG00001570	0.374666	0.697493
AFUB_015660	CADAFUBG00001571	0.270219	0.198778		AFUB_015660	CADAFUBG00001571	0.265332	0.384977
AFUB_015670	CADAFUBG00001572	1.1577	0.964965		AFUB_015670	CADAFUBG00001572	-0.580147	-0.839
AFUB_015680	CADAFUBG00001573	0.679135	1.15756		AFUB_015680	CADAFUBG00001573	-0.783767	-0.934516
AFUB_015690	CADAFUBG00001574	1.11919	2.18781		AFUB_015690	CADAFUBG00001574	-0.418484	-0.482815
AFUB_015700	CADAFUBG00001575	0.845434	2.06881		AFUB_015700	CADAFUBG00001575	-0.670596	-0.694519
AFUB_015710	CADAFUBG00001576	-0.747163	-0.383551		AFUB_015710	CADAFUBG00001576	-0.603901	-0.497772
AFUB_015720	CADAFUBG00001577	-0.816687	-0.731168		AFUB_015720	CADAFUBG00001577	-0.0547885	-0.269542
AFUB_015730	CADAFUBG00001578	0.254764	0.329204		AFUB_015730	CADAFUBG00001578	-0.528785	-0.483922
AFUB_015740	CADAFUBG00001579	0.591634	0.434657		AFUB_015740	CADAFUBG00001579	0.604999	0.383625
AFUB_015750	CADAFUBG00001580	0.576306	0.375293		AFUB_015750	CADAFUBG00001580	-0.0724476	-0.13965
AFUB_015760	CADAFUBG00001581	1.22677	1.79204		AFUB_015760	CADAFUBG00001581	0.66203	0.97686
AFUB_015770	CADAFUBG00001582	-0.818465	-1.18386		AFUB_015770	CADAFUBG00001582	-1.00593	-1.03238
AFUB_015780	CADAFUBG00001583	4.30164	4.08079		AFUB_015780	CADAFUBG00001583	2.02521	1.82586
AFUB_015790	CADAFUBG00001584	-1.09095	-1.03525		AFUB_015790	CADAFUBG00001584	0.127844	-0.382709
AFUB_015800	CADAFUBG00001585	0.839023	0.676582		AFUB_015800	CADAFUBG00001585	0.27841	-0.172823
AFUB_015810	CADAFUBG00001586	0.965936	0.821816		AFUB_015810	CADAFUBG00001586	0.16436	-0.033698
AFUB_015820	CADAFUBG00001587	-1.60393	-1.6843		AFUB_015820	CADAFUBG00001587	-0.597468	-0.407928
AFUB_015830	CADAFUBG00001588	-1.22	-1.15762		AFUB_015830	CADAFUBG00001588	0.217809	0.426078
AFUB_015840	CADAFUBG00001589	0.26048	0.436783		AFUB_015840	CADAFUBG00001589	0.174649	0.313337
AFUB_015850	CADAFUBG00001590	-0.766484	-0.29279		AFUB_015850	CADAFUBG00001590	-0.567536	-0.244642
AFUB_015860	CADAFUBG00001591	-0.25458	-0.268395		AFUB_015860	CADAFUBG00001591	-0.324345	-0.23911
AFUB_015870	CADAFUBG00001592	1.2546	1.43345		AFUB_015870	CADAFUBG00001592	1.21926	1.35594
AFUB_015880	CADAFUBG00001593	1.66446	1.67424		AFUB_015880	CADAFUBG00001593	0.602964	0.421876
AFUB_015890	CADAFUBG00001594	-0.0732063	0.184474		AFUB_015890	CADAFUBG00001594	0.554418	0.627118
AFUB_015900	CADAFUBG00001595	1.35979	0.826899		AFUB_015900	CADAFUBG00001595	-0.0571087	-0.180881
AFUB_015910	CADAFUBG00001596	1.82779	1.75258		AFUB_015910	CADAFUBG00001596	-0.126942	-0.244856
AFUB_015920	CADAFUBG00001597	0.957258	0.886071		AFUB_015920	CADAFUBG00001597	0.0426363	-0.161474
AFUB_015930	CADAFUBG00001598	1.77898	1.55095		AFUB_015930	CADAFUBG00001598	0.621159	1.14879
AFUB_015940	CADAFUBG00001599	-0.253565	-0.41634		AFUB_015940	CADAFUBG00001599	-0.258179	-0.327736
AFUB_015950	CADAFUBG00001600	0.522384	-0.175284		AFUB_015950	CADAFUBG00001600	-0.090215	-0.704937
AFUB_015960	CADAFUBG00001601	3.11235	4.08777		AFUB_015960	CADAFUBG00001601	0.633948	1.13429
AFUB_015970	CADAFUBG00001602	1.29499	1.2709		AFUB_015970	CADAFUBG00001602	0.994044	1.15228
AFUB_015980	CADAFUBG00001603	-0.147301	0.188661		AFUB_015980	CADAFUBG00001603	-0.453359	-0.479568
AFUB_015990	CADAFUBG00001604	-0.14335	-0.000471979		AFUB_015990	CADAFUBG00001604	-0.293026	-0.155414
AFUB_016000	CADAFUBG00001605	0.154148	0.140048		AFUB_016000	CADAFUBG00001605	-0.103661	0.295711
AFUB_016010	CADAFUBG00001606	0.765081	0.849951		AFUB_016010	CADAFUBG00001606	0.620313	0.908473
AFUB_016020	CADAFUBG00001607	0.21382	0.756238		AFUB_016020	CADAFUBG00001607	0.183998	0.18331
AFUB_016030	CADAFUBG00001608	-0.691318	-0.451444		AFUB_016030	CADAFUBG00001608	0.0151674	0.237322
AFUB_016040	CADAFUBG00001609	0.201413	0.299014		AFUB_016040	CADAFUBG00001609	0.19607	0.0978328
AFUB_016050	CADAFUBG00001610	1.45936	1.15854		AFUB_016050	CADAFUBG00001610	1.34834	1.11301
AFUB_016060	CADAFUBG00001611	0.972804	0.731682		AFUB_016060	CADAFUBG00001611	0.536232	0.204937
AFUB_016070	CADAFUBG00001612	0.50393	-0.0945285		AFUB_016070	CADAFUBG00001612	1.18899	0.836133
AFUB_016080	CADAFUBG00001613	0.0360807	-0.455213		AFUB_016080	CADAFUBG00001613	0.458467	0.589798
AFUB_016090	CADAFUBG00001614	0.394469	0.206175		AFUB_016090	CADAFUBG00001614	0.112403	-0.119774
AFUB_016100	CADAFUBG00001615	-0.769034	-0.54507		AFUB_016100	CADAFUBG00001615	0.42032	0.226617
AFUB_016110	CADAFUBG00001616	0.370947	0.21138		AFUB_016110	CADAFUBG00001616	0.240687	0.0112554
AFUB_016120	CADAFUBG00001617	0.27268	0.592417		AFUB_016120	CADAFUBG00001617	1.01233	0.222787
AFUB_016130	CADAFUBG00001618	0.939988	0.997267		AFUB_016130	CADAFUBG00001618	0.54131	0.410676
AFUB_016140	CADAFUBG00001619	-0.763246	-0.600524		AFUB_016140	CADAFUBG00001619	-0.968315	-0.795541
AFUB_016150	CADAFUBG00001620	-1.05323	-0.793076		AFUB_016150	CADAFUBG00001620	-0.200197	0.0283893
AFUB_016160	CADAFUBG00001621	0.509018	0.186586		AFUB_016160	CADAFUBG00001621	0.65261	1.08728
AFUB_016170	CADAFUBG00001622	0.150524	0.17582		AFUB_016170	CADAFUBG00001622	-0.366363	-0.522995
AFUB_016180	CADAFUBG00001623	0.425254	0.398197		AFUB_016180	CADAFUBG00001623	0.191041	0.0704914
AFUB_016190	CADAFUBG00001624	0.0357006	0.125409		AFUB_016190	CADAFUBG00001624	0.0589533	0.164327
AFUB_016200	CADAFUBG00001625	-0.156445	-0.153588		AFUB_016200	CADAFUBG00001625	0.0259512	0.109577
AFUB_016210	CADAFUBG00001626	0.150912	0.263565		AFUB_016210	CADAFUBG00001626	0.57076	0.59664
AFUB_016220	CADAFUBG00001627	-0.243169	-0.155646		AFUB_016220	CADAFUBG00001627	-0.17054	-0.327104
AFUB_016230	CADAFUBG00001628	0.324048	4.64461e-05		AFUB_016230	CADAFUBG00001628	0.277422	0.175574
AFUB_016240	CADAFUBG00001629	-0.37105	-0.69853		AFUB_016240	CADAFUBG00001629	0.124753	-0.0721737
AFUB_016250	CADAFUBG00001630	0.762426	0.304873		AFUB_016250	CADAFUBG00001630	-0.069057	-0.465669
AFUB_016260	CADAFUBG00001631	0.0347641	-0.312286		AFUB_016260	CADAFUBG00001631	-1.71134	-1.69953
AFUB_016270	CADAFUBG00001632	0.795592	0.79058		AFUB_016270	CADAFUBG00001632	0.0170139	1.23149
AFUB_016280	CADAFUBG00001633	3.26148	3.55144		AFUB_016280	CADAFUBG00001633	0.774894	4.49979
AFUB_016290	CADAFUBG00001634	2.36374	4.55276		AFUB_016290	CADAFUBG00001634	1.86553	1.19884
AFUB_016300	CADAFUBG00001635	0.465716	2.03693		AFUB_016300	CADAFUBG00001635	1.39344	1.11992
AFUB_016310	CADAFUBG00001636	0.407231	0.820516		AFUB_016310	CADAFUBG00001636	0.473785	0.228151
AFUB_016320	CADAFUBG00001637	1.21441	0.316403		AFUB_016320	CADAFUBG00001637	3.18088	1.33386
AFUB_016330	CADAFUBG00001638	2.13272	1.85323		AFUB_016330	CADAFUBG00001638	0.889744	0.706211
AFUB_016340	CADAFUBG00001639	0.0608902	0.16166		AFUB_016340	CADAFUBG00001639	0.376607	0.442742
AFUB_016350	CADAFUBG00001640	0.170212	0.144664		AFUB_016350	CADAFUBG00001640	0.655746	1.07388
AFUB_016360	CADAFUBG00001641	-0.832432	-0.707348		AFUB_016360	CADAFUBG00001641	0.00895867	0.0431196
AFUB_016370	CADAFUBG00001642	-0.716091	-0.750901		AFUB_016370	CADAFUBG00001642	0.0180155	-0.0043791
AFUB_016380	CADAFUBG00001643	-0.642039	-0.675903		AFUB_016380	CADAFUBG00001643	-0.010441	-0.221178
AFUB_016390	CADAFUBG00001644	-1.2623	-0.914644		AFUB_016390	CADAFUBG00001644	-1.15458	-0.771807
AFUB_016400	CADAFUBG00001645	-2.21605	-2.37669		AFUB_016400	CADAFUBG00001645	-0.902822	-0.991084
AFUB_016410	CADAFUBG00001646	-1.54184	-1.59743		AFUB_016410	CADAFUBG00001646	-0.348292	-0.465341
AFUB_016420	CADAFUBG00001647	-0.86453	-1.05018		AFUB_016420	CADAFUBG00001647	-0.281391	-0.290604
AFUB_016430	CADAFUBG00001648	-0.905748	-0.827964		AFUB_016430	CADAFUBG00001648	-0.0706097	0.275136
AFUB_016440	CADAFUBG00001649	-0.674237	-0.364876		AFUB_016440	CADAFUBG00001649	0.756734	0.751852
AFUB_016450	CADAFUBG00001650	0.193457	0.289073		AFUB_016450	CADAFUBG00001650	0.507763	-0.278316
AFUB_016460	CADAFUBG00001651	0.485109	0.0707744		AFUB_016460	CADAFUBG00001651	0.0955694	-0.331596
AFUB_016470	CADAFUBG00001652	0.353898	0.491406		AFUB_016470	CADAFUBG00001652	0.29784	0.391719
AFUB_016480	CADAFUBG00001653	-0.0345406	0.326114		AFUB_016480	CADAFUBG00001653	-0.484065	-0.498274
AFUB_016490	CADAFUBG00001654	-0.241357	-0.182646		AFUB_016490	CADAFUBG00001654	-0.25186	-0.0432485
AFUB_016500	CADAFUBG00001655	-0.0702595	-0.0594112		AFUB_016500	CADAFUBG00001655	0.204946	0.414999
AFUB_016510	CADAFUBG00001656	-1.94292	-2.20967		AFUB_016510	CADAFUBG00001656	-2.1686	-2.21204
AFUB_016520	CADAFUBG00001657	-0.54616	-0.828906		AFUB_016520	CADAFUBG00001657	-1.15574	-0.862139
AFUB_016530	CADAFUBG00001658	1.35113	0.801281		AFUB_016530	CADAFUBG00001658	-0.566133	-0.407528
AFUB_016540	CADAFUBG00001659	0.322944	0.0345889		AFUB_016540	CADAFUBG00001659	0.795745	0.868671
AFUB_016550	CADAFUBG00001660	-0.939522	-1.10543		AFUB_016550	CADAFUBG00001660	0.66267	0.416004
AFUB_016560	CADAFUBG00001661	-1.31401	-1.23268		AFUB_016560	CADAFUBG00001661	0.554558	0.248795
AFUB_016570	CADAFUBG00001662	-1.79138	-2.27194		AFUB_016570	CADAFUBG00001662	-0.105346	0.0909165
AFUB_016580	CADAFUBG00001663	-2.17027	-2.61808		AFUB_016580	CADAFUBG00001663	-0.503636	-0.384772
AFUB_016590	CADAFUBG00001664	-0.627979	-1.66496		AFUB_016590	CADAFUBG00001664	-0.27197	-0.83531
AFUB_016600	CADAFUBG00001665	-4.44658	-2.09373		AFUB_016600	CADAFUBG00001665	-0.946568	-0.873852
AFUB_016610	CADAFUBG00001666	-1.15776	-0.959698		AFUB_016610	CADAFUBG00001666	-0.29688	-0.260905
AFUB_016620	CADAFUBG00001667	-0.0335079	0.144078		AFUB_016620	CADAFUBG00001667	-0.113429	-0.028736
AFUB_016630	CADAFUBG00001668	0.0817748	-0.0135717		AFUB_016630	CADAFUBG00001668	0.0247625	0.141073
AFUB_016640	CADAFUBG00001669	1.12545	2.23616		AFUB_016640	CADAFUBG00001669	3.01417	3.34943
AFUB_016650	CADAFUBG00001670	-1.13505	-1.1639		AFUB_016650	CADAFUBG00001670	0.0120889	0.249438
AFUB_016660	CADAFUBG00001671	-0.609596	-1.12945		AFUB_016660	CADAFUBG00001671	0.0854896	0.152401
AFUB_016670	CADAFUBG00001672	-0.219426	-0.139651		AFUB_016670	CADAFUBG00001672	-0.0345829	0.0239025
AFUB_016680	CADAFUBG00001673	-0.414928	-0.409989		AFUB_016680	CADAFUBG00001673	-1.46651	-2.12655
AFUB_016690	CADAFUBG00001674	1.10156	1.34399		AFUB_016690	CADAFUBG00001674	0.438892	0.237631
AFUB_016700	CADAFUBG00001675	3.37978	2.67031		AFUB_016700	CADAFUBG00001675	2.38899	1.13298
AFUB_016710	CADAFUBG00001676	2.45636	2.05064		AFUB_016710	CADAFUBG00001676	2.61171	1.89001
AFUB_016720	CADAFUBG00001677	-1.39765	-1.33846		AFUB_016720	CADAFUBG00001677	-0.355149	-0.407277
AFUB_016730	CADAFUBG00001678	2.94334	3.13497		AFUB_016730	CADAFUBG00001678	2.45963	2.6324
AFUB_016740	CADAFUBG00001679	-0.662493	-0.29097		AFUB_016740	CADAFUBG00001679	-0.754088	-0.605397
AFUB_016750	CADAFUBG00001680	2.24088	2.00129		AFUB_016750	CADAFUBG00001680	2.20584	2.66146
AFUB_016760	CADAFUBG00001681	-0.467055	-0.436937		AFUB_016760	CADAFUBG00001681	-0.31461	-0.0929204
AFUB_016770	CADAFUBG00001682	-1.05292	-0.953152		AFUB_016770	CADAFUBG00001682	-0.596744	-0.564248
AFUB_016780	CADAFUBG00001683	-0.428158	-0.606599		AFUB_016780	CADAFUBG00001683	0.793269	0.456598
AFUB_016790	CADAFUBG00001684	-0.425333	-0.788053		AFUB_016790	CADAFUBG00001684	1.12503	0.47435
AFUB_016800	CADAFUBG00001685	0.895565	0.616787		AFUB_016800	CADAFUBG00001685	0.264634	0.0105101
AFUB_016810	CADAFUBG00001686	0.546428	-0.183571		AFUB_016810	CADAFUBG00001686	-0.131716	0.195752
AFUB_016820	CADAFUBG00001687	-1.98295	-1.64718		AFUB_016820	CADAFUBG00001687	-1.46149	-2.11237
AFUB_016830	CADAFUBG00001688	0.270448	0.092427		AFUB_016830	CADAFUBG00001688	-0.732498	-1.7802
AFUB_016840	CADAFUBG00001689	-0.248037	0.0887697		AFUB_016840	CADAFUBG00001689	0.00787104	-1.48384
AFUB_016850	CADAFUBG00001690	1.17114	0.869382		AFUB_016850	CADAFUBG00001690	-0.102518	-1.30088
AFUB_016870	CADAFUBG00001691	2.1793	2.63753		AFUB_016870	CADAFUBG00001691	1.28528	1.57753
AFUB_016880	CADAFUBG00001692	1.49731	1.43738		AFUB_016880	CADAFUBG00001692	0.332902	0.305568
AFUB_016890	CADAFUBG00001693	-0.922038	-0.918268		AFUB_016890	CADAFUBG00001693	0.652963	0.369845
AFUB_016900	CADAFUBG00001694	0.860194	1.08941		AFUB_016900	CADAFUBG00001694	0.406151	0.594169
AFUB_016910	CADAFUBG00001695	-1.02728	-0.350129		AFUB_016910	CADAFUBG00001695	0.202831	0.473629
AFUB_016920	CADAFUBG00001696	NA	Inf		AFUB_016920	CADAFUBG00001696	-0.397601	0.16558
AFUB_016930	CADAFUBG00001697	0.792303	0.522438		AFUB_016930	CADAFUBG00001697	0.170639	0.158276
AFUB_016940	CADAFUBG00001698	-0.537847	-0.457075		AFUB_016940	CADAFUBG00001698	NA	1.29432
AFUB_016950	CADAFUBG00001699	#NAME?	-2.37391		AFUB_016950	CADAFUBG00001699	#NAME?	0.570078
AFUB_016960	CADAFUBG00001700	-2.63456	-1.55814		AFUB_016960	CADAFUBG00001700	-0.0550836	0.487146
AFUB_016970	CADAFUBG00001701	1.01289	2.09364		AFUB_016970	CADAFUBG00001701	0.306255	-1.16851
AFUB_016980	CADAFUBG00001702	Inf	Inf		AFUB_016980	CADAFUBG00001702	-2.22098	-3.0954
AFUB_016990	CADAFUBG00001703	-1.35785	0.0861384		AFUB_016990	CADAFUBG00001703	-0.32158	-0.541183
AFUB_017000	CADAFUBG00001704	1.85547	2.41668		AFUB_017000	CADAFUBG00001704	0.497105	0.0782772
AFUB_017010	CADAFUBG00001705	0.057403	-0.260626		AFUB_017010	CADAFUBG00001705	1.86602	2.10242
AFUB_017020	CADAFUBG00001706	1.77467	1.29278		AFUB_017020	CADAFUBG00001706	2.19897	2.31031
AFUB_017030	CADAFUBG00001707	1.26457	1.67312		AFUB_017030	CADAFUBG00001707	1.48402	1.07852
AFUB_017040	CADAFUBG00001708	1.06404	1.11965		AFUB_017040	CADAFUBG00001708	0.731655	0.701627
AFUB_017050	CADAFUBG00001709	1.12705	#NAME?		AFUB_017050	CADAFUBG00001709	0.244853	-1.9512
AFUB_017060	CADAFUBG00001710	1.68446	1.37449		AFUB_017060	CADAFUBG00001710	-1.78957	-2.38194
AFUB_017070	CADAFUBG00001711	1.25529	0.0558468		AFUB_017070	CADAFUBG00001711	-1.79649	-1.93396
AFUB_017080	CADAFUBG00001712	2.70485	2.31911		AFUB_017080	CADAFUBG00001712	0.54034	1.44041
AFUB_017180	CADAFUBG00001713	0.461321	0.817128		AFUB_017180	CADAFUBG00001713	-0.987207	-0.904573
AFUB_017190	CADAFUBG00001714	0.210671	0.529129		AFUB_017190	CADAFUBG00001714	-1.34214	-1.35717
AFUB_017200	CADAFUBG00001715	2.77418	1.91871		AFUB_017200	CADAFUBG00001715	0.93406	1.04147
AFUB_017210	CADAFUBG00001716	-1.79961	-0.438308		AFUB_017210	CADAFUBG00001716	-1.14514	0.236476
AFUB_017220	CADAFUBG00001717	-0.624976	-1.20441		AFUB_017220	CADAFUBG00001717	Inf	1.31852
AFUB_017230	CADAFUBG00001718	-0.519871	-0.656614		AFUB_017230	CADAFUBG00001718	1.23162	0.701868
AFUB_017240	CADAFUBG00001719	#NAME?	-0.494888		AFUB_017240	CADAFUBG00001719	0.260262	#NAME?
AFUB_017250	CADAFUBG00001720	-0.358368	-1.33808		AFUB_017250	CADAFUBG00001720	-1.82061	-1.43559
AFUB_017260	CADAFUBG00001721	-1.67586	-1.76686		AFUB_017260	CADAFUBG00001721	-1.50094	-1.50029
AFUB_017270	CADAFUBG00001722	-2.69032	-1.30654		AFUB_017270	CADAFUBG00001722	0.0167002	-0.387644
AFUB_017280	CADAFUBG00001723	2.22164	0.558716		AFUB_017280	CADAFUBG00001723	0.537573	-0.268275
AFUB_017290	CADAFUBG00001724	-0.225452	0.330756		AFUB_017290	CADAFUBG00001724	0.0477139	0.132678
AFUB_017300	CADAFUBG00001725	-0.0416861	-0.0740826		AFUB_017300	CADAFUBG00001725	-0.672737	-0.558189
AFUB_017310	CADAFUBG00001726	-0.56461	-0.758338		AFUB_017310	CADAFUBG00001726	0.289833	-0.209248
AFUB_017320	CADAFUBG00001727	-1.39458	-1.79261		AFUB_017320	CADAFUBG00001727	-1.22235	-1.19186
AFUB_017330	CADAFUBG00001728	4.01168	3.79429		AFUB_017330	CADAFUBG00001728	1.03314	1.15694
AFUB_017340	CADAFUBG00001729	1.98832	1.48651		AFUB_017340	CADAFUBG00001729	0.166244	0.405288
AFUB_017350	CADAFUBG00001730	1.1869	0.625337		AFUB_017350	CADAFUBG00001730	1.24464	1.26393
AFUB_017360	CADAFUBG00001731	-0.0134668	0.253993		AFUB_017360	CADAFUBG00001731	0.235567	0.589941
AFUB_017370	CADAFUBG00001732	0.164366	0.363064		AFUB_017370	CADAFUBG00001732	0.0559577	0.207886
AFUB_017380	CADAFUBG00001733	-0.110069	-0.0377617		AFUB_017380	CADAFUBG00001733	0.680346	0.945801
AFUB_017390	CADAFUBG00001734	-0.866264	-0.996422		AFUB_017390	CADAFUBG00001734	-1.02068	-0.899387
AFUB_017400	CADAFUBG00001735	-0.276828	-0.424166		AFUB_017400	CADAFUBG00001735	-0.579632	-0.422903
AFUB_017410	CADAFUBG00001736	-0.323299	-0.459306		AFUB_017410	CADAFUBG00001736	-0.50082	-0.602687
AFUB_017420	CADAFUBG00001737	0.716106	0.548987		AFUB_017420	CADAFUBG00001737	0.452766	0.622294
AFUB_017430	CADAFUBG00001738	2.60921	2.45809		AFUB_017430	CADAFUBG00001738	2.82578	2.338
AFUB_017440	CADAFUBG00001739	-0.755126	-0.264487		AFUB_017440	CADAFUBG00001739	1.2822	2.334
AFUB_017450	CADAFUBG00001740	-0.56225	-0.207948		AFUB_017450	CADAFUBG00001740	1.25834	0.0019291
AFUB_017460	CADAFUBG00001741	4.26468	4.52822		AFUB_017460	CADAFUBG00001741	2.8101	3.20499
AFUB_017470	CADAFUBG00001742	NA	NA		AFUB_017470	CADAFUBG00001742	NA	Inf
AFUB_017480	CADAFUBG00001743	0.478998	0.688068		AFUB_017480	CADAFUBG00001743	-1.76386	-1.66496
AFUB_017490	CADAFUBG00001744	0.707675	0.746125		AFUB_017490	CADAFUBG00001744	1.57525	-0.237752
AFUB_017500	CADAFUBG00001745	-1.70744	-1.82056		AFUB_017500	CADAFUBG00001745	0.127592	-0.211816
AFUB_017510	CADAFUBG00001746	-0.588858	-1.5103		AFUB_017510	CADAFUBG00001746	0.53197	-0.269046
AFUB_017520	CADAFUBG00001747	-1.36696	-1.51197		AFUB_017520	CADAFUBG00001747	0.613299	-0.201067
AFUB_017530	CADAFUBG00001748	-0.164994	-0.202491		AFUB_017530	CADAFUBG00001748	-0.608338	-0.631959
AFUB_017540	CADAFUBG00001749	0.784669	0.710647		AFUB_017540	CADAFUBG00001749	0.90691	0.034473
AFUB_017550	CADAFUBG00001750	0.944154	0.527582		AFUB_017550	CADAFUBG00001750	-0.069058	-0.480188
AFUB_017560	CADAFUBG00001751	1.88962	1.51433		AFUB_017560	CADAFUBG00001751	0.325681	0.781219
AFUB_017570	CADAFUBG00001752	-0.315544	2.9683		AFUB_017570	CADAFUBG00001752	-0.723709	-0.868706
AFUB_017580	CADAFUBG00001753	-0.608718	-0.321016		AFUB_017580	CADAFUBG00001753	Inf	2.04048
AFUB_017590	CADAFUBG00001754	0.813299	0.724921		AFUB_017590	CADAFUBG00001754	1.45662	1.61363
AFUB_017600	CADAFUBG00001755	0.591097	0.726721		AFUB_017600	CADAFUBG00001755	-0.154904	0.222155
AFUB_017610	CADAFUBG00001756	2.03778	1.24947		AFUB_017610	CADAFUBG00001756	1.12993	-0.81523
AFUB_017620	CADAFUBG00001757	0.391478	0.30159		AFUB_017620	CADAFUBG00001757	-0.761582	-0.684425
AFUB_017630	CADAFUBG00001758	0.640507	0.751311		AFUB_017630	CADAFUBG00001758	-0.13074	-0.320199
AFUB_017640	CADAFUBG00001759	1.0359	0.64894		AFUB_017640	CADAFUBG00001759	-0.696997	-0.955477
AFUB_017650	CADAFUBG00001760	-1.55123	-1.71933		AFUB_017650	CADAFUBG00001760	-2.38554	-2.75308
AFUB_017660	CADAFUBG00001761	1.31356	0.890465		AFUB_017660	CADAFUBG00001761	-0.240053	-0.967788
AFUB_017670	CADAFUBG00001762	1.10821	0.811062		AFUB_017670	CADAFUBG00001762	-1.05297	-2.08029
AFUB_017680	CADAFUBG00001763	0.628086	0.156053		AFUB_017680	CADAFUBG00001763	-1.5197	0.498713
AFUB_017690	CADAFUBG00001764	1.12385	0.824762		AFUB_017690	CADAFUBG00001764	0.934772	0.981682
AFUB_017700	CADAFUBG00001765	0.194584	-0.00604152		AFUB_017700	CADAFUBG00001765	2.95374	1.53294
AFUB_017710	CADAFUBG00001766	-0.0434568	-0.0124776		AFUB_017710	CADAFUBG00001766	0.641997	0.30833
AFUB_017720	CADAFUBG00001767	Inf	NA		AFUB_017720	CADAFUBG00001767	NA	NA
AFUB_017730	CADAFUBG00001768	-0.407252	-0.643		AFUB_017730	CADAFUBG00001768	1.47639	0.484558
AFUB_017740	CADAFUBG00001769	-0.789271	-1.01295		AFUB_017740	CADAFUBG00001769	-0.981676	-1.18695
AFUB_017750	CADAFUBG00001770	1.45663	1.16013		AFUB_017750	CADAFUBG00001770	1.34594	1.21199
AFUB_017760	CADAFUBG00001771	0.534714	0.727121		AFUB_017760	CADAFUBG00001771	0.189982	0.364308
AFUB_017770	CADAFUBG00001772	0.688257	0.0614648		AFUB_017770	CADAFUBG00001772	0.332828	-0.221193
AFUB_017780	CADAFUBG00001773	1.32777	0.310372		AFUB_017780	CADAFUBG00001773	0.846454	-0.434628
AFUB_017790	CADAFUBG00001774	-0.751047	-0.897234		AFUB_017790	CADAFUBG00001774	-1.49667	-2.2719
AFUB_017800	CADAFUBG00001775	-2.60397	-2.90528		AFUB_017800	CADAFUBG00001775	-1.59946	-1.37513
AFUB_017810	CADAFUBG00001776	0.162398	-0.0491575		AFUB_017810	CADAFUBG00001776	0.17248	0.596424
AFUB_017820	CADAFUBG00001777	1.57235	1.2423		AFUB_017820	CADAFUBG00001777	1.27956	1.45863
AFUB_017830	CADAFUBG00001778	-0.610169	-0.967298		AFUB_017830	CADAFUBG00001778	0.568916	0.780697
AFUB_017840	CADAFUBG00001779	-1.72053	-1.90356		AFUB_017840	CADAFUBG00001779	-0.675397	-0.79388
AFUB_017850	CADAFUBG00001780	-1.04164	-0.822756		AFUB_017850	CADAFUBG00001780	-0.375576	0.113125
AFUB_017860	CADAFUBG00001781	-0.304486	-0.351471		AFUB_017860	CADAFUBG00001781	-0.64912	-0.641639
AFUB_017870	CADAFUBG00001782	-2.1976	-1.75716		AFUB_017870	CADAFUBG00001782	-0.728059	-0.622768
AFUB_017880	CADAFUBG00001783	0.778004	0.537372		AFUB_017880	CADAFUBG00001783	0.213091	0.121141
AFUB_017890	CADAFUBG00001784	-0.975387	-1.58473		AFUB_017890	CADAFUBG00001784	0.0410506	-0.175499
AFUB_017900	CADAFUBG00001785	-0.784601	-1.88582		AFUB_017900	CADAFUBG00001785	-0.943209	-0.915569
AFUB_017910	CADAFUBG00001786	0.791492	0.743165		AFUB_017910	CADAFUBG00001786	0.133697	0.30762
AFUB_017920	CADAFUBG00001787	5.00483	4.82593		AFUB_017920	CADAFUBG00001787	1.722	1.9949
AFUB_017930	CADAFUBG00001788	1.99943	2.05053		AFUB_017930	CADAFUBG00001788	1.60527	1.55679
AFUB_017940	CADAFUBG00001789	-1.56038	-1.84959		AFUB_017940	CADAFUBG00001789	-0.30669	-0.104592
AFUB_017950	CADAFUBG00001790	2.60381	2.47976		AFUB_017950	CADAFUBG00001790	0.82002	0.866504
AFUB_017960	CADAFUBG00001791	-0.466151	-1.01109		AFUB_017960	CADAFUBG00001791	0.174368	-0.0963216
AFUB_017970	CADAFUBG00001792	-0.44581	-0.607395		AFUB_017970	CADAFUBG00001792	0.250207	-0.233859
AFUB_017980	CADAFUBG00001793	0.953794	-0.155676		AFUB_017980	CADAFUBG00001793	1.53218	1.45083
AFUB_017990	CADAFUBG00001794	-0.550333	0.0797367		AFUB_017990	CADAFUBG00001794	0.805063	1.31704
AFUB_018000	CADAFUBG00001795	-0.846298	-0.657626		AFUB_018000	CADAFUBG00001795	0.943355	0.803011
AFUB_018010	CADAFUBG00001796	1.27874	0.838988		AFUB_018010	CADAFUBG00001796	-0.414575	-0.868975
AFUB_018020	CADAFUBG00001797	1.34969	1.01869		AFUB_018020	CADAFUBG00001797	0.235635	-0.0236221
AFUB_018030	CADAFUBG00001798	-0.165508	0.113002		AFUB_018030	CADAFUBG00001798	-1.13181	-1.67979
AFUB_018050	CADAFUBG00001799	-2.44366	-1.4569		AFUB_018050	CADAFUBG00001799	-2.96754	-3.10062
AFUB_018060	CADAFUBG00001800	-0.515703	-0.513857		AFUB_018060	CADAFUBG00001800	0.340703	0.416675
AFUB_018070	CADAFUBG00001801	-0.752237	-1.23636		AFUB_018070	CADAFUBG00001801	-0.320297	-0.677914
AFUB_018080	CADAFUBG00001802	-0.2523	0.248585		AFUB_018080	CADAFUBG00001802	-0.234075	0.131029
AFUB_018090	CADAFUBG00001803	0.783308	0.00775537		AFUB_018090	CADAFUBG00001803	0.195471	0.0463968
AFUB_018100	CADAFUBG00001804	-1.47144	-1.69831		AFUB_018100	CADAFUBG00001804	-1.18161	-1.21114
AFUB_018110	CADAFUBG00001805	-1.72319	-1.69223		AFUB_018110	CADAFUBG00001805	-1.8629	-0.827546
AFUB_018120	CADAFUBG00001806	-0.971358	-1.08106		AFUB_018120	CADAFUBG00001806	-0.50495	-0.406829
AFUB_018130	CADAFUBG00001807	0.522656	0.769219		AFUB_018130	CADAFUBG00001807	0.763661	0.782579
AFUB_018140	CADAFUBG00001808	0.809053	0.97693		AFUB_018140	CADAFUBG00001808	-0.0733644	-0.453458
AFUB_018150	CADAFUBG00001809	-0.26603	-0.212294		AFUB_018150	CADAFUBG00001809	-1.07805	-0.980012
AFUB_018160	CADAFUBG00001810	0.353125	0.335798		AFUB_018160	CADAFUBG00001810	0.343269	0.355435
AFUB_018170	CADAFUBG00001811	-0.00658019	0.0721919		AFUB_018170	CADAFUBG00001811	-0.345901	-0.36625
AFUB_018180	CADAFUBG00001812	-0.815756	-0.611282		AFUB_018180	CADAFUBG00001812	0.192752	0.355477
AFUB_018190	CADAFUBG00001813	0.230646	0.36686		AFUB_018190	CADAFUBG00001813	-0.303856	-0.201593
AFUB_018200	CADAFUBG00001814	0.24642	0.312153		AFUB_018200	CADAFUBG00001814	-0.488084	-0.538268
AFUB_018210	CADAFUBG00001815	-0.593518	-0.572235		AFUB_018210	CADAFUBG00001815	-0.383509	-0.231571
AFUB_018220	CADAFUBG00001816	-0.0118586	-0.0293434		AFUB_018220	CADAFUBG00001816	-0.255274	-0.29042
AFUB_018230	CADAFUBG00001817	0.466507	0.629888		AFUB_018230	CADAFUBG00001817	-0.593304	-0.620256
AFUB_018240	CADAFUBG00001818	1.06172	1.26178		AFUB_018240	CADAFUBG00001818	-0.329959	-0.143803
AFUB_018250	CADAFUBG00001819	2.6744	2.78214		AFUB_018250	CADAFUBG00001819	0.434877	0.55179
AFUB_018260	CADAFUBG00001820	1.48062	1.04574		AFUB_018260	CADAFUBG00001820	-0.644353	-0.596972
AFUB_018270	CADAFUBG00001821	-1.45182	-1.06187		AFUB_018270	CADAFUBG00001821	-1.47263	-1.01942
AFUB_018280	CADAFUBG00001822	-0.928653	-0.933933		AFUB_018280	CADAFUBG00001822	-0.949888	-1.05856
AFUB_018290	CADAFUBG00001823	0.707487	0.534764		AFUB_018290	CADAFUBG00001823	0.336196	0.147155
AFUB_018300	CADAFUBG00001824	-0.620154	-0.376667		AFUB_018300	CADAFUBG00001824	-0.619289	-0.365879
AFUB_018310	CADAFUBG00001825	-0.887812	-0.306211		AFUB_018310	CADAFUBG00001825	-1.07726	-0.487825
AFUB_018320	CADAFUBG00001826	0.348651	0.160656		AFUB_018320	CADAFUBG00001826	0.174712	0.190754
AFUB_018330	CADAFUBG00001827	-1.71823	-1.86592		AFUB_018330	CADAFUBG00001827	-1.44781	-1.69678
AFUB_018340	CADAFUBG00001828	1.14398	0.589474		AFUB_018340	CADAFUBG00001828	1.17968	0.662065
AFUB_018350	CADAFUBG00001829	0.96896	0.950175		AFUB_018350	CADAFUBG00001829	0.961207	0.738393
AFUB_018360	CADAFUBG00001830	0.887539	0.430783		AFUB_018360	CADAFUBG00001830	0.586551	0.472214
AFUB_018370	CADAFUBG00001831	2.16445	1.85778		AFUB_018370	CADAFUBG00001831	0.243372	0.0827683
AFUB_018380	CADAFUBG00001832	2.03869	2.28427		AFUB_018380	CADAFUBG00001832	0.409545	0.351902
AFUB_018390	CADAFUBG00001833	0.681388	0.707744		AFUB_018390	CADAFUBG00001833	-0.170939	0.176567
AFUB_018400	CADAFUBG00001834	-0.939602	-0.966214		AFUB_018400	CADAFUBG00001834	-1.13214	-1.08542
AFUB_018410	CADAFUBG00001835	-0.684996	-0.623311		AFUB_018410	CADAFUBG00001835	-0.665414	-0.755628
AFUB_018420	CADAFUBG00001836	-1.45433	-1.15551		AFUB_018420	CADAFUBG00001836	-1.06031	-0.547005
AFUB_018430	CADAFUBG00001837	-0.552194	-0.355233		AFUB_018430	CADAFUBG00001837	0.186893	0.316377
AFUB_018440	CADAFUBG00001838	-0.2627	-0.224844		AFUB_018440	CADAFUBG00001838	-0.0801865	-0.0310325
AFUB_018450	CADAFUBG00001839	-0.399553	-0.275104		AFUB_018450	CADAFUBG00001839	-0.254684	-0.916576
AFUB_018460	CADAFUBG00001840	-0.724182	-1.24193		AFUB_018460	CADAFUBG00001840	-2.24989	-1.51425
AFUB_018470	CADAFUBG00001841	-0.0174692	0.390709		AFUB_018470	CADAFUBG00001841	0.572405	0.761555
AFUB_018480	CADAFUBG00001842	2.64838	3.30231		AFUB_018480	CADAFUBG00001842	2.44408	2.92591
AFUB_018490	CADAFUBG00001843	-0.471068	-0.165654		AFUB_018490	CADAFUBG00001843	-1.26657	-1.04356
AFUB_018500	CADAFUBG00001844	-1.49073	-1.51029		AFUB_018500	CADAFUBG00001844	-1.54851	-2.05178
AFUB_018510	CADAFUBG00001845	-0.484895	-0.479605		AFUB_018510	CADAFUBG00001845	-0.647489	-0.892566
AFUB_018520	CADAFUBG00001846	-1.01795	-1.28365		AFUB_018520	CADAFUBG00001846	-1.23844	-1.06448
AFUB_018530	CADAFUBG00001847	-0.330975	-0.383755		AFUB_018530	CADAFUBG00001847	0.0167223	-0.0181018
AFUB_018540	CADAFUBG00001848	-0.339036	-0.376863		AFUB_018540	CADAFUBG00001848	-0.575695	-0.403203
AFUB_018550	CADAFUBG00001849	-0.287408	-0.329642		AFUB_018550	CADAFUBG00001849	-0.503286	-0.344657
AFUB_018560	CADAFUBG00001850	1.53647	1.48126		AFUB_018560	CADAFUBG00001850	0.417272	0.351431
AFUB_018570	CADAFUBG00001851	-2.01312	-0.985077		AFUB_018570	CADAFUBG00001851	-0.170005	1.11011
AFUB_018580	CADAFUBG00001852	1.38215	1.33226		AFUB_018580	CADAFUBG00001852	1.07233	0.997107
AFUB_018590	CADAFUBG00001853	1.67503	1.64863		AFUB_018590	CADAFUBG00001853	1.7629	1.7248
AFUB_018600	CADAFUBG00001854	1.18646	0.739199		AFUB_018600	CADAFUBG00001854	0.16921	-0.154952
AFUB_018610	CADAFUBG00001855	-0.754563	-0.3884		AFUB_018610	CADAFUBG00001855	-0.308182	-0.269584
AFUB_018620	CADAFUBG00001856	0.274718	0.350901		AFUB_018620	CADAFUBG00001856	0.457258	0.51901
AFUB_018630	CADAFUBG00001857	-1.0203	-1.00932		AFUB_018630	CADAFUBG00001857	-0.678338	-0.731226
AFUB_018640	CADAFUBG00001858	-0.298664	-0.190019		AFUB_018640	CADAFUBG00001858	-0.194869	-0.0409615
AFUB_018650	CADAFUBG00001859	0.747874	0.748441		AFUB_018650	CADAFUBG00001859	0.478561	0.8868
AFUB_018660	CADAFUBG00001860	-0.818996	-0.0882413		AFUB_018660	CADAFUBG00001860	0.26045	1.07739
AFUB_018670	CADAFUBG00001861	0.312506	0.432081		AFUB_018670	CADAFUBG00001861	0.0914826	0.0649704
AFUB_018680	CADAFUBG00001862	0.0658425	0.190957		AFUB_018680	CADAFUBG00001862	-0.274378	-0.380612
AFUB_018690	CADAFUBG00001863	1.55774	1.87367		AFUB_018690	CADAFUBG00001863	1.35891	1.52565
AFUB_018700	CADAFUBG00001864	0.124323	0.131214		AFUB_018700	CADAFUBG00001864	0.399778	0.457769
AFUB_018710	CADAFUBG00001865	-0.238622	-0.392403		AFUB_018710	CADAFUBG00001865	-0.118882	-0.136417
AFUB_018720	CADAFUBG00001866	-0.239813	-0.35719		AFUB_018720	CADAFUBG00001866	0.12338	0.248223
AFUB_018730	CADAFUBG00001867	0.300382	0.286179		AFUB_018730	CADAFUBG00001867	0.151136	0.108498
AFUB_018740	CADAFUBG00001868	1.29904	1.24232		AFUB_018740	CADAFUBG00001868	0.47833	0.247887
AFUB_018750	CADAFUBG00001869	0.833194	0.991242		AFUB_018750	CADAFUBG00001869	1.28212	1.38014
AFUB_018760	CADAFUBG00001870	0.302173	0.292843		AFUB_018760	CADAFUBG00001870	1.61393	1.67979
AFUB_018770	CADAFUBG00001871	-0.779603	-0.820449		AFUB_018770	CADAFUBG00001871	-0.394642	-0.295416
AFUB_018780	CADAFUBG00001872	-1.5077	-1.91795		AFUB_018780	CADAFUBG00001872	-0.868479	-1.16283
AFUB_018790	CADAFUBG00001873	1.81179	1.37214		AFUB_018790	CADAFUBG00001873	0.125401	-0.126265
AFUB_018800	CADAFUBG00001874	-0.572668	-0.409448		AFUB_018800	CADAFUBG00001874	-0.584776	0.197197
AFUB_018810	CADAFUBG00001875	0.903343	0.925338		AFUB_018810	CADAFUBG00001875	1.12255	1.035
AFUB_018820	CADAFUBG00001876	0.0571315	0.542423		AFUB_018820	CADAFUBG00001876	-1.17825	-0.808143
AFUB_018830	CADAFUBG00001877	0.526013	0.605689		AFUB_018830	CADAFUBG00001877	-0.0059601	-0.280616
AFUB_018840	CADAFUBG00001878	0.990357	1.6382		AFUB_018840	CADAFUBG00001878	2.25481	1.4926
AFUB_018850	CADAFUBG00001879	0.886052	0.706072		AFUB_018850	CADAFUBG00001879	-0.616263	-0.144902
AFUB_018860	CADAFUBG00001880	-0.205399	0.00928535		AFUB_018860	CADAFUBG00001880	-0.915619	-1.04317
AFUB_018870	CADAFUBG00001881	-1.37552	-1.00728		AFUB_018870	CADAFUBG00001881	0.0743897	-0.0889279
AFUB_018880	CADAFUBG00001882	-0.387426	-0.43051		AFUB_018880	CADAFUBG00001882	0.385222	0.356549
AFUB_018890	CADAFUBG00001883	-0.0783546	-0.273584		AFUB_018890	CADAFUBG00001883	-0.00262689	-0.00533471
AFUB_018900	CADAFUBG00001884	-1.08188	-0.935117		AFUB_018900	CADAFUBG00001884	-0.616707	-0.688303
AFUB_018910	CADAFUBG00001885	0.329864	0.395929		AFUB_018910	CADAFUBG00001885	0.419837	0.597911
AFUB_018920	CADAFUBG00001886	-0.745398	-0.627109		AFUB_018920	CADAFUBG00001886	-0.611242	-0.331467
AFUB_018930	CADAFUBG00001887	NA	Inf		AFUB_018930	CADAFUBG00001887	NA	Inf
AFUB_018940	CADAFUBG00001888	0.00986753	0.0216515		AFUB_018940	CADAFUBG00001888	0.402285	0.557447
AFUB_018950	CADAFUBG00001889	-2.8434	0.0327482		AFUB_018950	CADAFUBG00001889	Inf	2.30368
AFUB_018960	CADAFUBG00001890	-0.0786644	-2.5016e-05		AFUB_018960	CADAFUBG00001890	-0.377884	-1.05139
AFUB_018970	CADAFUBG00001891	-0.99476	-0.770877		AFUB_018970	CADAFUBG00001891	-1.74664	-2.19054
AFUB_018980	CADAFUBG00001892	-0.888683	-0.941598		AFUB_018980	CADAFUBG00001892	-0.0962964	-0.172416
AFUB_018990	CADAFUBG00001893	0.070183	-0.021595		AFUB_018990	CADAFUBG00001893	-0.0727003	-0.297699
AFUB_019000	CADAFUBG00001894	-0.72357	-0.867104		AFUB_019000	CADAFUBG00001894	-0.796211	-1.18427
AFUB_019010	CADAFUBG00001895	0.0890413	-0.0459269		AFUB_019010	CADAFUBG00001895	0.110322	-0.214109
AFUB_019020	CADAFUBG00001896	-1.08085	-1.18234		AFUB_019020	CADAFUBG00001896	-0.979319	-1.11576
AFUB_019030	CADAFUBG00001897	-0.573206	-0.525541		AFUB_019030	CADAFUBG00001897	0.531208	0.535723
AFUB_019040	CADAFUBG00001898	0.0273138	-0.369123		AFUB_019040	CADAFUBG00001898	0.669696	0.263492
AFUB_019050	CADAFUBG00001899	-0.114876	-0.186866		AFUB_019050	CADAFUBG00001899	0.820075	0.904927
AFUB_019060	CADAFUBG00001900	2.05946	2.05871		AFUB_019060	CADAFUBG00001900	0.961027	0.701843
AFUB_019070	CADAFUBG00001901	-0.416405	-0.381856		AFUB_019070	CADAFUBG00001901	0.364106	0.321876
AFUB_019080	CADAFUBG00001902	-0.260786	-0.392769		AFUB_019080	CADAFUBG00001902	0.83458	0.727803
AFUB_019090	CADAFUBG00001903	0.432443	0.754671		AFUB_019090	CADAFUBG00001903	0.261218	0.0844584
AFUB_019100	CADAFUBG00001904	0.263357	0.109923		AFUB_019100	CADAFUBG00001904	-0.546419	-0.32751
AFUB_019110	CADAFUBG00001905	-0.553093	-0.853088		AFUB_019110	CADAFUBG00001905	-0.686877	-0.771527
AFUB_019120	CADAFUBG00001906	1.27427	1.10199		AFUB_019120	CADAFUBG00001906	0.982949	0.987539
AFUB_019130	CADAFUBG00001907	-1.16683	-1.60684		AFUB_019130	CADAFUBG00001907	-1.29014	-1.41333
AFUB_019140	CADAFUBG00001908	-0.711392	-0.698077		AFUB_019140	CADAFUBG00001908	-1.38508	-1.01264
AFUB_019150	CADAFUBG00001909	-0.0207395	0.0448717		AFUB_019150	CADAFUBG00001909	-0.202285	-0.341112
AFUB_019160	CADAFUBG00001910	-0.826426	-0.291041		AFUB_019160	CADAFUBG00001910	-1.04372	-1.40759
AFUB_019170	CADAFUBG00001911	-0.263905	-0.0256373		AFUB_019170	CADAFUBG00001911	-0.0456274	0.372586
AFUB_019180	CADAFUBG00001912	-0.248463	-0.348658		AFUB_019180	CADAFUBG00001912	0.12161	-0.0830232
AFUB_019190	CADAFUBG00001913	-0.219864	-0.185699		AFUB_019190	CADAFUBG00001913	-0.0945668	-0.149828
AFUB_019200	CADAFUBG00001914	-0.6448	-0.823905		AFUB_019200	CADAFUBG00001914	-0.342274	-0.141817
AFUB_019210	CADAFUBG00001915	-0.407757	-0.494747		AFUB_019210	CADAFUBG00001915	0.283425	0.503978
AFUB_019220	CADAFUBG00001916	0.901362	0.721892		AFUB_019220	CADAFUBG00001916	0.112908	0.168352
AFUB_019230	CADAFUBG00001917	0.313501	0.205727		AFUB_019230	CADAFUBG00001917	0.00678318	-0.0325449
AFUB_019240	CADAFUBG00001918	1.05406	1.11583		AFUB_019240	CADAFUBG00001918	0.889213	1.00124
AFUB_019250	CADAFUBG00001919	0.409847	0.57136		AFUB_019250	CADAFUBG00001919	0.357962	0.763647
AFUB_019260	CADAFUBG00001920	-0.184681	-0.246653		AFUB_019260	CADAFUBG00001920	-0.13005	-0.140167
AFUB_019270	CADAFUBG00001921	0.348213	0.0363139		AFUB_019270	CADAFUBG00001921	0.230775	0.0884967
AFUB_019280	CADAFUBG00001922	0.949763	0.957288		AFUB_019280	CADAFUBG00001922	-0.324104	-0.720035
AFUB_019290	CADAFUBG00001923	1.62498	1.49934		AFUB_019290	CADAFUBG00001923	-0.36909	-0.324258
AFUB_019300	CADAFUBG00001924	-0.179902	-0.0664882		AFUB_019300	CADAFUBG00001924	-0.540572	-0.727813
AFUB_019310	CADAFUBG00001925	-0.0881798	-0.270854		AFUB_019310	CADAFUBG00001925	-0.345067	-0.262213
AFUB_019320	CADAFUBG00001926	-0.0286731	0.0324639		AFUB_019320	CADAFUBG00001926	0.0567226	0.168047
AFUB_019330	CADAFUBG00001927	-0.239549	-0.228696		AFUB_019330	CADAFUBG00001927	-0.0641819	-0.0209915
AFUB_019340	CADAFUBG00001928	-1.20642	-0.937306		AFUB_019340	CADAFUBG00001928	-0.630944	-0.7409
AFUB_019350	CADAFUBG00001929	-0.725736	-0.698949		AFUB_019350	CADAFUBG00001929	-0.493652	-0.542709
AFUB_019360	CADAFUBG00001930	-0.398884	-0.502173		AFUB_019360	CADAFUBG00001930	-0.309831	-0.232696
AFUB_019370	CADAFUBG00001931	-0.68774	-0.57567		AFUB_019370	CADAFUBG00001931	-0.157635	0.12343
AFUB_019380	CADAFUBG00001932	0.191942	0.31381		AFUB_019380	CADAFUBG00001932	0.808929	0.675016
AFUB_019390	CADAFUBG00001933	0.202073	0.522971		AFUB_019390	CADAFUBG00001933	0.510811	0.574713
AFUB_019400	CADAFUBG00001934	-0.00438513	-0.14387		AFUB_019400	CADAFUBG00001934	1.05838	1.1124
AFUB_019410	CADAFUBG00001935	0.888131	0.823871		AFUB_019410	CADAFUBG00001935	-0.153366	-0.429467
AFUB_019420	CADAFUBG00001936	1.01487	1.04793		AFUB_019420	CADAFUBG00001936	1.33567	0.788382
AFUB_019430	CADAFUBG00001937	0.783325	0.952239		AFUB_019430	CADAFUBG00001937	-0.103972	-0.191224
AFUB_019440	CADAFUBG00001938	1.25248	1.07442		AFUB_019440	CADAFUBG00001938	-0.363176	-0.40542
AFUB_019450	CADAFUBG00001939	0.513911	0.340321		AFUB_019450	CADAFUBG00001939	0.669885	0.315604
AFUB_019460	CADAFUBG00001940	0.298019	0.917421		AFUB_019460	CADAFUBG00001940	1.11677	0.610499
AFUB_019470	CADAFUBG00001941	2.31908	2.51452		AFUB_019470	CADAFUBG00001941	1.47487	1.63874
AFUB_019480	CADAFUBG00001942	0.525451	1.25071		AFUB_019480	CADAFUBG00001942	-0.0779859	0.496217
AFUB_019490	CADAFUBG00001943	0.121312	0.275487		AFUB_019490	CADAFUBG00001943	-0.402382	-0.188789
AFUB_019500	CADAFUBG00001944	-0.06361	0.414157		AFUB_019500	CADAFUBG00001944	-0.248309	-0.350205
AFUB_019510	CADAFUBG00001945	-0.349296	-0.387434		AFUB_019510	CADAFUBG00001945	-0.162799	-0.132283
AFUB_019520	CADAFUBG00001946	-0.530593	-0.711351		AFUB_019520	CADAFUBG00001946	0.105051	0.0844092
AFUB_019530	CADAFUBG00001947	0.399587	0.050168		AFUB_019530	CADAFUBG00001947	0.312816	0.0732329
AFUB_019540	CADAFUBG00001948	-0.880898	-0.974101		AFUB_019540	CADAFUBG00001948	0.2642	0.207208
AFUB_019550	CADAFUBG00001949	-0.0290638	-0.481032		AFUB_019550	CADAFUBG00001949	-0.0925858	-0.715349
AFUB_019560	CADAFUBG00001950	-1.04782	-1.00166		AFUB_019560	CADAFUBG00001950	-0.0923352	-0.513561
AFUB_019570	CADAFUBG00001951	-1.26129	-0.976213		AFUB_019570	CADAFUBG00001951	-0.26884	-0.295518
AFUB_019580	CADAFUBG00001952	-0.39744	0.0743621		AFUB_019580	CADAFUBG00001952	1.00482	0.96406
AFUB_019590	CADAFUBG00001953	0.188135	0.0274548		AFUB_019590	CADAFUBG00001953	-0.699942	-0.890374
AFUB_019600	CADAFUBG00001954	-1.69341	-1.71002		AFUB_019600	CADAFUBG00001954	-2.04191	-2.32999
AFUB_019610	CADAFUBG00001955	0.704633	0.231244		AFUB_019610	CADAFUBG00001955	-0.0761007	-0.699193
AFUB_019620	CADAFUBG00001956	0.565246	0.340523		AFUB_019620	CADAFUBG00001956	-0.269751	-0.461909
AFUB_019630	CADAFUBG00001957	-0.887318	-1.05513		AFUB_019630	CADAFUBG00001957	-1.05003	-1.29951
AFUB_019640	CADAFUBG00001958	-0.370792	0.112296		AFUB_019640	CADAFUBG00001958	-0.394267	-0.200454
AFUB_019650	CADAFUBG00001959	-0.562678	-0.682301		AFUB_019650	CADAFUBG00001959	-0.040236	0.0526108
AFUB_019660	CADAFUBG00001960	-0.229443	-0.392294		AFUB_019660	CADAFUBG00001960	0.0368657	-0.0813458
AFUB_019670	CADAFUBG00001961	-0.0128373	0.267152		AFUB_019670	CADAFUBG00001961	0.440452	0.514406
AFUB_019680	CADAFUBG00001962	-1.33455	-1.10776		AFUB_019680	CADAFUBG00001962	0.247133	0.445445
AFUB_019690	CADAFUBG00001963	-0.354886	-0.534078		AFUB_019690	CADAFUBG00001963	-0.277753	-0.333466
AFUB_019700	CADAFUBG00001964	0.864839	0.953737		AFUB_019700	CADAFUBG00001964	0.56727	0.648433
AFUB_019710	CADAFUBG00001965	-0.535804	-0.181821		AFUB_019710	CADAFUBG00001965	-0.385243	-0.260774
AFUB_019720	CADAFUBG00001966	3.10471	2.54932		AFUB_019720	CADAFUBG00001966	Inf	2.22484
AFUB_019730	CADAFUBG00001967	-0.27181	-0.493088		AFUB_019730	CADAFUBG00001967	-0.468635	-0.29909
AFUB_019740	CADAFUBG00001968	0.151579	-0.366986		AFUB_019740	CADAFUBG00001968	1.53649	1.07076
AFUB_019750	CADAFUBG00001969	0.471315	0.473536		AFUB_019750	CADAFUBG00001969	0.18208	-0.0685249
AFUB_019760	CADAFUBG00001970	0.330649	0.403861		AFUB_019760	CADAFUBG00001970	0.0612846	-0.107319
AFUB_019770	CADAFUBG00001971	-0.512797	-0.350727		AFUB_019770	CADAFUBG00001971	0.0698791	0.270254
AFUB_019780	CADAFUBG00001972	-0.517549	-0.548569		AFUB_019780	CADAFUBG00001972	-0.229493	-0.368485
AFUB_019790	CADAFUBG00001973	0.707492	0.731353		AFUB_019790	CADAFUBG00001973	0.11174	0.013054
AFUB_019800	CADAFUBG00001974	-0.074291	-0.127472		AFUB_019800	CADAFUBG00001974	-0.248799	-0.217154
AFUB_019810	CADAFUBG00001975	1.01526	0.89542		AFUB_019810	CADAFUBG00001975	0.550715	0.731037
AFUB_019820	CADAFUBG00001976	0.565474	0.808352		AFUB_019820	CADAFUBG00001976	1.03084	1.51728
AFUB_019830	CADAFUBG00001977	0.169018	-0.253891		AFUB_019830	CADAFUBG00001977	0.336905	-0.00290128
AFUB_019840	CADAFUBG00001978	-1.6347	-1.61758		AFUB_019840	CADAFUBG00001978	-0.259407	-0.484379
AFUB_019850	CADAFUBG00001979	-0.889598	-0.923934		AFUB_019850	CADAFUBG00001979	-0.82601	-0.998013
AFUB_019860	CADAFUBG00001980	2.08732	1.82806		AFUB_019860	CADAFUBG00001980	1.41091	1.08993
AFUB_019870	CADAFUBG00001981	0.313483	0.0287329		AFUB_019870	CADAFUBG00001981	0.0630196	-0.091471
AFUB_019880	CADAFUBG00001982	1.12329	0.996265		AFUB_019880	CADAFUBG00001982	0.68062	0.476784
AFUB_019890	CADAFUBG00001983	-0.774336	-0.574653		AFUB_019890	CADAFUBG00001983	-0.362645	-0.11993
AFUB_019900	CADAFUBG00001984	-0.598946	-0.614527		AFUB_019900	CADAFUBG00001984	-0.968411	-1.32216
AFUB_019910	CADAFUBG00001985	-0.127005	-0.320317		AFUB_019910	CADAFUBG00001985	-0.706602	-0.993669
AFUB_019920	CADAFUBG00001986	-0.747336	-0.754987		AFUB_019920	CADAFUBG00001986	-1.15036	-1.11032
AFUB_019930	CADAFUBG00001987	0.491062	0.526157		AFUB_019930	CADAFUBG00001987	0.175372	0.232882
AFUB_019940	CADAFUBG00001988	0.782744	0.729096		AFUB_019940	CADAFUBG00001988	0.324437	0.488639
AFUB_019950	CADAFUBG00001989	1.24247	1.06398		AFUB_019950	CADAFUBG00001989	-0.596211	-0.567097
AFUB_019960	CADAFUBG00001990	0.456509	0.440146		AFUB_019960	CADAFUBG00001990	0.231286	0.29892
AFUB_019970	CADAFUBG00001991	-0.42252	-0.428419		AFUB_019970	CADAFUBG00001991	-0.341073	-0.302793
AFUB_019980	CADAFUBG00001992	-1.21741	-1.51623		AFUB_019980	CADAFUBG00001992	-0.244654	0.297634
AFUB_019990	CADAFUBG00001993	-0.261112	0.054547		AFUB_019990	CADAFUBG00001993	0.300325	0.406872
AFUB_020000	CADAFUBG00001994	-0.219425	0.193476		AFUB_020000	CADAFUBG00001994	0.133549	0.133646
AFUB_020010	CADAFUBG00001995	-1.29996	-0.555437		AFUB_020010	CADAFUBG00001995	-0.796975	-0.829152
AFUB_020020	CADAFUBG00001996	-0.665351	-0.449707		AFUB_020020	CADAFUBG00001996	-0.683004	-0.67002
[truncated: 8,164 more rows]

## Sheet: Figure 4 b
	Figure 4 b.
	Distance to the nearest TSS (bp) 1st closest peaks	No-drug conditions	0.5 mg/L Itraconazole conditions
	0 - +50	33	31
	0-50	57	56
	51-100	81	87
	101-150	160	113
	151-200	188	145
	201-250	227	180
	251-300	223	205
	301-350	233	179
	351-400	169	163
	401-450	182	151
	451-500	149	127
	501-550	147	132
	551-600	116	126
	601-650	132	97
	651-700	107	104
	701-750	105	98
	751-800	95	93
	801-850	79	77
	851-900	90	70
	901-950	74	82
	951-1000	76	59
	1001-1050	72	73
	1051-1100	68	56
	1101-1150	60	56
	1151-1200	65	54
	1201-1250	52	45
	1251-1300	55	47
	1301-1350	58	56
	1351-1400	45	35
	1401-1450	36	42
	1451-1500	39	29
	total peaks	3273	2868

## Sheet: Figure 5
	Figure 5
		Ergosterol content (fold)
		1	2	3
	WT	0.598994	1.35826	1.04274
	ΔnctB	1.4887	1.62589	1.66539
	ΔnctA	1.6058	1.70279	1.49208
	nctA rec	1.03292	0.992468	0.602931

## Sheet: Figure 6 c and d
	Figure 6
	Figure 6 a
		no-drug		0.5 mg/L itraconazole
		RNA-seq fold change	FDR	RNA-seq fold change	FDR
	∆nctA/WT	3.0561	0.0251377	2.37015	6.58191e-11
	∆nctB/WT	2.13222	0.14489	1.98393	1.66525e-09
	Figure 6 c
						Western blot with CDR1B antibody
		Panceau S stained membrane
	Figure 6 d
		Relative CDR1B signal intensity (fold)
	WT	1	1
	ΔnctA	2.9	2.4

## Sheet: Figure 7 
	Figure 7
	Figure 7 a
		1	2	3	4	5	6	7	8	9	10	11	12	13	14	15	16
	Uninfected	0.0184572	0.0260293	-0.0269759	0.13204	-0.0989115	-0.0686228	-0.0118315	0.0298154	0.120541	-0.0966098	-0.0345668	outlier	0.0584977	-0.0407711	-0.0842012	0.0771106
	WT	0.991481	1.04449	0.730241	1.18836	0.794605	0.832466	1.06342	1.35495	0.815422	0.889874	0.902282	1.03878	1.2125	1.05739	0.989142	1.09462
	ΔnctA	0.434927	0.23805	1.07099	1.09371	0.67345	0.662092	0.711311	0.821107	0.56725	0.405938	0.288057	0.530024	0.505207	0.424551	0.319078	0.598272
	nctA rec	0.836252	0.711311	1.08235	1.19214	0.601514	0.84761	1.43067	1.57832	1.33658	0.97053	1.39242	outlier	1.02637	0.877465	1.00776	1.54753
	Figure 7 b
		1	2	3	4	5	6	7	8	9	10	11	12	13	14	15	16
	Uninfected	-0.108303	-0.0601685	-0.175692	0.199759	-0.33935	-0.358604	0.113117	0.729242	0.0774876	-0.0560822	outlier	-0.027827	0.0928995	-0.0483762	outlier	-0.0381016
	WT	1.68231	2.06739	0.296029	1.37425	0.478941	0.719615	0.575211	0.806258	1.01761	0.70167	0.971378	1.49795	0.640022	outlier	1.71372	0.457648
	ΔnctA	0.141998	0.305656	-0.00240674	0.488568	0.565584	0.247894	outlier	outlier	0.16739	0.154547	0.0132714	0.390863	0.172528	0.180234	0.0800563	0.437099
	nctA rec	1.18171	0.883273	0.507822	0.555957	1.01805	1.06619	1.05656	1.68231	oulier	outlier	outlier	0.737631	1.02789	outlier	1.80619	1.66491
	* Outliers were identified using an outlier analysis (Robust regression and Outlier removal (ROUT) method) with Prism
	Figure 7 c
		TNF-a (ng/mL)
	Control	0	0	0
	WT	2.00728	2.06476	1.57591
	ΔnctA	11.3745	12	11.5388
	nctA rec	3.58264	3.5341	3.59428
	Figure 7 d
		IL-6 (ng/mL)
	Control	2.119	2.58183	2.77106
	WT	14.0129	17.643	15.085
	ΔnctA	173.587	161.892	170.553
	nctA rec	33.0377	24.4878	23.1359
	Figure 7 e
		IL-12p40 (ng/mL)
	Control	3.43296	3.53332	3.69652
	WT	25.6945	17.8192	13.8354
	ΔnctA	47.133	43.5392	40.2892
	nctA rec	10.4025	14.3364	14.6262
	Figure 7 f
		IL-8 (ng/mL)
	Control	0.661049	0.850269	0.889607	0.85475	0.689694
	WT	0.913656	0.887615	1.038	0.849273	1.0126
	ΔnctA	1.14953	1.19435	1.12265	1.22771	1.29476
	nctA rec	1.10074	1.03659	1.04248	1.08032	1.01858
	Figure 7 g
		CD40 gMFI
	Control	1497	1575	1662
	WT	1756	1756	1684
	ΔnctA	2717	2729	2582
	nctA rec	1605	1978	1984
	Figure 7 h
		CD80 gMFI
	Control	8308	8885	8835
	WT	8291	7920	7474
	ΔnctA	11828	11640	10643
	nctA rec	7792	8560	8335

## Sheet: Figure 8
	Figure 8
	Figure 8 a
	DPI	0	2	3	4	5	6	7	8	9	10
	WT	100		80	10		0
	∆nctA	100		81.8182	54.5455	27.2727	9.09091	0
	nctA rec	100	90.9091	72.7273	36.3636	0
	Figure 8 b
	DPI	0	2	3	4	5	6	7	8	9	10
	WT	100		81.8182	63.6364			54.5455	45.4545	36.3636	36.3636
	∆nctA	100			72.7273			63.6364		45.4545	45.4545
	nctA rec	100		81.8182	45.4545				27.2727	9.09091	9.09091
	Figure 8 c
	Leukopenic model
		TNF-alpha			IL-6			IL-12p35			IL12p40
	WT	1.22913	1.09659	0.674279	1.05852	1.60068	1.22792	0.687981	1.11878	1.19324	1.35235	0.821924	0.825723
	ΔnctA	0.710074	1.06662	0.48044	0.582374	0.824187	1.84864	1.0136	1.18077	0.56845	0.995237	0.838349	0.652653
	nctA rec	0.659402	0.402052	0.338574	0.737939	1.24028	2.88594	0.852668	2.7872	2.76522	1.78563	2.54485	0.242342
	Cortisone acetate model
		TNF-alpha			IL-6			IL-12p35			IL12p40
	WT	0.972109	1.63177	0.396126	0.58809	1.00723	1.40468	1.01966	1.40512	0.575228	1.26818	1.4351	0.296712
	ΔnctA	0.524112	0.418769	1.18341	1.11023	2.23607	2.06074	0.533712	1.24774	1.16953	1.08777	0.568922	1.29692
	nctA rec	1.3918	0.271484	2.71542	1.72949	0.425828	1.8101	0.634184	1.56397	2.06951	0.230297	0.518297	1.18179
	Figure 8 e
	Leukopenic model				Cortison acetate model
		Fungal Burden				Fungal Burden
	WT	0.62	0.63	0.61	WT	1.07	1.16	1.31
	ΔnctA	0.55	0.55	0.55	ΔnctA	1.58	1.81	2.39
	nctA rec	0.75	0.69	0.73	nctA rec	1.67	1.77	1.96

## Sheet: Supplementary Figure 1
Supplementary Figure 1
Supplementary Figure 1 a
Numbers ofpredicted Pfam domains	0	1	2	3	4	5
Numbers of putative transcription factor-encoding genes	62	245	158	11	5	3
Supplementary Figure 1 b
Pfam regulator families	Numbers of predicted Pfam domains
Fungal specific TF (PFAM04082, 11951)	195
HLH (PFAM00010)	9
Homeobox (PFAM00046)	7
Myb DNA binding (PFAM00249, 13921, 15963)	18
DUF (PFAM11917, 12157, 11905)	14
bZIP (PFAM00170, 07716)	16
SRF-TF (PFAM00319)	6
Zn(II)2Cys6 (PFAM00172)	192
Forkhead (PFAM00250)	4
Zn finger (PFAM00096, 003230, 12756, 12171)	57
Other	87

[truncated: 4 more sheets: Supplementary Figure 3, Supplementary Figure 5cde, Supplementary Figure 6, Supplementary Figure 9]
